# Supplementary material for: No evidence for a bovine mastitis Escherichia coli pathotype
Source: BMC Genomics. 2017 May 8;18:359. doi: 10.1186/s12864-017-3739-x (PMC5422975; doi:10.1186/s12864-017-3739-x)
Supplement: Supplementary file 1 — Genome feature table for the 64 E. coli, four Shigella spp., and the one Escherichia fergusonii genomes plus accession numbers. (XLSX 18 kb) [file 12864_2017_3739_MOESM1_ESM.xlsx]

## Sheet: Sheet1
Strain	pathotype	ECOR phylogroup	isolation country	serotype	size [bp]	GC-content [%]	coding percentage [%]	CDS (pseudo)	genes (pseudo)	rRNA	tRNA	tmRNA	ncRNA	accession (first..last)	contigs	unresolved bases (Ns)	plasmids	-10_signal	-35_signal	RBS	STS	assembly_gap	misc_RNA	misc_binding	misc_feature	mobile_element	operon	oriT	promoter	rep_origin	repeat_region	sig_peptide	terminator
# NA = tag, key, or qualifier not existent
Escherichia coli 042	EAEC	D1			5355323	50.54	86.30	4920 (NA)	5036 (115)	22	92	NA	NA	NC_017626..NC_017627	closed	NA	1	NA	NA	NA	36	NA	1	NA	24991	NA	NA	NA	NA	NA	166	NA	NA
Escherichia coli 1303	bovine mastitis	A	Germany	O70:H32	5156928	50.61	86.64	4734 (NA)	4909 (62)	22	90	1	NA	CP009166..CP009169	closed	NA	3	NA	NA	NA	NA	NA	NA	NA	NA	NA	NA	NA	NA	NA	2	NA	NA
Escherichia coli 131/07	bovine mastitis	A	Germany	Ont:H39	5459392	50.44	85.01	5123 (NA)	5231 (23)	6	78	1	NA	JXUH00000000	270	NA	NA	NA	NA	NA	NA	NA	NA	NA	NA	NA	NA	NA	NA	NA	2	NA	NA
Escherichia coli 2772a	bovine mastitis	B1	Germany	O174:H28	4949901	50.84	87.46	4621 (NA)	4723 (23)	4	74	1	NA	LCVG00000000	93	NA	NA	NA	NA	NA	NA	NA	NA	NA	NA	NA	NA	NA	NA	NA	2	NA	NA
Escherichia coli 3234/A	bovine mastitis	A	Germany	Ont:H39	5482981	50.47	84.72	5211 (NA)	5335 (34)	7	82	1	NA	LCVH00000000	290	NA	NA	NA	NA	NA	NA	NA	NA	NA	NA	NA	NA	NA	NA	NA	2	NA	NA
Escherichia coli 536	ExPEC	B2			4938920	50.52	87.75	4619 (NA)	4779 (56)	22	81	NA	NA	NC_008253	closed	NA	none	NA	NA	NA	31	NA	NA	NA	14330	NA	NA	NA	NA	NA	NA	NA	NA
Escherichia coli 55989	EAEC	B1			5154862	50.66	87.01	4755 (NA)	5136 (156)	22	94	NA	NA	NC_011748	closed	NA	none	NA	NA	NA	53	NA	109	NA	14813	NA	NA	NA	NA	NA	NA	NA	NA
Escherichia coli AA86	bovine fecal commensal	B2	South Korea?	O39:H4	4983288	50.68	88.18	4627 (NA)	4715 (2)	21	64	1	NA	NZ_AFET01000001..NZ_AFET01000005	5	12	2	NA	NA	NA	NA	NA	NA	NA	NA	NA	NA	NA	NA	NA	NA	NA	NA
Escherichia coli ABU 83972	ExPEC	B2			5132961	50.58	87.87	4795 (NA)	4905 (NA)	22	88	NA	NA	NC_017629..NC_017631	closed	1	1	NA	NA	NA	36	NA	NA	NA	14851	NA	NA	NA	NA	NA	NA	NA	NA
Escherichia coli APEC O1	ExPEC	B2			5497653	50.34	86.82	4853 (NA)	4968 (NA)	22	93	NA	NA	NC_008563..NC_009838	closed	1	2	NA	NA	87	31	NA	NA	NA	14922	27	NA	NA	NA	NA	2	NA	NA
Escherichia coli ATCC 8739	commensal	A			4746218	50.87	86.25	4199 (NA)	4408 (82)	23	87	1	3	NC_010468	closed	NA	none	NA	NA	NA	43	NA	14	5	13913	NA	NA	NA	NA	NA	4	798	NA
Escherichia coli B7A	ETEC	B1			5300242	50.68	77.67	4648 (NA)	5529 (744)	15	65	1	9	NZ_AAJT02000001..NZ_AAJT02000289	289	NA	NA	NA	NA	NA	55	NA	48	5	13377	NA	NA	NA	NA	NA	NA	NA	NA
Escherichia coli B REL606	commensal	A			4629812	50.77	86.64	4200 (NA)	4361 (54)	22	85	NA	NA	NC_012967	closed	NA	none	NA	NA	NA	50	NA	NA	NA	13697	49	NA	NA	NA	NA	NA	NA	NA
Escherichia coli CFT073	ExPEC	B2			5231428	50.48	90.26	5364 (NA)	5574 (94)	21	89	NA	NA	NC_004431	closed	87	none	NA	NA	NA	37	NA	6	NA	14709	62	NA	NA	NA	NA	NA	NA	NA
Escherichia coli D6-113.11	bovine mastitis	E	France	O80:H45	5082541	50.51	87.58	4750 (NA)	4818 (2)	8	57	1	NA	CCCO010000001..CCCO010000090	89	340	NA	NA	NA	NA	NA	34	NA	NA	NA	NA	NA	NA	NA	NA	2	NA	NA
Escherichia coli D6-117.07	bovine mastitis	A	France	O45:H11	4787212	50.78	88.18	4477 (NA)	4554 (5)	5	66	1	NA	CCCP010000001..CCCP010000052	51	250	NA	NA	NA	NA	NA	25	NA	NA	NA	NA	NA	NA	NA	NA	2	NA	NA
Escherichia coli D6-117.29	bovine mastitis	A	France	O28ac/O42:H37	5049816	50.41	81.79	4732 (NA)	4754 (2)	1	19	NA	NA	CCCR010000001..CCCR010000980	980	NA	NA	NA	NA	NA	NA	NA	NA	NA	NA	NA	NA	NA	NA	NA	3	NA	NA
Escherichia coli DH1	commensal	A			4621430	50.83	87.11	4259 (NA)	4450 (NA)	22	85	1	7	NC_017638	closed	NA	none	NA	NA	3556	49	NA	35	NA	13886	NA	NA	NA	NA	NA	NA	NA	NA
Escherichia coli E24377A	ETEC	B1			5249288	50.56	85.24	4991 (NA)	5258 (156)	22	91	NA	NA	NC_009786..NC_009801	closed	NA	6	NA	NA	NA	46	NA	1	NA	14667	NA	NA	NA	NA	NA	NA	NA	NA
Escherichia coli ECA-727	bovine mastitis	A	USA	O99:H9	4859863	50.71	84.33	4779 (NA)	4842 (11)	2	49	1	NA	AHHL01000001..AHHL01000539	539	487	NA	NA	NA	NA	NA	2	NA	NA	NA	NA	NA	NA	NA	NA	2	NA	NA
Escherichia coli ECA-O157	bovine mastitis	A	USA	O29:H27	4654138	50.74	77.23	4434 (NA)	4488 (6)	2	46	NA	NA	AHHK01000001..AHHK01001173	1173	358	NA	NA	NA	NA	NA	4	NA	NA	NA	NA	NA	NA	NA	NA	4	NA	NA
Escherichia coli ECC-1470	bovine mastitis	B1	USA	Ont:H2	4903812	50.73	86.78	4506 (NA)	4677 (59)	22	89	1	NA	CP010344..CP010345	closed	NA	1	NA	NA	NA	NA	NA	NA	NA	NA	NA	NA	NA	NA	NA	2	NA	NA
Escherichia coli ECC-Z	bovine mastitis	A	USA	O74:H39	4911586	50.70	88.07	4600 (NA)	4680 (7)	3	69	1	NA	AHHN01000001..AHHN01000024	24	NA	NA	NA	NA	NA	NA	NA	NA	NA	NA	NA	NA	NA	NA	NA	2	NA	NA
Escherichia coli ED1a	commensal	B2			5209548	50.73	86.23	4911 (NA)	5321 (207)	22	91	NA	NA	NC_011745	closed	100	none	NA	NA	NA	39	NA	90	NA	14814	NA	NA	NA	NA	NA	NA	NA	NA
Escherichia coli HS	commensal	A			4643538	50.82	86.52	4374 (NA)	4626 (95)	22	88	1	NA	NC_009800	closed	NA	none	NA	NA	1	43	NA	47	5	13590	NA	NA	NA	NA	NA	NA	NA	NA
Escherichia coli IAI1	commensal	B1			4700560	50.79	87.80	4345 (NA)	4629 (89)	22	86	NA	NA	NC_011741	closed	NA	none	NA	NA	NA	47	NA	87	NA	13945	NA	NA	NA	NA	NA	NA	NA	NA
Escherichia coli IAI39	ExPEC	D2			5132068	50.63	86.44	4725 (NA)	5092 (160)	22	88	NA	NA	NC_011750	closed	NA	none	NA	NA	NA	35	NA	97	NA	14793	NA	NA	NA	NA	NA	NA	NA	NA
Escherichia coli IHE3034	ExPEC	B2			5108383	50.70	86.31	4753 (NA)	4966 (96)	21	97	NA	NA	NC_017628	closed	NA	none	NA	NA	NA	29	NA	NA	NA	14405	NA	NA	NA	NA	NA	3	NA	NA
Escherichia coli LF82	AIEC	B2			4773108	50.70	88.31	4376 (NA)	4545 (7)	22	84	NA	NA	NC_011993	closed	NA	none	NA	NA	NA	31	NA	52	NA	14125	NA	NA	NA	NA	1	NA	NA	NA
Escherichia coli MPEC4839	bovine mastitis	A	Israel	O105:H32	4866885	50.43	86.53	4502 (NA)	4599 (22)	4	71	NA	NA	JYHP00000000	124	NA	NA	NA	NA	NA	NA	NA	NA	NA	NA	NA	NA	NA	NA	NA	1	NA	NA
Escherichia coli MPEC4969	bovine mastitis	B1	Israel	O139:H19	4833611	50.69	86.98	4468 (NA)	4574 (29)	5	71	1	NA	JYHQ00000000	130	NA	NA	NA	NA	NA	NA	NA	NA	NA	NA	NA	NA	NA	NA	NA	2	NA	NA
Escherichia coli NA114	ExPEC	B2			4971461	51.17	87.83	4873 (NA)	4975 (NA)	23	79	NA	NA	NC_017644	closed	NA	none	NA	NA	NA	36	NA	NA	NA	14374	NA	NA	NA	NA	NA	NA	NA	NA
Escherichia coli O103:H2 12009	EHEC	B1			5524860	50.63	85.14	5117 (NA)	5541 (233)	22	98	NA	70	NC_013353..NC_013354	closed	NA	1	NA	NA	NA	46	NA	1	6	15478	114	NA	NA	NA	NA	NA	NA	NA
Escherichia coli O104:H4 2011C-3493	EHEC/EAEC	B1			5437407	50.65	88.11	5149 (NA)	5269 (2)	22	94	NA	NA	NC_018658..NC_018666	closed	NA	3	NA	NA	NA	51	NA	NA	NA	15176	NA	NA	NA	NA	NA	NA	NA	NA
Escherichia coli O111:H- 11128	EHEC	B1			5766081	50.44	84.03	5403 (NA)	5931 (325)	22	110	NA	70	NC_013364..NC_013370	closed	NA	5	NA	NA	NA	57	NA	1	6	15702	133	NA	NA	NA	NA	NA	NA	NA
Escherichia coli O127:H6 E2348/69	EPEC	B2			5069678	50.52	85.24	4647 (NA)	5011 (171)	22	92	NA	NA	NC_011601..NC_011603	closed	NA	2	NA	NA	NA	31	NA	77	NA	14237	NA	NA	NA	NA	1	117	NA	NA
Escherichia coli O157:H43 T22	bovine milk commensal	B1	Hungary	O157:H43	4958978	50.80	87.38	4792 (NA)	4874 (7)	17	57	1	NA	NZ_AHZD02000001..NZ_AHZD02000064	64	NA	NA	NA	NA	NA	NA	NA	NA	NA	NA	NA	NA	NA	NA	NA	3	NA	NA
Escherichia coli O157:H7 EDL933	EHEC	E			5620522	50.40	87.39	5385 (NA)	5516 (NA)	22	98	NA	NA	NC_002655..NC_007414	closed	4228	1	3	3	5	44	NA	9	NA	15942	NA	NA	NA	38	2	28	NA	1
Escherichia coli O157:H7 FRIK2000	EHEC	E			5408690	50.18	86.11	5300 (NA)	5383 (NA)	4	79	NA	NA	NZ_ACXO01000001..NZ_ACXO01000247	247	5	NA	NA	NA	NA	42	NA	NA	NA	15108	NA	NA	NA	NA	NA	NA	NA	NA
Escherichia coli O157:H7 FRIK966	EHEC	E			5376914	50.24	86.11	5312 (NA)	5393 (NA)	3	78	NA	NA	NZ_ACXN01000001..NZ_ACXN01000316	316	8	NA	NA	NA	NA	41	NA	NA	NA	15084	NA	NA	NA	NA	NA	NA	NA	NA
Escherichia coli O157:H7 Sakai	EHEC	E			5594477	50.48	87.52	5292 (NA)	5448 (14)	22	105	1	NA	NC_002127..NC_002695	closed	NA	2	NA	NA	NA	47	NA	13	NA	15398	80	7	NA	NA	NA	NA	NA	NA
Escherichia coli O26:H11 11368	EHEC	B1			5855531	50.65	84.56	5515 (NA)	5985 (276)	22	101	NA	70	NC_013361..NC_014543	closed	NA	4	NA	NA	NA	51	NA	1	6	16081	122	NA	NA	NA	NA	NA	NA	NA
Escherichia coli O26:H11 CVM10026	EHEC	B1			5572799	50.37	86.58	5776 (NA)	5869 (NA)	5	88	NA	NA	NZ_AJVX01000001..NZ_AJVX01000485	485	NA	NA	NA	NA	NA	50	NA	NA	NA	15621	NA	NA	NA	NA	NA	NA	NA	NA
Escherichia coli O32:H37 P4	bovine mastitis	A	UK	O32:H37	4872465	50.56	87.23	4581 (NA)	4657 (5)	5	65	1	NA	NZ_AJQW01000001..NZ_AJQW01000072	72	NA	NA	NA	NA	NA	NA	NA	NA	NA	NA	NA	NA	NA	NA	NA	3	NA	NA
Escherichia coli O55:H7 CB9615	ETEC	E			5452353	50.50	86.83	5117 (NA)	5367 (76)	22	100	1	51	NC_013941..NC_013942	closed	NA	1	NA	NA	NA	46	NA	NA	NA	15121	NA	NA	NA	NA	NA	NA	NA	NA
Escherichia coli O7:K1 CE10	ExPEC	D2			5378729	50.54	86.49	5080 (NA)	5269 (76)	22	91	NA	NA	NC_017646..NC_017650	closed	NA	4	NA	NA	NA	38	NA	NA	NA	15142	78	NA	1	NA	1	NA	NA	NA
Escherichia coli P4-NR	bovine mastitis	B1	USA?	O15:H21/H54	4861475	50.76	87.97	4569 (NA)	4660 (8)	4	78	1	NA	AHHP01000001..AHHP01000107	107	NA	NA	NA	NA	NA	NA	NA	NA	NA	NA	NA	NA	NA	NA	NA	2	NA	NA
Escherichia coli RiKo 2299/09	bovine fecal commensal	B1	Germany	O8/O160:H8	4954750	50.83	86.89	4587 (NA)	4703 (37)	3	75	1	NA	JYKB00000000	129	NA	NA	NA	NA	NA	NA	NA	NA	NA	NA	NA	NA	NA	NA	NA	4	NA	NA
Escherichia coli RiKo 2305/09	bovine fecal commensal	B1	Germany	O8:H21	4806931	50.65	86.34	4429 (NA)	4562 (56)	4	72	1	NA	JYPB00000000	123	NA	NA	NA	NA	NA	NA	NA	NA	NA	NA	NA	NA	NA	NA	NA	2	NA	NA
Escherichia coli RiKo 2308/09	bovine fecal commensal	A	Germany	O9a/O89:H9	5112873	50.69	86.12	4685 (NA)	4789 (32)	4	67	1	NA	LCVI00000000	186	NA	NA	NA	NA	NA	NA	NA	NA	NA	NA	NA	NA	NA	NA	NA	2	NA	NA
Escherichia coli RiKo 2331/09	bovine fecal commensal	B1	Germany	Ont:H23	4765494	50.82	88.22	4350 (NA)	4448 (21)	3	73	1	NA	LCVJ00000000	59	NA	NA	NA	NA	NA	NA	NA	NA	NA	NA	NA	NA	NA	NA	NA	2	NA	NA
Escherichia coli RiKo 2340/09	bovine fecal commensal	A	Germany	O89:H9	5024854	50.60	85.71	4568 (NA)	4685 (40)	7	69	1	NA	LAGW00000000	204	NA	NA	NA	NA	NA	NA	NA	NA	NA	NA	NA	NA	NA	NA	NA	2	NA	NA
Escherichia coli RiKo 2351/09	bovine fecal commensal	B1	Germany	O21:H4	5297190	50.64	85.66	4931 (NA)	5058 (49)	3	75	NA	NA	LAUC00000000	252	NA	NA	NA	NA	NA	NA	NA	NA	NA	NA	NA	NA	NA	NA	NA	2	NA	NA
Escherichia coli S88	ExPEC	B2			5166121	50.65	87.28	4823 (NA)	5187 (159)	22	91	NA	NA	NC_011742..NC_011747	closed	NA	1	NA	NA	NA	31	NA	92	NA	14960	NA	NA	NA	NA	NA	NA	NA	NA
Escherichia coli SE11	commensal	B1			5155626	50.74	88.60	4996 (NA)	5103 (NA)	21	86	NA	NA	NC_011407..NC_011419	closed	NA	6	NA	NA	NA	49	NA	NA	NA	14742	NA	NA	NA	NA	NA	NA	NA	NA
Escherichia coli SE15	commensal	B2			4839683	50.75	88.43	4486 (NA)	4592 (NA)	22	84	NA	NA	NC_013654..NC_013655	closed	NA	1	NA	NA	NA	34	NA	NA	NA	14422	NA	NA	NA	NA	NA	NA	NA	NA
Escherichia coli SMS-3-5	environment	D2			5215377	50.49	87.25	4912 (NA)	5127 (104)	22	90	NA	NA	NC_010485..NC_010498	closed	NA	4	NA	NA	NA	40	NA	NA	NA	14873	NA	NA	NA	NA	NA	NA	NA	NA
Escherichia coli K-12 MG1655	commensal	A			4641652	50.79	85.05	4319 (179)	4497 (184)	22	89	2	65	NC_000913	closed	NA	none	NA	NA	NA	49	NA	NA	NA	13547	49	NA	NA	NA	1	355	NA	NA
Escherichia coli UMN026	ExPEC	D1			5358200	50.66	87.75	5010 (NA)	5294 (90)	22	88	NA	NA	NC_011739..NC_011751	closed	53	2	NA	NA	NA	40	NA	84	NA	15110	NA	NA	NA	NA	NA	NA	NA	NA
Escherichia coli UMNF18	ETEC	A			5635305	50.62	85.31	5628 (NA)	5792 (46)	22	96	NA	NA	NZ_AGTD01000001..NZ_AGTD01000006	6	NA	5	NA	NA	NA	50	NA	NA	NA	15115	41	NA	NA	NA	NA	NA	NA	NA
Escherichia coli UMNK88	ETEC	A			5666764	50.76	85.77	5607 (NA)	5754 (NA)	22	96	NA	NA	NC_017639..NC_017645	closed	NA	5	NA	NA	NA	54	NA	NA	NA	15348	35	NA	NA	NA	NA	NA	NA	NA
Escherichia coli UVM2	bovine mastitis	A	USA	O53:H10	4926170	50.65	86.64	4614 (NA)	4723 (27)	5	76	1	NA	LAUD00000000	149	NA	NA	NA	NA	NA	NA	NA	NA	NA	NA	NA	NA	NA	NA	NA	2	NA	NA
Escherichia coli W	commensal	B1			5008864	50.82	86.40	4602 (NA)	4876 (94)	22	87	1	70	NC_017635..NC_017637	closed	1	2	NA	NA	NA	46	NA	NA	7	14267	NA	NA	NA	NA	NA	3	NA	NA
Escherichia coli W26	bovine fecal commensal	B1	South Korea	O45:H14	5118532	50.65	86.97	4865 (NA)	4937 (5)	2	64	1	NA	NZ_AGIA01000001..NZ_AGIA01000165	165	5	NA	NA	NA	NA	NA	NA	NA	NA	NA	NA	NA	NA	NA	NA	2	NA	NA
Shigella boydii Sb227	Shigella	SS			4646520	51.11	80.32	4278 (NA)	4610 (219)	22	91	NA	NA	NC_007608..NC_007613	closed	NA	1	NA	NA	NA	40	NA	NA	NA	12826	475	NA	NA	NA	NA	NA	NA	NA
Shigella dysenteriae Sd197	Shigella	E			4560911	50.97	73.39	4294 (NA)	4834 (263)	22	85	NA	NA	NC_007606..NC_009344	closed	NA	2	NA	NA	NA	29	NA	NA	NA	12811	701	NA	NA	NA	NA	NA	NA	NA
Shigella flexneri 2a str. 301	Shigella	SF			4828820	50.65	78.09	4315 (NA)	4790 (229)	22	97	1	9	NC_004337..NC_004851	closed	6	1	NA	NA	NA	36	NA	NA	NA	13406	402	NA	NA	NA	NA	NA	NA	NA
Shigella sonnei Ss046	Shigella	SS			5055316	50.77	80.28	4466 (NA)	4800 (215)	22	97	NA	NA	NC_007384..NC_009347	closed	NA	4	NA	NA	NA	46	NA	NA	NA	13995	491	NA	NA	NA	NA	NA	NA	NA
Escherichia fergusonii ATCC 35469		outgroup			4643861	49.92	89.16	4314 (NA)	4543 (52)	22	87	NA	NA	NC_011740..NC_011743	closed	NA	1	NA	NA	NA	19	NA	68	NA	13676	NA	NA	NA	NA	NA	NA	NA	NA
