# Supplementary material for: No evidence for a bovine mastitis Escherichia coli pathotype
Source: BMC Genomics. 2017 May 8;18:359. doi: 10.1186/s12864-017-3739-x (PMC5422975; doi:10.1186/s12864-017-3739-x)
Supplement: Supplementary file 2 — MLST allele profiles, ST and CC numbers for the 64 E. coli and four Shigella spp. strains. (XLSX 10 kb) [file 12864_2017_3739_MOESM2_ESM.xlsx]

## Sheet: Sheet1
Strain	adk	fumC	gyrB	icd	mdh	purA	recA	ST	CC	ECOR_phylogroup	pathotype
Escherichia coli 042	18	22	20	23	5	15	4	414	414	D1	EAEC
Escherichia coli 1303	10	11	4	8	8	8	2	10	10	A	bovine mastitis
Escherichia coli 131/07	10	11	4	8	8	8	2	10	10	A	bovine mastitis
Escherichia coli 2772a	6	29	32	16	11	8	44	156	156	B1	bovine mastitis
Escherichia coli 3234/A	10	11	4	8	8	8	2	10	10	A	bovine mastitis
Escherichia coli 536	13	14	19	36	23	11	10	127	127	B2	ExPEC
Escherichia coli 55989	6	6	5	136	9	7	7	678	678	B1	EAEC
Escherichia coli AA86	13	40	34	13	23	28	30	91	1876	B2	bovine fecal commensal
Escherichia coli ABU 83972	36	24	9	13	17	11	25	73	73	B2	ExPEC
Escherichia coli APEC O1	37	38	19	37	17	11	26	95	95	B2	ExPEC
Escherichia coli ATCC 8739	8	7	4	8	8	18	233	3021	2325	A	commensal
Escherichia coli B7A	41	6	5	16	11	8	7	94	448	B1	ETEC
Escherichia coli B REL606	6	11	4	10	7	8	6	93	93	A	commensal
Escherichia coli CFT073	36	24	9	13	17	11	25	73	73	B2	ExPEC
Escherichia coli D6-113.11	195	239	26	446	169	163	2	4175	4175	E	bovine mastitis
Escherichia coli D6-117.07	10	11	4	8	8	8	2	10	10	A	bovine mastitis
Escherichia coli D6-117.29	10	11	4	8	8	8	2	10	10	A	bovine mastitis
Escherichia coli DH1	10	11	4	8	8	8	128	1060	10	A	commensal
Escherichia coli E24377A	6	213	33	1	24	8	7	1132	NA	B1	ETEC
Escherichia coli ECA-727	10	11	4	8	8	8	2	10	10	A	bovine mastitis
Escherichia coli ECA-O157	64	7	1	1	8	8	6	398	398	A	bovine mastitis
Escherichia coli ECC-1470	6	6	5	26	9	13	98	847	847	B1	bovine mastitis
Escherichia coli ECC-Z	10	11	4	8	8	8	2	10	10	A	bovine mastitis
Escherichia coli ED1a	76	43	19	37	30	1	25	452	452	B2	commensal
Escherichia coli HS	8	7	1	8	8	8	6	46	46	A	commensal
Escherichia coli IAI1	9	65	5	1	9	8	6	1128	162	B1	commensal
Escherichia coli IAI39	28	33	25	29	7	11	24	62	62	D2	ExPEC
Escherichia coli IHE3034	37	38	19	37	17	11	26	95	95	B2	ExPEC
Escherichia coli LF82	13	39	50	13	16	37	25	135	135	B2	AIEC
Escherichia coli MPEC4839	10	11	4	8	8	8	2	10	10	A	bovine mastitis
Escherichia coli MPEC4969	6	4	15	18	24	26	7	1125	161	B1	bovine mastitis
Escherichia coli NA114	53	40	47	13	36	28	29	131	131	B2	ExPEC
Escherichia coli O103:H2 12009	6	4	3	17	7	7	6	17	20	B1	EHEC
Escherichia coli O104:H4 2011C-3493	6	6	5	136	9	7	7	678	678	B1	EHEC/EAEC
Escherichia coli O111:H- 11128	6	4	12	16	9	7	12	16	29	B1	EHEC
Escherichia coli O127:H6 E2348/69	15	15	11	15	18	11	11	15	1283	B2	EPEC
Escherichia coli O157:H43 T22	6	4	14	16	24	8	14	155	58	B1	bovine milk commensal
Escherichia coli O157:H7 EDL933	12	12	8	12	15	2	2	11	11	E	EHEC
Escherichia coli O157:H7 FRIK2000	12	12	8	12	15	2	2	11	11	E	EHEC
Escherichia coli O157:H7 FRIK966	12	12	8	12	15	2	2	11	11	E	EHEC
Escherichia coli O157:H7 Sakai	12	12	8	12	15	2	2	11	11	E	EHEC
Escherichia coli O26:H11 11368	16	4	12	16	9	7	7	21	29	B1	EHEC
Escherichia coli O26:H11 CVM10026	16	4	12	16	9	7	7	21	29	B1	EHEC
Escherichia coli O32:H37 P4	10	11	4	8	8	8	2	10	10	A	bovine mastitis
Escherichia coli O55:H7 CB9615	29	12	8	12	15	2	2	335	11	E	ETEC
Escherichia coli O7:K1 CE10	28	33	25	29	7	11	24	62	62	D2	ExPEC
Escherichia coli P4-NR	6	19	33	26	11	8	6	602	446	B1	bovine mastitis
Escherichia coli RiKo 2299/09	6	6	5	16	11	8	7	448	448	B1	bovine fecal commensal
Escherichia coli RiKo 2305/09	6	4	12	1	20	18	7	410	88	B1	bovine fecal commensal
Escherichia coli RiKo 2308/09	10	11	4	8	8	13	2	167	10	A	bovine fecal commensal
Escherichia coli RiKo 2331/09	6	41	33	16	9	8	14	1614	NA	B1	bovine fecal commensal
Escherichia coli RiKo 2340/09	10	11	4	8	8	13	2	167	10	A	bovine fecal commensal
Escherichia coli RiKo 2351/09	6	4	12	1	20	12	7	88	88	B1	bovine fecal commensal
Escherichia coli S88	37	38	19	37	17	11	26	95	95	B2	ExPEC
Escherichia coli SE11	6	29	32	16	11	8	44	156	156	B1	commensal
Escherichia coli SE15	53	40	47	13	36	28	29	131	131	B2	commensal
Escherichia coli SMS-3-5	85	88	78	29	59	58	62	354	354	D2	environment
Escherichia coli K-12 MG1655	10	11	4	8	8	8	2	10	10	A	commensal
Escherichia coli UMN026	21	35	115	6	5	5	4	597	69	D1	ExPEC
Escherichia coli UMNF18	10	11	4	8	8	8	2	10	10	A	ETEC
Escherichia coli UMNK88	10	27	5	10	12	9	2	100	165	A	ETEC
Escherichia coli UVM2	10	11	4	8	8	142	2	1091	10	A	bovine mastitis
Escherichia coli W	6	19	14	16	11	12	2	1079	1079	B1	commensal
Escherichia coli W26	6	4	5	18	11	8	2	1081	533	B1	bovine fecal commensal
Shigella boydii Sb227	165	10	1	1	1	1	1	1130	145	SS	Shigella
Shigella dysenteriae Sd197	2	1	59	2	2	2	2	146	146	E	Shigella
Shigella flexneri 2a str. 301	6	61	6	11	13	3	50	245	245	SF	Shigella
Shigella sonnei Ss046	11	63	7	1	14	7	7	152	152	SS	Shigella
