# Supplementary material for: No evidence for a bovine mastitis Escherichia coli pathotype
Source: BMC Genomics. 2017 May 8;18:359. doi: 10.1186/s12864-017-3739-x (PMC5422975; doi:10.1186/s12864-017-3739-x)
Supplement: Supplementary file 4 — This zip archive contains the binary presence/absence matrix of 13,481 OGs in the 25 bovine-associated E. coli genomes and the R script for the Fisher’s exact tests to test the associations of OGs/VFs with either pathotype or phylogroup (A/B1). The R script includes also code to create the Manhattan plots in Additional file 3: Figure S3. The binary presence/absence matrix of virulence-associated genes needed as second input for the R script is enclosed in Additional file 14: Dataset S7. (ZIP 16 kb) [file 12864_2017_3739_MOESM4_ESM.zip › README.txt]

The second input file for the R script, the binary presence/absence matrix for the VF hits (binary_matrix_vf_classes.tsv), is included in the zip archive of Additional file 14: Dataset S7.
