# Supplementary material for: No evidence for a bovine mastitis Escherichia coli pathotype
Source: BMC Genomics. 2017 May 8;18:359. doi: 10.1186/s12864-017-3739-x (PMC5422975; doi:10.1186/s12864-017-3739-x)
Supplement: Supplementary file 4 — This zip archive contains the binary presence/absence matrix of 13,481 OGs in the 25 bovine-associated E. coli genomes and the R script for the Fisher’s exact tests to test the associations of OGs/VFs with either pathotype or phylogroup (A/B1). The R script includes also code to create the Manhattan plots in Additional file 3: Figure S3. The binary presence/absence matrix of virulence-associated genes needed as second input for the R script is enclosed in Additional file 14: Dataset S7. (ZIP 16 kb) [file 12864_2017_3739_MOESM4_ESM.zip › binary_matrix_fisher_exact.R]

#!/usr/bin/Rscript --vanilla
### binary_matrix_fisher_exact.R
### 2017-03-15
### Dennis Görlich, Andreas Leimbach


### Load required R packages
library(ggplot2)


### Function to calculate two-tailed Fisher exact test and proportions for a binary data frame
### of two groups, creates also tab-delimited result files with proportions and p-values
### of significant group-associated columns (p < 0.05) and bonferroni-corrected
fisher_prop <- function(pres_abs, groups, col_name, group1_name, group2_name, output_file, gene_names=NULL) {
  # 'pres_abs' binary data frame, 'groups' specify the two groups in the data frame (binary),
  # 'col_name' either 'OG' or 'gene', 'groupX_name' name of groups for 'groups',
  # 'output_file' output file name, 'gene_names' only for the VF data (thus default NULL)

  p <- c() # initialize to store all p-values
  proportions <- c() # initialize to store all gene presence proportions in either group

  for(col in 1:ncol(pres_abs)) { # loop over all columns of the binary data frame separately
    gene_pres <- pres_abs[,col]!=0 # for each gene check presence in the strains, results in factor with TRUE (1) and FALSE (0)
    if (sum(gene_pres)==0){ # gene not present in any strain
      p <- c(p,NA)
      proportions <- rbind(proportions, c(NA,NA,NA,NA))
    } else if(sum(gene_pres)==nrow(pres_abs)) { # strict core gene (present in all strains), no Fisher exact test possible/needed
      p <- c(p,1) # set p-value for strict core to 1
      proportions <- rbind(proportions, c(1,1,1,1)) # also both proportions set to 1
    } else {
      # fisher exact test over whole column with the groups (will create 2x2 contingency table automatically)
      p <- c(p,fisher.test(groups,gene_pres)$p.value) # '$p.value' only return p-value of fisher exact test
      
      # save gene presence and proportion/frequency for each pathotype
      # first create data frame; then 'table' creates a frequency table;
      # for presence only use column 2 with TRUE (gene presence);
      # 'prop.table' calculates the proportions and returns the column percentages (',2'),
      # i.e. percentage of gene presence in each group;
      # '[,2]' return only column 2 with the TRUE proportions, and not FALSE
      proportions <- rbind(proportions, c(table(data.frame(gene_pres,groups))[2,], prop.table(table(data.frame(gene_pres,groups)),2)[2,]))
    }
  }
  
  ### Write result files
  results <- data.frame(proportions, p) # create data frame with proportions and p-values
  if(is.null(gene_names)){
    results <- cbind(col_count=c(1:ncol(pres_abs)), results) # include first column with OG column count
  } else {
    results <- cbind(col_count=gene_names, results) # include VF gene names/locus tags
  }
  results <- na.omit(results) # remove all rows with "NA" (see above)
  # write significant results (p < 0.05)
  results_filtered <- results[results$p < 0.05,]
  names(results_filtered) <- c(paste("#", col_name, sep=" "), paste(group1_name, "presence", sep="_"), paste(group2_name, "presence", sep="_"), paste(group1_name, "proportions", sep="_"), paste(group2_name, "proportions", sep="_"), "Fisher_exact_p-values") # include header; paste to concatenate strings
  write.table(results_filtered, file=output_file, quote=FALSE, row.names=FALSE, sep = "\t")
  # write bonferroni corrected significant results; 'nrow(results)' should be == to 'ncol(pres_abs)' (without 'NA' rows)
  results_filtered <- results_filtered[results_filtered$"Fisher_exact_p-values" < 0.05/nrow(results),]
  if(nrow(results_filtered) > 1) { # print only result file if significant bonferroni results
    write.table(results_filtered, file=paste("bonferroni", output_file, sep="_"), quote=FALSE, row.names=FALSE, sep = "\t")
  }

  return(results)
}


### Function to create Manhattan plot with log base 10 transformed p-values
manhattan_ggplot <- function(results, col_name, output_file) {
  # 'results' proportion/p-value data frame from function 'fisher_prop'
  # 'col_name' either 'OG' or 'gene', 'output_file' output filename

  # use automatic row.names index of data frame (instead of 'col_count')
  # because VG gene names too many; needs 'as.numeric' for sorting
  ggplot(results, aes(x=as.numeric(row.names(results)), y=-log10(results$p))) +
    geom_point(shape=19) +
    xlab(paste(col_name, "number", sep=" ")) + ylab("-log10(p-value)") +
    geom_hline(aes(yintercept=-log10(0.05)), color="red", linetype="dashed") + # create significance cutoff (p < 0.05) line in plot
    geom_hline(aes(yintercept=-log10(0.05/nrow(results))), color="green", linetype="dashed") # create Bonferroni-corrected significance line in plot

  suppressMessages(ggsave(output_file)) # instead of 'pdf()', 'print(plot)', dev.off()'
}


### Read in binary data for orthologous groups (OGs) and run functions
# pathotypes
bov_ogs <- read.delim("all_bovine_i70_c70_binary.poff", header=F, skip=1) # results in data frame format
bov_ogs_t <- t(bov_ogs) # transpose data frame
patho_groups <- c(1,1,1,1,1,0,0,1,0,1,1,0,0,1,0,0,1,0,1,1,1,1,1,1,0) # set pathotypes in input file, 0 = commensal, 1 = mastitis
og_fisher_results <- fisher_prop(bov_ogs_t, patho_groups, "OG", "commensal", "mastitis", "significant_fisher-exact_proportions_OG_patho.tsv")
manhattan_ggplot(og_fisher_results, "OG", "fisher-exact_manhattan_OG_patho.pdf")

# phylogroups
phylo_groups <- c(0,0,0,0,0,1,1,1,0,0,1,1,1,1,0,0,0,0,0,1,0,1,1) # set phylogroups, 0 = A, 1 = B1; excluding single-genome phylogroups B2 and E
bov_ogs[11] <- NULL # remove D6-113.11 column (phylogroup E)
bov_ogs[12] <- NULL # remove AA86 column (phylogroup B2)
bov_ogs_t <- t(bov_ogs)
og_fisher_results <- fisher_prop(bov_ogs_t, phylo_groups, "OG", "A", "B1", "significant_fisher-exact_proportions_OG_phylo.tsv")
manhattan_ggplot(og_fisher_results, "OG", "fisher-exact_manhattan_OG_phylo.pdf")


### Read in binary data for virulence factors (VFs) and run functions
# pathotypes
bov_vf_data <- read.delim("binary_matrix_vf_classes.tsv", header=F, skip=1)
bov_vfs <- bov_vf_data[,3:ncol(bov_vf_data)] # remove first two columns with gene names and VF classes
bov_vfs_t <- t(bov_vfs)
patho_groups <- c(1,1,1,1,0,1,1,1,1,1,1,1,1,1,0,1,1,0,0,0,0,0,0,1,0) # 0 = commensal, 1 = mastitis
# VF gene names/locus tags as last optional argument to 'fisher_prop' function
vf_fisher_results <- fisher_prop(bov_vfs_t, patho_groups, "VF", "commensal", "mastitis", "significant_fisher-exact_proportions_VF_patho.tsv", bov_vf_data[,1])
manhattan_ggplot(vf_fisher_results, "VF", "fisher-exact_manhattan_VF_patho.pdf")

# phylogroups
phylo_groups <- c(0,0,1,0,0,0,0,0,1,0,0,1,1,0,1,1,1,0,1,0,1,0,1) # set phylogroups, 0 = A, 1 = B1
bov_vfs[5] <- NULL # remove AA86 column
bov_vfs[5] <- NULL # remove D6-113.11 column
bov_vfs_t <- t(bov_vfs)
vf_fisher_results <- fisher_prop(bov_vfs_t, phylo_groups, "VF", "A", "B1", "significant_fisher-exact_proportions_VF_phylo.tsv", bov_vf_data[,1])
manhattan_ggplot(vf_fisher_results, "VF", "fisher-exact_manhattan_VF_phylo.pdf")
