# Supplementary material for: No evidence for a bovine mastitis Escherichia coli pathotype
Source: BMC Genomics. 2017 May 8;18:359. doi: 10.1186/s12864-017-3739-x (PMC5422975; doi:10.1186/s12864-017-3739-x)
Supplement: Supplementary file 5 — This file includes the SRA study accession numbers for the Illumina and 454 raw reads of the 14 E. coli genomes of this study. Additionally it lists the assembly statistics for all 23 bovine-associated E. coli draft genomes. (XLSX 8 kb) [file 12864_2017_3739_MOESM5_ESM.xlsx]

## Sheet: Sheet1
strain	phylogroup ECOR	pathotype	locus tag prefix (original NCBI locus tag)	SRA study	total reads	total bases (reads * 101 bp)	median insert size (raw reads, Picard's CollectInsertSizeMetrics v1.124)	coverage (=ROUND(total bases/total consensus contigs >500bp))	contigs >500bp	largest contig	Total consensus contigs >500bp	N50 contigs >500bp	N75 contigs >500bp	Number of Ns, contigs >500bp	Ns per 100 kbp, contigs >500bp
1303	A	mastitis	EC1303	SRP074173	closed
131/07	A	mastitis	EC13107	SRP074689	10461772	1056638972	294	194	270	315097	5459392	79414	40344	0	0
2772a	B1	mastitis	EC2772a	SRP074761	7329388	740268188	208	150	93	330147	4949901	163837	77073	0	0
3234/A	A	mastitis	EC3234A	SRP074690	8104976	818602576	349	149	290	273973	5482981	95923	50580	0	0
AA86	B2	fecal commensal	AA86 (ECAA86)						5	2860197	4983288	2860197	1165372	12	0.24
D6-113.11	E	mastitis	D611311 (PGA)						87	715015	5081731	184190	86240	340	6.69
D6-117.07	A	mastitis	D611707 (PGD)						51	801790	4787212	189561	155953	250	5.22
D6-117.29	A	mastitis	D611729 (PGC)						980	69290	5049816	9488	4841	0	0
ECA-727	A	mastitis	ECA727 (ECA727)						496	64239	4846381	16971	9479	485	10.01
ECA-O157	A	mastitis	ECA0157 (ECA0157)						977	58520	4591152	8417	3910	336	7.32
ECC-1470	B1	mastitis	E1470	SRP074171	closed
ECC-Z	A	mastitis	ECCZ (ECCZ)						24	1213088	4911586	358306	190556	0	0
MPEC4839	A	mastitis	MPEC4839	SRP074691	10553152	1065868352	223	219	124	489423	4866885	133521	60475	0	0
MPEC4969	B1	mastitis	MPEC4969	SRP074692	16731670	1689898670	221	350	130	214884	4833611	103834	53537	0	0
O157:H43 T22	B1	milk commensal	T22 (T22)						64	660904	4958978	183952	118981	0	0
O32:H37 P4	A	mastitis	P4O32 (UWO)						63	459864	4869580	165669	88131	0	0
P4-NR	B1	mastitis	P4NR (MOI)						83	264756	4853911	157127	72616	0	0
RiKo 2299/09	B1	fecal commensal	RIKO2299	SRP074693	7726992	780426192	258	158	129	329760	4954750	114991	53559	0	0
RiKo 2305/09	B1	fecal commensal	RIKO2305	SRP074694	9291904	938482304	235	195	123	363953	4806931	129952	63148	0	0
RiKo 2308/09	A	fecal commensal	RIKO2308	SRP074695	6346300	640976300	254	125	186	436319	5112873	83735	40201	0	0
RiKo 2331/09	B1	fecal commensal	RIKO2331	SRP074696	12069448	1219014248	238	256	59	524293	4765494	224192	138704	0	0
RiKo 2340/09	A	fecal commensal	RIKO2340	SRP074697	9885770	998462770	210	199	204	410021	5024854	82522	39799	0	0
RiKo 2351/09	B1	fecal commensal	RIKO2351	SRP074698	12355170	1247872170	313	236	252	254708	5297190	102610	42078	0	0
UVM2	A	mastitis	UVM2	SRP074699	6714870	678201870	259	138	149	210236	4926170	86033	46872	0	0
W26	B1	fecal commensal	W26 (ECW26)						165	230097	5118532	79401	33809	5	0.10
