# Supplementary material for: No evidence for a bovine mastitis Escherichia coli pathotype
Source: BMC Genomics. 2017 May 8;18:359. doi: 10.1186/s12864-017-3739-x (PMC5422975; doi:10.1186/s12864-017-3739-x)
Supplement: Supplementary file 6 — Singleton OGs in the 25 bovine-associated E. coli genomes. (XLSX 248 kb) [file 12864_2017_3739_MOESM6_ESM.xlsx]

## Sheet: Overall_stats
Pangenome and singleton OGs (and included CDS per OG) in the 25 bovine-associated E. coli strain panel.
# category	OG_count	CDS_count (all included genomes)
pangenome	13481	116535
1303 genome	4646	4734
1303 singletons	176	179
131-07 genome	5047	5123
131-07 singletons	143	146
2772a genome	4598	4621
2772a singletons	285	291
3234-A genome	5114	5211
3234-A singletons	306	322
AA86 genome	4586	4627
AA86 singletons	422	428
D6-113.11 genome	4692	4750
D6-113.11 singletons	361	368
D6-117.07 genome	4418	4477
D6-117.07 singletons	95	111
D6-117.29 genome	4713	4732
D6-117.29 singletons	455	460
ECA-727 genome	4767	4779
ECA-727 singletons	615	617
ECA-O157 genome	4421	4434
ECA-O157 singletons	865	870
ECC-1470 genome	4459	4506
ECC-1470 singletons	131	139
ECC-Z genome	4574	4600
ECC-Z singletons	125	125
MPEC4839 genome	4482	4502
MPEC4839 singletons	166	167
MPEC4969 genome	4453	4468
MPEC4969 singletons	95	95
O32-P4 genome	4548	4581
O32-P4 singletons	172	172
P4-NR genome	4549	4569
P4-NR singletons	144	146
RiKo 2299-09 genome	4568	4587
RiKo 2299-09 singletons	93	94
RiKo 2305-09 genome	4408	4429
RiKo 2305-09 singletons	131	132
RiKo 2308-09 genome	4638	4685
RiKo 2308-09 singletons	131	134
RiKo 2331-09 genome	4341	4350
RiKo 2331-09 singletons	144	148
RiKo 2340-09 genome	4529	4568
RiKo 2340-09 singletons	43	46
RiKo 2351-09 genome	4866	4931
RiKo 2351-09 singletons	233	242
T22 genome	4669	4792
T22 singletons	300	324
UVM2 genome	4576	4614
UVM2 singletons	116	120
W26 genome	4843	4865
W26 singletons	284	288

## Sheet: 1303_singletons
# OG#	ID	gene	EC_number	product	organism
6617	EC1303_c36240			Rhs family protein	Escherichia coli 1303
	EC1303_c37390			Rhs family protein	Escherichia coli 1303
6659	EC1303_95p00280			phage tail collar domain protein	Escherichia coli 1303-plasmid p1303 95
	EC1303_95p00310			phage tail collar domain protein	Escherichia coli 1303-plasmid p1303 95
6669	EC1303_c12760			putative phage tail fiber protein	Escherichia coli 1303
	EC1303_c46270	stfR_2		putative tail fiber protein	Escherichia coli 1303
9751	EC1303_c00010	thrL		thr operon leader peptide	Escherichia coli 1303
9752	EC1303_c08550			hypothetical protein	Escherichia coli 1303
9753	EC1303_c08560	alpA_1		DNA-binding transcriptional activator	Escherichia coli 1303
9754	EC1303_c08570			hypothetical protein	Escherichia coli 1303
9755	EC1303_c08580			hypothetical protein	Escherichia coli 1303
9756	EC1303_c08600			DEAD/DEAH box helicase	Escherichia coli 1303
9757	EC1303_c08640	cdiA_1		contact-dependent inhibitor A	Escherichia coli 1303
9758	EC1303_c08680			hypothetical protein	Escherichia coli 1303
9759	EC1303_c08690			ShlA/HecA/FhaA exofamily protein	Escherichia coli 1303
9760	EC1303_c08710			hypothetical protein	Escherichia coli 1303
9761	EC1303_c08720			hypothetical protein	Escherichia coli 1303
9762	EC1303_c08760			hypothetical protein	Escherichia coli 1303
9763	EC1303_c08770			SprT-like family protein	Escherichia coli 1303
9764	EC1303_c08780			HsdR family type I site-specific deoxyribonuclease	Escherichia coli 1303
9765	EC1303_c08790			RNase III inhibitor	Escherichia coli 1303
9766	EC1303_c08800			type I restriction-modification enzyme, S subunit	Escherichia coli 1303
9767	EC1303_c08810	hsdM_1	2.1.1.72	type I restriction-modification system M subunit	Escherichia coli 1303
9768	EC1303_c08820			hypothetical protein	Escherichia coli 1303
9769	EC1303_c08830			hypothetical protein	Escherichia coli 1303
9770	EC1303_c08840			putative dGTPase	Escherichia coli 1303
9771	EC1303_c08860			hypothetical protein	Escherichia coli 1303
9772	EC1303_c10520	insB1_1		IS1 transposase B	Escherichia coli 1303
9773	EC1303_c10530	alpA_2		DNA-binding transcriptional activator	Escherichia coli 1303
9774	EC1303_c10560			KAP family protein	Escherichia coli 1303
9775	EC1303_c10570			transposase	Escherichia coli 1303
9776	EC1303_c10580			HIRAN domain protein	Escherichia coli 1303
9777	EC1303_c10600			hypothetical protein	Escherichia coli 1303
9778	EC1303_c10610	cdiB_2		putative outer-membrane transporter essential for contact-dependent inhibition	Escherichia coli 1303
9779	EC1303_c10630			hypothetical protein	Escherichia coli 1303
9780	EC1303_c10700			hypothetical protein	Escherichia coli 1303
9781	EC1303_c10710			hypothetical protein	Escherichia coli 1303
9782	EC1303_c10720			ShlA/HecA/FhaA exofamily protein	Escherichia coli 1303
9783	EC1303_c10730			hypothetical protein	Escherichia coli 1303
9784	EC1303_c10740		3.4.21.-	ShlA/HecA/FhaA exofamily protein	Escherichia coli 1303
9785	EC1303_c10750			hypothetical protein	Escherichia coli 1303
9786	EC1303_c10790			hypothetical protein	Escherichia coli 1303
9787	EC1303_c10960			RND divalent metal cation efflux transporter	Escherichia coli 1303
9788	EC1303_c10970	czcB		cobalt-zinc-cadmium resistance protein CzcB	Escherichia coli 1303
9789	EC1303_c10990			hypothetical protein	Escherichia coli 1303
9790	EC1303_c11000			hypothetical protein	Escherichia coli 1303
9791	EC1303_c11010			hypothetical protein	Escherichia coli 1303
9792	EC1303_c11020			hypothetical protein	Escherichia coli 1303
9793	EC1303_c11030			ShlA/HecA/FhaA exofamily protein	Escherichia coli 1303
9794	EC1303_c11050			hypothetical protein	Escherichia coli 1303
9795	EC1303_c11080			hypothetical protein	Escherichia coli 1303
9796	EC1303_c12550	insF1_4		IS3 transposase B	Escherichia coli 1303
9797	EC1303_c12780			hypothetical protein	Escherichia coli 1303
9798	EC1303_c14000	trpL		trp operon leader peptide	Escherichia coli 1303
9799	EC1303_c16100			hypothetical protein	Escherichia coli 1303
9800	EC1303_c16110			ATP-binding protein	Escherichia coli 1303
9801	EC1303_c16120			hypothetical protein	Escherichia coli 1303
9802	EC1303_c16130			hypothetical protein	Escherichia coli 1303
9803	EC1303_c16160			putative phage integrase	Escherichia coli 1303
9804	EC1303_c16170			putative phage integrase	Escherichia coli 1303
9805	EC1303_c16180			hypothetical protein	Escherichia coli 1303
9806	EC1303_c16610			minor tail protein Z (GpZ)	Escherichia coli 1303
9807	EC1303_c16700	ynfN		cold shock-induced protein	Escherichia coli 1303
9808	EC1303_c16720	rzoQ		putative Rz1-like lipoprotein	Escherichia coli 1303
9809	EC1303_c16850			hypothetical protein	Escherichia coli 1303
9810	EC1303_c16920			hypothetical protein	Escherichia coli 1303
9811	EC1303_c16930			hypothetical protein	Escherichia coli 1303
9812	EC1303_c16940			hypothetical protein	Escherichia coli 1303
9813	EC1303_c18480	parM		plasmid segregation actin-type ATPase ParM	Escherichia coli 1303
9814	EC1303_c18500			hypothetical protein	Escherichia coli 1303
9815	EC1303_c18510			hypothetical protein	Escherichia coli 1303
9816	EC1303_c18680			putative phage tail fiber protein	Escherichia coli 1303
9817	EC1303_c18710			putative tail fiber protein	Escherichia coli 1303
9818	EC1303_c18790			hypothetical protein	Escherichia coli 1303
9819	EC1303_c18850	pheM		phenylalanyl-tRNA synthetase operon leader peptide	Escherichia coli 1303
9820	EC1303_c20350			hypothetical protein	Escherichia coli 1303
9821	EC1303_c21570			hypothetical protein	Escherichia coli 1303
9822	EC1303_c21660			hypothetical protein	Escherichia coli 1303
9823	EC1303_c21690			hypothetical protein	Escherichia coli 1303
9824	EC1303_c21700			putative transposase subunit	Escherichia coli 1303
9825	EC1303_c21710			hypothetical protein	Escherichia coli 1303
9826	EC1303_c21720			hypothetical protein	Escherichia coli 1303
9827	EC1303_c21980	hisL		his operon leader peptide	Escherichia coli 1303
9828	EC1303_c22100	qdtC		putative acetyl transferase	Escherichia coli 1303
9829	EC1303_c22110	tnp		transposase IS4 family protein	Escherichia coli 1303
9830	EC1303_c22120			putative glycosyltransferase	Escherichia coli 1303
9831	EC1303_c22130	wcaG_1		putative UDP-glucose 4-epimerase	Escherichia coli 1303
9832	EC1303_c22140			putative glycosyltransferase	Escherichia coli 1303
9833	EC1303_c22150	wzy		putative O antigen polymerase	Escherichia coli 1303
9834	EC1303_c22160			putative glycosyltransferase	Escherichia coli 1303
9835	EC1303_c22170	wbnC		putative acetyl transferase	Escherichia coli 1303
9836	EC1303_c22180	wzx		putative O-antigen flippase	Escherichia coli 1303
9837	EC1303_c22190	qdtB		putative transaminase	Escherichia coli 1303
9838	EC1303_c22200	qdtA		putative dTDP-6-deoxy-3,4-keto-hexulose isomerase	Escherichia coli 1303
9839	EC1303_c22560	ibsA		toxic membrane protein	Escherichia coli 1303
9840	EC1303_c22570	ibsB		toxic membrane protein	Escherichia coli 1303
9841	EC1303_c25230			bacterial regulatory helix-turn-helix, lysR family protein	Escherichia coli 1303
9842	EC1303_c26210	ypfM		stress-induced small enterobacterial protein	Escherichia coli 1303
9843	EC1303_c27510	pheL		leader peptide of chorismate mutase-P-prephenate dehydratase	Escherichia coli 1303
9844	EC1303_c28730	cas2		CRISPR-associated endoribonuclease Cas2, subtype I-E/ECOLI	Escherichia coli 1303
9845	EC1303_c30350	ibsC		toxic membrane protein	Escherichia coli 1303
9846	EC1303_c30930			putative amino acid antiporter	Escherichia coli 1303
9847	EC1303_c30940		4.1.1.19	arginine/lysine/ornithine decarboxylase	Escherichia coli 1303
9848	EC1303_c30950			putative arginine/ornithine antiporter	Escherichia coli 1303
9849	EC1303_c31120			hypothetical protein	Escherichia coli 1303
9850	EC1303_c31150			hypothetical protein	Escherichia coli 1303
9851	EC1303_c31960	yqiK		inner membrane protein yqiK	Escherichia coli 1303
9852	EC1303_c31970	ibsD		toxic membrane protein	Escherichia coli 1303
9853	EC1303_c31980	ibsE		toxic membrane protein	Escherichia coli 1303
9854	EC1303_c38160			hypothetical protein	Escherichia coli 1303
9855	EC1303_c38310	yeeF_2	3.1.-.-	putative ribonuclease YeeF	Escherichia coli 1303
9856	EC1303_c38340			hypothetical protein	Escherichia coli 1303
9857	EC1303_c38440			hypothetical protein	Escherichia coli 1303
9858	EC1303_c38460			putative transposase	Escherichia coli 1303
9859	EC1303_c38480			hypothetical protein	Escherichia coli 1303
9860	EC1303_c38490			ShlA/HecA/FhaA exofamily protein	Escherichia coli 1303
9861	EC1303_c38560			hypothetical protein	Escherichia coli 1303
9862	EC1303_c38700			hypothetical protein	Escherichia coli 1303
9863	EC1303_c38710			hypothetical protein	Escherichia coli 1303
9864	EC1303_c39930			hypothetical protein	Escherichia coli 1303
9865	EC1303_c43930			hypothetical protein	Escherichia coli 1303
9866	EC1303_c44700	mgtL		regulatory leader peptide for mgtA	Escherichia coli 1303
9867	EC1303_c44940			type I restriction modification DNA specificity domain protein	Escherichia coli 1303
9868	EC1303_c45340		3.1.21.3	type I restriction modification DNA specificity domain protein	Escherichia coli 1303
9869	EC1303_c45350			N-6 DNA Methylase family protein	Escherichia coli 1303
9870	EC1303_c45380			type I restriction enzyme R N terminus family protein	Escherichia coli 1303
9871	EC1303_c45550			TRAP transporter, DctM subunit	Escherichia coli 1303
9872	EC1303_c45790			cytidine and deoxycytidylate deaminase zinc-binding region	Escherichia coli 1303
9873	EC1303_c45800			hypothetical protein	Escherichia coli 1303
9874	EC1303_c45810	yfdT		uncharacterized protein	Escherichia coli 1303
9875	EC1303_c46040			phage regulatory protein	Escherichia coli 1303
9876	EC1303_c46050			hypothetical protein	Escherichia coli 1303
9877	EC1303_c46290	tfaQ_2		putative tail fiber assembly protein	Escherichia coli 1303
9878	EC1303_c46300			hypothetical protein	Escherichia coli 1303
9879	EC1303_c46310			hypothetical protein	Escherichia coli 1303
9880	EC1303_109p00040			hypothetical protein	Escherichia coli 1303-plasmid p1303 109
9881	EC1303_109p00300			hypothetical protein	Escherichia coli 1303-plasmid p1303 109
9882	EC1303_109p00350			hypothetical protein	Escherichia coli 1303-plasmid p1303 109
9883	EC1303_109p00360			hypothetical protein	Escherichia coli 1303-plasmid p1303 109
9884	EC1303_109p00370			hypothetical protein	Escherichia coli 1303-plasmid p1303 109
9885	EC1303_109p00410			transposase IS3, C-terminal part	Escherichia coli 1303-plasmid p1303 109
9886	EC1303_5p00020			hypothetical protein	Escherichia coli 1303-plasmid p1303 5
9887	EC1303_5p00050			putative entry exclusion protein 2	Escherichia coli 1303-plasmid p1303 5
9888	EC1303_95p00020	parA		plasmid partition protein A	Escherichia coli 1303-plasmid p1303 95
9889	EC1303_95p00030	parB		plasmid partition protein B	Escherichia coli 1303-plasmid p1303 95
9890	EC1303_95p00090			hok/gef family protein	Escherichia coli 1303-plasmid p1303 95
9891	EC1303_95p00100			hypothetical protein	Escherichia coli 1303-plasmid p1303 95
9892	EC1303_95p00160	simA		SimA	Escherichia coli 1303-plasmid p1303 95
9893	EC1303_95p00170			hypothetical protein	Escherichia coli 1303-plasmid p1303 95
9894	EC1303_95p00260			putative side tail fiber protein from lambdoid prophage gpS	Escherichia coli 1303-plasmid p1303 95
9895	EC1303_95p00290			phage tail collar domain protein	Escherichia coli 1303-plasmid p1303 95
9896	EC1303_95p00330	lydC		putative lysis determinant	Escherichia coli 1303-plasmid p1303 95
9897	EC1303_95p00400			hypothetical protein	Escherichia coli 1303-plasmid p1303 95
9898	EC1303_95p00460	lydD		putative holin	Escherichia coli 1303-plasmid p1303 95
9899	EC1303_95p00470	lydE		putative antiholin	Escherichia coli 1303-plasmid p1303 95
9900	EC1303_95p00530			RelA/SpoT family protein	Escherichia coli 1303-plasmid p1303 95
9901	EC1303_95p00560	c8		putative lysogeny establishment protein C8	Escherichia coli 1303-plasmid p1303 95
9902	EC1303_95p00590	imcA		immunity protein	Escherichia coli 1303-plasmid p1303 95
9903	EC1303_95p00600	imcB		immunity protein	Escherichia coli 1303-plasmid p1303 95
9904	EC1303_95p00720			hypothetical protein	Escherichia coli 1303-plasmid p1303 95
9905	EC1303_95p00740			hypothetical protein	Escherichia coli 1303-plasmid p1303 95
9906	EC1303_95p00750			hypothetical protein	Escherichia coli 1303-plasmid p1303 95
9907	EC1303_95p00770			hypothetical protein	Escherichia coli 1303-plasmid p1303 95
9908	EC1303_95p00780			hypothetical protein	Escherichia coli 1303-plasmid p1303 95
9909	EC1303_95p00790			hypothetical protein	Escherichia coli 1303-plasmid p1303 95
9910	EC1303_95p00800			hypothetical protein	Escherichia coli 1303-plasmid p1303 95
9911	EC1303_95p00810			hypothetical protein	Escherichia coli 1303-plasmid p1303 95
9912	EC1303_95p00820			hypothetical protein	Escherichia coli 1303-plasmid p1303 95
9913	EC1303_95p00850			hypothetical protein	Escherichia coli 1303-plasmid p1303 95
9914	EC1303_95p00870			hypothetical protein	Escherichia coli 1303-plasmid p1303 95
9915	EC1303_95p00890			hypothetical protein	Escherichia coli 1303-plasmid p1303 95
9916	EC1303_95p00980	pmgO		putative morphogenetic protein	Escherichia coli 1303-plasmid p1303 95
9917	EC1303_95p01020			putative baseplate protein gp26	Escherichia coli 1303-plasmid p1303 95
9918	EC1303_95p01130			hypothetical protein	Escherichia coli 1303-plasmid p1303 95
9919	EC1303_95p01140	plp		putative lipoprotein	Escherichia coli 1303-plasmid p1303 95
9920	EC1303_95p01170	dmt		bifunctional DNA methyltransferase	Escherichia coli 1303-plasmid p1303 95
9921	EC1303_95p01200	upfC		alanine racemase	Escherichia coli 1303-plasmid p1303 95
9922	EC1303_95p01230	mlp		membrane lipoprotein precursor	Escherichia coli 1303-plasmid p1303 95
9923	EC1303_95p01250			hypothetical protein	Escherichia coli 1303-plasmid p1303 95

## Sheet: 131-07_singletons
# OG#	ID	gene	EC_number	product	organism
4925	EC13107_115c00010			hypothetical protein	Escherichia coli 131/07
	EC13107_246c00100			hypothetical protein	Escherichia coli 131/07
4929	EC13107_156c00010			hypothetical protein	Escherichia coli 131/07
	EC13107_187c00010			hypothetical protein	Escherichia coli 131/07
4932	EC13107_221c00120			hypothetical protein	Escherichia coli 131/07
	EC13107_221c00130			hypothetical protein	Escherichia coli 131/07
7857	EC13107_16c00430			hypothetical protein	Escherichia coli 131/07
7858	EC13107_17c00120			hypothetical protein	Escherichia coli 131/07
7859	EC13107_17c00130		2.7.7.49	putative retron-type reverse transcriptase	Escherichia coli 131/07
7860	EC13107_17c00140			SMC domain-containing protein	Escherichia coli 131/07
7861	EC13107_17c00150			hypothetical protein	Escherichia coli 131/07
7862	EC13107_17c00200			phage terminase, endonuclease small subunit M	Escherichia coli 131/07
7863	EC13107_21c00010			putative transposase	Escherichia coli 131/07
7864	EC13107_22c00010			ShlA/HecA/FhaA exofamily protein	Escherichia coli 131/07
7865	EC13107_22c00030			hypothetical protein	Escherichia coli 131/07
7866	EC13107_23c00010			PixG protein	Escherichia coli 131/07
7867	EC13107_27c00070			hypothetical protein	Escherichia coli 131/07
7868	EC13107_29c00860			replication protein from phage	Escherichia coli 131/07
7869	EC13107_33c00030			hypothetical protein	Escherichia coli 131/07
7870	EC13107_36c00010			transposase insG	Escherichia coli 131/07
7871	EC13107_36c01470			hypothetical protein	Escherichia coli 131/07
7872	EC13107_43c00130			hypothetical protein	Escherichia coli 131/07
7873	EC13107_43c00140			hypothetical protein	Escherichia coli 131/07
7874	EC13107_43c00150			chlamydia-phage Chp2 scaffold (chlamy scaf)	Escherichia coli 131/07
7875	EC13107_43c00160			capsid protein (F protein)	Escherichia coli 131/07
7876	EC13107_43c00170			hypothetical protein	Escherichia coli 131/07
7877	EC13107_44c00010			hypothetical protein	Escherichia coli 131/07
7878	EC13107_52c00010	baeS		sensory histidine kinase in two-component regulatory system with BaeR	Escherichia coli 131/07
7879	EC13107_53c00160	cirA		ferric iron-catecholate transporter	Escherichia coli 131/07
7880	EC13107_54c00010			hypothetical protein	Escherichia coli 131/07
7881	EC13107_54c00020			hypothetical protein	Escherichia coli 131/07
7882	EC13107_58c00150			hypothetical protein	Escherichia coli 131/07
7883	EC13107_58c00160			hypothetical protein	Escherichia coli 131/07
7884	EC13107_58c00170			antitermination protein N	Escherichia coli 131/07
7885	EC13107_68c02550	yhcD_1		putative outer membrane fimbrial subunit usher protein	Escherichia coli 131/07
7886	EC13107_85c00010	yhbX_3		putative EptAB family phosphoethanolamine transferase, inner membrane protein	Escherichia coli 131/07
7887	EC13107_109c00010			hypothetical protein	Escherichia coli 131/07
7888	EC13107_111c00010			toxin ParE	Escherichia coli 131/07
7889	EC13107_116c00010			UvrD/REP helicase	Escherichia coli 131/07
7890	EC13107_121c00010			EAL domain-containing protein	Escherichia coli 131/07
7891	EC13107_128c00060			hypothetical protein	Escherichia coli 131/07
7892	EC13107_130c00020			hypothetical protein	Escherichia coli 131/07
7893	EC13107_131c00070			hypothetical protein	Escherichia coli 131/07
7894	EC13107_134c00020			OmpA family membrane protein	Escherichia coli 131/07
7895	EC13107_137c00010			hypothetical protein	Escherichia coli 131/07
7896	EC13107_140c00070	yfgB_2		antirestriction protein	Escherichia coli 131/07
7897	EC13107_144c00120			hypothetical protein	Escherichia coli 131/07
7898	EC13107_144c00130			hypothetical protein	Escherichia coli 131/07
7899	EC13107_148c00020			hypothetical protein	Escherichia coli 131/07
7900	EC13107_148c00040			hypothetical protein	Escherichia coli 131/07
7901	EC13107_150c00020			hypothetical protein	Escherichia coli 131/07
7902	EC13107_153c00020			transposase	Escherichia coli 131/07
7903	EC13107_154c00010			DotU family type IV/VI secretion system protein	Escherichia coli 131/07
7904	EC13107_154c00020			type VI secretion protein	Escherichia coli 131/07
7905	EC13107_157c00130			hypothetical protein	Escherichia coli 131/07
7906	EC13107_158c00010		2.1.1.72	N-6 DNA methylase	Escherichia coli 131/07
7907	EC13107_158c00020		3.1.21.3	type I restriction modification DNA specificity domain protein	Escherichia coli 131/07
7908	EC13107_158c00030			putative ATP-dependent endonuclease (OLD family protein)	Escherichia coli 131/07
7909	EC13107_158c00040			hypothetical protein	Escherichia coli 131/07
7910	EC13107_158c00070			hypothetical protein	Escherichia coli 131/07
7911	EC13107_159c00010			hypothetical protein	Escherichia coli 131/07
7912	EC13107_161c00010	trbC_1		conjugal transfer pilus assembly protein	Escherichia coli 131/07
7913	EC13107_166c00010	trbC_2		conjugal transfer pilus assembly protein	Escherichia coli 131/07
7914	EC13107_166c00020	traN_1		conjugal transfer mating pair stabilization protein	Escherichia coli 131/07
7915	EC13107_166c00030	traF_1		conjugal pilus assembly protein	Escherichia coli 131/07
7916	EC13107_166c00060	trbB_1		conjugal transfer protein	Escherichia coli 131/07
7917	EC13107_166c00080	traH_1		conjugative relaxosome accessory transposon protein	Escherichia coli 131/07
7918	EC13107_166c00090	traG_1		conjugal transfer mating pair stabilization protein	Escherichia coli 131/07
7919	EC13107_179c00010			hypothetical protein	Escherichia coli 131/07
7920	EC13107_189c00030			hypothetical protein	Escherichia coli 131/07
7921	EC13107_189c00300			putative adhesin	Escherichia coli 131/07
7922	EC13107_189c00320			conjugal transfer protein, TrbC	Escherichia coli 131/07
7923	EC13107_189c00380			hypothetical protein	Escherichia coli 131/07
7924	EC13107_189c00450			conjugal transfer protein TraW	Escherichia coli 131/07
7925	EC13107_189c00460			protein TraU	Escherichia coli 131/07
7926	EC13107_189c00520			TraO-like protein	Escherichia coli 131/07
7927	EC13107_189c00530			protein TraN	Escherichia coli 131/07
7928	EC13107_189c00540			TraM-like protein	Escherichia coli 131/07
7929	EC13107_189c00560			TOPRIM domain-containing protein	Escherichia coli 131/07
7930	EC13107_189c00570			protein TraK	Escherichia coli 131/07
7931	EC13107_189c00580			TraJ protein	Escherichia coli 131/07
7932	EC13107_189c00590			lipoprotein	Escherichia coli 131/07
7933	EC13107_189c00620			PilL protein	Escherichia coli 131/07
7934	EC13107_189c00650			autotransporter adhesin	Escherichia coli 131/07
7935	EC13107_192c00020			hypothetical protein	Escherichia coli 131/07
7936	EC13107_199c00010			TIR domain protein	Escherichia coli 131/07
7937	EC13107_199c00020			hypothetical protein	Escherichia coli 131/07
7938	EC13107_199c00040			hypothetical protein	Escherichia coli 131/07
7939	EC13107_203c00010			putative transposase	Escherichia coli 131/07
7940	EC13107_204c00010			hypothetical protein	Escherichia coli 131/07
7941	EC13107_204c00020			hypothetical protein	Escherichia coli 131/07
7942	EC13107_204c00030			hypothetical protein	Escherichia coli 131/07
7943	EC13107_204c00040			hypothetical protein	Escherichia coli 131/07
7944	EC13107_204c00050			hypothetical protein	Escherichia coli 131/07
7945	EC13107_210c00010			transposase for ISEc12	Escherichia coli 131/07
7946	EC13107_213c00090		3.1.3.5	5'-nucleotidase	Escherichia coli 131/07
7947	EC13107_213c00100			hypothetical protein	Escherichia coli 131/07
7948	EC13107_213c00110			hypothetical protein	Escherichia coli 131/07
7949	EC13107_213c00120		3.1.21.3	type I restriction modification DNA specificity domain protein	Escherichia coli 131/07
7950	EC13107_215c00010			hypothetical protein	Escherichia coli 131/07
7951	EC13107_215c00020			hypothetical protein	Escherichia coli 131/07
7952	EC13107_215c00030			hypothetical protein	Escherichia coli 131/07
7953	EC13107_215c00150			hypothetical protein	Escherichia coli 131/07
7954	EC13107_221c00140			hypothetical protein	Escherichia coli 131/07
7955	EC13107_221c00160			hypothetical protein	Escherichia coli 131/07
7956	EC13107_221c00170			hypothetical protein	Escherichia coli 131/07
7957	EC13107_221c00180			chaperone clpB	Escherichia coli 131/07
7958	EC13107_224c00010	insC1_3		IS2 repressor TnpA	Escherichia coli 131/07
7959	EC13107_230c00010			acetyltransferase (GNAT) family protein	Escherichia coli 131/07
7960	EC13107_230c00020			hypothetical protein	Escherichia coli 131/07
7961	EC13107_230c00030			hypothetical protein	Escherichia coli 131/07
7962	EC13107_233c00020			hypothetical protein	Escherichia coli 131/07
7963	EC13107_233c00040			hypothetical protein	Escherichia coli 131/07
7964	EC13107_237c00020			hypothetical protein	Escherichia coli 131/07
7965	EC13107_237c00030			ShlA/HecA/FhaA exofamily protein	Escherichia coli 131/07
7966	EC13107_237c00100			hypothetical protein	Escherichia coli 131/07
7967	EC13107_237c00110			hypothetical protein	Escherichia coli 131/07
7968	EC13107_237c00150			hypothetical protein	Escherichia coli 131/07
7969	EC13107_237c00160			overcoming lysogenization defect protein (old-like)	Escherichia coli 131/07
7970	EC13107_237c00200			hypothetical protein	Escherichia coli 131/07
7971	EC13107_237c00210			hypothetical protein	Escherichia coli 131/07
7972	EC13107_237c00220			hypothetical protein	Escherichia coli 131/07
7973	EC13107_237c00230			hypothetical protein	Escherichia coli 131/07
7974	EC13107_237c00240			Rhs element Vgr protein	Escherichia coli 131/07
7975	EC13107_237c00250			type VI secretion lipoprotein	Escherichia coli 131/07
7976	EC13107_237c00260			type VI secretion protein	Escherichia coli 131/07
7977	EC13107_237c00270			type VI secretion protein	Escherichia coli 131/07
7978	EC13107_237c00280			type VI secretion-associated protein	Escherichia coli 131/07
7979	EC13107_237c00290			hypothetical protein	Escherichia coli 131/07
7980	EC13107_237c00300			IcmF-like protein	Escherichia coli 131/07
7981	EC13107_237c00310			hypothetical protein	Escherichia coli 131/07
7982	EC13107_237c00320			PAAR motif protein	Escherichia coli 131/07
7983	EC13107_237c00330			hypothetical protein	Escherichia coli 131/07
7984	EC13107_237c00340			hypothetical protein	Escherichia coli 131/07
7985	EC13107_237c00350			Rhs element Vgr protein	Escherichia coli 131/07
7986	EC13107_240c00010			hypothetical protein	Escherichia coli 131/07
7987	EC13107_242c00020			hypothetical protein	Escherichia coli 131/07
7988	EC13107_253c00010			hypothetical protein	Escherichia coli 131/07
7989	EC13107_255c00310			hypothetical protein	Escherichia coli 131/07
7990	EC13107_255c00320			hypothetical protein	Escherichia coli 131/07
7991	EC13107_257c00010			putative transposase	Escherichia coli 131/07
7992	EC13107_260c00010			putative phage tail fiber protein	Escherichia coli 131/07
7993	EC13107_261c00010	shf		putative polysaccharide deacetylase	Escherichia coli 131/07
7994	EC13107_262c00170			hypothetical protein	Escherichia coli 131/07
7995	EC13107_270c00230			hypothetical protein	Escherichia coli 131/07
7996	EC13107_270c00450			hypothetical protein	Escherichia coli 131/07

## Sheet: 2772a_singletons
# OG#	ID	gene	EC_number	product	organism
4430	EC2772a_26c00990	umuC_1		DNA polymerase V, subunit C	Escherichia coli 2772a
	EC2772a_36c00440	umuC_2		DNA polymerase V, subunit C	Escherichia coli 2772a
4433	EC2772a_47c00780	queD_1		6-pyruvoyl tetrahydrobiopterin synthase (PTPS)	Escherichia coli 2772a
	EC2772a_65c01300	queD_2		6-pyruvoyl tetrahydrobiopterin synthase (PTPS)	Escherichia coli 2772a
7201	EC2772a_75c00010			putative phage portal protein Q	Escherichia coli 2772a
	EC2772a_78c00010			putative phage portal protein Q	Escherichia coli 2772a
7202	EC2772a_75c00030			Ogr/delta-like zinc finger	Escherichia coli 2772a
	EC2772a_78c00020			Ogr/delta-like zinc finger	Escherichia coli 2772a
7203	EC2772a_77c00010			hypothetical protein	Escherichia coli 2772a
	EC2772a_88c00010			hypothetical protein	Escherichia coli 2772a
7204	EC2772a_83c00040			hypothetical protein	Escherichia coli 2772a
	EC2772a_89c00040			hypothetical protein	Escherichia coli 2772a
10919	EC2772a_1c00450			hypothetical protein	Escherichia coli 2772a
10920	EC2772a_1c00460			hypothetical protein	Escherichia coli 2772a
10921	EC2772a_7c00010	nrdR		Nrd regulon repressor	Escherichia coli 2772a
10922	EC2772a_7c00750			putative serine acetyltransferase	Escherichia coli 2772a
10923	EC2772a_8c00030			hypothetical protein	Escherichia coli 2772a
10924	EC2772a_8c00040			hypothetical protein	Escherichia coli 2772a
10925	EC2772a_8c00050			hypothetical protein	Escherichia coli 2772a
10926	EC2772a_8c00060	gpC_1		immunity repressor (GpC)	Escherichia coli 2772a
10927	EC2772a_8c00070			phage integrase	Escherichia coli 2772a
10928	EC2772a_13c00010			hypothetical protein	Escherichia coli 2772a
10929	EC2772a_13c00020			RhsC protein in rhs element	Escherichia coli 2772a
10930	EC2772a_26c00930			hypothetical protein	Escherichia coli 2772a
10931	EC2772a_26c01120			hypothetical protein	Escherichia coli 2772a
10932	EC2772a_26c01740	intE		integrase	Escherichia coli 2772a
10933	EC2772a_36c00450			hypothetical protein	Escherichia coli 2772a
10934	EC2772a_36c00460			tail assembly chaperone gp38	Escherichia coli 2772a
10935	EC2772a_36c00470			putative tail fiber protein	Escherichia coli 2772a
10936	EC2772a_36c00520			hypothetical protein	Escherichia coli 2772a
10937	EC2772a_36c00530			hypothetical protein	Escherichia coli 2772a
10938	EC2772a_36c00540			hypothetical protein	Escherichia coli 2772a
10939	EC2772a_36c00550			bacteriophage protein	Escherichia coli 2772a
10940	EC2772a_36c00560			bacteriophage protein	Escherichia coli 2772a
10941	EC2772a_36c00570			bacteriophage protein	Escherichia coli 2772a
10942	EC2772a_36c00580			hypothetical protein	Escherichia coli 2772a
10943	EC2772a_36c00590			bacteriophage protein	Escherichia coli 2772a
10944	EC2772a_36c00610			hypothetical protein	Escherichia coli 2772a
10945	EC2772a_36c00620			bacteriophage protein	Escherichia coli 2772a
10946	EC2772a_36c00640			bacteriophage protein	Escherichia coli 2772a
10947	EC2772a_36c00650			hypothetical protein	Escherichia coli 2772a
10948	EC2772a_36c00660			hypothetical protein	Escherichia coli 2772a
10949	EC2772a_37c00010			bacteriophage protein	Escherichia coli 2772a
10950	EC2772a_37c00020			bacteriophage protein	Escherichia coli 2772a
10951	EC2772a_37c00030			head protein/prohead protease	Escherichia coli 2772a
10952	EC2772a_37c00040			hypothetical protein	Escherichia coli 2772a
10953	EC2772a_37c00060			portal protein	Escherichia coli 2772a
10954	EC2772a_37c00070			phage terminase large subunit	Escherichia coli 2772a
10955	EC2772a_37c00080			terminase small subunit	Escherichia coli 2772a
10956	EC2772a_37c00090			hypothetical protein	Escherichia coli 2772a
10957	EC2772a_37c00100			putative Rz lytic protein from phage origin	Escherichia coli 2772a
10958	EC2772a_37c00120			holin	Escherichia coli 2772a
10959	EC2772a_37c00130			hypothetical protein	Escherichia coli 2772a
10960	EC2772a_37c00140			putative antitermination protein Q of prophage	Escherichia coli 2772a
10961	EC2772a_37c00160			bacteriophage lambda NinG protein	Escherichia coli 2772a
10962	EC2772a_37c00170			hypothetical protein	Escherichia coli 2772a
10963	EC2772a_37c00180			hypothetical protein	Escherichia coli 2772a
10964	EC2772a_37c00200			hypothetical protein	Escherichia coli 2772a
10965	EC2772a_37c00210			hypothetical protein	Escherichia coli 2772a
10966	EC2772a_37c00220			hypothetical protein	Escherichia coli 2772a
10967	EC2772a_37c00230			hypothetical protein	Escherichia coli 2772a
10968	EC2772a_37c00240			hypothetical protein	Escherichia coli 2772a
10969	EC2772a_37c00250			replication protein 14 (P)	Escherichia coli 2772a
10970	EC2772a_37c00260			phage O family protein	Escherichia coli 2772a
10971	EC2772a_37c00270			hypothetical protein	Escherichia coli 2772a
10972	EC2772a_37c00290			antirepressor protein Cro	Escherichia coli 2772a
10973	EC2772a_37c00300			hypothetical protein	Escherichia coli 2772a
10974	EC2772a_37c00330			exonuclease VIII	Escherichia coli 2772a
10975	EC2772a_37c00350	dam_1	2.1.1.72	DNA adenine methyltransferase	Escherichia coli 2772a
10976	EC2772a_37c00370			excisionase	Escherichia coli 2772a
10977	EC2772a_37c00380			integrase	Escherichia coli 2772a
10978	EC2772a_37c01230	fliC		flagellar filament structural protein (flagellin)	Escherichia coli 2772a
10979	EC2772a_42c01290			prophage tail fiber domain protein	Escherichia coli 2772a
10980	EC2772a_42c01310			putative tail fiber protein H	Escherichia coli 2772a
10981	EC2772a_42c01320	ymfQ		tail-like protein	Escherichia coli 2772a
10982	EC2772a_42c01330			putative baseplate J-like phage protein	Escherichia coli 2772a
10983	EC2772a_42c01340			putative phage tail protein	Escherichia coli 2772a
10984	EC2772a_42c01350			putative baseplate assembly phage protein	Escherichia coli 2772a
10985	EC2772a_42c01360			putative phage tail protein	Escherichia coli 2772a
10986	EC2772a_42c01370			tail/DNA circulation protein	Escherichia coli 2772a
10987	EC2772a_42c01380			phage-related minor tail protein	Escherichia coli 2772a
10988	EC2772a_42c01390			Mu-like prophage FluMu protein gp41	Escherichia coli 2772a
10989	EC2772a_42c01400			tail tube protein, bacteriophage	Escherichia coli 2772a
10990	EC2772a_42c01410			phage tail sheath protein	Escherichia coli 2772a
10991	EC2772a_42c01420			hypothetical protein	Escherichia coli 2772a
10992	EC2772a_42c01430			hypothetical protein	Escherichia coli 2772a
10993	EC2772a_42c01440			phage virion morphogenesis family protein	Escherichia coli 2772a
10994	EC2772a_42c01450			hypothetical protein	Escherichia coli 2772a
10995	EC2772a_42c01460			hypothetical protein	Escherichia coli 2772a
10996	EC2772a_42c01470			phage major head subunit	Escherichia coli 2772a
10997	EC2772a_42c01480			Mu-like prophage I protein	Escherichia coli 2772a
10998	EC2772a_42c01490			putative head morphogenesis protein of bacteriophage	Escherichia coli 2772a
10999	EC2772a_42c01500			hypothetical protein	Escherichia coli 2772a
11000	EC2772a_42c01510			putative terminase large subunit	Escherichia coli 2772a
11001	EC2772a_42c01520			hypothetical protein	Escherichia coli 2772a
11002	EC2772a_42c01530			hypothetical protein	Escherichia coli 2772a
11003	EC2772a_42c01540			hypothetical protein	Escherichia coli 2772a
11004	EC2772a_42c01550			putative prophage membrane protein	Escherichia coli 2772a
11005	EC2772a_42c01560			putative lambdoid prophage protein from the DksA/TraR family with a zinc finger	Escherichia coli 2772a
11006	EC2772a_42c01570			hypothetical protein	Escherichia coli 2772a
11007	EC2772a_42c01580			hypothetical protein	Escherichia coli 2772a
11008	EC2772a_42c01590			hypothetical protein	Escherichia coli 2772a
11009	EC2772a_42c01600			putative peptidoglycan domain protein	Escherichia coli 2772a
11010	EC2772a_42c01610			Mor transcription activator domain-containing protein	Escherichia coli 2772a
11011	EC2772a_42c01630			hypothetical protein	Escherichia coli 2772a
11012	EC2772a_42c01640			hypothetical protein	Escherichia coli 2772a
11013	EC2772a_42c01730			repressor protein	Escherichia coli 2772a
11014	EC2772a_44c00060		2.1.1.72	putative methylase	Escherichia coli 2772a
11015	EC2772a_44c00070			hypothetical protein	Escherichia coli 2772a
11016	EC2772a_45c00030			regulatory phage protein cox	Escherichia coli 2772a
11017	EC2772a_45c00040	gpC_2		immunity repressor (GpC)	Escherichia coli 2772a
11018	EC2772a_45c00050			phage integrase	Escherichia coli 2772a
11019	EC2772a_47c02870			hypothetical protein	Escherichia coli 2772a
11020	EC2772a_51c01050	yhhY		putative acetyltransferase	Escherichia coli 2772a
11021	EC2772a_59c00120			hypothetical protein	Escherichia coli 2772a
11022	EC2772a_59c00130			hypothetical protein	Escherichia coli 2772a
11023	EC2772a_65c00400	kptA	2.7.-.-	RNA 2'-phosphotransferase	Escherichia coli 2772a
11024	EC2772a_65c00690			restriction modification system DNA specificity domain protein	Escherichia coli 2772a
11025	EC2772a_65c00930			hypothetical protein	Escherichia coli 2772a
11026	EC2772a_65c01110			putative transposase, IS110 family	Escherichia coli 2772a
11027	EC2772a_65c01120	nanE_2		putative N-acetylmannosamine-6-P epimerase	Escherichia coli 2772a
11028	EC2772a_65c01130	ptsG_2	2.7.1.69	fused glucose-specific PTS enzymes: IIB component/IIC component	Escherichia coli 2772a
11029	EC2772a_65c01140			transcriptional regulator	Escherichia coli 2772a
11030	EC2772a_65c01150			hypothetical protein	Escherichia coli 2772a
11031	EC2772a_65c01160			putative transposase	Escherichia coli 2772a
11032	EC2772a_65c01170			hypothetical protein	Escherichia coli 2772a
11033	EC2772a_65c01180			hypothetical protein	Escherichia coli 2772a
11034	EC2772a_65c01190			hypothetical protein	Escherichia coli 2772a
11035	EC2772a_65c01200	tgt_2	2.4.2.29	queuine tRNA-ribosyltransferase	Escherichia coli 2772a
11036	EC2772a_65c01210			hypothetical protein	Escherichia coli 2772a
11037	EC2772a_65c01220			hypothetical protein	Escherichia coli 2772a
11038	EC2772a_65c01230			hypothetical protein	Escherichia coli 2772a
11039	EC2772a_65c01240			helicase	Escherichia coli 2772a
11040	EC2772a_65c01250			hypothetical protein	Escherichia coli 2772a
11041	EC2772a_65c01260			ATPase	Escherichia coli 2772a
11042	EC2772a_65c01270			hypothetical protein	Escherichia coli 2772a
11043	EC2772a_65c01280			helicase	Escherichia coli 2772a
11044	EC2772a_65c01290			helicase	Escherichia coli 2772a
11045	EC2772a_65c01310			putative transposase, IS110 family	Escherichia coli 2772a
11046	EC2772a_65c02010			hypothetical protein	Escherichia coli 2772a
11047	EC2772a_67c00380			putative glycosyltransferase	Escherichia coli 2772a
11048	EC2772a_67c00390			hypothetical protein	Escherichia coli 2772a
11049	EC2772a_67c00400			putative glycosyltransferase	Escherichia coli 2772a
11050	EC2772a_67c00410	wzy		O unit polymerase	Escherichia coli 2772a
11051	EC2772a_67c00420	wzx		O unit flippase	Escherichia coli 2772a
11052	EC2772a_67c00430			glycosyl transferase family 2	Escherichia coli 2772a
11053	EC2772a_67c01160			hypothetical protein	Escherichia coli 2772a
11054	EC2772a_67c01170			hypothetical protein	Escherichia coli 2772a
11055	EC2772a_69c00010			replication protein	Escherichia coli 2772a
11056	EC2772a_69c00020			hypothetical protein	Escherichia coli 2772a
11057	EC2772a_70c00080	traM		relaxosome protein	Escherichia coli 2772a
11058	EC2772a_70c00090			hypothetical protein	Escherichia coli 2772a
11059	EC2772a_70c00100			hypothetical protein	Escherichia coli 2772a
11060	EC2772a_70c00110	traA		conjugal transfer pilin subunit	Escherichia coli 2772a
11061	EC2772a_70c00120	traL		conjugal transfer pilus assembly protein	Escherichia coli 2772a
11062	EC2772a_70c00130	traE		conjugal transfer pilus assembly protein	Escherichia coli 2772a
11063	EC2772a_70c00140	traK		conjugal transfer protein	Escherichia coli 2772a
11064	EC2772a_70c00150	traB		conjugal transfer pilus assembly protein	Escherichia coli 2772a
11065	EC2772a_70c00160	traR		conjugal transfer protein	Escherichia coli 2772a
11066	EC2772a_70c00170	traV		type IV conjugative transfer system lipoprotein	Escherichia coli 2772a
11067	EC2772a_70c00180	traC		conjugal transfer ATP-binding protein	Escherichia coli 2772a
11068	EC2772a_70c00190	trbI		conjugal transfer protein	Escherichia coli 2772a
11069	EC2772a_70c00200	traW		conjugal transfer pilus assembly protein	Escherichia coli 2772a
11070	EC2772a_70c00210	traU		conjugal transfer pilus assembly protein	Escherichia coli 2772a
11071	EC2772a_70c00220			hypothetical protein	Escherichia coli 2772a
11072	EC2772a_70c00230	trbC		conjugal transfer pilus assembly protein	Escherichia coli 2772a
11073	EC2772a_70c00240	traN		conjugal transfer mating pair stabilization protein	Escherichia coli 2772a
11074	EC2772a_70c00250	traF		conjugal pilus assembly protein	Escherichia coli 2772a
11075	EC2772a_70c00260	trbB		conjugal transfer protein	Escherichia coli 2772a
11076	EC2772a_70c00270			hypothetical protein	Escherichia coli 2772a
11077	EC2772a_70c00280	traH		conjugative relaxosome accessory transposon protein	Escherichia coli 2772a
11078	EC2772a_70c00290	traG		conjugal transfer mating pair stabilization protein	Escherichia coli 2772a
11079	EC2772a_70c00300			hypothetical protein	Escherichia coli 2772a
11080	EC2772a_70c00320	traD		coupling protein	Escherichia coli 2772a
11081	EC2772a_70c00330	traI		conjugal transfer nickase/helicase TraI	Escherichia coli 2772a
11082	EC2772a_70c00340			hypothetical protein	Escherichia coli 2772a
11083	EC2772a_70c00350	traX		F pilin acetylase	Escherichia coli 2772a
11084	EC2772a_70c00360			hypothetical protein	Escherichia coli 2772a
11085	EC2772a_70c00370			hypothetical protein	Escherichia coli 2772a
11086	EC2772a_70c00410			AraC family transcriptional regulator	Escherichia coli 2772a
11087	EC2772a_72c00010			putative tail sheath protein from bacteriophage origin	Escherichia coli 2772a
11088	EC2772a_72c00020			putative tail tube protein from bacteriophage origin	Escherichia coli 2772a
11089	EC2772a_72c00030			phage lysis holin Y	Escherichia coli 2772a
11090	EC2772a_72c00040			hypothetical protein	Escherichia coli 2772a
11091	EC2772a_72c00050			hypothetical protein	Escherichia coli 2772a
11092	EC2772a_72c00060			hypothetical protein	Escherichia coli 2772a
11093	EC2772a_72c00070			putative tail tape measure protein from bacteriophage origin	Escherichia coli 2772a
11094	EC2772a_72c00080			hypothetical protein	Escherichia coli 2772a
11095	EC2772a_73c00010	parM_1		plasmid segregation protein ParM	Escherichia coli 2772a
11096	EC2772a_73c00030			hypothetical protein	Escherichia coli 2772a
11097	EC2772a_73c00040			hypothetical protein	Escherichia coli 2772a
11098	EC2772a_74c00010			hypothetical protein	Escherichia coli 2772a
11099	EC2772a_75c00020			hypothetical protein	Escherichia coli 2772a
11100	EC2772a_77c00020			terminase, ATPase subunit (GpP)	Escherichia coli 2772a
11101	EC2772a_79c00390			putative tail fiber protein	Escherichia coli 2772a
11102	EC2772a_79c00400			phage late control protein D	Escherichia coli 2772a
11103	EC2772a_79c00410			tail X family protein	Escherichia coli 2772a
11104	EC2772a_79c00420			hypothetical protein	Escherichia coli 2772a
11105	EC2772a_79c00430			tail assembly protein U	Escherichia coli 2772a
11106	EC2772a_79c00440			hypothetical protein	Escherichia coli 2772a
11107	EC2772a_79c00450			hypothetical protein	Escherichia coli 2772a
11108	EC2772a_79c00460			major tail tube protein	Escherichia coli 2772a
11109	EC2772a_79c00470			major tail sheath protein FI	Escherichia coli 2772a
11110	EC2772a_79c00480			putative tail fiber protein H	Escherichia coli 2772a
11111	EC2772a_79c00490			phage tail protein I	Escherichia coli 2772a
11112	EC2772a_79c00500			baseplate assembly protein J	Escherichia coli 2772a
11113	EC2772a_79c00510			baseplate assembly protein W	Escherichia coli 2772a
11114	EC2772a_79c00520			baseplate assembly protein V	Escherichia coli 2772a
11115	EC2772a_79c00530			hypothetical protein	Escherichia coli 2772a
11116	EC2772a_79c00540			hypothetical protein	Escherichia coli 2772a
11117	EC2772a_79c00550			hypothetical protein	Escherichia coli 2772a
11118	EC2772a_79c00560			hypothetical protein	Escherichia coli 2772a
11119	EC2772a_79c00570			major head coat protein E from bacteriophage origin	Escherichia coli 2772a
11120	EC2772a_79c00580			head decoration protein D from bacteriophage origin	Escherichia coli 2772a
11121	EC2772a_79c00590			minor capsid protein C	Escherichia coli 2772a
11122	EC2772a_79c00600			portal protein B (minor capsid protein B) from bacteriophage origin	Escherichia coli 2772a
11123	EC2772a_79c00610			bacteriophage protein	Escherichia coli 2772a
11124	EC2772a_79c00620			phage terminase large subunit	Escherichia coli 2772a
11125	EC2772a_79c00630			putative phage DNA packaging protein	Escherichia coli 2772a
11126	EC2772a_79c00640			hypothetical protein	Escherichia coli 2772a
11127	EC2772a_79c00650			hypothetical protein	Escherichia coli 2772a
11128	EC2772a_79c00660			hypothetical protein	Escherichia coli 2772a
11129	EC2772a_79c00670			hypothetical protein	Escherichia coli 2772a
11130	EC2772a_79c00680			holin protein	Escherichia coli 2772a
11131	EC2772a_79c00690			hypothetical protein	Escherichia coli 2772a
11132	EC2772a_79c00700			phage antitermination protein Q	Escherichia coli 2772a
11133	EC2772a_79c00720			hypothetical protein	Escherichia coli 2772a
11134	EC2772a_79c00730			hypothetical protein	Escherichia coli 2772a
11135	EC2772a_79c00740			hypothetical protein	Escherichia coli 2772a
11136	EC2772a_79c00750			hypothetical protein	Escherichia coli 2772a
11137	EC2772a_79c00760			hypothetical protein	Escherichia coli 2772a
11138	EC2772a_79c00770			hypothetical protein	Escherichia coli 2772a
11139	EC2772a_79c00790			putative DNA binding protein	Escherichia coli 2772a
11140	EC2772a_79c00800			lipoprotein	Escherichia coli 2772a
11141	EC2772a_79c00810			lipoprotein	Escherichia coli 2772a
11142	EC2772a_79c00820	ant		Ant antirepressor protein from prophage	Escherichia coli 2772a
11143	EC2772a_79c00830			hypothetical protein	Escherichia coli 2772a
11144	EC2772a_79c00840			hypothetical protein	Escherichia coli 2772a
11145	EC2772a_79c00850			hypothetical protein	Escherichia coli 2772a
11146	EC2772a_79c00860			phage-like protein	Escherichia coli 2772a
11147	EC2772a_79c00870			hypothetical protein	Escherichia coli 2772a
11148	EC2772a_79c00880			hypothetical protein	Escherichia coli 2772a
11149	EC2772a_79c00890			DnaB family helicase	Escherichia coli 2772a
11150	EC2772a_79c00900			phage O family protein	Escherichia coli 2772a
11151	EC2772a_79c00910			hypothetical protein	Escherichia coli 2772a
11152	EC2772a_79c00920			hypothetical protein	Escherichia coli 2772a
11153	EC2772a_79c00930			antirepressor protein Cro	Escherichia coli 2772a
11154	EC2772a_79c00940			phage repressor protein CI	Escherichia coli 2772a
11155	EC2772a_79c00950			hypothetical protein	Escherichia coli 2772a
11156	EC2772a_79c00960			putative exonuclease	Escherichia coli 2772a
11157	EC2772a_79c00970			bacteriophage protein	Escherichia coli 2772a
11158	EC2772a_79c00980			hypothetical protein	Escherichia coli 2772a
11159	EC2772a_79c00990			hypothetical protein	Escherichia coli 2772a
11160	EC2772a_79c01000			hypothetical protein	Escherichia coli 2772a
11161	EC2772a_79c01010			phage integrase site specific recombinase	Escherichia coli 2772a
11162	EC2772a_80c00670			reverse transcriptase	Escherichia coli 2772a
11163	EC2772a_80c00680			hypothetical protein	Escherichia coli 2772a
11164	EC2772a_80c01080			hypothetical protein	Escherichia coli 2772a
11165	EC2772a_82c00010			phage virion morphogenesis family protein	Escherichia coli 2772a
11166	EC2772a_82c00020			P2 phage tail completion protein R (GpR)	Escherichia coli 2772a
11167	EC2772a_82c00030			putative head completion/stabilization protein (GpL) from bacteriophage origin	Escherichia coli 2772a
11168	EC2772a_82c00040			small terminase subunit M	Escherichia coli 2772a
11169	EC2772a_82c00050			major capsid protein	Escherichia coli 2772a
11170	EC2772a_82c00060			phage capsid scaffolding protein (GpO)	Escherichia coli 2772a
11171	EC2772a_83c00080			hypothetical protein	Escherichia coli 2772a
11172	EC2772a_84c00010			hypothetical protein	Escherichia coli 2772a
11173	EC2772a_84c00020			hypothetical protein	Escherichia coli 2772a
11174	EC2772a_84c00030			hypothetical protein	Escherichia coli 2772a
11175	EC2772a_84c00050			putative phage tail fiber protein	Escherichia coli 2772a
11176	EC2772a_85c00020			hypothetical protein	Escherichia coli 2772a
11177	EC2772a_86c00010			hypothetical protein	Escherichia coli 2772a
11178	EC2772a_86c00020			putative tail fiber protein H	Escherichia coli 2772a
11179	EC2772a_87c00020			derepression protein	Escherichia coli 2772a
11180	EC2772a_90c00010			prophage tail fiber domain protein	Escherichia coli 2772a
11181	EC2772a_91c00080			hypothetical protein	Escherichia coli 2772a
11182	EC2772a_91c00090			hypothetical protein	Escherichia coli 2772a
11183	EC2772a_91c00140			modification methylase	Escherichia coli 2772a
11184	EC2772a_91c00150			hypothetical protein	Escherichia coli 2772a
11185	EC2772a_91c00160			hypothetical protein	Escherichia coli 2772a
11186	EC2772a_91c00440			putative tail fiber protein H	Escherichia coli 2772a
11187	EC2772a_91c00490			hypothetical protein	Escherichia coli 2772a
11188	EC2772a_92c00040			hypothetical protein	Escherichia coli 2772a
11189	EC2772a_92c00290	ygiW_2		hydrogen peroxide and cadmium resistance periplasmic protein	Escherichia coli 2772a
11190	EC2772a_92c00310	ydcM		putative IS609 transposase TnpB	Escherichia coli 2772a
11191	EC2772a_92c00360			putative fimbrial usher protein FanD	Escherichia coli 2772a
11192	EC2772a_92c00370			putative fimbrial assembly chaperone FanE	Escherichia coli 2772a
11193	EC2772a_92c00380			protein disulfide isomerase I	Escherichia coli 2772a
11194	EC2772a_92c00390			hypothetical protein	Escherichia coli 2772a
11195	EC2772a_92c00400			hypothetical protein	Escherichia coli 2772a
11196	EC2772a_92c00410			major pilus subunit operon regulatory protein PapB	Escherichia coli 2772a
11197	EC2772a_92c00420			hypothetical protein	Escherichia coli 2772a

## Sheet: 3234-A_singletons
# OG#	ID	gene	EC_number	product	organism
6	EC3234A_108c01300	shf_1		putative polysaccharide deacetylase	Escherichia coli 3234/A
	EC3234A_226c00010	shf_2		putative polysaccharide deacetylase	Escherichia coli 3234/A
10	EC3234A_121c00020			ISEc12 ATP-binding protein	Escherichia coli 3234/A
	EC3234A_26c00010			ISEc12 ATP-binding protein	Escherichia coli 3234/A
13	EC3234A_133c00020			hypothetical protein	Escherichia coli 3234/A
	EC3234A_239c00140			hypothetical protein	Escherichia coli 3234/A
33	EC3234A_151c00010			protein TraN	Escherichia coli 3234/A
	EC3234A_187c00010			protein TraN	Escherichia coli 3234/A
	EC3234A_196c00010			protein TraN	Escherichia coli 3234/A
37	EC3234A_168c00020			hypothetical protein	Escherichia coli 3234/A
	EC3234A_214c00020			hypothetical protein	Escherichia coli 3234/A
41	EC3234A_172c00050	traG_1		conjugal transfer mating pair stabilization protein	Escherichia coli 3234/A
	EC3234A_181c00030	traG_2		conjugal transfer mating pair stabilization protein	Escherichia coli 3234/A
43	EC3234A_178c00010			hypothetical protein	Escherichia coli 3234/A
	EC3234A_249c00010			hypothetical protein	Escherichia coli 3234/A
45	EC3234A_185c00010			putative IS protein	Escherichia coli 3234/A
	EC3234A_225c00010			putative IS protein	Escherichia coli 3234/A
52	EC3234A_201c00020			conjugal transfer protein TrbB	Escherichia coli 3234/A
	EC3234A_205c00040			conjugal transfer protein TrbB	Escherichia coli 3234/A
67	EC3234A_21c00010	yeeU_1		antitoxin of the YeeV-YeeU toxin-antitoxin system	Escherichia coli 3234/A
	EC3234A_260c00020	yeeU_3		antitoxin of the YeeV-YeeU toxin-antitoxin system	Escherichia coli 3234/A
89	EC3234A_236c00010	trbC_1		conjugal transfer pilus assembly protein	Escherichia coli 3234/A
	EC3234A_251c00010	trbC_2		conjugal transfer pilus assembly protein	Escherichia coli 3234/A
95	EC3234A_239c00090			hypothetical protein	Escherichia coli 3234/A
	EC3234A_239c00100			hypothetical protein	Escherichia coli 3234/A
102	EC3234A_262c00010	traN_2		conjugal transfer mating pair stabilization protein	Escherichia coli 3234/A
	EC3234A_96c00010	traN_1		conjugal transfer mating pair stabilization protein	Escherichia coli 3234/A
103	EC3234A_268c00010			hypothetical protein	Escherichia coli 3234/A
	EC3234A_287c00010			hypothetical protein	Escherichia coli 3234/A
112	EC3234A_275c00020	yfgB_2		antirestriction protein	Escherichia coli 3234/A
	EC3234A_286c00020	yfgB_3		antirestriction protein	Escherichia coli 3234/A
7566	EC3234A_18c00010	flu_1		antigen 43 (Ag43) phase-variable biofilm formation autotransporter	Escherichia coli 3234/A
7567	EC3234A_20c00020			hypothetical protein	Escherichia coli 3234/A
7568	EC3234A_25c00010			hypothetical protein	Escherichia coli 3234/A
7569	EC3234A_27c00020	ycjS_1		putative NADH-binding oxidoreductase	Escherichia coli 3234/A
7570	EC3234A_44c00430	yffL		CPZ-55 prophage protein	Escherichia coli 3234/A
7571	EC3234A_44c00440			hypothetical protein	Escherichia coli 3234/A
7572	EC3234A_44c00450			hypothetical protein	Escherichia coli 3234/A
7573	EC3234A_44c00460			hypothetical protein	Escherichia coli 3234/A
7574	EC3234A_44c00470			hypothetical protein	Escherichia coli 3234/A
7575	EC3234A_44c00480	yffM		CPZ-55 prophage protein	Escherichia coli 3234/A
7576	EC3234A_44c00490			hypothetical protein	Escherichia coli 3234/A
7577	EC3234A_44c00500	yffO		CPZ-55 prophage protein	Escherichia coli 3234/A
7578	EC3234A_44c00510	yffP		CPZ-55 prophage protein	Escherichia coli 3234/A
7579	EC3234A_44c00520			hypothetical protein	Escherichia coli 3234/A
7580	EC3234A_44c00530			hypothetical protein	Escherichia coli 3234/A
7581	EC3234A_44c00540	ant1		phage antirepressor protein 1	Escherichia coli 3234/A
7582	EC3234A_50c01020			phage integrase	Escherichia coli 3234/A
7583	EC3234A_50c01030			helicase/Zfx/Zfy transcription activation region domain-containing protein	Escherichia coli 3234/A
7584	EC3234A_50c01040			DNA helicase	Escherichia coli 3234/A
7585	EC3234A_51c00010			hypothetical protein	Escherichia coli 3234/A
7586	EC3234A_51c00020			hypothetical protein	Escherichia coli 3234/A
7587	EC3234A_51c00030			endonuclease	Escherichia coli 3234/A
7588	EC3234A_51c00040			hypothetical protein	Escherichia coli 3234/A
7589	EC3234A_51c00050			hypothetical protein	Escherichia coli 3234/A
7590	EC3234A_51c00060			hypothetical protein	Escherichia coli 3234/A
7591	EC3234A_51c00070			hypothetical protein	Escherichia coli 3234/A
7592	EC3234A_51c00080			hypothetical protein	Escherichia coli 3234/A
7593	EC3234A_51c00090			DnaB family helicase	Escherichia coli 3234/A
7594	EC3234A_51c00100			hypothetical protein	Escherichia coli 3234/A
7595	EC3234A_51c00110			hypothetical protein	Escherichia coli 3234/A
7596	EC3234A_51c00120			hypothetical protein	Escherichia coli 3234/A
7597	EC3234A_51c00130			hypothetical protein	Escherichia coli 3234/A
7598	EC3234A_51c00140			hypothetical protein	Escherichia coli 3234/A
7599	EC3234A_51c00150			hypothetical protein	Escherichia coli 3234/A
7600	EC3234A_51c00160			chromosome partitioning protein	Escherichia coli 3234/A
7601	EC3234A_52c00010			hypothetical protein	Escherichia coli 3234/A
7602	EC3234A_52c00020			hypothetical protein	Escherichia coli 3234/A
7603	EC3234A_52c00030	yagL		DNA-binding protein	Escherichia coli 3234/A
7604	EC3234A_52c00040			hypothetical protein	Escherichia coli 3234/A
7605	EC3234A_52c00050			putative AlpA-family regulatory protein from prophage	Escherichia coli 3234/A
7606	EC3234A_52c00060			hypothetical protein	Escherichia coli 3234/A
7607	EC3234A_52c00070			hypothetical protein	Escherichia coli 3234/A
7608	EC3234A_52c00080			hypothetical protein	Escherichia coli 3234/A
7609	EC3234A_52c00090			integrase	Escherichia coli 3234/A
7610	EC3234A_60c00060			hypothetical protein	Escherichia coli 3234/A
7611	EC3234A_70c00070			hypothetical protein	Escherichia coli 3234/A
7612	EC3234A_82c00010			hypothetical protein	Escherichia coli 3234/A
7613	EC3234A_84c00020			hypothetical protein	Escherichia coli 3234/A
7614	EC3234A_84c00030			hypothetical protein	Escherichia coli 3234/A
7615	EC3234A_89c00010			conjugal transfer protein TraW	Escherichia coli 3234/A
7616	EC3234A_91c00010			MltA-interacting protein	Escherichia coli 3234/A
7617	EC3234A_91c00020			hypothetical protein	Escherichia coli 3234/A
7618	EC3234A_91c00030	topB_2	5.99.1.2	DNA topoisomerase III	Escherichia coli 3234/A
7619	EC3234A_91c00040			hypothetical protein	Escherichia coli 3234/A
7620	EC3234A_91c00050			hypothetical protein	Escherichia coli 3234/A
7621	EC3234A_91c00060	ssb_2		single-stranded DNA-binding protein	Escherichia coli 3234/A
7622	EC3234A_91c00070			putative transposase	Escherichia coli 3234/A
7623	EC3234A_91c00080			hypothetical protein	Escherichia coli 3234/A
7624	EC3234A_91c00090			hypothetical protein	Escherichia coli 3234/A
7625	EC3234A_91c00100			hypothetical protein	Escherichia coli 3234/A
7626	EC3234A_91c00110			putative lytic transglycosylase, catalytic	Escherichia coli 3234/A
7627	EC3234A_91c00120			hypothetical protein	Escherichia coli 3234/A
7628	EC3234A_91c00130			hypothetical protein	Escherichia coli 3234/A
7629	EC3234A_91c00140			hypothetical protein	Escherichia coli 3234/A
7630	EC3234A_91c00150			putative plasmid transfer protein	Escherichia coli 3234/A
7631	EC3234A_91c00160			hypothetical protein	Escherichia coli 3234/A
7632	EC3234A_91c00170			hypothetical protein	Escherichia coli 3234/A
7633	EC3234A_91c00180			hypothetical protein	Escherichia coli 3234/A
7634	EC3234A_91c00190			hypothetical protein	Escherichia coli 3234/A
7635	EC3234A_91c00200			hypothetical protein	Escherichia coli 3234/A
7636	EC3234A_91c00210			hypothetical protein	Escherichia coli 3234/A
7637	EC3234A_91c00220			hypothetical protein	Escherichia coli 3234/A
7638	EC3234A_91c00230			hypothetical protein	Escherichia coli 3234/A
7639	EC3234A_91c00240			hypothetical protein	Escherichia coli 3234/A
7640	EC3234A_91c00250			hypothetical protein	Escherichia coli 3234/A
7641	EC3234A_91c00260			hypothetical protein	Escherichia coli 3234/A
7642	EC3234A_91c00270			putative lipoprotein	Escherichia coli 3234/A
7643	EC3234A_91c00280			putative plasmid-related outer membrane ATPase	Escherichia coli 3234/A
7644	EC3234A_91c00290			hypothetical protein	Escherichia coli 3234/A
7645	EC3234A_91c00300			hypothetical protein	Escherichia coli 3234/A
7646	EC3234A_91c00320			hypothetical protein	Escherichia coli 3234/A
7647	EC3234A_91c00330			TraU protein	Escherichia coli 3234/A
7648	EC3234A_91c00340			hypothetical protein	Escherichia coli 3234/A
7649	EC3234A_91c00350			hypothetical protein	Escherichia coli 3234/A
7650	EC3234A_91c00360			hypothetical protein	Escherichia coli 3234/A
7651	EC3234A_91c00370			hypothetical protein	Escherichia coli 3234/A
7652	EC3234A_91c00380			hypothetical protein	Escherichia coli 3234/A
7653	EC3234A_91c00390			hypothetical protein	Escherichia coli 3234/A
7654	EC3234A_91c00400			integrase	Escherichia coli 3234/A
7655	EC3234A_91c00410			hypothetical protein	Escherichia coli 3234/A
7656	EC3234A_91c00420			hypothetical protein	Escherichia coli 3234/A
7657	EC3234A_91c00430			hypothetical protein	Escherichia coli 3234/A
7658	EC3234A_91c00440			hypothetical protein	Escherichia coli 3234/A
7659	EC3234A_91c00450			hypothetical protein	Escherichia coli 3234/A
7660	EC3234A_91c00460			hypothetical protein	Escherichia coli 3234/A
7661	EC3234A_91c00470			hypothetical protein	Escherichia coli 3234/A
7662	EC3234A_91c00480			hypothetical protein	Escherichia coli 3234/A
7663	EC3234A_91c00490			hypothetical protein	Escherichia coli 3234/A
7664	EC3234A_91c00500			hypothetical protein	Escherichia coli 3234/A
7665	EC3234A_91c00510	thiF_2		thiazole biosynthesis protein ThiF	Escherichia coli 3234/A
7666	EC3234A_91c00520			hypothetical protein	Escherichia coli 3234/A
7667	EC3234A_91c00530			hypothetical protein	Escherichia coli 3234/A
7668	EC3234A_91c00540			hypothetical protein	Escherichia coli 3234/A
7669	EC3234A_91c00550			hypothetical protein	Escherichia coli 3234/A
7670	EC3234A_91c00560			hypothetical protein	Escherichia coli 3234/A
7671	EC3234A_93c00010			hypothetical protein	Escherichia coli 3234/A
7672	EC3234A_98c00020			hypothetical protein	Escherichia coli 3234/A
7673	EC3234A_100c00140			putative transposase	Escherichia coli 3234/A
7674	EC3234A_101c00010			putative peptidoglycan domain protein	Escherichia coli 3234/A
7675	EC3234A_102c00010			phosphoadenosine phosphosulfate reductase	Escherichia coli 3234/A
7676	EC3234A_103c00010			TraM-like protein	Escherichia coli 3234/A
7677	EC3234A_105c00010			hypothetical protein	Escherichia coli 3234/A
7678	EC3234A_108c00620			hypothetical protein	Escherichia coli 3234/A
7679	EC3234A_108c00710			hypothetical protein	Escherichia coli 3234/A
7680	EC3234A_108c00720			hypothetical protein	Escherichia coli 3234/A
7681	EC3234A_108c00740			hypothetical protein	Escherichia coli 3234/A
7682	EC3234A_108c00760			putative restriction endonuclease	Escherichia coli 3234/A
7683	EC3234A_108c00780		3.1.3.5	5'-nucleotidase	Escherichia coli 3234/A
7684	EC3234A_108c00790		3.1.3.5	5'-nucleotidase	Escherichia coli 3234/A
7685	EC3234A_108c00800			hypothetical protein	Escherichia coli 3234/A
7686	EC3234A_108c00810			hypothetical protein	Escherichia coli 3234/A
7687	EC3234A_108c00820			DEAD/DEAH box helicase	Escherichia coli 3234/A
7688	EC3234A_108c00830		3.1.21.3	type I restriction modification DNA specificity domain protein	Escherichia coli 3234/A
7689	EC3234A_108c00900			hypothetical protein	Escherichia coli 3234/A
7690	EC3234A_108c01070			hypothetical protein	Escherichia coli 3234/A
7691	EC3234A_108c01080			lipase (class 3)	Escherichia coli 3234/A
7692	EC3234A_108c01100			hypothetical protein	Escherichia coli 3234/A
7693	EC3234A_108c01110			hypothetical protein	Escherichia coli 3234/A
7694	EC3234A_108c01140			OmpA family membrane protein	Escherichia coli 3234/A
7695	EC3234A_108c01260			hypothetical protein	Escherichia coli 3234/A
7696	EC3234A_108c01270			hypothetical protein	Escherichia coli 3234/A
7697	EC3234A_108c01280			hypothetical protein	Escherichia coli 3234/A
7698	EC3234A_108c01290			glycosyl transferase	Escherichia coli 3234/A
7699	EC3234A_109c00010			hypothetical protein	Escherichia coli 3234/A
7700	EC3234A_109c00020			hypothetical protein	Escherichia coli 3234/A
7701	EC3234A_110c00010			hypothetical protein	Escherichia coli 3234/A
7702	EC3234A_113c00010			hypothetical protein	Escherichia coli 3234/A
7703	EC3234A_114c00010			hypothetical protein	Escherichia coli 3234/A
7704	EC3234A_116c00010			hypothetical protein	Escherichia coli 3234/A
7705	EC3234A_117c00010			hypothetical protein	Escherichia coli 3234/A
7706	EC3234A_124c00010	psiA_2		plasmid SOS inhibition protein A	Escherichia coli 3234/A
7707	EC3234A_126c00010	repZ_1		replication initiation protein	Escherichia coli 3234/A
7708	EC3234A_128c00010			TOPRIM domain-containing protein	Escherichia coli 3234/A
7709	EC3234A_133c00010			hypothetical protein	Escherichia coli 3234/A
7710	EC3234A_135c00030			hypothetical protein	Escherichia coli 3234/A
7711	EC3234A_135c00050			hypothetical protein	Escherichia coli 3234/A
7712	EC3234A_136c00010			hypothetical protein	Escherichia coli 3234/A
7713	EC3234A_138c00020			adhesin-like autotransporter	Escherichia coli 3234/A
7714	EC3234A_139c00010			hypothetical protein	Escherichia coli 3234/A
7715	EC3234A_141c00010			hypothetical protein	Escherichia coli 3234/A
7716	EC3234A_141c00020			hypothetical protein	Escherichia coli 3234/A
7717	EC3234A_141c00030			hypothetical protein	Escherichia coli 3234/A
7718	EC3234A_141c00090			TraO-like protein	Escherichia coli 3234/A
7719	EC3234A_145c00030			hypothetical protein	Escherichia coli 3234/A
7720	EC3234A_145c00040			hypothetical protein	Escherichia coli 3234/A
7721	EC3234A_145c00050	parM_1		plasmid segregation actin-type ATPase ParM	Escherichia coli 3234/A
7722	EC3234A_145c00060			protein stbB	Escherichia coli 3234/A
7723	EC3234A_146c00010			hypothetical protein	Escherichia coli 3234/A
7724	EC3234A_152c00010			hypothetical protein	Escherichia coli 3234/A
7725	EC3234A_152c00020			transcriptional regulator	Escherichia coli 3234/A
7726	EC3234A_152c00040			hypothetical protein	Escherichia coli 3234/A
7727	EC3234A_152c00050			conjugal transfer integral membrane protein TraY	Escherichia coli 3234/A
7728	EC3234A_157c00020		3.1.11.-	putative exonuclease from phage origin	Escherichia coli 3234/A
7729	EC3234A_165c00010			putative IS protein	Escherichia coli 3234/A
7730	EC3234A_174c00010			conjugal transfer protein, TrbB	Escherichia coli 3234/A
7731	EC3234A_175c00010	atoE_2		short chain fatty acid transporter	Escherichia coli 3234/A
7732	EC3234A_176c00010			conjugation inhibition protein, immunity protein	Escherichia coli 3234/A
7733	EC3234A_176c00020			Hcp-like protein	Escherichia coli 3234/A
7734	EC3234A_176c00030			hypothetical protein	Escherichia coli 3234/A
7735	EC3234A_176c00040			hypothetical protein	Escherichia coli 3234/A
7736	EC3234A_180c00100			UvrD/REP helicase	Escherichia coli 3234/A
7737	EC3234A_181c00010			hypothetical protein	Escherichia coli 3234/A
7738	EC3234A_181c00020			hypothetical protein	Escherichia coli 3234/A
7739	EC3234A_189c00010			antirepressor protein Cro	Escherichia coli 3234/A
7740	EC3234A_189c00020			phage repressor protein CI	Escherichia coli 3234/A
7741	EC3234A_189c00040	higB_2		mRNA interferase toxin of the HigB-HigA toxin-antitoxin system	Escherichia coli 3234/A
7742	EC3234A_194c00010			protein TraN	Escherichia coli 3234/A
7743	EC3234A_195c00010			hypothetical protein	Escherichia coli 3234/A
7744	EC3234A_195c00020			hypothetical protein	Escherichia coli 3234/A
7745	EC3234A_195c00030			hypothetical protein	Escherichia coli 3234/A
7746	EC3234A_195c00080			hypothetical protein	Escherichia coli 3234/A
7747	EC3234A_195c00090			hypothetical protein	Escherichia coli 3234/A
7748	EC3234A_195c00100			hypothetical protein	Escherichia coli 3234/A
7749	EC3234A_195c00110			hypothetical protein	Escherichia coli 3234/A
7750	EC3234A_195c00120	cea		colicin-E1 protein	Escherichia coli 3234/A
7751	EC3234A_195c00130			transposase IstB, IS21	Escherichia coli 3234/A
7752	EC3234A_195c00140			hypothetical protein	Escherichia coli 3234/A
7753	EC3234A_195c00150	vbhT	2.7.7.-	adenosine monophosphate-protein transferase VbhT	Escherichia coli 3234/A
7754	EC3234A_195c00160			hypothetical protein	Escherichia coli 3234/A
7755	EC3234A_198c00010			hypothetical protein	Escherichia coli 3234/A
7756	EC3234A_201c00010			hypothetical protein	Escherichia coli 3234/A
7757	EC3234A_203c00020			glycosyl transferase	Escherichia coli 3234/A
7758	EC3234A_205c00010			hypothetical protein	Escherichia coli 3234/A
7759	EC3234A_205c00030			hypothetical protein	Escherichia coli 3234/A
7760	EC3234A_212c00010			ISEc12 ATP-binding protein	Escherichia coli 3234/A
7761	EC3234A_214c00030			putative Ssb protein	Escherichia coli 3234/A
7762	EC3234A_215c00020			hypothetical protein	Escherichia coli 3234/A
7763	EC3234A_215c00060			hypothetical protein	Escherichia coli 3234/A
7764	EC3234A_215c00070	relG	3.1.-.-	toxin RelG	Escherichia coli 3234/A
7765	EC3234A_215c00080			transcriptional regulator	Escherichia coli 3234/A
7766	EC3234A_215c00090			hypothetical protein	Escherichia coli 3234/A
7767	EC3234A_216c00010			hypothetical protein	Escherichia coli 3234/A
7768	EC3234A_216c00020	traH_1		conjugative relaxosome accessory transposon protein	Escherichia coli 3234/A
7769	EC3234A_221c00010			hypothetical protein	Escherichia coli 3234/A
7770	EC3234A_222c00010			hypothetical protein	Escherichia coli 3234/A
7771	EC3234A_222c00020			PixG protein	Escherichia coli 3234/A
7772	EC3234A_227c00010			putative Rep protein	Escherichia coli 3234/A
7773	EC3234A_229c00020			hypothetical protein	Escherichia coli 3234/A
7774	EC3234A_229c00030			hypothetical protein	Escherichia coli 3234/A
7775	EC3234A_229c00040			plasmid stabilisation system protein	Escherichia coli 3234/A
7776	EC3234A_230c01790	ycjS_2		putative NADH-binding oxidoreductase	Escherichia coli 3234/A
7777	EC3234A_230c01800			repressor protein	Escherichia coli 3234/A
7778	EC3234A_230c01840			hypothetical protein	Escherichia coli 3234/A
7779	EC3234A_230c01900			hypothetical protein	Escherichia coli 3234/A
7780	EC3234A_230c01930			hypothetical protein	Escherichia coli 3234/A
7781	EC3234A_230c01940			hypothetical protein	Escherichia coli 3234/A
7782	EC3234A_230c01950			hypothetical protein	Escherichia coli 3234/A
7783	EC3234A_230c01960			putative morphogenetic protein	Escherichia coli 3234/A
7784	EC3234A_230c01970			hypothetical protein	Escherichia coli 3234/A
7785	EC3234A_230c02000			hypothetical protein	Escherichia coli 3234/A
7786	EC3234A_230c02230			hypothetical protein	Escherichia coli 3234/A
7787	EC3234A_230c02310			putative tail fiber protein	Escherichia coli 3234/A
7788	EC3234A_232c00080			hypothetical protein	Escherichia coli 3234/A
7789	EC3234A_232c00090			hypothetical protein	Escherichia coli 3234/A
7790	EC3234A_236c00200	traY_1		conjugative transfer oriT nicking protein	Escherichia coli 3234/A
7791	EC3234A_236c00240			hypothetical protein	Escherichia coli 3234/A
7792	EC3234A_239c00130			hypothetical protein	Escherichia coli 3234/A
7793	EC3234A_246c00010			hypothetical protein	Escherichia coli 3234/A
7794	EC3234A_247c00010			hypothetical protein	Escherichia coli 3234/A
7795	EC3234A_247c00170			hypothetical protein	Escherichia coli 3234/A
7796	EC3234A_248c00010			PI protein (replication initiation protein)	Escherichia coli 3234/A
7797	EC3234A_248c00020			hypothetical protein	Escherichia coli 3234/A
7798	EC3234A_248c00030			hypothetical protein	Escherichia coli 3234/A
7799	EC3234A_248c00040			hypothetical protein	Escherichia coli 3234/A
7800	EC3234A_248c00050			hypothetical protein	Escherichia coli 3234/A
7801	EC3234A_248c00060			putative YafB protein	Escherichia coli 3234/A
7802	EC3234A_248c00070			hypothetical protein	Escherichia coli 3234/A
7803	EC3234A_248c00090			H-NS family DNA-binding protein	Escherichia coli 3234/A
7804	EC3234A_248c00110			hypothetical protein	Escherichia coli 3234/A
7805	EC3234A_248c00120			hypothetical protein	Escherichia coli 3234/A
7806	EC3234A_248c00130			hypothetical protein	Escherichia coli 3234/A
7807	EC3234A_248c00140			hypothetical protein	Escherichia coli 3234/A
7808	EC3234A_248c00150			hypothetical protein	Escherichia coli 3234/A
7809	EC3234A_248c00200			hypothetical protein	Escherichia coli 3234/A
7810	EC3234A_248c00210			hypothetical protein, putative TraG/TraD family protein, putative membrane protein	Escherichia coli 3234/A
7811	EC3234A_248c00220			putative type IV secretory pathway VirB11 component	Escherichia coli 3234/A
7812	EC3234A_248c00230			putative type IV secretory pathway VirB10 component	Escherichia coli 3234/A
7813	EC3234A_248c00240			putative type IV secretory pathway VirB9 component	Escherichia coli 3234/A
7814	EC3234A_248c00250			putative type IV secretory pathway VirB8 component	Escherichia coli 3234/A
7815	EC3234A_248c00260			hypothetical protein	Escherichia coli 3234/A
7816	EC3234A_248c00270			hypothetical protein	Escherichia coli 3234/A
7817	EC3234A_248c00280			putative type IV secretory pathway VirB6 component	Escherichia coli 3234/A
7818	EC3234A_248c00290			putative pilx5/VirB5 protein, putative conjugal transfer protein, putative exported protein	Escherichia coli 3234/A
7819	EC3234A_248c00300			putative type IV secretory pathway VirB4 component	Escherichia coli 3234/A
7820	EC3234A_248c00310			putative type IV secretory pathway VirB2 component	Escherichia coli 3234/A
7821	EC3234A_248c00320			putative pilx1/VirB1 protein, putative conjugal transfer protein, putative exported protein	Escherichia coli 3234/A
7822	EC3234A_248c00330			hypothetical protein	Escherichia coli 3234/A
7823	EC3234A_248c00340			hypothetical protein	Escherichia coli 3234/A
7824	EC3234A_248c00350			sigma-70, region 4	Escherichia coli 3234/A
7825	EC3234A_248c00360	taxC		nickase	Escherichia coli 3234/A
7826	EC3234A_248c00370			hypothetical protein	Escherichia coli 3234/A
7827	EC3234A_248c00380			HicB family protein	Escherichia coli 3234/A
7828	EC3234A_248c00390			hypothetical protein	Escherichia coli 3234/A
7829	EC3234A_248c00410			hypothetical protein	Escherichia coli 3234/A
7830	EC3234A_253c00010			TraJ protein	Escherichia coli 3234/A
7831	EC3234A_257c00010	traF_1		conjugal pilus assembly protein	Escherichia coli 3234/A
7832	EC3234A_258c00010			hypothetical protein	Escherichia coli 3234/A
7833	EC3234A_258c00020			antitoxin VapB32	Escherichia coli 3234/A
7834	EC3234A_258c00030		3.1.-.-	ribonuclease VapC32	Escherichia coli 3234/A
7835	EC3234A_258c00040			helix-turn-helix domain protein	Escherichia coli 3234/A
7836	EC3234A_258c00050			hypothetical protein	Escherichia coli 3234/A
7837	EC3234A_261c00020			hypothetical protein	Escherichia coli 3234/A
7838	EC3234A_261c00040			putative Rep protein	Escherichia coli 3234/A
7839	EC3234A_261c00050			hypothetical protein	Escherichia coli 3234/A
7840	EC3234A_263c00010			activator of ProP osmoprotectant transporter	Escherichia coli 3234/A
7841	EC3234A_264c00040			toxin ParE	Escherichia coli 3234/A
7842	EC3234A_268c00030			hypothetical protein	Escherichia coli 3234/A
7843	EC3234A_271c00060			hypothetical protein	Escherichia coli 3234/A
7844	EC3234A_271c00070			hypothetical protein	Escherichia coli 3234/A
7845	EC3234A_271c00080			hypothetical protein	Escherichia coli 3234/A
7846	EC3234A_271c00090			Abi-like protein	Escherichia coli 3234/A
7847	EC3234A_271c00100			hypothetical protein	Escherichia coli 3234/A
7848	EC3234A_271c00110			hypothetical protein	Escherichia coli 3234/A
7849	EC3234A_272c00050			hypothetical protein	Escherichia coli 3234/A
7850	EC3234A_272c00090			hypothetical protein	Escherichia coli 3234/A
7851	EC3234A_278c00030			hypothetical protein	Escherichia coli 3234/A
7852	EC3234A_278c00040			hypothetical protein	Escherichia coli 3234/A
7853	EC3234A_278c00080			hypothetical protein	Escherichia coli 3234/A
7854	EC3234A_278c00090			hypothetical protein	Escherichia coli 3234/A
7855	EC3234A_288c00230			hypothetical protein	Escherichia coli 3234/A
7856	EC3234A_288c00240			hypothetical protein	Escherichia coli 3234/A

## Sheet: AA86_singletons
# OG#	ID	gene	EC_number	product	organism
4425	AA86_1c21570		1.1.1.22	UDP-glucose 6-dehydrogenase	Escherichia coli AA86
	AA86_2c03800	ugd	1.1.1.22	UDP-glucose 6-dehydrogenase	Escherichia coli AA86
4426	AA86_2c09850	ldrD_1		toxic polypeptide; small	Escherichia coli AA86
	AA86_2c09860	ldrD_2		toxic polypeptide; small	Escherichia coli AA86
7003	AA86_1c15200	ydbA_3		putative cell adhesion autotransported outer membrane protein	Escherichia coli AA86
	AA86_1c15220	ydbA_5		putative cell adhesion autotransported outer membrane protein	Escherichia coli AA86
7004	AA86_2c02200	pkn1_1	2.7.11.1	serine/threonine-protein kinase pkn1	Escherichia coli AA86
	AA86_2c02210	pkn1_2	2.7.11.1	serine/threonine-protein kinase pkn1	Escherichia coli AA86
7005	AA86_3c00270			putative propanediol utilization protein: polyhedral bodies pduJ or pduA	Escherichia coli AA86
	AA86_3c00280			putative propanediol utilization protein pduA/pduJ	Escherichia coli AA86
	AA86_3c00290			putative propanediol utilization protein PduJ/pduA	Escherichia coli AA86
10502	AA86_1c00050			hypothetical protein	Escherichia coli AA86
10503	AA86_1c00210			hypothetical protein	Escherichia coli AA86
10504	AA86_1c00270	pptE		phosphoenolpyruvate-protein phosphoryltransferase PptE	Escherichia coli AA86
10505	AA86_1c00280	ptnK		dihydroxyacetone kinase subunit DhaL	Escherichia coli AA86
10506	AA86_1c00290	ptnC		dihydroxyacetone kinase subunit DhaK	Escherichia coli AA86
10507	AA86_1c00300	gldA_1	1.1.1.6	glycerol dehydrogenase	Escherichia coli AA86
10508	AA86_1c00310			transporter	Escherichia coli AA86
10509	AA86_1c00320			dihydrolipoamide dehydrogenase	Escherichia coli AA86
10510	AA86_1c00330			hypothetical protein	Escherichia coli AA86
10511	AA86_1c00340	cniT		carnitine transporter CniT	Escherichia coli AA86
10512	AA86_1c00350	gclK		glycerate kinase	Escherichia coli AA86
10513	AA86_1c00360	ghbD		3-hydroxyisobutyrate dehydrogenase	Escherichia coli AA86
10514	AA86_1c00370	gclR		regulatory protein GclR	Escherichia coli AA86
10515	AA86_1c00380	gclA	4.1.1.47	glyoxylate carboligase	Escherichia coli AA86
10516	AA86_1c00390	ibeR		DNA-binding transcriptional regulator DhaR	Escherichia coli AA86
10517	AA86_1c00400	ibeA		invasion protein IbeA	Escherichia coli AA86
10518	AA86_1c00410	ibeT		transporter IbeT	Escherichia coli AA86
10519	AA86_1c00540	yjiR		fused DNA-binding transcriptional regulator; aminotransferase	Escherichia coli AA86
10520	AA86_1c00560			hypothetical protein	Escherichia coli AA86
10521	AA86_1c00570			type I restriction-modification system endonuclease	Escherichia coli AA86
10522	AA86_1c00580			type I restriction-modification system endonuclease	Escherichia coli AA86
10523	AA86_1c00590			type I restriction modification DNA specificity domain-containing protein	Escherichia coli AA86
10524	AA86_1c00600			type I restriction-modification system DNA methylase	Escherichia coli AA86
10525	AA86_1c00620			hypothetical protein	Escherichia coli AA86
10526	AA86_1c00680			C4-dicarboxylate transporter large subunit	Escherichia coli AA86
10527	AA86_1c00690			C4-dicarboxylate transporter large subunit	Escherichia coli AA86
10528	AA86_1c01330	yfeN_1		putative outer membrane protein	Escherichia coli AA86
10529	AA86_1c01340		3.1.6.8	putative cerebroside-sulfatase	Escherichia coli AA86
10530	AA86_1c01350			hypothetical protein	Escherichia coli AA86
10531	AA86_1c01380		3.2.1.-	glycosyl hydrolase family protein	Escherichia coli AA86
10532	AA86_1c01390	xlyP		xylose-proton symporter	Escherichia coli AA86
10533	AA86_1c01470	yhaI		inner membrane protein	Escherichia coli AA86
10534	AA86_1c02260			colicin	Escherichia coli AA86
10535	AA86_1c02270			colicin	Escherichia coli AA86
10536	AA86_1c02280			colicin immunity protein	Escherichia coli AA86
10537	AA86_1c02290			putative colicin E7 immunity protein	Escherichia coli AA86
10538	AA86_1c02300			colicin immunity protein	Escherichia coli AA86
10539	AA86_1c02540			putative fimbrial-like adhesin protein	Escherichia coli AA86
10540	AA86_1c02690			fimbrial protein	Escherichia coli AA86
10541	AA86_1c02700	fimC_2		type I fimbrial chaperone	Escherichia coli AA86
10542	AA86_1c02710			fimbrial outer membrane usher protein	Escherichia coli AA86
10543	AA86_1c02720			fimbrial protein	Escherichia coli AA86
10544	AA86_1c03330			methyltransferase YafE	Escherichia coli AA86
10545	AA86_1c03620			CP4-like integrase	Escherichia coli AA86
10546	AA86_1c03630			MarR family transcriptional regulator	Escherichia coli AA86
10547	AA86_1c03640	vat		vacuolating autotransporter toxin	Escherichia coli AA86
10548	AA86_1c03650			insertion element IS1 1/2/3/5/6 protein InsA	Escherichia coli AA86
10549	AA86_1c03770		1.-.-.-	NADH-dependent flavin oxidoreductase	Escherichia coli AA86
10550	AA86_1c03780			hydrolases	Escherichia coli AA86
10551	AA86_1c03790			putative LysR-like transcriptional regulator	Escherichia coli AA86
10552	AA86_1c03800			putative transcriptional regulator; lysR family	Escherichia coli AA86
10553	AA86_1c03810			aldo/keto reductase	Escherichia coli AA86
10554	AA86_1c03820			aldo/keto reductase	Escherichia coli AA86
10555	AA86_1c04610			hypothetical protein	Escherichia coli AA86
10556	AA86_1c05560			hypothetical protein	Escherichia coli AA86
10557	AA86_1c05660			HNH endonuclease domain-containing protein	Escherichia coli AA86
10558	AA86_1c05670			hypothetical protein	Escherichia coli AA86
10559	AA86_1c05880			hypothetical protein	Escherichia coli AA86
10560	AA86_1c05960			DNA integration/recombination/inversion protein	Escherichia coli AA86
10561	AA86_1c06600	ybeF		DNA-binding transcriptional regulator	Escherichia coli AA86
10562	AA86_1c06750			Sel1 domain-containing protein	Escherichia coli AA86
10563	AA86_1c06970			hypothetical protein	Escherichia coli AA86
10564	AA86_1c07040			membrane transporter	Escherichia coli AA86
10565	AA86_1c07050			hypothetical protein	Escherichia coli AA86
10566	AA86_1c07060			hypothetical protein	Escherichia coli AA86
10567	AA86_1c07070			integral membrane transport protein	Escherichia coli AA86
10568	AA86_1c07080		4.3.3.7	dihydrodipicolinate synthase	Escherichia coli AA86
10569	AA86_1c07090		1.1.1.1	iron-containing alcohol dehydrogenase	Escherichia coli AA86
10570	AA86_1c07100			inner membrane protein	Escherichia coli AA86
10571	AA86_1c07110	pdxA_2	1.1.1.262	4-hydroxythreonine-4-phosphate dehydrogenase	Escherichia coli AA86
10572	AA86_1c07120			DeoR family transcriptional regulator	Escherichia coli AA86
10573	AA86_1c07390	ybgO		putative fimbrial-like adhesin protein	Escherichia coli AA86
10574	AA86_1c07500	mngR		DNA-binding transcriptional repressor MngR	Escherichia coli AA86
10575	AA86_1c07530			photosystem I assembly protein Ycf3	Escherichia coli AA86
10576	AA86_1c08780			hypothetical protein	Escherichia coli AA86
10577	AA86_1c08910			hypothetical protein	Escherichia coli AA86
10578	AA86_1c08970			putative tail fiber assembly protein from bacteriophage origin	Escherichia coli AA86
10579	AA86_1c08990	pin		site-specific DNA recombinase; e14 prophage	Escherichia coli AA86
10580	AA86_1c09050			late control D family protein	Escherichia coli AA86
10581	AA86_1c10400			prophage protein (fragment)	Escherichia coli AA86
10582	AA86_1c10410			putative bacteriophage protein	Escherichia coli AA86
10583	AA86_1c10520			hypothetical protein	Escherichia coli AA86
10584	AA86_1c10540			hypothetical protein	Escherichia coli AA86
10585	AA86_1c10550	ymfK		SOS-response transcriptional repressor	Escherichia coli AA86
10586	AA86_1c10560			gene 40 protein	Escherichia coli AA86
10587	AA86_1c10700			hypothetical protein	Escherichia coli AA86
10588	AA86_1c10710			hypothetical protein	Escherichia coli AA86
10589	AA86_1c10720			hypothetical protein	Escherichia coli AA86
10590	AA86_1c10920			hypothetical protein	Escherichia coli AA86
10591	AA86_1c10930			hypothetical protein	Escherichia coli AA86
10592	AA86_1c10980			putative bacteriophage protein	Escherichia coli AA86
10593	AA86_1c10990	yfdK		CPS-53 (KpLE1) prophage protein	Escherichia coli AA86
10594	AA86_1c11000			acyltransferase	Escherichia coli AA86
10595	AA86_1c11010			virulence protein msgA; DinI-like family	Escherichia coli AA86
10596	AA86_1c11320			hypothetical protein	Escherichia coli AA86
10597	AA86_1c12450			hypothetical protein	Escherichia coli AA86
10598	AA86_1c12460			hypothetical protein	Escherichia coli AA86
10599	AA86_1c12520	eaeH		attaching and effacing protein; pathogenesis factor	Escherichia coli AA86
10600	AA86_1c12530			lipase	Escherichia coli AA86
10601	AA86_1c12720	e_1		major head coat protein from bacteriophage origin	Escherichia coli AA86
10602	AA86_1c12730			putative integrase of prophage	Escherichia coli AA86
10603	AA86_1c12740			putative DNA binding protein from phage origin	Escherichia coli AA86
10604	AA86_1c12750			hypothetical protein	Escherichia coli AA86
10605	AA86_1c12770			Icd-like protein	Escherichia coli AA86
10606	AA86_1c12780			hypothetical protein	Escherichia coli AA86
10607	AA86_1c12790			hypothetical protein	Escherichia coli AA86
10608	AA86_1c12860			hypothetical protein	Escherichia coli AA86
10609	AA86_1c12870			hypothetical protein	Escherichia coli AA86
10610	AA86_1c13030			putative prophage side tail fiber protein	Escherichia coli AA86
10611	AA86_1c13040			hypothetical protein	Escherichia coli AA86
10612	AA86_1c13050			hypothetical protein	Escherichia coli AA86
10613	AA86_1c13100			hypothetical protein	Escherichia coli AA86
10614	AA86_1c13200			putative outer membrane autotransporter barrel; putative pectin lyase fold	Escherichia coli AA86
10615	AA86_1c13210			autotransporter (AT) family porin	Escherichia coli AA86
10616	AA86_1c13840		2.3.1.41	3-oxoacyl-[acyl-carrier-protein] synthase	Escherichia coli AA86
10617	AA86_1c13850			dehydrogenase	Escherichia coli AA86
10618	AA86_1c13860			gumP-like protein	Escherichia coli AA86
10619	AA86_1c13870			coenzyme F390 synthetase	Escherichia coli AA86
10620	AA86_1c13880			acid phosphatase/vanadium-dependent haloperoxidase	Escherichia coli AA86
10621	AA86_1c13890			fatty acid hydroxylase superfamily protein	Escherichia coli AA86
10622	AA86_1c13900		1.14.19.3	linoleoyl-CoA desaturase	Escherichia coli AA86
10623	AA86_1c13990			transposase InsG	Escherichia coli AA86
10624	AA86_1c14270			putative lipoprotein	Escherichia coli AA86
10625	AA86_1c14280			putative lipoprotein	Escherichia coli AA86
10626	AA86_1c15060			putative ABC transporter	Escherichia coli AA86
10627	AA86_1c15160	feaR		DNA-binding transcriptional activator FeaR	Escherichia coli AA86
10628	AA86_1c15170	paaY		hexapeptide repeat acetyltransferase	Escherichia coli AA86
10629	AA86_1c15190	ydbA_2		autotransported outer membrane protein involved in cell adhesion	Escherichia coli AA86
10630	AA86_1c15240	ydbA_7		autotransported outer membrane protein involved in cell adhesion	Escherichia coli AA86
10631	AA86_1c15340	trg		methyl-accepting chemotaxis protein III; ribose and galactose sensor receptor	Escherichia coli AA86
10632	AA86_1c15580			DNA-binding transcriptional regulator	Escherichia coli AA86
10633	AA86_1c15760			putative plasmid maintenance system killer protein	Escherichia coli AA86
10634	AA86_1c15770			hypothetical protein	Escherichia coli AA86
10635	AA86_1c15870	pqqL		membrane-associated peptidase	Escherichia coli AA86
10636	AA86_1c15970			putative phage repressor protein	Escherichia coli AA86
10637	AA86_1c15980			DNA-binding protein	Escherichia coli AA86
10638	AA86_1c15990			phage transposase	Escherichia coli AA86
10639	AA86_1c16000			DNA transposition protein	Escherichia coli AA86
10640	AA86_1c16010			hypothetical protein	Escherichia coli AA86
10641	AA86_1c16020			hypothetical protein	Escherichia coli AA86
10642	AA86_1c16030			hypothetical protein	Escherichia coli AA86
10643	AA86_1c16040			hypothetical protein	Escherichia coli AA86
10644	AA86_1c16050			hypothetical protein	Escherichia coli AA86
10645	AA86_1c16060			host-nuclease inhibitor protein	Escherichia coli AA86
10646	AA86_1c16080			hypothetical protein	Escherichia coli AA86
10647	AA86_1c16090			hypothetical protein	Escherichia coli AA86
10648	AA86_1c16100			hypothetical protein	Escherichia coli AA86
10649	AA86_1c16110			hypothetical protein	Escherichia coli AA86
10650	AA86_1c16120			hypothetical protein	Escherichia coli AA86
10651	AA86_1c16130			hypothetical protein	Escherichia coli AA86
10652	AA86_1c16140			hypothetical protein	Escherichia coli AA86
10653	AA86_1c16150			transcriptional regulator	Escherichia coli AA86
10654	AA86_1c16160			endolysin	Escherichia coli AA86
10655	AA86_1c16170			putative Rz lytic protein from phage origin	Escherichia coli AA86
10656	AA86_1c16180			C4-type zinc finger TraR	Escherichia coli AA86
10657	AA86_1c16190			putative prophage membrane protein	Escherichia coli AA86
10658	AA86_1c16200			hypothetical protein	Escherichia coli AA86
10659	AA86_1c16210			hypothetical protein	Escherichia coli AA86
10660	AA86_1c16220			hypothetical protein	Escherichia coli AA86
10661	AA86_1c16240			hypothetical protein	Escherichia coli AA86
10662	AA86_1c16250			phage head morphogenesis protein	Escherichia coli AA86
10663	AA86_1c16260			virion morphogenesis protein	Escherichia coli AA86
10664	AA86_1c16270			protease	Escherichia coli AA86
10665	AA86_1c16280			major head subunit	Escherichia coli AA86
10666	AA86_1c16290			hypothetical protein	Escherichia coli AA86
10667	AA86_1c16300			hypothetical protein	Escherichia coli AA86
10668	AA86_1c16310			hypothetical protein	Escherichia coli AA86
10669	AA86_1c16320			hypothetical protein	Escherichia coli AA86
10670	AA86_1c16330			tail sheath protein	Escherichia coli AA86
10671	AA86_1c16340			tail tube protein; bacteriophage	Escherichia coli AA86
10672	AA86_1c16350			Mu-like prophage FluMu protein gp41	Escherichia coli AA86
10673	AA86_1c16360			tape measure protein	Escherichia coli AA86
10674	AA86_1c16370			DNA circulation protein	Escherichia coli AA86
10675	AA86_1c16380			tail protein	Escherichia coli AA86
10676	AA86_1c16390			phage baseplate assembly protein V	Escherichia coli AA86
10677	AA86_1c16400			phage protein GP46	Escherichia coli AA86
10678	AA86_1c16410			baseplate assembly protein J	Escherichia coli AA86
10679	AA86_1c16420			hypothetical protein	Escherichia coli AA86
10680	AA86_1c16430			tail fiber	Escherichia coli AA86
10681	AA86_1c16440			tail fiber assembly protein	Escherichia coli AA86
10682	AA86_1c16460			YjhS	Escherichia coli AA86
10683	AA86_1c16470			hypothetical protein	Escherichia coli AA86
10684	AA86_1c16480			hypothetical protein	Escherichia coli AA86
10685	AA86_1c16490			hypothetical protein	Escherichia coli AA86
10686	AA86_1c16510	fmlC		outer membrane usher FmlC protein	Escherichia coli AA86
10687	AA86_1c16540			hypothetical protein	Escherichia coli AA86
10688	AA86_1c18300	katE_1	1.11.1.6	hydroperoxidase II	Escherichia coli AA86
10689	AA86_1c18310	katE_2	1.11.1.6	hydroperoxidase II	Escherichia coli AA86
10690	AA86_1c18650			lipoprotein	Escherichia coli AA86
10691	AA86_1c18930			GAF domain/diguanylate cyclase domain-containing protein	Escherichia coli AA86
10692	AA86_1c19780	tap		methyl-accepting chemotaxis protein IV	Escherichia coli AA86
10693	AA86_1c20130	fliC		flagellar filament structural protein (flagellin)	Escherichia coli AA86
10694	AA86_1c20520			hypothetical protein	Escherichia coli AA86
10695	AA86_1c20780			autotransporter	Escherichia coli AA86
10696	AA86_1c20930			putative outer membrane receptor for iron compound or colicin	Escherichia coli AA86
10697	AA86_1c20940			hypothetical protein	Escherichia coli AA86
10698	AA86_1c20970			LmbE-like protein	Escherichia coli AA86
10699	AA86_1c21150			transposase/IS protein	Escherichia coli AA86
10700	AA86_1c21190			hypothetical protein	Escherichia coli AA86
10701	AA86_1c21200			ABC transporter	Escherichia coli AA86
10702	AA86_1c21210			iron ABC transporter	Escherichia coli AA86
10703	AA86_1c21220			iron-chelating periplasmic-binding protein	Escherichia coli AA86
10704	AA86_1c21230			TonB-dependent receptor	Escherichia coli AA86
10705	AA86_1c21240			putative GTP-binding domain protein	Escherichia coli AA86
10706	AA86_1c21310			hypothetical protein	Escherichia coli AA86
10707	AA86_1c21600		2.7.7.22	mannose-1-phosphate guanylyltransferase	Escherichia coli AA86
10708	AA86_1c21610			glycosyl transferase family protein	Escherichia coli AA86
10709	AA86_1c21620			glycosyl transferases group 1	Escherichia coli AA86
10710	AA86_1c21630	wzy		O antigen polymerase (Wzy)	Escherichia coli AA86
10711	AA86_1c21640	wbgM	2.4.-.-	galactosyltransferase WbgM	Escherichia coli AA86
10712	AA86_1c21650			hypothetical protein	Escherichia coli AA86
10713	AA86_1c21660	wzx		O-antigen flippase Wzx	Escherichia coli AA86
10714	AA86_1c21670	vioB		dTDP-viosamine N-acetyltransferase	Escherichia coli AA86
10715	AA86_1c21680	vioA		VioA	Escherichia coli AA86
10716	AA86_1c21790	cpsG_2	5.4.2.8	phosphomannomutase	Escherichia coli AA86
10717	AA86_1c21800	cpsG_3	5.4.2.8	phosphomannomutase	Escherichia coli AA86
10718	AA86_1c22420	yehK		hypothetical protein	Escherichia coli AA86
10719	AA86_1c22460			zinc finger SWIM domain-containing protein	Escherichia coli AA86
10720	AA86_1c22470			zinc finger SWIM domain-containing protein	Escherichia coli AA86
10721	AA86_1c23150	yejO_1		autotransporter outer membrane protein	Escherichia coli AA86
10722	AA86_1c23160	yejO_2		outer membrane protein YejO	Escherichia coli AA86
10723	AA86_1c24530	yfcO		hypothetical protein	Escherichia coli AA86
10724	AA86_1c24550			fimbrial-like protein YfcQ	Escherichia coli AA86
10725	AA86_1c24560	yfcR		putative fimbrial-like adhesin exported protein	Escherichia coli AA86
10726	AA86_1c24590	yfcU_2		putative export usher protein	Escherichia coli AA86
10727	AA86_1c24600			fimbrial-like protein YfcV	Escherichia coli AA86
10728	AA86_1c24690			putative outer membrane protein	Escherichia coli AA86
10729	AA86_1c24700			outer membrane autotransporter	Escherichia coli AA86
10730	AA86_1c24710			LuxR family transcriptional regulator	Escherichia coli AA86
10731	AA86_1c24720			type 1 fimbriae regulatory protein fimB	Escherichia coli AA86
10732	AA86_1c24730			type 1 fimbriae regulatory protein fimB	Escherichia coli AA86
10733	AA86_1c25940			RatA-like protein	Escherichia coli AA86
10734	AA86_1c25950			putative adhesin	Escherichia coli AA86
10735	AA86_2c00140			bacteriophage head tail adaptor	Escherichia coli AA86
10736	AA86_2c00240			hypothetical protein	Escherichia coli AA86
10737	AA86_2c00250			hypothetical protein	Escherichia coli AA86
10738	AA86_2c00260			hypothetical protein	Escherichia coli AA86
10739	AA86_2c00320			hypothetical protein	Escherichia coli AA86
10740	AA86_2c00450	clpX_2		ATP-dependent Clp protease ATP-binding subunit ClpX	Escherichia coli AA86
10741	AA86_2c01100			hypothetical protein	Escherichia coli AA86
10742	AA86_2c01110			hypothetical protein	Escherichia coli AA86
10743	AA86_2c01280			molybdenum-pterin-binding-protein	Escherichia coli AA86
10744	AA86_2c01380			beta-lactamase-like protein	Escherichia coli AA86
10745	AA86_2c01390			protein with flavodoxin fold protein	Escherichia coli AA86
10746	AA86_2c01530			hypothetical protein	Escherichia coli AA86
10747	AA86_2c01750	yqcG		hypothetical protein	Escherichia coli AA86
10748	AA86_2c02190			hypothetical protein	Escherichia coli AA86
10749	AA86_2c02220			hypothetical protein	Escherichia coli AA86
10750	AA86_2c02230			PAAR motif protein	Escherichia coli AA86
10751	AA86_2c02280			hypothetical protein	Escherichia coli AA86
10752	AA86_2c03200		5.4.99.2	methylmalonyl-CoA mutase	Escherichia coli AA86
10753	AA86_2c03720			hypothetical protein	Escherichia coli AA86
10754	AA86_2c03730	kpsF		polysialic acid capsule synthesis protein KpsF	Escherichia coli AA86
10755	AA86_2c03740			capsule polysaccharide export inner-membrane protein KpsE	Escherichia coli AA86
10756	AA86_2c03750	kpsD		KpsD protein	Escherichia coli AA86
10757	AA86_2c03760		2.7.7.38	3-deoxy-manno-octulosonate cytidylyltransferase	Escherichia coli AA86
10758	AA86_2c03770	kpsC		polysialic acid capsule polysaccharide export protein KpsC	Escherichia coli AA86
10759	AA86_2c03780	kpsS		KpsS protein	Escherichia coli AA86
10760	AA86_2c03790			putative glycosyltransferase	Escherichia coli AA86
10761	AA86_2c03810			hypothetical protein	Escherichia coli AA86
10762	AA86_2c03820			hypothetical protein	Escherichia coli AA86
10763	AA86_2c03830			hypothetical protein	Escherichia coli AA86
10764	AA86_2c03840			hypothetical protein	Escherichia coli AA86
10765	AA86_2c03850			putative glycosyltransferase	Escherichia coli AA86
10766	AA86_2c03860			hypothetical protein	Escherichia coli AA86
10767	AA86_2c03870	galE_2		UDP-galactose-4-epimerase	Escherichia coli AA86
10768	AA86_2c03880	kpsT	3.6.3.38	polysialic acid transport ATP-binding protein kpsT	Escherichia coli AA86
10769	AA86_2c03890	kpsM		polysialic acid transport protein	Escherichia coli AA86
10770	AA86_2c04500			regulator	Escherichia coli AA86
10771	AA86_2c04510		1.-.-.-	oxidoreductase ydfI	Escherichia coli AA86
10772	AA86_2c04520			zinc-binding dehydrogenase	Escherichia coli AA86
10773	AA86_2c04530			malate/L-lactate dehydrogenase	Escherichia coli AA86
10774	AA86_2c04540			C4-dicarboxylate transport system binding protein	Escherichia coli AA86
10775	AA86_2c04550			C4-dicarboxylate transport system	Escherichia coli AA86
10776	AA86_2c04560	ygiK		c4-dicarboxylate permease	Escherichia coli AA86
10777	AA86_2c04810		2.8.2.22	arylsulfate sulfotransferase	Escherichia coli AA86
10778	AA86_2c04820			thiol-disulfide isomerase and thioredoxin	Escherichia coli AA86
10779	AA86_2c04830			disulfide oxidoreductase	Escherichia coli AA86
10780	AA86_2c04860			hypothetical protein	Escherichia coli AA86
10781	AA86_2c04870			fimbrial protein	Escherichia coli AA86
10782	AA86_2c04880	yqiG		outer membrane usher protein YqiG	Escherichia coli AA86
10783	AA86_2c04890	yqiH		periplasmic chaperone YqiH	Escherichia coli AA86
10784	AA86_2c04900			Yqi fimbrial adhesin	Escherichia coli AA86
10785	AA86_2c05120			hypothetical protein	Escherichia coli AA86
10786	AA86_2c08380	yhgA		putative transposase	Escherichia coli AA86
10787	AA86_2c08460		6.5.1.4	RNA 3'-terminal-phosphate cyclase	Escherichia coli AA86
10788	AA86_2c08470			transcriptional regulatory protein RtcR	Escherichia coli AA86
10789	AA86_2c08550			fimbrial adhesin	Escherichia coli AA86
10790	AA86_2c08560	aufF		fimbrial chaperone AufF	Escherichia coli AA86
10791	AA86_2c08570	aufE		putative minor fimbrial subunit AufE	Escherichia coli AA86
10792	AA86_2c08580	aufD		putative minor fimbrial subunit AufD	Escherichia coli AA86
10793	AA86_2c08590			outer membrane usher protein	Escherichia coli AA86
10794	AA86_2c08600			fimbrial chaperone protein	Escherichia coli AA86
10795	AA86_2c08610			major fimbrial subunit	Escherichia coli AA86
10796	AA86_2c09170			hypothetical protein	Escherichia coli AA86
10797	AA86_2c09180			regulatory protein	Escherichia coli AA86
10798	AA86_2c09190			phosphotransferase system enzyme subunit	Escherichia coli AA86
10799	AA86_2c09200			phosphotransferase system enzyme subunit	Escherichia coli AA86
10800	AA86_2c09210			PTS system galactitol-specific transporter subunit IIC	Escherichia coli AA86
10801	AA86_2c09220			xylulose kinase	Escherichia coli AA86
10802	AA86_2c09230			phosphotransferase system HPr enzyme	Escherichia coli AA86
10803	AA86_2c09240	gatY_3		putative fructose-1;6-bisphosphate aldolase	Escherichia coli AA86
10804	AA86_2c09400			hypothetical protein	Escherichia coli AA86
10805	AA86_2c09430	chuS		putative heme/hemoglobin transport protein	Escherichia coli AA86
10806	AA86_2c09880			hypothetical protein	Escherichia coli AA86
10807	AA86_2c09890			hypothetical protein	Escherichia coli AA86
10808	AA86_2c09900			transcriptional regulator; XRE family	Escherichia coli AA86
10809	AA86_2c09950			hypothetical protein	Escherichia coli AA86
10810	AA86_2c10290			hypothetical protein	Escherichia coli AA86
10811	AA86_2c10410			Fic family protein	Escherichia coli AA86
10812	AA86_2c10540			adhesin	Escherichia coli AA86
10813	AA86_2c10550			transposase of ISEc13	Escherichia coli AA86
10814	AA86_2c11070			putative sugar related regulatory protein	Escherichia coli AA86
10815	AA86_2c11080			putative sugar kinase/transcriptional regulator. ATPase domain protein	Escherichia coli AA86
10816	AA86_2c11090			fructose-bisphosphate aldolase	Escherichia coli AA86
10817	AA86_2c11100			fructose-bisphosphate aldolase class-II	Escherichia coli AA86
10818	AA86_2c11110			PTS enzyme-II fructose	Escherichia coli AA86
10819	AA86_2c11120			PTS system; fructose-like-2 IIB component 1	Escherichia coli AA86
10820	AA86_2c11130			phosphotransferase system (PTS); fructose-specific	Escherichia coli AA86
10821	AA86_2c11140			transcriptional antiterminator	Escherichia coli AA86
10822	AA86_3c00170			putative multidrug resistance protein	Escherichia coli AA86
10823	AA86_3c00180			quaternary ammonium compound-resistance protein QacE	Escherichia coli AA86
10824	AA86_3c00190			hypothetical protein	Escherichia coli AA86
10825	AA86_3c00200			propanediol utilization protein	Escherichia coli AA86
10826	AA86_3c00210			microcompartments protein	Escherichia coli AA86
10827	AA86_3c00220		1.97.1.4	putative pyruvate formate-lyase activating enzyme	Escherichia coli AA86
10828	AA86_3c00230		2.3.1.54	putative formate C-acetyltransferase (pyruvate formate-lyase)	Escherichia coli AA86
10829	AA86_3c00240	pduQ		propanediol utilization protein PduQ	Escherichia coli AA86
10830	AA86_3c00250			putative ethanolamine utilization protein EutN/carboxysome structural protein ccml	Escherichia coli AA86
10831	AA86_3c00260	adhE_2	1.1.1.1	bifunctional acetaldehyde-CoA/alcohol dehydrogenase	Escherichia coli AA86
10832	AA86_3c00300			hypothetical protein	Escherichia coli AA86
10833	AA86_3c00310			putative transcriptionalregulator	Escherichia coli AA86
10834	AA86_3c00320			transcription regulator protein	Escherichia coli AA86
10835	AA86_3c00350		2.6.1.-	aminotransferase	Escherichia coli AA86
10836	AA86_3c00360			putative Na+/H+ antiporter	Escherichia coli AA86
10837	AA86_3c00550			hypothetical protein	Escherichia coli AA86
10838	AA86_3c00600			hypothetical protein	Escherichia coli AA86
10839	AA86_3c00690			hypothetical protein	Escherichia coli AA86
10840	AA86_3c00900	yidX		putative lipoproteinC	Escherichia coli AA86
10841	AA86_3c02110			transposase	Escherichia coli AA86
10842	AA86_3c02180			sugar isomerase	Escherichia coli AA86
10843	AA86_3c02190			PTS system; glucose-specific IIBC component	Escherichia coli AA86
10844	AA86_3c02200		2.2.1.1	transketolase	Escherichia coli AA86
10845	AA86_3c02210			transcriptional regulator	Escherichia coli AA86
10846	AA86_3c02220			LysR family transcriptional regulator	Escherichia coli AA86
10847	AA86_3c02230			permease	Escherichia coli AA86
10848	AA86_3c02240	atzF	3.5.1.54	allophanate hydrolase	Escherichia coli AA86
10849	AA86_3c02250			carbamate kinase	Escherichia coli AA86
10850	AA86_3c02260			hypothetical protein	Escherichia coli AA86
10851	AA86_3c02270			YahF/FdrA-like protein	Escherichia coli AA86
10852	AA86_3c02280	yahE_2		hypothetical protein	Escherichia coli AA86
10853	AA86_3c02290			isochorismatase YcdL	Escherichia coli AA86
10854	AA86_3c02300			hypothetical protein	Escherichia coli AA86
10855	AA86_3c02330			integral membrane protein	Escherichia coli AA86
10856	AA86_3c02340			putative permease subunit	Escherichia coli AA86
10857	AA86_3c02350			putative periplasmic binding protein	Escherichia coli AA86
10858	AA86_3c02360			2-dehydro-3-deoxy-6-phosphogalactonate aldolase	Escherichia coli AA86
10859	AA86_3c02370		2.7.1.58	2-oxo-3-deoxygalactonate kinase	Escherichia coli AA86
10860	AA86_3c02380			transcriptional regulatory protein	Escherichia coli AA86
10861	AA86_3c02950			hypothetical protein	Escherichia coli AA86
10862	AA86_3c02960			hypothetical protein	Escherichia coli AA86
10863	AA86_3c02980			hypothetical protein	Escherichia coli AA86
10864	AA86_3c02990			hypothetical protein	Escherichia coli AA86
10865	AA86_3c03060			lipoprotein	Escherichia coli AA86
10866	AA86_3c04290			hypothetical protein	Escherichia coli AA86
10867	AA86_3c04300			hypothetical protein	Escherichia coli AA86
10868	AA86_3c04660			oxidoreductase	Escherichia coli AA86
10869	AA86_3c04670			transmembrane transport protein	Escherichia coli AA86
10870	AA86_3c04680			enoyl-CoA hydratase/isomerase family protein	Escherichia coli AA86
10871	AA86_3c04690			propionate CoA-transferase	Escherichia coli AA86
10872	AA86_3c04700			regulator	Escherichia coli AA86
10873	AA86_3c04760	sucA_2	1.2.4.2	2-oxoglutarate dehydrogenase E1	Escherichia coli AA86
10874	AA86_3c04770		2.3.1.61	dihydrolipoamide succinyltransferase	Escherichia coli AA86
10875	AA86_3c04780			pyridine nucleotide-disulfide oxidoreductase	Escherichia coli AA86
10876	AA86_3c04790		6.2.1.5	succinyl-CoA synthetase beta chain	Escherichia coli AA86
10877	AA86_3c04800		6.2.1.5	succinyl-CoA synthetase beta chain	Escherichia coli AA86
10878	AA86_3c04810			succinyl-CoA synthetase subunit alpha	Escherichia coli AA86
10879	AA86_3c04820			membrane-bound protein	Escherichia coli AA86
10880	AA86_3c04830			lactate dehydrogenase	Escherichia coli AA86
10881	AA86_3c04840			two component response regulator	Escherichia coli AA86
10882	AA86_3c04850			C4-dicarboxylate transport sensor protein	Escherichia coli AA86
10883	AA86_3c05090			ABC transporter ATP-binding protein	Escherichia coli AA86
10884	AA86_3c05100			oligopeptide ABC transporter	Escherichia coli AA86
10885	AA86_3c05110			transporter permease	Escherichia coli AA86
10886	AA86_3c05120			transporter permease	Escherichia coli AA86
10887	AA86_3c05130			dipeptide binding periplasmic protein	Escherichia coli AA86
10888	AA86_3c05250			hypothetical protein	Escherichia coli AA86
10889	AA86_3c05610	lpfC		outer membrane usher protein lpfC precursor	Escherichia coli AA86
10890	AA86_3c05620	yraI		periplasmic pilin chaperone (lpfB-like)	Escherichia coli AA86
10891	AA86_3c05630			hypothetical protein	Escherichia coli AA86
10892	AA86_3c05670	espC_1		serine protease	Escherichia coli AA86
10893	AA86_3c05840			inner membrane protein YjeH	Escherichia coli AA86
10894	AA86_3c06460			anaerobic benzoate catabolism transcriptional regulator	Escherichia coli AA86
10895	AA86_3c06470			putative DNA-binding transcriptional regulator	Escherichia coli AA86
10896	AA86_3c06580			lipoprotein	Escherichia coli AA86
10897	AA86_3c06590			lipoprotein	Escherichia coli AA86
10898	AA86_3c07140			IS1 protein InsB	Escherichia coli AA86
10899	AA86_3c07150			addiction module antitoxin	Escherichia coli AA86
10900	AA86_3c07160			type I restriction-modification system DNA methylase	Escherichia coli AA86
10901	AA86_3c07170			type I restriction modification DNA specificity domain-containing protein	Escherichia coli AA86
10902	AA86_3c07180			type I restriction-modification system endonuclease	Escherichia coli AA86
10903	AA86_3c07190			hypothetical protein	Escherichia coli AA86
10904	AA86_3c07200			hypothetical protein	Escherichia coli AA86
10905	AA86_3c07210			putative RhuM-like cytoplasmic protein	Escherichia coli AA86
10906	AA86_3c07220			hypothetical protein	Escherichia coli AA86
10907	AA86_3c07230			hypothetical protein	Escherichia coli AA86
10908	AA86_3c07240			hypothetical protein	Escherichia coli AA86
10909	AA86_4c00400			relaxosome component	Escherichia coli-plasmid pAA86L
10910	AA86_4c00420			hypothetical protein	Escherichia coli-plasmid pAA86L
10911	AA86_5c00100			hypothetical protein	Escherichia coli-plasmid pAA86S
10912	AA86_5c00240			hypothetical protein	Escherichia coli-plasmid pAA86S
10913	AA86_5c00410			hypothetical protein	Escherichia coli-plasmid pAA86S
10914	AA86_5c00420			hypothetical protein	Escherichia coli-plasmid pAA86S
10915	AA86_5c00500			hypothetical protein	Escherichia coli-plasmid pAA86S
10916	AA86_5c00510			hypothetical protein	Escherichia coli-plasmid pAA86S
10917	AA86_5c00520			hypothetical protein	Escherichia coli-plasmid pAA86S
10918	AA86_5c00650			transposase; transposon Tn3	Escherichia coli-plasmid pAA86S

## Sheet: D6-113.11_singletons
# OG#	ID	gene	EC_number	product	organism
4412	D611311_63c00030			hypothetical protein	Escherichia coli D6-113.11
	D611311_63c00130			hypothetical protein	Escherichia coli D6-113.11
4419	D611311_70c00780	tfaQ_3		tail fiber chaperone; Qin prophage	Escherichia coli D6-113.11
	D611311_72c00550	tfaQ_4		tail fiber chaperone; Qin prophage	Escherichia coli D6-113.11
4420	D611311_76c00020	nudD_1	1.1.1.271	GDP-mannose mannosyl hydrolase	Escherichia coli D6-113.11
	D611311_77c00110	nudD_2	1.1.1.271	GDP-mannose mannosyl hydrolase	Escherichia coli D6-113.11
6418	D611311_29c00010			putative tail fiber protein	Escherichia coli D6-113.11
	D611311_70c00770			putative tail fiber protein	Escherichia coli D6-113.11
6421	D611311_60c00200	gadB_1	4.1.1.15	glutamate decarboxylase beta	Escherichia coli D6-113.11
	D611311_71c00410	gadB_2	4.1.1.15	glutamate decarboxylase beta	Escherichia coli D6-113.11
6422	D611311_75c00550			transcriptional regulator	Escherichia coli D6-113.11
	D611311_75c00560			transcriptional regulator	Escherichia coli D6-113.11
6423	D611311_76c00040		4.2.1.47	GDP-mannose 4;6-dehydratase	Escherichia coli D6-113.11
	D611311_77c00130		4.2.1.47	GDP-mannose 4;6-dehydratase	Escherichia coli D6-113.11
9397	D611311_4c00540			hypothetical protein	Escherichia coli D6-113.11
9398	D611311_4c00550			hypothetical protein	Escherichia coli D6-113.11
9399	D611311_4c00570			abortive infection protein	Escherichia coli D6-113.11
9400	D611311_4c00590			hypothetical protein	Escherichia coli D6-113.11
9401	D611311_4c00600			hypothetical protein	Escherichia coli D6-113.11
9402	D611311_4c00610			hypothetical protein	Escherichia coli D6-113.11
9403	D611311_4c00620			hypothetical protein	Escherichia coli D6-113.11
9404	D611311_6c00010	fadA	2.3.1.16	3-ketoacyl-CoA thiolase	Escherichia coli D6-113.11
9405	D611311_8c00020			hypothetical protein	Escherichia coli D6-113.11
9406	D611311_8c00030			hypothetical protein	Escherichia coli D6-113.11
9407	D611311_8c00050			NACHT domain protein	Escherichia coli D6-113.11
9408	D611311_8c00060			hypothetical protein	Escherichia coli D6-113.11
9409	D611311_9c00010			hypothetical protein	Escherichia coli D6-113.11
9410	D611311_19c00360			hypothetical protein	Escherichia coli D6-113.11
9411	D611311_19c00530	rhaB	2.7.1.5	rhamnulokinase	Escherichia coli D6-113.11
9412	D611311_20c00250			hypothetical protein	Escherichia coli D6-113.11
9413	D611311_20c00260			hypothetical protein	Escherichia coli D6-113.11
9414	D611311_30c00010		3.2.1.17	lysozyme	Escherichia coli D6-113.11
9415	D611311_32c00010			IS100; transposition helper protein; truncation	Escherichia coli D6-113.11
9416	D611311_32c00020			transposase/IS protein	Escherichia coli D6-113.11
9417	D611311_32c00030			transposase for insertion sequence IS100	Escherichia coli D6-113.11
9418	D611311_36c00110	yadM		fimbrial protein	Escherichia coli D6-113.11
9419	D611311_36c00120			fimbrial protein	Escherichia coli D6-113.11
9420	D611311_36c00130			fimbrial protein	Escherichia coli D6-113.11
9421	D611311_36c00140			fimbrial protein	Escherichia coli D6-113.11
9422	D611311_36c00150			hypothetical protein	Escherichia coli D6-113.11
9423	D611311_36c00790			hypothetical protein	Escherichia coli D6-113.11
9424	D611311_36c00800	espY2		non-LEE-encoded type III effector	Escherichia coli D6-113.11
9425	D611311_37c01330	mtnA	5.3.1.23	methyl-thioribose-1-phosphate isomerase	Escherichia coli D6-113.11
9426	D611311_37c01510			IS66 family transposase orfB	Escherichia coli D6-113.11
9427	D611311_38c00340	melB_1		melibiose:sodium symporter	Escherichia coli D6-113.11
9428	D611311_38c00350	melB_2		melibiose:sodium symporter	Escherichia coli D6-113.11
9429	D611311_38c00650			integral membrane sensor hybrid histidine kinase	Escherichia coli D6-113.11
9430	D611311_38c00660			ribose ABC transporter ATP-binding protein	Escherichia coli D6-113.11
9431	D611311_38c00670			ribose transport system permease RbsC	Escherichia coli D6-113.11
9432	D611311_38c00680			ABC transporter substrate-binding protein	Escherichia coli D6-113.11
9433	D611311_38c00690			putative sugar related regulatory protein	Escherichia coli D6-113.11
9434	D611311_38c00700			fructose-bisphosphate aldolase	Escherichia coli D6-113.11
9435	D611311_38c00710			PfkB domain-containing protein	Escherichia coli D6-113.11
9436	D611311_38c00720			transcriptional regulator	Escherichia coli D6-113.11
9437	D611311_38c00780			outer membrane efflux protein MdtP	Escherichia coli D6-113.11
9438	D611311_38c01130	yjbM		hypothetical protein	Escherichia coli D6-113.11
9439	D611311_40c00010			phage baseplate protein	Escherichia coli D6-113.11
9440	D611311_41c00010			GDP-fucose synthetase	Escherichia coli D6-113.11
9441	D611311_41c00020			hypothetical protein	Escherichia coli D6-113.11
9442	D611311_43c00010			small terminase subunit	Escherichia coli D6-113.11
9443	D611311_45c01230			phage N15 gp48-like protein	Escherichia coli D6-113.11
9444	D611311_45c01240			hypothetical protein	Escherichia coli D6-113.11
9445	D611311_45c01380	yhaV_1		toxin of the SohB(PrlF)-YhaV toxin-antitoxin system	Escherichia coli D6-113.11
9446	D611311_45c01390	yhaV_2		toxin of the SohB(PrlF)-YhaV toxin-antitoxin system	Escherichia coli D6-113.11
9447	D611311_45c02910			hypothetical protein	Escherichia coli D6-113.11
9448	D611311_45c02920			Flp/Fap pilin component	Escherichia coli D6-113.11
9449	D611311_45c02930			type IV leader peptidase family protein	Escherichia coli D6-113.11
9450	D611311_45c02940			hypothetical protein	Escherichia coli D6-113.11
9451	D611311_45c02950			type II secretion protein GspD	Escherichia coli D6-113.11
9452	D611311_45c02960			hypothetical protein	Escherichia coli D6-113.11
9453	D611311_45c02970			hypothetical protein	Escherichia coli D6-113.11
9454	D611311_45c02980	virB		P-type DNA transfer ATPase VirB11	Escherichia coli D6-113.11
9455	D611311_45c02990			bacterial type II secretion system protein F domain protein	Escherichia coli D6-113.11
9456	D611311_45c03000			bacterial type II secretion system protein F domain protein	Escherichia coli D6-113.11
9457	D611311_45c03010			tetratricopeptide repeat protein	Escherichia coli D6-113.11
9458	D611311_45c03020			TadE-like protein	Escherichia coli D6-113.11
9459	D611311_45c03030			hypothetical protein	Escherichia coli D6-113.11
9460	D611311_45c03040			hypothetical protein	Escherichia coli D6-113.11
9461	D611311_45c03050			hypothetical protein	Escherichia coli D6-113.11
9462	D611311_45c03060			hypothetical protein	Escherichia coli D6-113.11
9463	D611311_45c03070			hypothetical protein	Escherichia coli D6-113.11
9464	D611311_45c03080			fimbrial usher family protein	Escherichia coli D6-113.11
9465	D611311_45c03090			hypothetical protein	Escherichia coli D6-113.11
9466	D611311_45c03100			hypothetical protein	Escherichia coli D6-113.11
9467	D611311_45c03110			hypothetical protein	Escherichia coli D6-113.11
9468	D611311_45c03140			type VI secretion protein	Escherichia coli D6-113.11
9469	D611311_45c03630			solute-binding family 7 protein	Escherichia coli D6-113.11
9470	D611311_45c03640			hypothetical protein	Escherichia coli D6-113.11
9471	D611311_45c04250	eivF		type III secretion system transcriptional regulator	Escherichia coli D6-113.11
9472	D611311_45c04260	eivG		type III secretion outer membrane pore; YscC/HrcC family	Escherichia coli D6-113.11
9473	D611311_45c04270	eivE		type III secretion system protein	Escherichia coli D6-113.11
9474	D611311_45c04280	eivA		type III secretion system protein	Escherichia coli D6-113.11
9475	D611311_45c04290	eivC		type III secretion system protein	Escherichia coli D6-113.11
9476	D611311_45c04310	eivJ		type III secretion system protein	Escherichia coli D6-113.11
9477	D611311_45c04360	epaS		putative type III secretion protein	Escherichia coli D6-113.11
9478	D611311_45c05240	ygcG_1		hypothetical protein	Escherichia coli D6-113.11
9479	D611311_45c05250	ygcG_2		hypothetical protein	Escherichia coli D6-113.11
9480	D611311_45c05450	cas1		CRISPR-associated protein Cas1	Escherichia coli D6-113.11
9481	D611311_45c06280			carboxymuconolactone decarboxylase family protein	Escherichia coli D6-113.11
9482	D611311_45c06290			GntR family transcriptional regulator	Escherichia coli D6-113.11
9483	D611311_45c06620			hypothetical protein	Escherichia coli D6-113.11
9484	D611311_45c06630			hypothetical protein	Escherichia coli D6-113.11
9485	D611311_45c06640			capsid portal protein	Escherichia coli D6-113.11
9486	D611311_46c00010			phage lysis holin	Escherichia coli D6-113.11
9487	D611311_50c00090			tail fiber protein-like protein	Escherichia coli D6-113.11
9488	D611311_52c00020			baseplate assembly protein V (GpV)	Escherichia coli D6-113.11
9489	D611311_53c00090			major capsid protein	Escherichia coli D6-113.11
9490	D611311_53c00100			major capsid protein	Escherichia coli D6-113.11
9491	D611311_54c00010			bacteriophage capsid portal protein	Escherichia coli D6-113.11
9492	D611311_54c00020			hypothetical protein	Escherichia coli D6-113.11
9493	D611311_55c00270			hypothetical protein	Escherichia coli D6-113.11
9494	D611311_55c00450			hypothetical protein	Escherichia coli D6-113.11
9495	D611311_55c00520			sulfatase	Escherichia coli D6-113.11
9496	D611311_55c00530			PTS system enzyme IIB	Escherichia coli D6-113.11
9497	D611311_55c00540			PTS system ascorbate-specific transporter subunit IIC	Escherichia coli D6-113.11
9498	D611311_55c01180			putative toxin	Escherichia coli D6-113.11
9499	D611311_56c00130			hypothetical protein	Escherichia coli D6-113.11
9500	D611311_56c00140			hypothetical protein	Escherichia coli D6-113.11
9501	D611311_56c00150		5.4.99.1	methylaspartate mutase subunit S	Escherichia coli D6-113.11
9502	D611311_56c00160	glmL	5.4.99.1	glutamate mutase; large subunit; B12-dependent	Escherichia coli D6-113.11
9503	D611311_56c00170			glutamate mutase subunit epsilon	Escherichia coli D6-113.11
9504	D611311_56c00180		4.3.1.2	methylaspartate ammonia-lyase	Escherichia coli D6-113.11
9505	D611311_56c00190			putative 3-methylaspartate ammonia-lyase; glutamate mutase	Escherichia coli D6-113.11
9506	D611311_56c00200			hypothetical protein	Escherichia coli D6-113.11
9507	D611311_56c00210			putative symport protein	Escherichia coli D6-113.11
9508	D611311_56c00220		4.2.1.32	fumarase	Escherichia coli D6-113.11
9509	D611311_56c00230		2.5.1.17	cob(I)yrinic acid a;c-diamide adenosyltransferase	Escherichia coli D6-113.11
9510	D611311_56c00240			putative LysR-like transcriptional regulator	Escherichia coli D6-113.11
9511	D611311_57c00150	djlC		Hsc56 co-chaperone of HscC	Escherichia coli D6-113.11
9512	D611311_59c01200	pemK		stable plasmid inheritance protein PemK	Escherichia coli D6-113.11
9513	D611311_59c01280			hypothetical protein	Escherichia coli D6-113.11
9514	D611311_59c01290			GNAT family acetyltransferase	Escherichia coli D6-113.11
9515	D611311_59c01650			tetratricopeptide repeat protein	Escherichia coli D6-113.11
9516	D611311_59c01870			lipoprotein	Escherichia coli D6-113.11
9517	D611311_59c01940			putative fatty acid degradation enzyme	Escherichia coli D6-113.11
9518	D611311_59c02340			heme/hemoglobin transport protein	Escherichia coli D6-113.11
9519	D611311_60c00010			hypothetical protein	Escherichia coli D6-113.11
9520	D611311_61c00230	ldrD_2		toxic polypeptide; small	Escherichia coli D6-113.11
9521	D611311_61c00330			protein LpfE	Escherichia coli D6-113.11
9522	D611311_61c00340			protein LpfD	Escherichia coli D6-113.11
9523	D611311_61c00350	fimD_2		PapC-like porin protein involved in fimbrial biogenesis	Escherichia coli D6-113.11
9524	D611311_61c00360			fimbrial chaperone	Escherichia coli D6-113.11
9525	D611311_61c00770			outer membrane autotransporter	Escherichia coli D6-113.11
9526	D611311_61c00780			putative fimbrial protein FanH	Escherichia coli D6-113.11
9527	D611311_61c00790			putative fimbrial protein FanG	Escherichia coli D6-113.11
9528	D611311_61c00800			putative fimbrial protein FanF	Escherichia coli D6-113.11
9529	D611311_61c00810			putative fimbrial assembly chaperone FanE	Escherichia coli D6-113.11
9530	D611311_61c00840			sigma-70 domain-containing protein	Escherichia coli D6-113.11
9531	D611311_61c00850			putative fimbrial operon positive regulatory protein FanR	Escherichia coli D6-113.11
9532	D611311_61c00860			putative fimbrial operon positive regulatory protein FanR	Escherichia coli D6-113.11
9533	D611311_62c00420	dinD_1		DNA-damage-inducible protein D	Escherichia coli D6-113.11
9534	D611311_62c00430	dinD_2		DNA-damage-inducible protein D	Escherichia coli D6-113.11
9535	D611311_62c00740			putative type III secretion chaperone	Escherichia coli D6-113.11
9536	D611311_62c00750			hypothetical protein	Escherichia coli D6-113.11
9537	D611311_62c00760			putative type III cell invasion protein SipB	Escherichia coli D6-113.11
9538	D611311_62c00770			hypothetical protein	Escherichia coli D6-113.11
9539	D611311_62c00780			putative type III effector protein SipD	Escherichia coli D6-113.11
9540	D611311_62c00790			invasion protein regulator	Escherichia coli D6-113.11
9541	D611311_62c00800			putative invasin	Escherichia coli D6-113.11
9542	D611311_63c00010			hypothetical protein	Escherichia coli D6-113.11
9543	D611311_63c00060			putative transport protein	Escherichia coli D6-113.11
9544	D611311_63c00070			LacI-family transcriptional regulator	Escherichia coli D6-113.11
9545	D611311_63c00080		2.7.1.69	PTS subunit cellobiose/chitosan phosphotransferase enzyme IIB component	Escherichia coli D6-113.11
9546	D611311_63c00090		2.7.1.69	PTS subunit; cellobiose/chitosan-specific IIC component	Escherichia coli D6-113.11
9547	D611311_63c00100		3.2.1.21	glycosyl phosphatase	Escherichia coli D6-113.11
9548	D611311_63c00110		2.7.1.-	chitobiose/cellobiose phosphotransferase enzyme IIA component	Escherichia coli D6-113.11
9549	D611311_63c00120			outer membrane porin	Escherichia coli D6-113.11
9550	D611311_63c00180			hypothetical protein	Escherichia coli D6-113.11
9551	D611311_63c00190			hypothetical protein	Escherichia coli D6-113.11
9552	D611311_63c00510			ShET2 enterotoxin; N-region family	Escherichia coli D6-113.11
9553	D611311_63c00600	espY4_1		non-LEE-encoded type III effector	Escherichia coli D6-113.11
9554	D611311_63c00610			hypothetical protein	Escherichia coli D6-113.11
9555	D611311_63c00620			6-phosphogluconate phosphatase	Escherichia coli D6-113.11
9556	D611311_63c00630	espY4_2		non-LEE-encoded type III effector	Escherichia coli D6-113.11
9557	D611311_65c00120			hypothetical protein	Escherichia coli D6-113.11
9558	D611311_65c00130			putative adhesin/invasin-like protein	Escherichia coli D6-113.11
9559	D611311_65c00140			putative lipoprotein	Escherichia coli D6-113.11
9560	D611311_65c00150			hypothetical protein	Escherichia coli D6-113.11
9561	D611311_65c00170			membrane spanning export protein	Escherichia coli D6-113.11
9562	D611311_65c00180			type I secretion system ATPase family protein	Escherichia coli D6-113.11
9563	D611311_65c00190	siiEA_1		adhesin for cattle intestine colonization	Escherichia coli D6-113.11
9564	D611311_65c00200	siiEA_2		adhesin for cattle intestine colonization	Escherichia coli D6-113.11
9565	D611311_65c00210			PKD domain-containing protein	Escherichia coli D6-113.11
9566	D611311_65c00220			outer membrane transport protein	Escherichia coli D6-113.11
9567	D611311_65c00900	espY3		non-LEE-encoded type III effector	Escherichia coli D6-113.11
9568	D611311_65c01060			hypothetical protein	Escherichia coli D6-113.11
9569	D611311_65c01180	ydbD_1		putative family periplasmic methylglyoxal resistance protein	Escherichia coli D6-113.11
9570	D611311_65c01430			putative response regulator	Escherichia coli D6-113.11
9571	D611311_65c01440			putative sensor histidine protein kinase (uhpB-like)	Escherichia coli D6-113.11
9572	D611311_65c01450			putative regulatory protein	Escherichia coli D6-113.11
9573	D611311_65c01460	afuA		putative periplasmic ferric iron-binding protein	Escherichia coli D6-113.11
9574	D611311_65c01470	fbpB		permease component of transport system for ferric iron	Escherichia coli D6-113.11
9575	D611311_65c01610			beta-lactamase fold protein	Escherichia coli D6-113.11
9576	D611311_65c01620			arac-family transcriptional regulator	Escherichia coli D6-113.11
9577	D611311_65c02050			adhesin	Escherichia coli D6-113.11
9578	D611311_65c02140		1.-.-.-	NADH-dependent flavin oxidoreductase	Escherichia coli D6-113.11
9579	D611311_66c00060			purine ribonucleoside efflux pump NepI	Escherichia coli D6-113.11
9580	D611311_66c00070			hydrolase of the alpha/beta family protein	Escherichia coli D6-113.11
9581	D611311_66c00080			transcriptional regulator	Escherichia coli D6-113.11
9582	D611311_66c00090			hypothetical protein	Escherichia coli D6-113.11
9583	D611311_66c00100			clavaldehyde dehydrogenase	Escherichia coli D6-113.11
9584	D611311_66c00110			transcriptional regulator; LysR family	Escherichia coli D6-113.11
9585	D611311_66c00130			hypothetical protein	Escherichia coli D6-113.11
9586	D611311_66c00160			tail fiber protein	Escherichia coli D6-113.11
9587	D611311_66c00170	tfaE_1		e14 prophage; putative tail fiber assembly protein	Escherichia coli D6-113.11
9588	D611311_66c00190	stfP		e14 prophage; predicted protein	Escherichia coli D6-113.11
9589	D611311_66c00260			tail/DNA circulation protein	Escherichia coli D6-113.11
9590	D611311_66c00680			excisionase from phage origin	Escherichia coli D6-113.11
9591	D611311_66c00960	yhhI_2		transposase	Escherichia coli D6-113.11
9592	D611311_66c00980			IcmF-like protein	Escherichia coli D6-113.11
9593	D611311_66c00990	impA		ImpA domain protein	Escherichia coli D6-113.11
9594	D611311_66c01000			Hcp-like protein	Escherichia coli D6-113.11
9595	D611311_66c01010			hypothetical protein	Escherichia coli D6-113.11
9596	D611311_66c01020			hypothetical protein	Escherichia coli D6-113.11
9597	D611311_66c01030			hypothetical protein	Escherichia coli D6-113.11
9598	D611311_67c00040			bacteriophage tail protein	Escherichia coli D6-113.11
9599	D611311_67c00050			hypothetical protein	Escherichia coli D6-113.11
9600	D611311_67c00060			baseplate assembly protein J	Escherichia coli D6-113.11
9601	D611311_67c00070			phage protein GP46	Escherichia coli D6-113.11
9602	D611311_67c00080			phage baseplate assembly protein V	Escherichia coli D6-113.11
9603	D611311_67c00090			bacteriophage Mu P protein	Escherichia coli D6-113.11
9604	D611311_67c00100			DNA circulation family protein	Escherichia coli D6-113.11
9605	D611311_67c00110			phage tape measure protein	Escherichia coli D6-113.11
9606	D611311_67c00120			Mu-like prophage FluMu protein gp41	Escherichia coli D6-113.11
9607	D611311_67c00130			tail tube protein; bacteriophage	Escherichia coli D6-113.11
9608	D611311_67c00140			phage tail sheath protein	Escherichia coli D6-113.11
9609	D611311_67c00150			hypothetical protein	Escherichia coli D6-113.11
9610	D611311_67c00160			hypothetical protein	Escherichia coli D6-113.11
9611	D611311_67c00170			hypothetical protein	Escherichia coli D6-113.11
9612	D611311_67c00180			hypothetical protein	Escherichia coli D6-113.11
9613	D611311_67c00190			phage major head subunit	Escherichia coli D6-113.11
9614	D611311_67c00200			Mu-like prophage I protein	Escherichia coli D6-113.11
9615	D611311_67c00210			phage virion morphogenesis protein	Escherichia coli D6-113.11
9616	D611311_67c00220			phage head morphogenesis protein	Escherichia coli D6-113.11
9617	D611311_67c00230			hypothetical protein	Escherichia coli D6-113.11
9618	D611311_67c00250			hypothetical protein	Escherichia coli D6-113.11
9619	D611311_67c00260			hypothetical protein	Escherichia coli D6-113.11
9620	D611311_67c00270			hypothetical protein	Escherichia coli D6-113.11
9621	D611311_67c00280			hypothetical protein	Escherichia coli D6-113.11
9622	D611311_67c00290			putative prophage membrane protein	Escherichia coli D6-113.11
9623	D611311_67c00300			hypothetical protein	Escherichia coli D6-113.11
9624	D611311_67c00310			putative Rz lytic protein	Escherichia coli D6-113.11
9625	D611311_67c00320		3.2.1.17	lysozyme	Escherichia coli D6-113.11
9626	D611311_67c00330			Mor transcription activator domain-containing protein	Escherichia coli D6-113.11
9627	D611311_67c00340			hypothetical protein	Escherichia coli D6-113.11
9628	D611311_67c00350			Mor transcription activator domain-containing protein	Escherichia coli D6-113.11
9629	D611311_67c00370			hypothetical protein	Escherichia coli D6-113.11
9630	D611311_67c00390			hypothetical protein	Escherichia coli D6-113.11
9631	D611311_67c00450			hypothetical protein	Escherichia coli D6-113.11
9632	D611311_67c00490	sfsB		DNA-binding transcriptional regulator Nlp	Escherichia coli D6-113.11
9633	D611311_67c00500			repressor protein CI	Escherichia coli D6-113.11
9634	D611311_67c01130			membrane protein YccS	Escherichia coli D6-113.11
9635	D611311_67c01680			hypothetical protein	Escherichia coli D6-113.11
9636	D611311_67c01690			hypothetical protein	Escherichia coli D6-113.11
9637	D611311_67c01790	rtn		Rtn-like protein	Escherichia coli D6-113.11
9638	D611311_67c01800			FidL-like protein	Escherichia coli D6-113.11
9639	D611311_67c01810			transcriptional regulator	Escherichia coli D6-113.11
9640	D611311_67c01820			oxidoreductase	Escherichia coli D6-113.11
9641	D611311_67c01830			pili assembly chaperone	Escherichia coli D6-113.11
9642	D611311_67c01840			outer membrane protein	Escherichia coli D6-113.11
9643	D611311_67c01850			usher protein	Escherichia coli D6-113.11
9644	D611311_67c01860			chaperone	Escherichia coli D6-113.11
9645	D611311_67c01870			fimbrial protein	Escherichia coli D6-113.11
9646	D611311_67c01880			hypothetical protein	Escherichia coli D6-113.11
9647	D611311_67c01890			ShlA/HecA/FhaA exofamily protein	Escherichia coli D6-113.11
9648	D611311_67c01900			hemolysin activator-like protein	Escherichia coli D6-113.11
9649	D611311_67c01910	acpS_1	2.7.8.7	holo-(acyl-carrier-protein) synthase	Escherichia coli D6-113.11
9650	D611311_67c01920			short chain dehydrogenase/reductase family oxidoreductase	Escherichia coli D6-113.11
9651	D611311_67c01930			fatty acyl chain dehydrase	Escherichia coli D6-113.11
9652	D611311_67c01940			acyl carrier protein	Escherichia coli D6-113.11
9653	D611311_67c01950			aminomethyltransferase	Escherichia coli D6-113.11
9654	D611311_67c01960			beta-ketoacyl synthase; C- domain protein	Escherichia coli D6-113.11
9655	D611311_67c01970			beta-ketoacyl synthase; C- domain protein	Escherichia coli D6-113.11
9656	D611311_67c01980			hypothetical protein	Escherichia coli D6-113.11
9657	D611311_67c01990		3.6.3.-	lipoprotein-releasing system ATP-binding protein LolD	Escherichia coli D6-113.11
9658	D611311_67c02000			hypothetical protein	Escherichia coli D6-113.11
9659	D611311_67c02010			efflux ABC transporter permease	Escherichia coli D6-113.11
9660	D611311_67c02020			hypothetical protein	Escherichia coli D6-113.11
9661	D611311_67c02030			hypothetical protein	Escherichia coli D6-113.11
9662	D611311_67c02040	fabD	2.3.1.39	malonyl CoA-acyl carrier protein transacylase	Escherichia coli D6-113.11
9663	D611311_67c03150			hypothetical protein	Escherichia coli D6-113.11
9664	D611311_68c00010			helix-turn-helix domain protein	Escherichia coli D6-113.11
9665	D611311_68c00020			hypothetical protein	Escherichia coli D6-113.11
9666	D611311_68c00170			capsid protein of prophage	Escherichia coli D6-113.11
9667	D611311_68c00210	ynfO		Qin prophage	Escherichia coli D6-113.11
9668	D611311_68c00230			hypothetical protein	Escherichia coli D6-113.11
9669	D611311_68c00240			hypothetical protein	Escherichia coli D6-113.11
9670	D611311_68c00250			hypothetical protein	Escherichia coli D6-113.11
9671	D611311_68c00310			hypothetical protein	Escherichia coli D6-113.11
9672	D611311_68c00320			capsid protein of prophage	Escherichia coli D6-113.11
9673	D611311_68c00330			putative head decoration protein from prophage	Escherichia coli D6-113.11
9674	D611311_68c00340			hypothetical protein	Escherichia coli D6-113.11
9675	D611311_68c00350			terminase small subunit (gp1)	Escherichia coli D6-113.11
9676	D611311_68c00360			putative bacteriophage protein	Escherichia coli D6-113.11
9677	D611311_68c00560	tfaQ_1		tail fiber chaperone; Qin prophage	Escherichia coli D6-113.11
9678	D611311_68c00700			hypothetical protein	Escherichia coli D6-113.11
9679	D611311_68c00710			hypothetical protein	Escherichia coli D6-113.11
9680	D611311_68c00720			hypothetical protein	Escherichia coli D6-113.11
9681	D611311_68c00750			hypothetical protein	Escherichia coli D6-113.11
9682	D611311_68c00760			tail/DNA circulation protein	Escherichia coli D6-113.11
9683	D611311_68c00770			phage tail protein	Escherichia coli D6-113.11
9684	D611311_68c00800			acyltransferase	Escherichia coli D6-113.11
9685	D611311_68c00900			putative outer membrane autotransporter barrel; putative pectin lyase fold	Escherichia coli D6-113.11
9686	D611311_68c00910			putative outer membrane autotransporter barrel; putative pectin lyase fold	Escherichia coli D6-113.11
9687	D611311_68c00920			putative outer membrane autotransporter barrel; putative pectin lyase fold	Escherichia coli D6-113.11
9688	D611311_68c00950			autotransporter	Escherichia coli D6-113.11
9689	D611311_68c01130	ipaH3	6.3.2.-	E3 ubiquitin-protein ligase ipaH3	Escherichia coli D6-113.11
9690	D611311_68c01140			hypothetical protein	Escherichia coli D6-113.11
9691	D611311_68c01310			outer membrane autotransporter	Escherichia coli D6-113.11
9692	D611311_68c01320			outer membrane autotransporter/adhesion protein	Escherichia coli D6-113.11
9693	D611311_69c00650			multidrug efflux protein	Escherichia coli D6-113.11
9694	D611311_69c01320			hypothetical protein	Escherichia coli D6-113.11
9695	D611311_69c01490			BigA-like protein	Escherichia coli D6-113.11
9696	D611311_70c00610			hypothetical protein	Escherichia coli D6-113.11
9697	D611311_70c00620			hypothetical protein	Escherichia coli D6-113.11
9698	D611311_70c00760	nohB		prophage qsr' DNA packaging protein NU1-like protein	Escherichia coli D6-113.11
9699	D611311_70c00850	ylbH		rhs-like protein	Escherichia coli D6-113.11
9700	D611311_71c00110			IpaH-like protein	Escherichia coli D6-113.11
9701	D611311_71c00120			outer membrane porin protein ompD	Escherichia coli D6-113.11
9702	D611311_71c00330	ddpB_1		D-ala-D-ala transporter subunit; membrane component of ABC superfamily protein	Escherichia coli D6-113.11
9703	D611311_71c00340	ddpB_2		D-ala-D-ala transporter subunit; membrane component of ABC superfamily protein	Escherichia coli D6-113.11
9704	D611311_72c00290			diguanylate cyclase	Escherichia coli D6-113.11
9705	D611311_73c00160			addiction module antitoxin	Escherichia coli D6-113.11
9706	D611311_73c00200			integrase catalytic subunit	Escherichia coli D6-113.11
9707	D611311_73c00590			sodium:dicarboxylate symporter YdjN	Escherichia coli D6-113.11
9708	D611311_73c00810			hypothetical protein	Escherichia coli D6-113.11
9709	D611311_74c00700			transcriptional regulator YdiP	Escherichia coli D6-113.11
9710	D611311_74c01940			hypothetical protein	Escherichia coli D6-113.11
9711	D611311_74c02940	fliC		flagellin	Escherichia coli D6-113.11
9712	D611311_75c00290			hypothetical protein	Escherichia coli D6-113.11
9713	D611311_75c00520			phage integrase family site specific recombinase	Escherichia coli D6-113.11
9714	D611311_75c00530			hypothetical protein	Escherichia coli D6-113.11
9715	D611311_75c00540			putative transcriptional regulator	Escherichia coli D6-113.11
9716	D611311_75c00570			DNA-binding transcriptional regulator Nlp	Escherichia coli D6-113.11
9717	D611311_75c00580			integrase	Escherichia coli D6-113.11
9718	D611311_75c00590			reverse transcriptase (RNA-dependent DNA polymerase)	Escherichia coli D6-113.11
9719	D611311_75c00860		2.4.1.-	UDP-N-acetyl-D-mannosaminuronic acid transferase	Escherichia coli D6-113.11
9720	D611311_75c00870			hypothetical protein	Escherichia coli D6-113.11
9721	D611311_75c00880			putative glycosyltransferase	Escherichia coli D6-113.11
9722	D611311_75c00890			beta1;3-glucosyltransferase WaaV	Escherichia coli D6-113.11
9723	D611311_75c00900	wbgN		fucosyltransferase WbgN	Escherichia coli D6-113.11
9724	D611311_75c00910			hypothetical protein	Escherichia coli D6-113.11
9725	D611311_77c00010	galE_2		UDP-galactose-4-epimerase	Escherichia coli D6-113.11
9726	D611311_78c00110			prophage protein gp49	Escherichia coli D6-113.11
9727	D611311_78c00120			transcriptional regulator; XRE family	Escherichia coli D6-113.11
9728	D611311_78c00340			phage protein D	Escherichia coli D6-113.11
9729	D611311_78c00350			phage protein D	Escherichia coli D6-113.11
9730	D611311_78c00400			major tail sheath protein FI	Escherichia coli D6-113.11
9731	D611311_79c00030			putative phage tail fiber protein	Escherichia coli D6-113.11
9732	D611311_80c00120			capsid completion protein	Escherichia coli D6-113.11
9733	D611311_81c00010			major capsid protein	Escherichia coli D6-113.11
9734	D611311_82c00040	ybjD_2		nucleoside triphosphate hydrolase domain protein	Escherichia coli D6-113.11
9735	D611311_82c00050			hypothetical protein	Escherichia coli D6-113.11
9736	D611311_82c00060			ASCH domain protein	Escherichia coli D6-113.11
9737	D611311_82c00100			hypothetical protein	Escherichia coli D6-113.11
9738	D611311_83c00150			hypothetical protein	Escherichia coli D6-113.11
9739	D611311_83c00160			hypothetical protein	Escherichia coli D6-113.11
9740	D611311_83c00170			outer membrane protein	Escherichia coli D6-113.11
9741	D611311_83c00210			type-1 fimbrial protein	Escherichia coli D6-113.11
9742	D611311_83c00310			hypothetical protein	Escherichia coli D6-113.11
9743	D611311_84c00180			glutathione-S-transferase	Escherichia coli D6-113.11
9744	D611311_84c01190			putative antibiotic efflux protein	Escherichia coli D6-113.11
9745	D611311_84c01200			putative transcriptional regulator	Escherichia coli D6-113.11
9746	D611311_84c02120	yfcO		fimbrial adhesin YfcO	Escherichia coli D6-113.11
9747	D611311_84c02150			putative fimbrial protein	Escherichia coli D6-113.11
9748	D611311_86c00610			outer membrane protein	Escherichia coli D6-113.11
9749	D611311_86c00620			RatA-like protein	Escherichia coli D6-113.11
9750	D611311_86c00630			outer membrane protein	Escherichia coli D6-113.11

## Sheet: D6-117.07_singletons
# OG#	ID	gene	EC_number	product	organism
4917	D611707_12c00610	yedK_1		hypothetical protein	Escherichia coli D6-117.07
	D611707_14c00060	yedK_3		hypothetical protein	Escherichia coli D6-117.07
4921	D611707_1c00060			RNA polymerase factor sigma-32	Escherichia coli D6-117.07
	D611707_5c00210			RNA polymerase factor sigma-32	Escherichia coli D6-117.07
5758	D611707_11c00020			hypothetical protein	Escherichia coli D6-117.07
	D611707_51c00010			hypothetical protein	Escherichia coli D6-117.07
6818	D611707_10c00030			insertion element protein	Escherichia coli D6-117.07
	D611707_12c06220			insertion element protein	Escherichia coli D6-117.07
	D611707_37c02790			insertion element protein	Escherichia coli D6-117.07
	D611707_39c00410			insertion element protein	Escherichia coli D6-117.07
7393	D611707_41c00810	insB_14		IS1 transposase InsAB'	Escherichia coli D6-117.07
	D611707_49c01010	insB_16		IS1 transposase InsAB'	Escherichia coli D6-117.07
7509	D611707_10c00040	insB_2		IS1 transposase InsAB'	Escherichia coli D6-117.07
	D611707_12c06210	insB_4		IS1 transposase InsAB'	Escherichia coli D6-117.07
	D611707_31c00180	insB_9		IS1 transposase InsAB'	Escherichia coli D6-117.07
	D611707_37c02780	insB_11		IS1 transposase InsAB'	Escherichia coli D6-117.07
7510	D611707_10c01130			putative GTP-binding domain protein	Escherichia coli D6-117.07
	D611707_31c00040			putative GTP-binding domain protein	Escherichia coli D6-117.07
7511	D611707_12c02720	insB_3		IS1 transposase InsAB'	Escherichia coli D6-117.07
	D611707_21c00500	insB_7		IS1 transposase InsAB'	Escherichia coli D6-117.07
	D611707_29c00790	insB_8		IS1 transposase InsAB'	Escherichia coli D6-117.07
	D611707_39c00400	insB_12		IS1 transposase InsAB'	Escherichia coli D6-117.07
7513	D611707_12c06910	insB_5		IS1 transposase InsAB'	Escherichia coli D6-117.07
	D611707_19c00110	insB_6		IS1 transposase InsAB'	Escherichia coli D6-117.07
7514	D611707_31c00190			insertion element protein	Escherichia coli D6-117.07
	D611707_31c00700			insertion element protein	Escherichia coli D6-117.07
12172	D611707_1c00010	yneE_1		inner membrane protein	Escherichia coli D6-117.07
12173	D611707_1c00020	clpB_1		protein disaggregation chaperone	Escherichia coli D6-117.07
12174	D611707_1c00030			transporter	Escherichia coli D6-117.07
12175	D611707_1c00040			hypothetical protein	Escherichia coli D6-117.07
12176	D611707_1c00050			hypothetical protein	Escherichia coli D6-117.07
12177	D611707_2c00030	alsK_1		D-allose kinase	Escherichia coli D6-117.07
12178	D611707_2c00040	arsA	3.6.3.16	arsenical pump-driving ATPase	Escherichia coli D6-117.07
12179	D611707_2c00080			hypothetical protein	Escherichia coli D6-117.07
12180	D611707_2c00090			AidA-I adhesin-like protein	Escherichia coli D6-117.07
12181	D611707_2c00100	yahA_1		LuxR family transcriptional regulator	Escherichia coli D6-117.07
12182	D611707_2c00270			hypothetical protein	Escherichia coli D6-117.07
12183	D611707_2c00280	pinH_1		DNA invertase from prophage CP-933H	Escherichia coli D6-117.07
12184	D611707_2c00290			phage tail fiber protein	Escherichia coli D6-117.07
12185	D611707_2c00320			major tail fiber protein	Escherichia coli D6-117.07
12186	D611707_2c00410			hypothetical protein	Escherichia coli D6-117.07
12187	D611707_2c00420			hypothetical protein	Escherichia coli D6-117.07
12188	D611707_2c00470			hypothetical protein	Escherichia coli D6-117.07
12189	D611707_2c00480			hypothetical protein	Escherichia coli D6-117.07
12190	D611707_2c00490			hypothetical protein	Escherichia coli D6-117.07
12191	D611707_2c00550			partitioning protein ParB	Escherichia coli D6-117.07
12192	D611707_2c00630			putative DNA methyltransferase	Escherichia coli D6-117.07
12193	D611707_2c00660			TciA/TerB-like protein	Escherichia coli D6-117.07
12194	D611707_2c00670			hypothetical protein	Escherichia coli D6-117.07
12195	D611707_2c00760			putative baseplate protein	Escherichia coli D6-117.07
12196	D611707_2c00870			type I restriction-modification enzyme S subunit	Escherichia coli D6-117.07
12197	D611707_2c00960			hypothetical protein	Escherichia coli D6-117.07
12198	D611707_2c00980			putative antirepression	Escherichia coli D6-117.07
12199	D611707_2c01030			putative lysogeny establishment protein	Escherichia coli D6-117.07
12200	D611707_2c01060		4.2.1.84	Low-molecular weight cobalt-containing nitrile hydratase subunit alpha	Escherichia coli D6-117.07
12201	D611707_2c01070			hypothetical protein	Escherichia coli D6-117.07
12202	D611707_7c00860	yfgF_1		inner membrane protein	Escherichia coli D6-117.07
12203	D611707_7c01570	murP_1	2.7.1.69	N-acetylmuramic acid phosphotransfer permease	Escherichia coli D6-117.07
12204	D611707_8c00470	yfcU		export usher protein	Escherichia coli D6-117.07
12205	D611707_9c00010			putative fimbrial subunit protein	Escherichia coli D6-117.07
12206	D611707_10c01030	yeeT_1		CP4-44 prophage	Escherichia coli D6-117.07
12207	D611707_12c00080			IS66 family element; transposase	Escherichia coli D6-117.07
12208	D611707_12c02160			zinc-type alcohol dehydrogenase-like protein YdjL	Escherichia coli D6-117.07
12209	D611707_12c03500	ydhJ_1		undecaprenyl pyrophosphate phosphatase	Escherichia coli D6-117.07
12210	D611707_12c03510	ydhJ_2		undecaprenyl pyrophosphate phosphatase	Escherichia coli D6-117.07
12211	D611707_12c05350			sensor kinase	Escherichia coli D6-117.07
12212	D611707_12c06890		2.4.1.7	sucrose phosphorylase	Escherichia coli D6-117.07
12213	D611707_12c06920		2.4.1.7	sucrose phosphorylase	Escherichia coli D6-117.07
12214	D611707_12c07750			hypothetical protein	Escherichia coli D6-117.07
12215	D611707_12c07760			hypothetical protein	Escherichia coli D6-117.07
12216	D611707_13c00520			diguanylate phosphodiesterase	Escherichia coli D6-117.07
12217	D611707_14c00010			hypothetical protein	Escherichia coli D6-117.07
12218	D611707_14c00020			hypothetical protein	Escherichia coli D6-117.07
12219	D611707_14c00030	yedK_2		hypothetical protein	Escherichia coli D6-117.07
12220	D611707_14c00070			DNA repair protein	Escherichia coli D6-117.07
12221	D611707_14c00080			tail fiber assembly protein	Escherichia coli D6-117.07
12222	D611707_14c00090			virulence protein msgA; DinI-like family	Escherichia coli D6-117.07
12223	D611707_15c00020			putative carbohydrate kinase; bacteriophage origin	Escherichia coli D6-117.07
12224	D611707_15c00300			cell division control protein 6	Escherichia coli D6-117.07
12225	D611707_15c00500			hypothetical protein	Escherichia coli D6-117.07
12226	D611707_17c00370			putative variable tail fiber protein from prophage (fragment)	Escherichia coli D6-117.07
12227	D611707_17c00380			tail fiber assembly protein	Escherichia coli D6-117.07
12228	D611707_17c00390			tail assembly chaperone gp38	Escherichia coli D6-117.07
12229	D611707_18c00190			hypothetical protein	Escherichia coli D6-117.07
12230	D611707_18c00330			hypothetical protein	Escherichia coli D6-117.07
12231	D611707_19c00500	ybeV		Hsc56 co-chaperone of HscC	Escherichia coli D6-117.07
12232	D611707_19c00510	djlC		Hsc56 co-chaperone of HscC	Escherichia coli D6-117.07
12233	D611707_21c02460	yagR_1		oxidoreductase with molybdenum-binding domain protein	Escherichia coli D6-117.07
12234	D611707_21c02470	yagR_2		oxidoreductase with molybdenum-binding domain protein	Escherichia coli D6-117.07
12235	D611707_26c00490	pflC_1		pyruvate formate lyase II activase	Escherichia coli D6-117.07
12236	D611707_26c00500	pflC_2		pyruvate formate lyase II activase	Escherichia coli D6-117.07
12237	D611707_31c00170			integral membrane protein; sugar permease	Escherichia coli D6-117.07
12238	D611707_31c00790	hsdS		specificity determinant for hsdM and hsdR	Escherichia coli D6-117.07
12239	D611707_31c00990	yjjM_1		DNA-binding transcriptional regulator	Escherichia coli D6-117.07
12240	D611707_31c01000	yjjM_2		DNA-binding transcriptional regulator	Escherichia coli D6-117.07
12241	D611707_37c02170			membrane protein YqiK	Escherichia coli D6-117.07
12242	D611707_37c02820			transposase	Escherichia coli D6-117.07
12243	D611707_37c02830			IS3 family transposase	Escherichia coli D6-117.07
12244	D611707_39c01520	csiD		carbon starvation induced gene	Escherichia coli D6-117.07
12245	D611707_39c01550			ABC transporter ATP-binding protein	Escherichia coli D6-117.07
12246	D611707_41c00770			cell division protein	Escherichia coli D6-117.07
12247	D611707_41c00780			cell division protein	Escherichia coli D6-117.07
12248	D611707_42c00350	yiaU_1		DNA-binding transcriptional regulator	Escherichia coli D6-117.07
12249	D611707_48c00010			tail collar domain protein	Escherichia coli D6-117.07
12250	D611707_49c00990	setC_1		sugar efflux system	Escherichia coli D6-117.07
12251	D611707_49c01210			hypothetical protein	Escherichia coli D6-117.07
12252	D611707_49c01220			hypothetical protein	Escherichia coli D6-117.07
12253	D611707_49c01230	uvrD_2	3.6.1.-	DNA-dependent helicase II	Escherichia coli D6-117.07
12254	D611707_49c01240	recF_2		DNA replication and repair protein RecF	Escherichia coli D6-117.07
12255	D611707_49c01520	htrL_1		hypothetical protein	Escherichia coli D6-117.07
12256	D611707_49c01530	htrL_2		hypothetical protein	Escherichia coli D6-117.07

## Sheet: D6-117.29_singletons
# OG#	ID	gene	EC_number	product	organism
3614	D611729_21c00190	wcaM_1		colanic acid biosynthesis protein	Escherichia coli D6-117.29
	D611729_854c00130	wcaM_2		colanic acid biosynthesis protein	Escherichia coli D6-117.29
3616	D611729_21c00200		2.-.-.-	colanic acid biosynthesis glycosyl transferase WcaL	Escherichia coli D6-117.29
	D611729_854c00140		2.-.-.-	colanic acid biosynthesis glycosyl transferase WcaL	Escherichia coli D6-117.29
3618	D611729_21c00210			pyruvyl transferase	Escherichia coli D6-117.29
	D611729_854c00150			pyruvyl transferase	Escherichia coli D6-117.29
6736	D611729_10c00010	yfdH_1		bactoprenol glucosyl transferase; CPS-53 (KpLE1) prophage	Escherichia coli D6-117.29
	D611729_84c00120	yfdH_2		CPS-53 (KpLE1) prophage; bactoprenol glucosyl transferase	Escherichia coli D6-117.29
6740	D611729_693c00010	ygiL_1		fimbrial protein	Escherichia coli D6-117.29
	D611729_975c00010	ygiL_2		fimbrial protein	Escherichia coli D6-117.29
9924	D611729_2c00010			iron-hydroxamate transporter permease subunit	Escherichia coli D6-117.29
9925	D611729_10c00020			hypothetical protein	Escherichia coli D6-117.29
9926	D611729_10c00030			permease DsdX	Escherichia coli D6-117.29
9927	D611729_14c00010			hypothetical protein	Escherichia coli D6-117.29
9928	D611729_15c00010			protein ninX	Escherichia coli D6-117.29
9929	D611729_17c00020			YD repeat-containing protein	Escherichia coli D6-117.29
9930	D611729_18c00010			hypothetical protein	Escherichia coli D6-117.29
9931	D611729_19c00190		2.7.7.7	DNA polymerase II	Escherichia coli D6-117.29
9932	D611729_20c00010	ebgA	3.2.1.23	cryptic beta-D-galactosidase subunit alpha	Escherichia coli D6-117.29
9933	D611729_21c00060			polysaccharide antigen chain regulator	Escherichia coli D6-117.29
9934	D611729_21c00090			hypothetical protein	Escherichia coli D6-117.29
9935	D611729_21c00100	glf	5.4.99.9	UDP-galactopyranose mutase	Escherichia coli D6-117.29
9936	D611729_21c00110			putative O-acyltransferase; transmembrane	Escherichia coli D6-117.29
9937	D611729_21c00120		2.4.-.-	glycosyl transferase; group 2 family protein	Escherichia coli D6-117.29
9938	D611729_21c00130			beta1;3-glucosyltransferase WaaV	Escherichia coli D6-117.29
9939	D611729_21c00140			hypothetical protein	Escherichia coli D6-117.29
9940	D611729_21c00150		2.7.8.12	putative CDP-glycerol:poly(glycerophosphate) glycerophosphotransferase	Escherichia coli D6-117.29
9941	D611729_21c00160	rfbX		putative polisoprenol-linked O-antigen transporter	Escherichia coli D6-117.29
9942	D611729_23c00010	allB	3.5.2.5	allantoinase	Escherichia coli D6-117.29
9943	D611729_23c00040			allantoin catabolism protein	Escherichia coli D6-117.29
9944	D611729_27c00160			hypothetical protein	Escherichia coli D6-117.29
9945	D611729_27c00170			hypothetical protein	Escherichia coli D6-117.29
9946	D611729_31c00010	gltB	1.4.1.13	glutamate synthase subunit alpha	Escherichia coli D6-117.29
9947	D611729_33c00010			sulfatase	Escherichia coli D6-117.29
9948	D611729_33c00080			hypothetical protein	Escherichia coli D6-117.29
9949	D611729_34c00010			hypothetical protein	Escherichia coli D6-117.29
9950	D611729_34c00020			hypothetical protein	Escherichia coli D6-117.29
9951	D611729_34c00030			hypothetical protein	Escherichia coli D6-117.29
9952	D611729_35c00020			hypothetical protein	Escherichia coli D6-117.29
9953	D611729_36c00010			hypothetical protein	Escherichia coli D6-117.29
9954	D611729_37c00010	sfmD_1		outer membrane export usher protein	Escherichia coli D6-117.29
9955	D611729_37c00020	sfmD_2		outer membrane export usher protein	Escherichia coli D6-117.29
9956	D611729_42c00030			hypothetical protein	Escherichia coli D6-117.29
9957	D611729_44c00050			recombinase	Escherichia coli D6-117.29
9958	D611729_44c00060			serine site-specific recombinase	Escherichia coli D6-117.29
9959	D611729_44c00070			hypothetical protein	Escherichia coli D6-117.29
9960	D611729_49c00010	malS	3.2.1.1	periplasmic alpha-amylase	Escherichia coli D6-117.29
9961	D611729_50c00010			hypothetical protein	Escherichia coli D6-117.29
9962	D611729_53c00010	fadE		acyl-CoA dehydrogenase	Escherichia coli D6-117.29
9963	D611729_55c00010			hypothetical protein	Escherichia coli D6-117.29
9964	D611729_55c00020			hypothetical protein	Escherichia coli D6-117.29
9965	D611729_55c00030	queC	6.3.4.20	7-cyano-7-deazaguanine synthase	Escherichia coli D6-117.29
9966	D611729_55c00040			TatD-related deoxyribonuclease	Escherichia coli D6-117.29
9967	D611729_55c00050			hypothetical protein	Escherichia coli D6-117.29
9968	D611729_55c00060			ski2-like helicase	Escherichia coli D6-117.29
9969	D611729_55c00070	yfjH		CP4-57 prophage protein	Escherichia coli D6-117.29
9970	D611729_58c00020			superinfection exclusion protein B	Escherichia coli D6-117.29
9971	D611729_59c00100	kptA		RNA 2'-phosphotransferase-like protein	Escherichia coli D6-117.29
9972	D611729_64c00090			transcriptional activator TtdR	Escherichia coli D6-117.29
9973	D611729_67c00010			sensor protein	Escherichia coli D6-117.29
9974	D611729_71c00010	ybbL		ABC transporter ATP-binding protein YbbL	Escherichia coli D6-117.29
9975	D611729_76c00010			hypothetical protein	Escherichia coli D6-117.29
9976	D611729_78c00010			transport activator	Escherichia coli D6-117.29
9977	D611729_78c00020		2.7.3.-	sensor protein ZraS	Escherichia coli D6-117.29
9978	D611729_78c00030			NrfC protein	Escherichia coli D6-117.29
9979	D611729_78c00040	ttrC		tetrathionate reductase subunit C	Escherichia coli D6-117.29
9980	D611729_78c00050	ynfF_1		dimethyl sulfoxide reductase subunit YnfF	Escherichia coli D6-117.29
9981	D611729_78c00060	metQ		DL-methionine transporter substrate-binding subunit	Escherichia coli D6-117.29
9982	D611729_84c00030			phage integrase	Escherichia coli D6-117.29
9983	D611729_84c00060			hypothetical protein	Escherichia coli D6-117.29
9984	D611729_84c00070			hypothetical protein	Escherichia coli D6-117.29
9985	D611729_84c00080			putative endonuclease	Escherichia coli D6-117.29
9986	D611729_84c00090			hypothetical protein	Escherichia coli D6-117.29
9987	D611729_84c00100			acyltransferase family protein	Escherichia coli D6-117.29
9988	D611729_84c00110			hypothetical protein	Escherichia coli D6-117.29
9989	D611729_87c00010			hypothetical protein	Escherichia coli D6-117.29
9990	D611729_87c00070			XRE family plasmid maintenance system antidote protein	Escherichia coli D6-117.29
9991	D611729_87c00080			ATP-binding protein	Escherichia coli D6-117.29
9992	D611729_87c00090			hypothetical protein	Escherichia coli D6-117.29
9993	D611729_87c00100			hypothetical protein	Escherichia coli D6-117.29
9994	D611729_94c00210		2.6.1.52	phosphoserine aminotransferase	Escherichia coli D6-117.29
9995	D611729_96c00010			KAP family protein	Escherichia coli D6-117.29
9996	D611729_96c00020	yfjJ		CP4-57 prophage protein	Escherichia coli D6-117.29
9997	D611729_96c00030	yfjI_1		CP4-57 prophage protein	Escherichia coli D6-117.29
9998	D611729_96c00040			GTP-binding protein HSR1-like protein	Escherichia coli D6-117.29
9999	D611729_96c00050			hypothetical protein	Escherichia coli D6-117.29
10000	D611729_96c00060			hypothetical protein	Escherichia coli D6-117.29
10001	D611729_96c00070			hypothetical protein	Escherichia coli D6-117.29
10002	D611729_96c00080			hypothetical protein	Escherichia coli D6-117.29
10003	D611729_96c00150	ypjF		CP4-57 prophage; toxin of the YpjF-YfjZ toxin-antitoxin system	Escherichia coli D6-117.29
10004	D611729_99c00010			arsenate reductase	Escherichia coli D6-117.29
10005	D611729_99c00220			hypothetical protein	Escherichia coli D6-117.29
10006	D611729_99c00330			lipoprotein YfhM	Escherichia coli D6-117.29
10007	D611729_103c00010	katE	1.11.1.6	hydroperoxidase II	Escherichia coli D6-117.29
10008	D611729_106c00010			hypothetical protein	Escherichia coli D6-117.29
10009	D611729_106c00600			chaperone protein PapD	Escherichia coli D6-117.29
10010	D611729_107c00010			hypothetical protein	Escherichia coli D6-117.29
10011	D611729_107c00020			prophage protein (fragment)	Escherichia coli D6-117.29
10012	D611729_107c00030			enterohemolysin 2	Escherichia coli D6-117.29
10013	D611729_109c00010	yjdA		mutational suppressor of yhjH motility mutation; function unknown; related to dynamin GTPase	Escherichia coli D6-117.29
10014	D611729_114c00010	entF		enterobactin synthase subunit F	Escherichia coli D6-117.29
10015	D611729_116c00010			hypothetical protein	Escherichia coli D6-117.29
10016	D611729_119c00030	pin		site-specific DNA recombinase; e14 prophage	Escherichia coli D6-117.29
10017	D611729_120c00010	hsdM		DNA methylase M	Escherichia coli D6-117.29
10018	D611729_121c00080			hypothetical protein	Escherichia coli D6-117.29
10019	D611729_122c00010			xylose transport system permease XylH	Escherichia coli D6-117.29
10020	D611729_123c00010	yliE		inner membrane protein	Escherichia coli D6-117.29
10021	D611729_126c00010			hypothetical protein	Escherichia coli D6-117.29
10022	D611729_126c00060			tail fiber assembly protein	Escherichia coli D6-117.29
10023	D611729_126c00070	yfdK		CPS-53 (KpLE1) prophage protein	Escherichia coli D6-117.29
10024	D611729_126c00100	j_1		baseplate assembly protein GpJ	Escherichia coli D6-117.29
10025	D611729_129c00050			terminase small subunit	Escherichia coli D6-117.29
10026	D611729_130c00010	ydeJ		competence damage-inducible protein A	Escherichia coli D6-117.29
10027	D611729_134c00200		3.1.3.16	serine/threonine-specific protein phosphatase 2	Escherichia coli D6-117.29
10028	D611729_136c00100			hypothetical protein	Escherichia coli D6-117.29
10029	D611729_139c00060			hypothetical protein	Escherichia coli D6-117.29
10030	D611729_143c00010			hypothetical protein	Escherichia coli D6-117.29
10031	D611729_156c00180			hypothetical protein	Escherichia coli D6-117.29
10032	D611729_161c00010		4.1.1.18	lysine decarboxylase; constitutive	Escherichia coli D6-117.29
10033	D611729_176c00130			Sel1 domain-containing protein	Escherichia coli D6-117.29
10034	D611729_180c00180			hypothetical protein	Escherichia coli D6-117.29
10035	D611729_188c00080		2.7.7.7	DNA polymerase III subunits gamma and tau	Escherichia coli D6-117.29
10036	D611729_191c00010			hypothetical protein	Escherichia coli D6-117.29
10037	D611729_194c00010			hypothetical protein	Escherichia coli D6-117.29
10038	D611729_194c00020			hypothetical protein	Escherichia coli D6-117.29
10039	D611729_196c00050	cI_1		gpC	Escherichia coli D6-117.29
10040	D611729_196c00060			hypothetical protein	Escherichia coli D6-117.29
10041	D611729_212c00010			hypothetical protein	Escherichia coli D6-117.29
10042	D611729_214c00040	srlR		DNA-binding transcriptional repressor SrlR	Escherichia coli D6-117.29
10043	D611729_218c00010	yhgE		inner membrane protein	Escherichia coli D6-117.29
10044	D611729_218c00170			hypothetical protein	Escherichia coli D6-117.29
10045	D611729_231c00110			hypothetical protein	Escherichia coli D6-117.29
10046	D611729_239c00100	ydjH		sugar kinase	Escherichia coli D6-117.29
10047	D611729_243c00010	xylE		D-xylose transporter XylE	Escherichia coli D6-117.29
10048	D611729_243c00040			hypothetical protein	Escherichia coli D6-117.29
10049	D611729_247c00010			hypothetical protein	Escherichia coli D6-117.29
10050	D611729_247c00020			hypothetical protein	Escherichia coli D6-117.29
10051	D611729_248c00010			hypothetical protein	Escherichia coli D6-117.29
10052	D611729_249c00060	phnK		phosphonate C-P lyase system protein PhnK	Escherichia coli D6-117.29
10053	D611729_253c00010			hypothetical protein	Escherichia coli D6-117.29
10054	D611729_253c00020	mbeC_1		mobilization protein MbeC	Escherichia coli D6-117.29
10055	D611729_253c00030			putative Rep protein	Escherichia coli D6-117.29
10056	D611729_255c00010	recG		ATP-dependent DNA helicase RecG	Escherichia coli D6-117.29
10057	D611729_255c00050			alpha-xylosidase	Escherichia coli D6-117.29
10058	D611729_261c00250	rne	3.1.4.-	ribonuclease E	Escherichia coli D6-117.29
10059	D611729_266c00030	fadI	2.3.1.16	3-ketoacyl-CoA thiolase	Escherichia coli D6-117.29
10060	D611729_271c00010	uvrD	3.6.1.-	DNA-dependent helicase II	Escherichia coli D6-117.29
10061	D611729_272c00010			CRISPR-associated helicase Cas3	Escherichia coli D6-117.29
10062	D611729_274c00010			hypothetical protein	Escherichia coli D6-117.29
10063	D611729_279c00010		2.7.1.58	2-dehydro-3-deoxygalactonokinase	Escherichia coli D6-117.29
10064	D611729_281c00060			hypothetical protein	Escherichia coli D6-117.29
10065	D611729_286c00010			hypothetical protein	Escherichia coli D6-117.29
10066	D611729_286c00020			hypothetical protein	Escherichia coli D6-117.29
10067	D611729_286c00030			hypothetical protein	Escherichia coli D6-117.29
10068	D611729_286c00110	gntK	2.7.1.12	gluconate kinase	Escherichia coli D6-117.29
10069	D611729_293c00090	ygcG		hypothetical protein	Escherichia coli D6-117.29
10070	D611729_298c00010			membrane protein YqiK	Escherichia coli D6-117.29
10071	D611729_300c00010			hypothetical protein	Escherichia coli D6-117.29
10072	D611729_301c00010			hypothetical protein	Escherichia coli D6-117.29
10073	D611729_301c00020			hypothetical protein	Escherichia coli D6-117.29
10074	D611729_302c00050	yffH		NUDIX hydrolase	Escherichia coli D6-117.29
10075	D611729_307c00010	potG		putrescine ABC transporter ATP-binding protein	Escherichia coli D6-117.29
10076	D611729_314c00010			putative epimerase	Escherichia coli D6-117.29
10077	D611729_316c00010			alpha amylase	Escherichia coli D6-117.29
10078	D611729_318c00040	nikC		nickel transporter permease NikC	Escherichia coli D6-117.29
10079	D611729_319c00010	tilS		tRNA(Ile)-lysidine synthetase	Escherichia coli D6-117.29
10080	D611729_323c00010			hypothetical protein	Escherichia coli D6-117.29
10081	D611729_325c00010	dam	2.1.1.72	site-specific DNA-methyltransferase	Escherichia coli D6-117.29
10082	D611729_334c00020			hypothetical protein	Escherichia coli D6-117.29
10083	D611729_336c00010	rtcB		protein rtcB	Escherichia coli D6-117.29
10084	D611729_341c00010	yhhT		inner membrane protein	Escherichia coli D6-117.29
10085	D611729_349c00040	thrA	1.1.1.13	bifunctional aspartokinase I/homoserine dehydrogenase I	Escherichia coli D6-117.29
10086	D611729_353c00120	mngB		alpha-mannosidase	Escherichia coli D6-117.29
10087	D611729_355c00010	yigM		membrane protein yigM	Escherichia coli D6-117.29
10088	D611729_356c00080	ygfH_1		propionyl-CoA:succinate-CoA transferase	Escherichia coli D6-117.29
10089	D611729_356c00090	ygfH_2		propionyl-CoA:succinate-CoA transferase	Escherichia coli D6-117.29
10090	D611729_363c00010	ddpA_1		D-ala-D-a la transporter subunit; periplasmic-binding component of ABC superfamily protein	Escherichia coli D6-117.29
10091	D611729_363c00020	ddpA_2		D-ala-D-a la transporter subunit; periplasmic-binding component of ABC superfamily protein	Escherichia coli D6-117.29
10092	D611729_364c00010	yihO		permease	Escherichia coli D6-117.29
10093	D611729_369c00060	ftsN		cell division protein FtsN	Escherichia coli D6-117.29
10094	D611729_373c00020			anaerobic nitric oxide reductase flavorubredoxin	Escherichia coli D6-117.29
10095	D611729_376c00120			hypothetical protein	Escherichia coli D6-117.29
10096	D611729_378c00020			CI repressor	Escherichia coli D6-117.29
10097	D611729_378c00030			hypothetical protein	Escherichia coli D6-117.29
10098	D611729_378c00040			hypothetical protein	Escherichia coli D6-117.29
10099	D611729_379c00040			hypothetical protein	Escherichia coli D6-117.29
10100	D611729_391c00030			esterase	Escherichia coli D6-117.29
10101	D611729_393c00010			outer membrane protein YieC	Escherichia coli D6-117.29
10102	D611729_394c00010			chlorohydrolase/aminohydrolase	Escherichia coli D6-117.29
10103	D611729_394c00140		3.1.-.-	ssDNA exonuclease RecJ	Escherichia coli D6-117.29
10104	D611729_396c00010			hypothetical protein	Escherichia coli D6-117.29
10105	D611729_396c00090			hypothetical protein	Escherichia coli D6-117.29
10106	D611729_401c00010		2.3.1.54	formate acetyltransferase 1	Escherichia coli D6-117.29
10107	D611729_403c00010	mfd	3.6.1.-	transcription-repair coupling factor	Escherichia coli D6-117.29
10108	D611729_406c00010	yjfY		hypothetical protein	Escherichia coli D6-117.29
10109	D611729_408c00040		3.2.1.1	alpha-amylase	Escherichia coli D6-117.29
10110	D611729_411c00290	ydaS		Rac prophage; putative DNA-binding transcriptional regulator	Escherichia coli D6-117.29
10111	D611729_414c00020		4.2.1.70	23S rRNA pseudouridine synthase F	Escherichia coli D6-117.29
10112	D611729_418c00010			hypothetical protein	Escherichia coli D6-117.29
10113	D611729_426c00010			glycosyl transferase family protein	Escherichia coli D6-117.29
10114	D611729_428c00010			hypothetical protein	Escherichia coli D6-117.29
10115	D611729_430c00010			hypothetical protein	Escherichia coli D6-117.29
10116	D611729_436c00020	priA		primosome assembly protein PriA	Escherichia coli D6-117.29
10117	D611729_439c00010			hypothetical protein	Escherichia coli D6-117.29
10118	D611729_441c00010	yahJ		deaminase	Escherichia coli D6-117.29
10119	D611729_444c00060	yraK		fimbrial-like adhesin protein	Escherichia coli D6-117.29
10120	D611729_446c00010			formate hydrogenlyase-3 component G	Escherichia coli D6-117.29
10121	D611729_462c00010	znuA		high-affinity zinc transporter periplasmic component	Escherichia coli D6-117.29
10122	D611729_467c00030		3.4.13.3	aminoacyl-histidine dipeptidase	Escherichia coli D6-117.29
10123	D611729_470c00010			cell division protein FtsZ	Escherichia coli D6-117.29
10124	D611729_474c00010			integral membrane protein-component of typeIII secretion apparatus	Escherichia coli D6-117.29
10125	D611729_479c00030			hypothetical protein	Escherichia coli D6-117.29
10126	D611729_482c00010			hypothetical protein	Escherichia coli D6-117.29
10127	D611729_484c00010		1.17.4.1	ribonucleotide-diphosphate reductase subunit alpha	Escherichia coli D6-117.29
10128	D611729_487c00050			hypothetical protein	Escherichia coli D6-117.29
10129	D611729_487c00060			hypothetical protein	Escherichia coli D6-117.29
10130	D611729_490c00010			hypothetical protein	Escherichia coli D6-117.29
10131	D611729_495c00010	phoE		outer membrane phosphoporin protein E	Escherichia coli D6-117.29
10132	D611729_496c00010			hypothetical protein	Escherichia coli D6-117.29
10133	D611729_496c00020			hypothetical protein	Escherichia coli D6-117.29
10134	D611729_497c00050	prfC		peptide chain release factor 3	Escherichia coli D6-117.29
10135	D611729_505c00030		2.7.3.9	phosphoenolpyruvate-protein phosphotransferase PtsA	Escherichia coli D6-117.29
10136	D611729_508c00020			hypothetical protein	Escherichia coli D6-117.29
10137	D611729_508c00030			hypothetical protein	Escherichia coli D6-117.29
10138	D611729_513c00010	yciF		YciF protein	Escherichia coli D6-117.29
10139	D611729_517c00020			hypothetical protein	Escherichia coli D6-117.29
10140	D611729_520c00010	hisD	1.1.1.23	histidinol dehydrogenase	Escherichia coli D6-117.29
10141	D611729_524c00010	yegM		multidrug efflux system subunit MdtA	Escherichia coli D6-117.29
10142	D611729_525c00010	blc		outer membrane lipoprotein Blc	Escherichia coli D6-117.29
10143	D611729_526c00010			hypothetical protein	Escherichia coli D6-117.29
10144	D611729_526c00020			hypothetical protein	Escherichia coli D6-117.29
10145	D611729_528c00010	lfhA_1		lateral flagellar export/assembly protein (FlhA-like)	Escherichia coli D6-117.29
10146	D611729_530c00010			hypothetical protein	Escherichia coli D6-117.29
10147	D611729_531c00010			putative dual specificity phosphatase	Escherichia coli D6-117.29
10148	D611729_541c00010			transposase InsG for insertion sequence element IS4	Escherichia coli D6-117.29
10149	D611729_543c00010	S		phage tail protein S	Escherichia coli D6-117.29
10150	D611729_546c00030			ferric hydroximate transport ferric iron reductase	Escherichia coli D6-117.29
10151	D611729_547c00010			enterobactin/ferric enterobactin esterase	Escherichia coli D6-117.29
10152	D611729_553c00010			hypothetical protein	Escherichia coli D6-117.29
10153	D611729_553c00020			hypothetical protein	Escherichia coli D6-117.29
10154	D611729_578c00010	yqcE		transporter	Escherichia coli D6-117.29
10155	D611729_583c00040			hypothetical protein	Escherichia coli D6-117.29
10156	D611729_584c00010		1.-.-.-	acetoin dehydrogenase	Escherichia coli D6-117.29
10157	D611729_586c00010			hypothetical protein	Escherichia coli D6-117.29
10158	D611729_589c00020	ybgQ		outer membrane protein	Escherichia coli D6-117.29
10159	D611729_593c00010			hypothetical protein	Escherichia coli D6-117.29
10160	D611729_596c00010			hypothetical protein	Escherichia coli D6-117.29
10161	D611729_596c00040	thiI		thiamine biosynthesis protein ThiI	Escherichia coli D6-117.29
10162	D611729_597c00010	ynbB		membrane associated CTP-phosphosubstrate transferase	Escherichia coli D6-117.29
10163	D611729_602c00020			hypothetical protein	Escherichia coli D6-117.29
10164	D611729_602c00030			hypothetical protein	Escherichia coli D6-117.29
10165	D611729_603c00010	nrfE		heme lyase subunit NrfE	Escherichia coli D6-117.29
10166	D611729_604c00010	ycgF		cyclic-di-GMP phosphodiesterase; blue-light sensing protein using FAD (BLUF)	Escherichia coli D6-117.29
10167	D611729_606c00010	yihM		sugar phosphate isomerase	Escherichia coli D6-117.29
10168	D611729_609c00040	mltC	3.2.1.-	murein transglycosylase C	Escherichia coli D6-117.29
10169	D611729_615c00020			hypothetical protein	Escherichia coli D6-117.29
10170	D611729_616c00010			hypothetical protein	Escherichia coli D6-117.29
10171	D611729_622c00010		2.6.1.62	adenosylmethionine-8-amino-7-oxononanoate aminotransferase	Escherichia coli D6-117.29
10172	D611729_623c00010			membrane protein YihN	Escherichia coli D6-117.29
10173	D611729_627c00010	tnaA	4.1.99.1	tryptophanase	Escherichia coli D6-117.29
10174	D611729_632c00010	nhaR		transcriptional activator NhaR	Escherichia coli D6-117.29
10175	D611729_633c00090			MalY protein	Escherichia coli D6-117.29
10176	D611729_638c00020			putative phage tail tape measure protein	Escherichia coli D6-117.29
10177	D611729_639c00010	O		replication protein from bacteriophage origin	Escherichia coli D6-117.29
10178	D611729_640c00010			AroM family protein	Escherichia coli D6-117.29
10179	D611729_641c00010			hypothetical protein	Escherichia coli D6-117.29
10180	D611729_641c00020			hypothetical protein	Escherichia coli D6-117.29
10181	D611729_643c00040		3.2.1.17	lysozyme	Escherichia coli D6-117.29
10182	D611729_648c00010			hypothetical protein	Escherichia coli D6-117.29
10183	D611729_649c00010			hypothetical protein	Escherichia coli D6-117.29
10184	D611729_653c00010			YahF/FdrA-like protein	Escherichia coli D6-117.29
10185	D611729_654c00010	P		terminase; ATPase subunit (GpP)	Escherichia coli D6-117.29
10186	D611729_658c00010			hypothetical protein	Escherichia coli D6-117.29
10187	D611729_664c00030			DNA-binding transcriptional repressor MarR	Escherichia coli D6-117.29
10188	D611729_667c00010			diguanylate phosphodiesterase	Escherichia coli D6-117.29
10189	D611729_671c00090			hypothetical protein	Escherichia coli D6-117.29
10190	D611729_680c00010	proA	1.2.1.41	gamma-glutamyl phosphate reductase	Escherichia coli D6-117.29
10191	D611729_686c00020	ligB	6.5.1.2	NAD-dependent DNA ligase LigB	Escherichia coli D6-117.29
10192	D611729_699c00020			DNA-binding transcriptional regulator	Escherichia coli D6-117.29
10193	D611729_701c00010			YidE/YbjL duplication	Escherichia coli D6-117.29
10194	D611729_703c00020			DoxX family protein	Escherichia coli D6-117.29
10195	D611729_704c00010			hypothetical protein	Escherichia coli D6-117.29
10196	D611729_712c00010			hypothetical protein	Escherichia coli D6-117.29
10197	D611729_712c00060	cysS	6.1.1.16	cysteinyl-tRNA synthetase	Escherichia coli D6-117.29
10198	D611729_726c00010			LuxR family transcriptional regulator	Escherichia coli D6-117.29
10199	D611729_743c00010	fruA		PTS system fructose-specific transporter subunits IIBC	Escherichia coli D6-117.29
10200	D611729_750c00020			hypothetical protein	Escherichia coli D6-117.29
10201	D611729_756c00010			hypothetical protein	Escherichia coli D6-117.29
10202	D611729_760c00020			hypothetical protein	Escherichia coli D6-117.29
10203	D611729_762c00010			hypothetical protein	Escherichia coli D6-117.29
10204	D611729_767c00030			hypothetical protein	Escherichia coli D6-117.29
10205	D611729_772c00010			hypothetical protein	Escherichia coli D6-117.29
10206	D611729_774c00010			tail formation protein	Escherichia coli D6-117.29
10207	D611729_780c00040			RNA polymerase factor sigma-32	Escherichia coli D6-117.29
10208	D611729_781c00080	ypfI		hydrolase	Escherichia coli D6-117.29
10209	D611729_783c00010	tnpA		hypothetical protein	Escherichia coli D6-117.29
10210	D611729_783c00020			putative resolvase	Escherichia coli D6-117.29
10211	D611729_783c00030			YahA protein	Escherichia coli D6-117.29
10212	D611729_783c00040	insF_2		IS3 element protein InsF	Escherichia coli D6-117.29
10213	D611729_783c00130			putative glutamate permease	Escherichia coli D6-117.29
10214	D611729_783c00140			hypothetical protein	Escherichia coli D6-117.29
10215	D611729_783c00150			hypothetical protein	Escherichia coli D6-117.29
10216	D611729_783c00160			hypothetical protein	Escherichia coli D6-117.29
10217	D611729_783c00170			hypothetical protein	Escherichia coli D6-117.29
10218	D611729_783c00180			hypothetical protein	Escherichia coli D6-117.29
10219	D611729_783c00190			hypothetical protein	Escherichia coli D6-117.29
10220	D611729_787c00010			lipoprotein YcdR	Escherichia coli D6-117.29
10221	D611729_788c00020	envY		DNA-binding transcriptional activator of porin biosynthesis	Escherichia coli D6-117.29
10222	D611729_789c00010			hypothetical protein	Escherichia coli D6-117.29
10223	D611729_790c00010		2.7.1.69	N-acetyl glucosamine specific PTS system components IIABC	Escherichia coli D6-117.29
10224	D611729_793c00010			hypothetical protein	Escherichia coli D6-117.29
10225	D611729_793c00020			hypothetical protein	Escherichia coli D6-117.29
10226	D611729_794c00010			hypothetical protein	Escherichia coli D6-117.29
10227	D611729_795c00010	j_3		baseplate assembly protein J	Escherichia coli D6-117.29
10228	D611729_798c00010	yafT		putative aminopeptidase	Escherichia coli D6-117.29
10229	D611729_802c00010		2.4.99.-	prolipoprotein diacylglyceryl transferase	Escherichia coli D6-117.29
10230	D611729_807c00010		2.7.7.7	DNA polymerase I	Escherichia coli D6-117.29
10231	D611729_810c00010			hypothetical protein	Escherichia coli D6-117.29
10232	D611729_813c00010			hypothetical protein	Escherichia coli D6-117.29
10233	D611729_815c00010			ABC transporter ATP-binding protein	Escherichia coli D6-117.29
10234	D611729_817c00040			hypothetical protein	Escherichia coli D6-117.29
10235	D611729_822c00010			hypothetical protein	Escherichia coli D6-117.29
10236	D611729_824c00030	djlB		DnaJ-class chaperone	Escherichia coli D6-117.29
10237	D611729_825c00010			hypothetical protein	Escherichia coli D6-117.29
10238	D611729_829c00020			transposase for insertion sequence IS100	Escherichia coli D6-117.29
10239	D611729_832c00020	yafU_1		inner membrane protein yafU	Escherichia coli D6-117.29
10240	D611729_839c00010		4.1.1.31	phosphoenolpyruvate carboxylase	Escherichia coli D6-117.29
10241	D611729_841c00010			hypothetical protein	Escherichia coli D6-117.29
10242	D611729_841c00020			MobA/MobL family protein	Escherichia coli D6-117.29
10243	D611729_841c00030			conjugal transfer protein TraD	Escherichia coli D6-117.29
10244	D611729_841c00040			replication protein	Escherichia coli D6-117.29
10245	D611729_841c00050			entry exclusion protein 1	Escherichia coli D6-117.29
10246	D611729_844c00010			hypothetical protein	Escherichia coli D6-117.29
10247	D611729_844c00020			hypothetical protein	Escherichia coli D6-117.29
10248	D611729_849c00010			hypothetical protein	Escherichia coli D6-117.29
10249	D611729_850c00030			esterase	Escherichia coli D6-117.29
10250	D611729_850c00070			hypothetical protein	Escherichia coli D6-117.29
10251	D611729_850c00140			hypothetical protein	Escherichia coli D6-117.29
10252	D611729_850c00150			CAAX amino protease	Escherichia coli D6-117.29
10253	D611729_850c00190			conjugation inhibition protein; immunity protein	Escherichia coli D6-117.29
10254	D611729_850c00240		2.3.1.-	hemolysin-activating lysine-acyltransferase HlyC	Escherichia coli D6-117.29
10255	D611729_854c00010			hypothetical protein	Escherichia coli D6-117.29
10256	D611729_854c00020			putative glycosyltransferase	Escherichia coli D6-117.29
10257	D611729_854c00030			glycosyltransferase	Escherichia coli D6-117.29
10258	D611729_854c00040			putative glycosyl transferase	Escherichia coli D6-117.29
10259	D611729_854c00050	wbtF		glycosyltransferase	Escherichia coli D6-117.29
10260	D611729_854c00060			capsule O-acetyl transferase	Escherichia coli D6-117.29
10261	D611729_854c00070			polysaccharide biosynthesis protein	Escherichia coli D6-117.29
10262	D611729_855c00050			hypothetical protein	Escherichia coli D6-117.29
10263	D611729_855c00060			hypothetical protein	Escherichia coli D6-117.29
10264	D611729_855c00070			hypothetical protein	Escherichia coli D6-117.29
10265	D611729_855c00080			prophage CP4-57 regulatory protein (AlpA)	Escherichia coli D6-117.29
10266	D611729_856c00010			peptidase S24/S26A/S26B	Escherichia coli D6-117.29
10267	D611729_856c00020	umuC_2		DNA polymerase V subunit UmuC	Escherichia coli D6-117.29
10268	D611729_856c00030			SprT-like family protein	Escherichia coli D6-117.29
10269	D611729_856c00040			hypothetical protein	Escherichia coli D6-117.29
10270	D611729_856c00050	repB		replication protein	Escherichia coli D6-117.29
10271	D611729_858c00020	eivJ_2		type III secretion protein	Escherichia coli D6-117.29
10272	D611729_858c00040		3.6.3.14	ATP synthase SpaL	Escherichia coli D6-117.29
10273	D611729_858c00050		3.6.3.14	ATP synthase SpaL	Escherichia coli D6-117.29
10274	D611729_858c00060			type III secretion protein; HrcV family	Escherichia coli D6-117.29
10275	D611729_858c00070			protein EivF	Escherichia coli D6-117.29
10276	D611729_859c00120			PilJ protein	Escherichia coli D6-117.29
10277	D611729_860c00010			hypothetical protein	Escherichia coli D6-117.29
10278	D611729_860c00050			hypothetical protein	Escherichia coli D6-117.29
10279	D611729_866c00010			YcjA	Escherichia coli D6-117.29
10280	D611729_867c00010	ybcK		site-specific invertase; DLP12 prophage	Escherichia coli D6-117.29
10281	D611729_867c00020			hypothetical protein	Escherichia coli D6-117.29
10282	D611729_867c00030			transcriptional regulator	Escherichia coli D6-117.29
10283	D611729_867c00040			hypothetical protein	Escherichia coli D6-117.29
10284	D611729_867c00050			endonuclease	Escherichia coli D6-117.29
10285	D611729_868c00010			hypothetical protein	Escherichia coli D6-117.29
10286	D611729_869c00010	I		tail protein I	Escherichia coli D6-117.29
10287	D611729_870c00010	traJ		conjugative transfer regulatory protein	Escherichia coli D6-117.29
10288	D611729_873c00020			hypothetical protein	Escherichia coli D6-117.29
10289	D611729_877c00010			hypothetical protein	Escherichia coli D6-117.29
10290	D611729_877c00020			hypothetical protein	Escherichia coli D6-117.29
10291	D611729_877c00030			hypothetical protein	Escherichia coli D6-117.29
10292	D611729_877c00040			hypothetical protein	Escherichia coli D6-117.29
10293	D611729_877c00050			hypothetical protein	Escherichia coli D6-117.29
10294	D611729_877c00060			hypothetical protein	Escherichia coli D6-117.29
10295	D611729_877c00070			putative AlpA-family regulatory protein from prophage	Escherichia coli D6-117.29
10296	D611729_877c00080			hypothetical protein	Escherichia coli D6-117.29
10297	D611729_877c00090	int_1		integrase of prophage	Escherichia coli D6-117.29
10298	D611729_878c00060			hypothetical protein	Escherichia coli D6-117.29
10299	D611729_878c00070			hypothetical protein	Escherichia coli D6-117.29
10300	D611729_878c00080			MobA/MobL family protein	Escherichia coli D6-117.29
10301	D611729_878c00090			hypothetical protein	Escherichia coli D6-117.29
10302	D611729_881c00010			hypothetical protein	Escherichia coli D6-117.29
10303	D611729_881c00030			hypothetical protein	Escherichia coli D6-117.29
10304	D611729_882c00010			hypothetical protein	Escherichia coli D6-117.29
10305	D611729_887c00010			TraD protein	Escherichia coli D6-117.29
10306	D611729_888c00010			transposase of ISEc13	Escherichia coli D6-117.29
10307	D611729_889c00010			hypothetical protein	Escherichia coli D6-117.29
10308	D611729_892c00010			peptidoglycan peptidase	Escherichia coli D6-117.29
10309	D611729_895c00030			hypothetical protein	Escherichia coli D6-117.29
10310	D611729_895c00040			putative colicin activity protein	Escherichia coli D6-117.29
10311	D611729_895c00050	cbi		Cbi	Escherichia coli D6-117.29
10312	D611729_895c00060	cma		colicin-M	Escherichia coli D6-117.29
10313	D611729_895c00070	cmi		Cmi	Escherichia coli D6-117.29
10314	D611729_897c00030			chromosome segregation ATPase from phage origin; putative coiled-coil	Escherichia coli D6-117.29
10315	D611729_900c00190			phage antitermination protein Q	Escherichia coli D6-117.29
10316	D611729_900c00200			hypothetical protein	Escherichia coli D6-117.29
10317	D611729_901c00010			putative fimbrial chaperone	Escherichia coli D6-117.29
10318	D611729_902c00010			hypothetical protein	Escherichia coli D6-117.29
10319	D611729_903c00010			antirestriction ArdA family protein	Escherichia coli D6-117.29
10320	D611729_905c00010			cytidine and deoxycytidylate deaminase zinc-binding region	Escherichia coli D6-117.29
10321	D611729_905c00030	cI_2		phage regulatory protein cI	Escherichia coli D6-117.29
10322	D611729_908c00010			hypothetical protein	Escherichia coli D6-117.29
10323	D611729_908c00020			reverse transcriptase (RNA-dependent DNA polymerase)	Escherichia coli D6-117.29
10324	D611729_911c00010			site-specific recombinase	Escherichia coli D6-117.29
10325	D611729_911c00020		2.1.1.72	DNA methylase N-4/N-6	Escherichia coli D6-117.29
10326	D611729_911c00030	kpnIR	3.1.21.4	type-2 restriction enzyme KpnI	Escherichia coli D6-117.29
10327	D611729_911c00040	insA		IS1 InsA protein	Escherichia coli D6-117.29
10328	D611729_911c00050			IS1; transposase orfB	Escherichia coli D6-117.29
10329	D611729_915c00010	tadA	3.5.4.33	tRNA-specific adenosine deaminase	Escherichia coli D6-117.29
10330	D611729_916c00010			hypothetical protein	Escherichia coli D6-117.29
10331	D611729_916c00020			hypothetical protein	Escherichia coli D6-117.29
10332	D611729_917c00020			hypothetical protein	Escherichia coli D6-117.29
10333	D611729_920c00010			tail fiber protein-like protein	Escherichia coli D6-117.29
10334	D611729_921c00010			hypothetical protein	Escherichia coli D6-117.29
10335	D611729_921c00020			hypothetical protein	Escherichia coli D6-117.29
10336	D611729_921c00030			hypothetical protein	Escherichia coli D6-117.29
10337	D611729_922c00010			acyltransferase	Escherichia coli D6-117.29
10338	D611729_922c00020			hypothetical protein	Escherichia coli D6-117.29
10339	D611729_922c00030			hypothetical protein	Escherichia coli D6-117.29
10340	D611729_925c00010			hypothetical protein	Escherichia coli D6-117.29
10341	D611729_925c00020			transcriptional regulator; XRE family	Escherichia coli D6-117.29
10342	D611729_930c00010			hypothetical protein	Escherichia coli D6-117.29
10343	D611729_930c00020			hypothetical protein	Escherichia coli D6-117.29
10344	D611729_930c00030			hypothetical protein	Escherichia coli D6-117.29
10345	D611729_932c00010	yafX		CP4-6 prophage protein	Escherichia coli D6-117.29
10346	D611729_932c00020			hypothetical protein	Escherichia coli D6-117.29
10347	D611729_932c00030			hypothetical protein	Escherichia coli D6-117.29
10348	D611729_933c00010			hypothetical protein	Escherichia coli D6-117.29
10349	D611729_934c00010			hypothetical protein	Escherichia coli D6-117.29
10350	D611729_934c00020			putative toxin YafO	Escherichia coli D6-117.29
10351	D611729_936c00010			hypothetical protein	Escherichia coli D6-117.29
10352	D611729_940c00010	yadK		fimbrial-like adhesin protein	Escherichia coli D6-117.29
10353	D611729_944c00010			putative fimbrial usher protein FanD	Escherichia coli D6-117.29
10354	D611729_946c00010			putative bacteriophage tail protein	Escherichia coli D6-117.29
10355	D611729_949c00010			hypothetical protein	Escherichia coli D6-117.29
10356	D611729_954c00010	sta1		heat-stable enterotoxin ST-IA/ST-P precursor	Escherichia coli D6-117.29
10357	D611729_957c00010			hypothetical protein	Escherichia coli D6-117.29
10358	D611729_957c00020			hypothetical protein	Escherichia coli D6-117.29
10359	D611729_958c00010			entero Ail/Lom protein	Escherichia coli D6-117.29
10360	D611729_959c00010			hypothetical protein	Escherichia coli D6-117.29
10361	D611729_962c00010			putative restriction endonuclease	Escherichia coli D6-117.29
10362	D611729_962c00020			hypothetical protein	Escherichia coli D6-117.29
10363	D611729_964c00020			acyltransferase	Escherichia coli D6-117.29
10364	D611729_964c00030			ribbon-helix-helix protein; copG family	Escherichia coli D6-117.29
10365	D611729_964c00040	yacB_2		YacB	Escherichia coli D6-117.29
10366	D611729_965c00010	yadC_2		putative fimbrial-like adhesin protein	Escherichia coli D6-117.29
10367	D611729_966c00010			hypothetical protein	Escherichia coli D6-117.29
10368	D611729_966c00020			hypothetical protein	Escherichia coli D6-117.29
10369	D611729_966c00030			hypothetical protein	Escherichia coli D6-117.29
10370	D611729_969c00010			hypothetical protein	Escherichia coli D6-117.29
10371	D611729_971c00010			hypothetical protein	Escherichia coli D6-117.29
10372	D611729_971c00020			CcgD protein	Escherichia coli D6-117.29
10373	D611729_980c00010	N		major capsid protein precursor (GpN)	Escherichia coli D6-117.29

## Sheet: ECA-727_singletons
# OG#	ID	gene	EC_number	product	organism
4117	ECA727_158c00060	adhE_1	1.1.1.1	bifunctional acetaldehyde-CoA/alcohol dehydrogenase	Escherichia coli ECA-727
	ECA727_160c00070	adhE_2	1.1.1.1	bifunctional acetaldehyde-CoA/alcohol dehydrogenase	Escherichia coli ECA-727
4172	ECA727_3c00140	ykfG		CP4-6 prophage; putative DNA repair protein	Escherichia coli ECA-727
	ECA727_405c00010			radC-like protein yeeS	Escherichia coli ECA-727
8784	ECA727_3c00020	mmuM		homocysteine methyltransferase	Escherichia coli ECA-727
8785	ECA727_3c00030	mmuP		S-methylmethionine transporter	Escherichia coli ECA-727
8786	ECA727_3c00040			hypothetical protein	Escherichia coli ECA-727
8787	ECA727_3c00050	mhpT_1		transport protein	Escherichia coli ECA-727
8788	ECA727_3c00120	ykfF_1		CP4-6 prophage protein	Escherichia coli ECA-727
8789	ECA727_3c00170			hypothetical protein	Escherichia coli ECA-727
8790	ECA727_3c00190	yeeW_1		CP4-44 prophage	Escherichia coli ECA-727
8791	ECA727_4c00020			arginine:agmatin antiporter	Escherichia coli ECA-727
8792	ECA727_4c00030			arginine:agmatin antiporter	Escherichia coli ECA-727
8793	ECA727_6c00140	yhaC_1		hypothetical protein	Escherichia coli ECA-727
8794	ECA727_6c00150	yhaC_2		hypothetical protein	Escherichia coli ECA-727
8795	ECA727_7c00060		5.4.3.8	glutamate-1-semialdehyde aminotransferase	Escherichia coli ECA-727
8796	ECA727_7c00070		5.4.3.8	glutamate-1-semialdehyde aminotransferase	Escherichia coli ECA-727
8797	ECA727_7c00190		2.7.7.59	PII uridylyl-transferase	Escherichia coli ECA-727
8798	ECA727_9c00010	hycE		formate hydrogenlyase subunit E	Escherichia coli ECA-727
8799	ECA727_10c00010			hydrogenase-4; G subunit	Escherichia coli ECA-727
8800	ECA727_11c00010			hypothetical protein	Escherichia coli ECA-727
8801	ECA727_13c00020	ycdU_2		inner membrane protein	Escherichia coli ECA-727
8802	ECA727_15c00300			type II secretion protein GspF	Escherichia coli ECA-727
8803	ECA727_15c00310			type II secretion protein GspE	Escherichia coli ECA-727
8804	ECA727_17c00040		1.17.1.4	xanthine dehydrogenase subunit XdhA	Escherichia coli ECA-727
8805	ECA727_17c00050		1.17.1.4	xanthine dehydrogenase subunit XdhA	Escherichia coli ECA-727
8806	ECA727_20c00010			hypothetical protein	Escherichia coli ECA-727
8807	ECA727_20c00030			hypothetical protein	Escherichia coli ECA-727
8808	ECA727_20c00040			HTH regulator; TetR family	Escherichia coli ECA-727
8809	ECA727_20c00050			hypothetical protein	Escherichia coli ECA-727
8810	ECA727_21c00010			hypothetical protein	Escherichia coli ECA-727
8811	ECA727_21c00020			hypothetical protein	Escherichia coli ECA-727
8812	ECA727_23c00010			hypothetical protein	Escherichia coli ECA-727
8813	ECA727_23c00020			putative ERCC4-like helicase	Escherichia coli ECA-727
8814	ECA727_24c00030	rbn	3.1.-.-	ribonuclease BN	Escherichia coli ECA-727
8815	ECA727_24c00040			transcriptional regulator; DeoR/GntR family	Escherichia coli ECA-727
8816	ECA727_24c00050			transcriptional regulator; DeoR/GntR family	Escherichia coli ECA-727
8817	ECA727_24c00110	yihQ_1		alpha-glucosidase	Escherichia coli ECA-727
8818	ECA727_24c00120	yihQ_2		alpha-glucosidase	Escherichia coli ECA-727
8819	ECA727_24c00170	yihM_1		sugar phosphate isomerase	Escherichia coli ECA-727
8820	ECA727_24c00180	yihM_2		sugar phosphate isomerase	Escherichia coli ECA-727
8821	ECA727_27c00020	espR3_1		non-LEE-encoded type III effector	Escherichia coli ECA-727
8822	ECA727_27c00110	fliD		flagellar capping protein	Escherichia coli ECA-727
8823	ECA727_29c00010			sugar efflux transporter B	Escherichia coli ECA-727
8824	ECA727_31c00030			lipoprotein YfhM	Escherichia coli ECA-727
8825	ECA727_32c00010			hypothetical protein	Escherichia coli ECA-727
8826	ECA727_32c00230	traF_1		conjugal pilus assembly protein TraF	Escherichia coli ECA-727
8827	ECA727_32c00240	traF_2		conjugal pilus assembly protein TraF	Escherichia coli ECA-727
8828	ECA727_32c00530			hypothetical protein	Escherichia coli ECA-727
8829	ECA727_32c00540			putative transposase	Escherichia coli ECA-727
8830	ECA727_32c00570			hypothetical protein	Escherichia coli ECA-727
8831	ECA727_34c00020	yeaE_1		oxidoreductase	Escherichia coli ECA-727
8832	ECA727_34c00030	yeaE_2		oxidoreductase	Escherichia coli ECA-727
8833	ECA727_34c00050	gapA_1		glyceraldehyde 3-phosphate dehydrogenase A	Escherichia coli ECA-727
8834	ECA727_34c00060	gapA_2		glyceraldehyde 3-phosphate dehydrogenase A	Escherichia coli ECA-727
8835	ECA727_36c00010	sdaB	4.3.1.17	L-serine deaminase II	Escherichia coli ECA-727
8836	ECA727_36c00060	fucI_1	5.3.1.25	L-fucose isomerase	Escherichia coli ECA-727
8837	ECA727_36c00180	mltA_1		membrane-bound lytic murein transglycosylase A	Escherichia coli ECA-727
8838	ECA727_36c00190	mltA_2		membrane-bound lytic murein transglycosylase A	Escherichia coli ECA-727
8839	ECA727_38c00090	pykA_2	2.7.1.40	pyruvate kinase	Escherichia coli ECA-727
8840	ECA727_38c00110		1.1.1.49	glucose-6-phosphate 1-dehydrogenase	Escherichia coli ECA-727
8841	ECA727_38c00120		1.1.1.49	glucose-6-phosphate 1-dehydrogenase	Escherichia coli ECA-727
8842	ECA727_39c00070		5.4.2.1	phosphoglycerate mutase	Escherichia coli ECA-727
8843	ECA727_39c00080		5.4.2.1	phosphoglycerate mutase	Escherichia coli ECA-727
8844	ECA727_40c00080			DNA replication protein DnaC	Escherichia coli ECA-727
8845	ECA727_40c00130	yjjN_2		oxidoreductase	Escherichia coli ECA-727
8846	ECA727_43c00100			hypothetical protein	Escherichia coli ECA-727
8847	ECA727_45c00110			potassium efflux protein KefA	Escherichia coli ECA-727
8848	ECA727_47c00010		3.5.1.18	succinyl-diaminopimelate desuccinylase	Escherichia coli ECA-727
8849	ECA727_47c00130			ethanolamine utilization protein EutQ	Escherichia coli ECA-727
8850	ECA727_47c00160	eutD_1		phosphotransacetylase	Escherichia coli ECA-727
8851	ECA727_48c00340	metQ_2		DL-methionine transporter substrate-binding subunit	Escherichia coli ECA-727
8852	ECA727_48c00370	gmhB_1		D;D-heptose 1;7-bisphosphate phosphatase	Escherichia coli ECA-727
8853	ECA727_49c00010	sufB		cysteine desulfurase activator complex subunit SufB	Escherichia coli ECA-727
8854	ECA727_49c00020			SufBD protein	Escherichia coli ECA-727
8855	ECA727_49c00030	sufC_1		cysteine desulfurase	Escherichia coli ECA-727
8856	ECA727_49c00230			hypothetical protein	Escherichia coli ECA-727
8857	ECA727_49c00270		2.1.1.79	cyclopropane-fatty-acyl-phospholipid synthase	Escherichia coli ECA-727
8858	ECA727_49c00280			inner membrane transport protein YdhC	Escherichia coli ECA-727
8859	ECA727_49c00290			inner membrane transport protein YdhC	Escherichia coli ECA-727
8860	ECA727_56c00050			enterobactin exporter EntS	Escherichia coli ECA-727
8861	ECA727_56c00060			enterobactin exporter EntS	Escherichia coli ECA-727
8862	ECA727_56c00100	entE_2	2.7.7.58	enterobactin synthase subunit E	Escherichia coli ECA-727
8863	ECA727_59c00010			phage integrase family site specific recombinase	Escherichia coli ECA-727
8864	ECA727_59c00020			hypothetical protein	Escherichia coli ECA-727
8865	ECA727_59c00110			hypothetical protein	Escherichia coli ECA-727
8866	ECA727_59c00120			hypothetical protein	Escherichia coli ECA-727
8867	ECA727_62c00010			hypothetical protein	Escherichia coli ECA-727
8868	ECA727_62c00020			hypothetical protein	Escherichia coli ECA-727
8869	ECA727_62c00040			hypothetical protein	Escherichia coli ECA-727
8870	ECA727_64c00010	rci		shufflon-specific DNA recombinase	Escherichia coli ECA-727
8871	ECA727_64c00030			hypothetical protein	Escherichia coli ECA-727
8872	ECA727_64c00040			hypothetical protein	Escherichia coli ECA-727
8873	ECA727_64c00050			hypothetical protein	Escherichia coli ECA-727
8874	ECA727_64c00100			hypothetical protein	Escherichia coli ECA-727
8875	ECA727_64c00110			hypothetical protein	Escherichia coli ECA-727
8876	ECA727_64c00140			hypothetical protein	Escherichia coli ECA-727
8877	ECA727_64c00150			hypothetical protein	Escherichia coli ECA-727
8878	ECA727_64c00160			hypothetical protein	Escherichia coli ECA-727
8879	ECA727_69c00010	ftsY_1		cell division protein FtsY	Escherichia coli ECA-727
8880	ECA727_69c00120	livF_1		leucine/isoleucine/valine transporter ATP-binding subunit	Escherichia coli ECA-727
8881	ECA727_69c00130	livF_2		leucine/isoleucine/valine transporter ATP-binding subunit	Escherichia coli ECA-727
8882	ECA727_71c00100			tetratricopeptide repeat protein	Escherichia coli ECA-727
8883	ECA727_71c00160			RNase II stability modulator	Escherichia coli ECA-727
8884	ECA727_71c00170	gmr		modulator of rnase II stability	Escherichia coli ECA-727
8885	ECA727_71c00180		3.1.13.1	exoribonuclease II	Escherichia coli ECA-727
8886	ECA727_71c00190		3.1.13.1	exoribonuclease II	Escherichia coli ECA-727
8887	ECA727_71c00220		1.3.1.10	enoyl-ACP reductase	Escherichia coli ECA-727
8888	ECA727_72c00140	ygfX		hypothetical protein	Escherichia coli ECA-727
8889	ECA727_73c00010	yidF_1		DNA-binding transcriptional regulator	Escherichia coli ECA-727
8890	ECA727_74c00010			aminotransferase	Escherichia coli ECA-727
8891	ECA727_74c00390			repressor protein for FtsI	Escherichia coli ECA-727
8892	ECA727_75c00010			hypothetical protein	Escherichia coli ECA-727
8893	ECA727_75c00190			hypothetical protein	Escherichia coli ECA-727
8894	ECA727_76c00120	yhfK_1		inner membrane protein	Escherichia coli ECA-727
8895	ECA727_76c00130	yhfK_2		inner membrane protein	Escherichia coli ECA-727
8896	ECA727_76c00370			hypothetical protein	Escherichia coli ECA-727
8897	ECA727_78c00010			hypothetical protein	Escherichia coli ECA-727
8898	ECA727_78c00090	ydhK_1		inner membrane protein	Escherichia coli ECA-727
8899	ECA727_78c00100	ydhK_2		inner membrane protein	Escherichia coli ECA-727
8900	ECA727_78c00170		3.1.13.-	ribonuclease T	Escherichia coli ECA-727
8901	ECA727_78c00180		3.1.13.-	ribonuclease T	Escherichia coli ECA-727
8902	ECA727_78c00190			hypothetical protein	Escherichia coli ECA-727
8903	ECA727_79c00140			glutamate/aspartate transport system permease GltJ	Escherichia coli ECA-727
8904	ECA727_79c00160			glutamate/aspartate transport ATP-binding protein GltL	Escherichia coli ECA-727
8905	ECA727_79c00170			glutamate/aspartate transport ATP-binding protein GltL	Escherichia coli ECA-727
8906	ECA727_79c00300	holA_2	2.7.7.7	DNA polymerase III subunit delta	Escherichia coli ECA-727
8907	ECA727_80c00020			hypothetical protein	Escherichia coli ECA-727
8908	ECA727_82c00040	dacD_1	3.4.16.4	D-alanyl-D-alanine carboxypeptidase	Escherichia coli ECA-727
8909	ECA727_86c00060	yncB_1		oxidoreductase	Escherichia coli ECA-727
8910	ECA727_86c00090			tonB-dependent receptor YncD	Escherichia coli ECA-727
8911	ECA727_87c00020	ansP		L-asparagine permease	Escherichia coli ECA-727
8912	ECA727_88c00030			outer membrane autotransporter	Escherichia coli ECA-727
8913	ECA727_90c00050			amino-acid ABC transporter binding protein YhdW	Escherichia coli ECA-727
8914	ECA727_91c00010		3.1.1.31	6-phosphogluconolactonase	Escherichia coli ECA-727
8915	ECA727_92c00010			aconitate hydratase domain-containing protein	Escherichia coli ECA-727
8916	ECA727_93c00020			membrane transport protein	Escherichia coli ECA-727
8917	ECA727_93c00030			membrane transport protein	Escherichia coli ECA-727
8918	ECA727_96c00010	agaA	3.5.1.25	N-acetylglucosamine-6-phosphate deacetylase (GlcNAc 6-P deacetylase)	Escherichia coli ECA-727
8919	ECA727_96c00100			fimbrial usher family protein	Escherichia coli ECA-727
8920	ECA727_96c00260			hypothetical protein	Escherichia coli ECA-727
8921	ECA727_97c00010			hypothetical protein	Escherichia coli ECA-727
8922	ECA727_97c00060			hypothetical protein	Escherichia coli ECA-727
8923	ECA727_98c00010			transposase ORF B (fragment); IS629	Escherichia coli ECA-727
8924	ECA727_98c00050	eatA		secreted serine peptidase EatA	Escherichia coli ECA-727
8925	ECA727_98c00070			putative fimbrial usher protein	Escherichia coli ECA-727
8926	ECA727_99c00060			electron transport complex protein RnfC	Escherichia coli ECA-727
8927	ECA727_101c00010			DNA-binding transcriptional repressor MalI	Escherichia coli ECA-727
8928	ECA727_101c00020		1.1.1.159	7-alpha-hydroxysteroid dehydrogenase	Escherichia coli ECA-727
8929	ECA727_101c00030		1.1.1.159	7-alpha-hydroxysteroid dehydrogenase	Escherichia coli ECA-727
8930	ECA727_102c00040	yodB_1		cytochrome	Escherichia coli ECA-727
8931	ECA727_102c00050	yodB_2		cytochrome	Escherichia coli ECA-727
8932	ECA727_102c00110	yeeJ_2		adhesin	Escherichia coli ECA-727
8933	ECA727_102c00130			shikimate transporter	Escherichia coli ECA-727
8934	ECA727_102c00140			shikimate transporter	Escherichia coli ECA-727
8935	ECA727_102c00150	amn_1	3.2.2.4	AMP nucleosidase	Escherichia coli ECA-727
8936	ECA727_102c00160	amn_2	3.2.2.4	AMP nucleosidase	Escherichia coli ECA-727
8937	ECA727_104c00020	ydiN_1		transporter	Escherichia coli ECA-727
8938	ECA727_104c00090			transcriptional regulator YdiP	Escherichia coli ECA-727
8939	ECA727_104c00100			transcriptional regulator YdiP	Escherichia coli ECA-727
8940	ECA727_104c00160			short chain acyl-CoA synthetase	Escherichia coli ECA-727
8941	ECA727_104c00170		2.7.9.2	phosphoenolpyruvate synthase	Escherichia coli ECA-727
8942	ECA727_105c00070	pflD_1	2.3.1.54	formate acetyltransferase 2	Escherichia coli ECA-727
8943	ECA727_105c00080	pflD_2	2.3.1.54	formate acetyltransferase 2	Escherichia coli ECA-727
8944	ECA727_106c00010			ABC transporter substrate-binding protein	Escherichia coli ECA-727
8945	ECA727_106c00050			hypothetical protein	Escherichia coli ECA-727
8946	ECA727_108c00010	mscL		large-conductance mechanosensitive channel	Escherichia coli ECA-727
8947	ECA727_110c00450	yjeO		inner membrane protein	Escherichia coli ECA-727
8948	ECA727_112c00040	yghO_1		DNA-binding transcriptional regulator	Escherichia coli ECA-727
8949	ECA727_112c00050	yghO_2		DNA-binding transcriptional regulator	Escherichia coli ECA-727
8950	ECA727_112c00170			hypothetical protein	Escherichia coli ECA-727
8951	ECA727_112c00180			hypothetical protein	Escherichia coli ECA-727
8952	ECA727_118c00250			electron transport protein YccM	Escherichia coli ECA-727
8953	ECA727_123c00010			acyltransferase	Escherichia coli ECA-727
8954	ECA727_123c00050			phage related tail protein	Escherichia coli ECA-727
8955	ECA727_123c00060			phage related tail protein	Escherichia coli ECA-727
8956	ECA727_124c00010			hypothetical protein	Escherichia coli ECA-727
8957	ECA727_128c00040			hypothetical protein	Escherichia coli ECA-727
8958	ECA727_129c00010			hypothetical protein	Escherichia coli ECA-727
8959	ECA727_130c00070			sok protein	Escherichia coli ECA-727
8960	ECA727_132c00010	xylF_1		D-xylose transporter subunit XylF	Escherichia coli ECA-727
8961	ECA727_132c00020	xylF_2		D-xylose transporter subunit XylF	Escherichia coli ECA-727
8962	ECA727_133c00150			peptidoglycan synthetase FtsI	Escherichia coli ECA-727
8963	ECA727_134c00120		2.3.1.-	colanic acid biosynthesis acetyltransferase WcaF	Escherichia coli ECA-727
8964	ECA727_134c00150	nudD	1.1.1.271	GDP-mannose mannosyl hydrolase	Escherichia coli ECA-727
8965	ECA727_136c00010			hypothetical protein	Escherichia coli ECA-727
8966	ECA727_137c00010	motB_1		flagellar motor protein MotB	Escherichia coli ECA-727
8967	ECA727_138c00010	narU		nitrite extrusion protein 2	Escherichia coli ECA-727
8968	ECA727_139c00140	nrdE_2	1.17.4.1	ribonucleotide-diphosphate reductase subunit alpha	Escherichia coli ECA-727
8969	ECA727_140c00010			hypothetical protein	Escherichia coli ECA-727
8970	ECA727_140c00140	mutS_1		DNA mismatch repair protein MutS	Escherichia coli ECA-727
8971	ECA727_140c00150	mutS_2		DNA mismatch repair protein MutS	Escherichia coli ECA-727
8972	ECA727_142c00010		4.1.3.27	anthranilate synthase component I	Escherichia coli ECA-727
8973	ECA727_144c00010	chaA		calcium/sodium:proton antiporter	Escherichia coli ECA-727
8974	ECA727_145c00100			excinuclease ABC subunit B	Escherichia coli ECA-727
8975	ECA727_146c00060			lipopolysaccharide 1;2-N-acetylglucosamine transferase	Escherichia coli ECA-727
8976	ECA727_146c00100	rfaI_1		UDP-D-galactose:(glucosyl)lipopolysaccharide- alpha-1;3-D-galactosyltransferase	Escherichia coli ECA-727
8977	ECA727_146c00110	rfaB_1		UDP-D-galactose:(glucosyl)lipopolysaccharide-1; 6-D-galactosyltransferase	Escherichia coli ECA-727
8978	ECA727_146c00120	rfaB_2		UDP-D-galactose:(glucosyl)lipopolysaccharide-1; 6-D-galactosyltransferase	Escherichia coli ECA-727
8979	ECA727_146c00130	rfaB_3		UDP-D-galactose:(glucosyl)lipopolysaccharide-1; 6-D-galactosyltransferase	Escherichia coli ECA-727
8980	ECA727_147c00010			acetyl-CoA:acetoacetyl-CoA transferase subunit beta	Escherichia coli ECA-727
8981	ECA727_147c00300	rnr_1		exoribonuclease R	Escherichia coli ECA-727
8982	ECA727_147c00310	rnr_2		exoribonuclease R	Escherichia coli ECA-727
8983	ECA727_147c00410	amiB_1	3.5.1.28	N-acetylmuramoyl-L-alanine amidase	Escherichia coli ECA-727
8984	ECA727_147c00490			hypothetical protein	Escherichia coli ECA-727
8985	ECA727_148c00060	uvrC		excinuclease ABC subunit C	Escherichia coli ECA-727
8986	ECA727_149c00010	helD	3.6.1.-	DNA helicase IV	Escherichia coli ECA-727
8987	ECA727_149c00170			hypothetical protein	Escherichia coli ECA-727
8988	ECA727_150c00010			hypothetical protein	Escherichia coli ECA-727
8989	ECA727_150c00020			hypothetical protein	Escherichia coli ECA-727
8990	ECA727_150c00080	yahA_1		LuxR family transcriptional regulator	Escherichia coli ECA-727
8991	ECA727_150c00090	yahA_2		LuxR family transcriptional regulator	Escherichia coli ECA-727
8992	ECA727_151c00010			hypothetical protein	Escherichia coli ECA-727
8993	ECA727_151c00020			hypothetical protein	Escherichia coli ECA-727
8994	ECA727_151c00090			hypothetical protein	Escherichia coli ECA-727
8995	ECA727_153c00020		2.7.1.69	PTS system; mannitol (cryptic)-specific IIBC component	Escherichia coli ECA-727
8996	ECA727_154c00070			transposase ORF1; IS66 family	Escherichia coli ECA-727
8997	ECA727_158c00010	perR		CP4-6 prophage; putative DNA-binding transcriptional regulator	Escherichia coli ECA-727
8998	ECA727_158c00020			galactarate transporter	Escherichia coli ECA-727
8999	ECA727_158c00030	fabG_1	1.1.1.100	3-ketoacyl-ACP reductase	Escherichia coli ECA-727
9000	ECA727_158c00040			hypothetical protein	Escherichia coli ECA-727
9001	ECA727_158c00050			carbohydrate degradation enzyme	Escherichia coli ECA-727
9002	ECA727_158c00070			putative demethylmenaquinone methyltransferase	Escherichia coli ECA-727
9003	ECA727_158c00080			hypothetical protein	Escherichia coli ECA-727
9004	ECA727_158c00090			hypothetical protein	Escherichia coli ECA-727
9005	ECA727_158c00100			hemolysin activator protein	Escherichia coli ECA-727
9006	ECA727_158c00110			hypothetical protein	Escherichia coli ECA-727
9007	ECA727_158c00140			hypothetical protein	Escherichia coli ECA-727
9008	ECA727_158c00180	yfjI		CP4-57 prophage protein	Escherichia coli ECA-727
9009	ECA727_158c00210			integrase	Escherichia coli ECA-727
9010	ECA727_158c00220			integrase	Escherichia coli ECA-727
9011	ECA727_158c00240			hypothetical protein	Escherichia coli ECA-727
9012	ECA727_158c00270	impA		ImpA domain-containing protein	Escherichia coli ECA-727
9013	ECA727_159c00060	htrE_2		outer membrane usher protein	Escherichia coli ECA-727
9014	ECA727_159c00080	yadN_1		fimbrial-like adhesin protein	Escherichia coli ECA-727
9015	ECA727_159c00090	yadN_2		fimbrial-like adhesin protein	Escherichia coli ECA-727
9016	ECA727_161c00020			hypothetical protein	Escherichia coli ECA-727
9017	ECA727_162c00070		3.6.3.33	vitamin B12-transporter ATPase	Escherichia coli ECA-727
9018	ECA727_163c00090		2.7.3.-	hybrid sensory kinase in two-component regulatory system with RcsB and YojN	Escherichia coli ECA-727
9019	ECA727_163c00100		2.7.3.-	hybrid sensory kinase in two-component regulatory system with RcsB and YojN	Escherichia coli ECA-727
9020	ECA727_164c00010			hypothetical protein	Escherichia coli ECA-727
9021	ECA727_164c00020			propionate catabolism activator	Escherichia coli ECA-727
9022	ECA727_164c00030			L-carnitine dehydratase/bile acid-inducible protein F	Escherichia coli ECA-727
9023	ECA727_164c00040	leuA_3	2.3.3.13	2-isopropylmalate synthase	Escherichia coli ECA-727
9024	ECA727_164c00050			galactarate transporter	Escherichia coli ECA-727
9025	ECA727_164c00060			hypothetical protein	Escherichia coli ECA-727
9026	ECA727_164c00070			transposase for ISEc12	Escherichia coli ECA-727
9027	ECA727_164c00080			maturase-related protein	Escherichia coli ECA-727
9028	ECA727_164c00130			transposase ORF1; IS3 family (fragment)	Escherichia coli ECA-727
9029	ECA727_166c00010			hypothetical protein	Escherichia coli ECA-727
9030	ECA727_167c00070		2.5.1.18	glutathione S-transferase	Escherichia coli ECA-727
9031	ECA727_167c00080		2.5.1.18	glutathione S-transferase	Escherichia coli ECA-727
9032	ECA727_167c00170		4.1.1.-	3-octaprenyl-4-hydroxybenzoate carboxy-lyase	Escherichia coli ECA-727
9033	ECA727_167c00180		4.1.1.-	3-octaprenyl-4-hydroxybenzoate carboxy-lyase	Escherichia coli ECA-727
9034	ECA727_168c00190	fba_1	4.1.2.13	fructose-bisphosphate aldolase	Escherichia coli ECA-727
9035	ECA727_168c00200	fba_2	4.1.2.13	fructose-bisphosphate aldolase	Escherichia coli ECA-727
9036	ECA727_168c00260			oxidoreductase	Escherichia coli ECA-727
9037	ECA727_171c00040			hypothetical protein	Escherichia coli ECA-727
9038	ECA727_172c00010			UDP-glucose 4-epimerase	Escherichia coli ECA-727
9039	ECA727_172c00020			hypothetical protein	Escherichia coli ECA-727
9040	ECA727_172c00030			hypothetical protein	Escherichia coli ECA-727
9041	ECA727_172c00040			hypothetical protein	Escherichia coli ECA-727
9042	ECA727_172c00050			group 1 glycosyl transferase	Escherichia coli ECA-727
9043	ECA727_172c00060			group 1 glycosyl transferase	Escherichia coli ECA-727
9044	ECA727_172c00070			glycosyl transferase family protein	Escherichia coli ECA-727
9045	ECA727_172c00080			glycosyl transferase family protein	Escherichia coli ECA-727
9046	ECA727_172c00090			capsular polysacharride biosynthesis protein	Escherichia coli ECA-727
9047	ECA727_172c00100			capsular polysacharride biosynthesis protein	Escherichia coli ECA-727
9048	ECA727_172c00110			capsular polysacharride biosynthesis protein	Escherichia coli ECA-727
9049	ECA727_172c00120			lipopolysaccharide biosynthesis protein	Escherichia coli ECA-727
9050	ECA727_172c00130			polysaccharide export protein	Escherichia coli ECA-727
9051	ECA727_172c00140			putative capsular polysaccharide biosynthesis protein	Escherichia coli ECA-727
9052	ECA727_172c00150			putative capsular polysaccharide biosynthesis protein	Escherichia coli ECA-727
9053	ECA727_172c00160			undecaprenyl-phosphate glucose phosphotransferase	Escherichia coli ECA-727
9054	ECA727_173c00050	ygjP_1		metal dependent hydrolase	Escherichia coli ECA-727
9055	ECA727_173c00060	ygjP_2		metal dependent hydrolase	Escherichia coli ECA-727
9056	ECA727_175c00010			hypothetical protein	Escherichia coli ECA-727
9057	ECA727_175c00050			lipoprotein	Escherichia coli ECA-727
9058	ECA727_176c00050			hypothetical protein	Escherichia coli ECA-727
9059	ECA727_177c00040	mdtG_2		drug efflux system protein MdtG	Escherichia coli ECA-727
9060	ECA727_178c00060	ymdC_1		synthase	Escherichia coli ECA-727
9061	ECA727_178c00070	ymdC_2		synthase	Escherichia coli ECA-727
9062	ECA727_178c00080	mdoC_1		glucans biosynthesis protein	Escherichia coli ECA-727
9063	ECA727_178c00090	mdoC_2		glucans biosynthesis protein	Escherichia coli ECA-727
9064	ECA727_179c00090			bacteriophage V tail protein	Escherichia coli ECA-727
9065	ECA727_179c00110			hypothetical protein	Escherichia coli ECA-727
9066	ECA727_179c00120			hypothetical protein	Escherichia coli ECA-727
9067	ECA727_179c00130			tail/DNA circulation protein	Escherichia coli ECA-727
9068	ECA727_180c00010			carbon starvation protein A	Escherichia coli ECA-727
9069	ECA727_180c00060	ibrB_1		immunoglobulin-binding regulator	Escherichia coli ECA-727
9070	ECA727_180c00070	ibrB_2		immunoglobulin-binding regulator	Escherichia coli ECA-727
9071	ECA727_182c00030			capsid completion protein	Escherichia coli ECA-727
9072	ECA727_183c00030			inner membrane protein	Escherichia coli ECA-727
9073	ECA727_184c00010			hypothetical protein	Escherichia coli ECA-727
9074	ECA727_184c00050	ispH	1.17.1.2	4-hydroxy-3-methylbut-2-enyl diphosphate reductase	Escherichia coli ECA-727
9075	ECA727_187c00040			LysR family transcriptional regulator	Escherichia coli ECA-727
9076	ECA727_187c00050			LysR family transcriptional regulator	Escherichia coli ECA-727
9077	ECA727_190c00010			formate dehydrogenase-N subunit gamma	Escherichia coli ECA-727
9078	ECA727_192c00010			inner membrane transporter YhiP	Escherichia coli ECA-727
9079	ECA727_192c00050		1.8.1.7	glutathione reductase	Escherichia coli ECA-727
9080	ECA727_192c00240			transcriptional regulator YhiW	Escherichia coli ECA-727
9081	ECA727_194c00010		1.8.99.-	anaerobic dimethyl sulfoxide reductase subunit B	Escherichia coli ECA-727
9082	ECA727_194c00070			Mlc protein	Escherichia coli ECA-727
9083	ECA727_194c00140	pntB_1	1.6.1.2	pyridine nucleotide transhydrogenase	Escherichia coli ECA-727
9084	ECA727_194c00180	ydgI_1		arginine/ornithine antiporter	Escherichia coli ECA-727
9085	ECA727_194c00190	ydgI_2		arginine/ornithine antiporter	Escherichia coli ECA-727
9086	ECA727_195c00080	galM_2	5.1.3.3	aldose 1-epimerase	Escherichia coli ECA-727
9087	ECA727_195c00120			molybdenum transport ATP-binding protein ModF	Escherichia coli ECA-727
9088	ECA727_195c00130			molybdenum transport ATP-binding protein ModF	Escherichia coli ECA-727
9089	ECA727_198c00040		3.1.2.6	hydroxyacylglutathione hydrolase	Escherichia coli ECA-727
9090	ECA727_202c00010	astD	1.2.1.-	succinylglutamic semialdehyde dehydrogenase	Escherichia coli ECA-727
9091	ECA727_202c00040		3.1.-.-	succinylglutamate desuccinylase	Escherichia coli ECA-727
9092	ECA727_204c00140			major facilitator superfamily protein	Escherichia coli ECA-727
9093	ECA727_204c00150	yfaV		transport protein YfaV	Escherichia coli ECA-727
9094	ECA727_204c00170			transcriptional regulator YfaX	Escherichia coli ECA-727
9095	ECA727_204c00180			transcriptional regulator YfaX	Escherichia coli ECA-727
9096	ECA727_204c00210	yfaZ_2		outer membrane porin protein	Escherichia coli ECA-727
9097	ECA727_205c00010			glycosyl hydrolase	Escherichia coli ECA-727
9098	ECA727_206c00030		1.2.1.22	aldehyde dehydrogenase	Escherichia coli ECA-727
9099	ECA727_206c00060			ATP-dependent RNA helicase HrpA	Escherichia coli ECA-727
9100	ECA727_207c00030	fliH_1		flagellar assembly protein H	Escherichia coli ECA-727
9101	ECA727_207c00040	fliH_2		flagellar assembly protein H	Escherichia coli ECA-727
9102	ECA727_207c00230		3.1.-.-	very short patch repair protein	Escherichia coli ECA-727
9103	ECA727_208c00010		3.4.11.1	leucyl aminopeptidase	Escherichia coli ECA-727
9104	ECA727_210c00100			ABC transporter substrate-binding protein YphF	Escherichia coli ECA-727
9105	ECA727_212c00010			HK97 family phage major capsid protein	Escherichia coli ECA-727
9106	ECA727_212c00020			HK97 family phage prohead protease	Escherichia coli ECA-727
9107	ECA727_212c00030			HK97 family phage portal protein	Escherichia coli ECA-727
9108	ECA727_212c00040			DNA packaging; phage QLRG family protein	Escherichia coli ECA-727
9109	ECA727_212c00050			HNH endonuclease family protein	Escherichia coli ECA-727
9110	ECA727_212c00060			P27 family phage terminase small subunit	Escherichia coli ECA-727
9111	ECA727_212c00070			putative phage terminase large subunit	Escherichia coli ECA-727
9112	ECA727_213c00030		3.4.16.4	D-alanyl-D-alanine carboxypeptidase	Escherichia coli ECA-727
9113	ECA727_213c00040		3.4.16.4	D-alanyl-D-alanine carboxypeptidase	Escherichia coli ECA-727
9114	ECA727_213c00100	ybeM_1		amidase	Escherichia coli ECA-727
9115	ECA727_213c00110	ybeM_2		amidase	Escherichia coli ECA-727
9116	ECA727_213c00320		1.11.1.15	alkyl hydroperoxide reductase	Escherichia coli ECA-727
9117	ECA727_214c00020			hypothetical protein	Escherichia coli ECA-727
9118	ECA727_215c00060			manganese transport regulator MntR	Escherichia coli ECA-727
9119	ECA727_216c00010			GDP-D-mannose dehydratase	Escherichia coli ECA-727
9120	ECA727_216c00020			glycosyl transferase; group 1 family protein	Escherichia coli ECA-727
9121	ECA727_216c00030	wbbD		putative SAM-dependent methyltransferase	Escherichia coli ECA-727
9122	ECA727_216c00040			hypothetical protein	Escherichia coli ECA-727
9123	ECA727_219c00010			mce-like protein	Escherichia coli ECA-727
9124	ECA727_220c00010			virulence factor mviN-like protein	Escherichia coli ECA-727
9125	ECA727_220c00150	flgL_1		flagellar hook-associated protein FlgL	Escherichia coli ECA-727
9126	ECA727_220c00230		2.3.1.41	3-oxoacyl-ACP synthase	Escherichia coli ECA-727
9127	ECA727_220c00260	fabG_2	1.1.1.100	3-ketoacyl-ACP reductase	Escherichia coli ECA-727
9128	ECA727_220c00310			hypothetical protein	Escherichia coli ECA-727
9129	ECA727_221c00170			WGR domain-containing protein	Escherichia coli ECA-727
9130	ECA727_222c00100			phage O family protein	Escherichia coli ECA-727
9131	ECA727_222c00110			phage O family protein	Escherichia coli ECA-727
9132	ECA727_224c00060	ydeN_2	3.1.6.-	sulfatase ydeN	Escherichia coli ECA-727
9133	ECA727_225c00160	alx_1		inner membrane protein; part of terminus	Escherichia coli ECA-727
9134	ECA727_227c00040			ATP-dependent RNA helicase SrmB	Escherichia coli ECA-727
9135	ECA727_227c00050			ATP-dependent RNA helicase SrmB	Escherichia coli ECA-727
9136	ECA727_228c00070	ybbZ_1	2.7.1.31	glycerate kinase II	Escherichia coli ECA-727
9137	ECA727_228c00220	ybcJ		ribosome-associated protein; predicted RNA-binding protein	Escherichia coli ECA-727
9138	ECA727_228c00350	nfrB_2		bacteriophage N4 adsorption protein B	Escherichia coli ECA-727
9139	ECA727_228c00370	cusS_2		sensor kinase CusS	Escherichia coli ECA-727
9140	ECA727_230c00020	umuC_1	2.7.7.7	DNA polymerase V subunit UmuC	Escherichia coli ECA-727
9141	ECA727_230c00030	umuC_2	2.7.7.7	DNA polymerase V subunit UmuC	Escherichia coli ECA-727
9142	ECA727_235c00010			hypothetical protein	Escherichia coli ECA-727
9143	ECA727_235c00020			hypothetical protein	Escherichia coli ECA-727
9144	ECA727_235c00030			hypothetical protein	Escherichia coli ECA-727
9145	ECA727_235c00040			hypothetical protein	Escherichia coli ECA-727
9146	ECA727_236c00010	feoB		ferrous iron transport protein B	Escherichia coli ECA-727
9147	ECA727_238c00120			hypothetical protein	Escherichia coli ECA-727
9148	ECA727_238c00130			hypothetical protein	Escherichia coli ECA-727
9149	ECA727_238c00300			LysR family transcriptional regulator	Escherichia coli ECA-727
9150	ECA727_239c00070	recD_1	3.1.11.5	exonuclease V subunit alpha	Escherichia coli ECA-727
9151	ECA727_239c00080	recD_2	3.1.11.5	exonuclease V subunit alpha	Escherichia coli ECA-727
9152	ECA727_242c00010			GPR1/FUN34/yaaH family protein	Escherichia coli ECA-727
9153	ECA727_243c00040	csgG_1		outer membrane lipoprotein involved in curli production assembly/transport	Escherichia coli ECA-727
9154	ECA727_244c00080	panB	2.1.2.11	3-methyl-2-oxobutanoate hydroxymethyltransferase	Escherichia coli ECA-727
9155	ECA727_246c00060	paaJ_2		subunit of the phenylacetly-CoA oxygenase/reductase	Escherichia coli ECA-727
9156	ECA727_247c00010	yjiM		2-hydroxyglutaryl-CoA dehydratase	Escherichia coli ECA-727
9157	ECA727_250c00040	ybjJ_2		DEOR-type transcriptional regulator	Escherichia coli ECA-727
9158	ECA727_250c00070	cmr		multidrug translocase mdfA	Escherichia coli ECA-727
9159	ECA727_251c00050	rsmD	2.1.1.-	16S rRNA m(2)G966-methyltransferase	Escherichia coli ECA-727
9160	ECA727_255c00020			lipoprotein YcdR	Escherichia coli ECA-727
9161	ECA727_255c00030			lipoprotein YcdR	Escherichia coli ECA-727
9162	ECA727_255c00040			lipoprotein YcdR	Escherichia coli ECA-727
9163	ECA727_257c00020	dcp_2	3.4.15.5	dipeptidyl carboxypeptidase II	Escherichia coli ECA-727
9164	ECA727_257c00040			transcriptional regulator YdfH	Escherichia coli ECA-727
9165	ECA727_257c00050			transcriptional regulator YdfH	Escherichia coli ECA-727
9166	ECA727_257c00070		1.-.-.-	oxidoreductase YdfI	Escherichia coli ECA-727
9167	ECA727_257c00080		1.-.-.-	oxidoreductase YdfI	Escherichia coli ECA-727
9168	ECA727_259c00010		6.4.1.2	acetyl-CoA carboxylase biotin carboxylase subunit	Escherichia coli ECA-727
9169	ECA727_262c00200			hypothetical protein	Escherichia coli ECA-727
9170	ECA727_262c00210			putative phage protein Rha	Escherichia coli ECA-727
9171	ECA727_262c00290	rusA		crossover junction endodeoxyribonuclease	Escherichia coli ECA-727
9172	ECA727_262c00310			hypothetical protein	Escherichia coli ECA-727
9173	ECA727_262c00340			hypothetical protein	Escherichia coli ECA-727
9174	ECA727_262c00350			hypothetical protein	Escherichia coli ECA-727
9175	ECA727_262c00380			replication of DNA	Escherichia coli ECA-727
9176	ECA727_262c00390			hypothetical protein	Escherichia coli ECA-727
9177	ECA727_262c00410			regulatory protein cro	Escherichia coli ECA-727
9178	ECA727_262c00430			protein rexA	Escherichia coli ECA-727
9179	ECA727_262c00440			hypothetical protein	Escherichia coli ECA-727
9180	ECA727_262c00470			hypothetical protein	Escherichia coli ECA-727
9181	ECA727_262c00480			hypothetical protein	Escherichia coli ECA-727
9182	ECA727_262c00520	erf		DNA single-strand annealing protein; essential recombination function protein Erf	Escherichia coli ECA-727
9183	ECA727_262c00530			bacteriophage HK97 gp40	Escherichia coli ECA-727
9184	ECA727_262c00560	yfdS_2		CPS-53 (KpLE1) prophage protein	Escherichia coli ECA-727
9185	ECA727_262c00570			hypothetical protein	Escherichia coli ECA-727
9186	ECA727_262c00580			EA22-like protein; similarities with EA22 from lambda (modular protein involved in blocking host replication)	Escherichia coli ECA-727
9187	ECA727_262c00590			hypothetical protein	Escherichia coli ECA-727
9188	ECA727_262c00610			transcriptional regulator; AlpA family	Escherichia coli ECA-727
9189	ECA727_262c00620	int		integrase	Escherichia coli ECA-727
9190	ECA727_263c00010		1.7.1.7	guanosine 5'-monophosphate oxidoreductase	Escherichia coli ECA-727
9191	ECA727_264c00010			hypothetical protein	Escherichia coli ECA-727
9192	ECA727_266c00040	ycfQ_1		transcriptional regulator	Escherichia coli ECA-727
9193	ECA727_266c00050	ycfQ_2		transcriptional regulator	Escherichia coli ECA-727
9194	ECA727_268c00010		2.5.1.64	2-succinyl-5-enolpyruvyl-6-hydroxy-3- cyclohexene-1-carboxylate synthase	Escherichia coli ECA-727
9195	ECA727_268c00030		4.1.3.36	naphthoate synthase	Escherichia coli ECA-727
9196	ECA727_268c00040		4.1.3.36	naphthoate synthase	Escherichia coli ECA-727
9197	ECA727_268c00050		4.2.1.-	O-succinylbenzoate synthase	Escherichia coli ECA-727
9198	ECA727_268c00060		4.2.1.-	O-succinylbenzoate synthase	Escherichia coli ECA-727
9199	ECA727_270c00100			mandelate racemase/muconate lactonizing enzyme family protein	Escherichia coli ECA-727
9200	ECA727_271c00010			ATP-dependent helicase YoaA	Escherichia coli ECA-727
9201	ECA727_276c00050			transglycosylase	Escherichia coli ECA-727
9202	ECA727_276c00060			transglycosylase	Escherichia coli ECA-727
9203	ECA727_280c00070	solA_1	1.5.3.-	N-methyltryptophan oxidase	Escherichia coli ECA-727
9204	ECA727_283c00010	ydcV_1		transporter permease	Escherichia coli ECA-727
9205	ECA727_283c00020	ydcV_2		ABC transporter permease	Escherichia coli ECA-727
9206	ECA727_283c00050			extracellular solute-binding protein YdcS	Escherichia coli ECA-727
9207	ECA727_283c00060			extracellular solute-binding protein YdcS	Escherichia coli ECA-727
9208	ECA727_284c00050			O-acetylserine/cysteine export protein	Escherichia coli ECA-727
9209	ECA727_284c00060			O-acetylserine/cysteine export protein	Escherichia coli ECA-727
9210	ECA727_287c00020	bglA	3.2.1.86	6-phospho-beta-glucosidase	Escherichia coli ECA-727
9211	ECA727_288c00020			hypothetical protein	Escherichia coli ECA-727
9212	ECA727_288c00030			hypothetical protein	Escherichia coli ECA-727
9213	ECA727_291c00050		2.7.3.9	phosphoenolpyruvate-protein phosphotransferase	Escherichia coli ECA-727
9214	ECA727_292c00010		1.1.1.41	isocitrate dehydrogenase	Escherichia coli ECA-727
9215	ECA727_292c00020		1.1.1.41	isocitrate dehydrogenase	Escherichia coli ECA-727
9216	ECA727_292c00060	ycgZ		connector protein for RcsB regulation of biofilm and acid-resistance	Escherichia coli ECA-727
9217	ECA727_294c00040	treA_1	3.2.1.28	trehalase	Escherichia coli ECA-727
9218	ECA727_294c00050	treA_2	3.2.1.28	trehalase	Escherichia coli ECA-727
9219	ECA727_295c00010	def	3.5.1.88	peptide deformylase	Escherichia coli ECA-727
9220	ECA727_299c00010		1.8.99.-	anaerobic dimethyl sulfoxide reductase subunit A	Escherichia coli ECA-727
9221	ECA727_299c00090	pflA	1.97.1.4	pyruvate formate lyase-activating enzyme 1	Escherichia coli ECA-727
9222	ECA727_299c00100		2.3.1.54	formate acetyltransferase 1	Escherichia coli ECA-727
9223	ECA727_300c00070	yliA		glutathione transporter ATP-binding protein	Escherichia coli ECA-727
9224	ECA727_302c00040			hypothetical protein	Escherichia coli ECA-727
9225	ECA727_304c00010		2.7.7.22	mannose-1-phosphate guanylyltransferase	Escherichia coli ECA-727
9226	ECA727_304c00040			pyruvyl transferase	Escherichia coli ECA-727
9227	ECA727_305c00050			hypothetical protein	Escherichia coli ECA-727
9228	ECA727_307c00010		1.7.99.4	nitrate reductase catalytic subunit	Escherichia coli ECA-727
9229	ECA727_307c00060	ccmA		cytochrome c biogenesis protein CcmA	Escherichia coli ECA-727
9230	ECA727_308c00040			fatty acid metabolism regulator	Escherichia coli ECA-727
9231	ECA727_309c00080	etsN		type VI secretion lipoprotein	Escherichia coli ECA-727
9232	ECA727_310c00040			Na(+)-translocating NADH-quinone reductase subunit E	Escherichia coli ECA-727
9233	ECA727_310c00050			Na(+)-translocating NADH-quinone reductase subunit E	Escherichia coli ECA-727
9234	ECA727_310c00070			oriC-binding nucleoid-associated protein	Escherichia coli ECA-727
9235	ECA727_314c00040	dsdC_1		DNA-binding transcriptional regulator DsdC	Escherichia coli ECA-727
9236	ECA727_314c00120		2.7.3.-	hybrid sensory histidine kinase in two-component regulatory system with EvgA	Escherichia coli ECA-727
9237	ECA727_314c00140			L-carnitine dehydratase/bile acid-inducible protein F	Escherichia coli ECA-727
9238	ECA727_314c00150			L-carnitine dehydratase/bile acid-inducible protein F	Escherichia coli ECA-727
9239	ECA727_314c00170		4.1.1.8	oxalyl-CoA decarboxylase	Escherichia coli ECA-727
9240	ECA727_315c00020		1.-.-.-	oxidoreductase YdjG	Escherichia coli ECA-727
9241	ECA727_316c00030	ydbD_2		putative family periplasmic methylglyoxal resistance protein	Escherichia coli ECA-727
9242	ECA727_317c00090			transcriptional regulator YpdC	Escherichia coli ECA-727
9243	ECA727_317c00100			transcriptional regulator YpdC	Escherichia coli ECA-727
9244	ECA727_319c00010			hypothetical protein	Escherichia coli ECA-727
9245	ECA727_321c00010	wbdB_1		mannosyltransferase B	Escherichia coli ECA-727
9246	ECA727_321c00020	wbdB_2		mannosyltransferase B	Escherichia coli ECA-727
9247	ECA727_321c00030		5.1.3.2	UDP-glucose 4-epimerase	Escherichia coli ECA-727
9248	ECA727_322c00040	ftsK		DNA translocase FtsK	Escherichia coli ECA-727
9249	ECA727_329c00020	aspS_1	6.1.1.12	aspartyl-tRNA synthetase	Escherichia coli ECA-727
9250	ECA727_329c00060	ruvC_1	3.1.22.4	holliday junction resolvase	Escherichia coli ECA-727
9251	ECA727_329c00070	ruvC_2	3.1.22.4	holliday junction resolvase	Escherichia coli ECA-727
9252	ECA727_331c00010	tyrR		DNA-binding transcriptional regulator TyrR	Escherichia coli ECA-727
9253	ECA727_332c00010			hypothetical protein	Escherichia coli ECA-727
9254	ECA727_333c00030	celF_2	3.2.1.86	6-phospho-beta-glucosidase	Escherichia coli ECA-727
9255	ECA727_333c00040	chbR		DNA-binding transcriptional regulator ChbR	Escherichia coli ECA-727
9256	ECA727_335c00010	tppB		tripeptide transporter permease	Escherichia coli ECA-727
9257	ECA727_337c00030	pqiB		paraquat-inducible protein B	Escherichia coli ECA-727
9258	ECA727_338c00020	motB_2		flagellar motor protein MotB	Escherichia coli ECA-727
9259	ECA727_342c00030		1.5.5.1	oxidoreductase FixC	Escherichia coli ECA-727
9260	ECA727_345c00010	fumC_1	4.2.1.2	fumarate hydratase	Escherichia coli ECA-727
9261	ECA727_345c00020	fumC_2	4.2.1.2	fumarate hydratase	Escherichia coli ECA-727
9262	ECA727_349c00010		3.4.21.-	protease La	Escherichia coli ECA-727
9263	ECA727_353c00010		3.1.3.5	metal dependent phosphohydrolase	Escherichia coli ECA-727
9264	ECA727_354c00010	trxB_1	1.8.1.9	thioredoxin reductase	Escherichia coli ECA-727
9265	ECA727_354c00020	trxB_2	1.8.1.9	thioredoxin reductase	Escherichia coli ECA-727
9266	ECA727_354c00030	trxB_3	1.8.1.9	thioredoxin reductase	Escherichia coli ECA-727
9267	ECA727_357c00010	adhP		alcohol dehydrogenase	Escherichia coli ECA-727
9268	ECA727_358c00010	rspB_1	1.1.1.-	dehydrogenase	Escherichia coli ECA-727
9269	ECA727_358c00030	rspA_2		starvation sensing protein RspA	Escherichia coli ECA-727
9270	ECA727_358c00050	ynfB		hypothetical protein	Escherichia coli ECA-727
9271	ECA727_359c00040			hypothetical protein	Escherichia coli ECA-727
9272	ECA727_363c00010		6.1.1.11	seryl-tRNA synthetase	Escherichia coli ECA-727
9273	ECA727_368c00010	rluB	4.2.1.70	23S rRNA pseudouridylate synthase B	Escherichia coli ECA-727
9274	ECA727_368c00020		2.5.1.17	cob(I)yrinic acid a;c-diamide adenosyltransferase	Escherichia coli ECA-727
9275	ECA727_370c00010	puuP		putrescine importer	Escherichia coli ECA-727
9276	ECA727_372c00010	yebQ		transporter	Escherichia coli ECA-727
9277	ECA727_373c00020	ychM		sulfate transporter YchM	Escherichia coli ECA-727
9278	ECA727_379c00010			GPR1/FUN34/yaaH family protein	Escherichia coli ECA-727
9279	ECA727_379c00040	dnaK_1		molecular chaperone DnaK	Escherichia coli ECA-727
9280	ECA727_379c00050	dnaK_2		molecular chaperone DnaK	Escherichia coli ECA-727
9281	ECA727_379c00110			hypothetical protein	Escherichia coli ECA-727
9282	ECA727_379c00130			putative membrane-associated pilin chaperone	Escherichia coli ECA-727
9283	ECA727_385c00010			copper-binding protein	Escherichia coli ECA-727
9284	ECA727_387c00050			hypothetical protein	Escherichia coli ECA-727
9285	ECA727_388c00030			hypothetical protein	Escherichia coli ECA-727
9286	ECA727_388c00100	ycbL_1		metal-binding hydrolase	Escherichia coli ECA-727
9287	ECA727_391c00030	glnQ_1		glutamine ABC transporter ATP-binding protein	Escherichia coli ECA-727
9288	ECA727_391c00040	glnQ_2		glutamine ABC transporter ATP-binding protein	Escherichia coli ECA-727
9289	ECA727_396c00020			diguanylate phosphodiesterase	Escherichia coli ECA-727
9290	ECA727_396c00060			ABC transporter permease	Escherichia coli ECA-727
9291	ECA727_399c00140	ygcB_1		Cas3 predicted helicase needed for cascade anti-viral activity	Escherichia coli ECA-727
9292	ECA727_399c00160	casA_1		CRISP RNA (crRNA) containing cascade antiviral complex protein	Escherichia coli ECA-727
9293	ECA727_399c00170	casA_2		CRISP RNA (crRNA) containing cascade antiviral complex protein	Escherichia coli ECA-727
9294	ECA727_399c00400			Hrp-dependent type III effector protein	Escherichia coli ECA-727
9295	ECA727_401c00080			peptidase PmbA	Escherichia coli ECA-727
9296	ECA727_404c00160		3.6.3.14	ATP synthase F0F1 subunit beta	Escherichia coli ECA-727
9297	ECA727_404c00170		3.6.3.14	ATP synthase F0F1 subunit beta	Escherichia coli ECA-727
9298	ECA727_406c00120			type I restriction-modification enzyme S subunit	Escherichia coli ECA-727
9299	ECA727_406c00130			type I restriction-modification enzyme S subunit	Escherichia coli ECA-727
9300	ECA727_406c00140			type I restriction-modification enzyme R subunit	Escherichia coli ECA-727
9301	ECA727_406c00150			type I restriction-modification enzyme R subunit	Escherichia coli ECA-727
9302	ECA727_412c00210	yidF_2		DNA-binding transcriptional regulator	Escherichia coli ECA-727
9303	ECA727_415c00020			pump protein; disrupted by IS629	Escherichia coli ECA-727
9304	ECA727_415c00110			ATP-dependent RNA helicase DbpA	Escherichia coli ECA-727
9305	ECA727_416c00150	ypfH_1		esterase YpfH	Escherichia coli ECA-727
9306	ECA727_416c00160	ypfH_2		esterase YpfH	Escherichia coli ECA-727
9307	ECA727_417c00110			hypothetical protein	Escherichia coli ECA-727
9308	ECA727_418c00010	phnP_1		carbon-phosphorus lyase complex accessory protein	Escherichia coli ECA-727
9309	ECA727_418c00020	phnP_2		carbon-phosphorus lyase complex accessory protein	Escherichia coli ECA-727
9310	ECA727_418c00070	phnK		phosphonate C-P lyase system protein PhnK	Escherichia coli ECA-727
9311	ECA727_420c00060	mdoD_1		glucan biosynthesis protein D	Escherichia coli ECA-727
9312	ECA727_420c00100	ydcK		putative enzyme	Escherichia coli ECA-727
9313	ECA727_421c00110	ptsN_1		PTS system transporter subunit IIA-like nitrogen-regulatory protein PtsN	Escherichia coli ECA-727
9314	ECA727_421c00120	ptsN_2		PTS system transporter subunit IIA-like nitrogen-regulatory protein PtsN	Escherichia coli ECA-727
9315	ECA727_421c00180		2.7.3.-	aerobic respiration control sensor protein ArcB	Escherichia coli ECA-727
9316	ECA727_421c00190		2.7.3.-	aerobic respiration control sensor protein ArcB	Escherichia coli ECA-727
9317	ECA727_422c00100	araG_2	3.6.3.17	L-arabinose transporter ATP-binding protein	Escherichia coli ECA-727
9318	ECA727_422c00130	otsA_1		trehalose-6-phosphate synthase	Escherichia coli ECA-727
9319	ECA727_424c00020			pro-head protease	Escherichia coli ECA-727
9320	ECA727_424c00030			pro-head protease	Escherichia coli ECA-727
9321	ECA727_425c00020	eutA_1		reactivating factor for ethanolamine ammonia lyase	Escherichia coli ECA-727
9322	ECA727_425c00050		4.3.1.7	ethanolamine ammonia-lyase small subunit	Escherichia coli ECA-727
9323	ECA727_425c00060		4.3.1.7	ethanolamine ammonia-lyase small subunit	Escherichia coli ECA-727
9324	ECA727_425c00210			hypothetical protein	Escherichia coli ECA-727
9325	ECA727_426c00030			N-acetylglucosamine repressor NagC	Escherichia coli ECA-727
9326	ECA727_426c00040			N-acetylglucosamine repressor NagC	Escherichia coli ECA-727
9327	ECA727_426c00080		2.7.1.69	N-acetyl glucosamine specific PTS system components IIABC	Escherichia coli ECA-727
9328	ECA727_426c00140	fldA		flavodoxin FldA	Escherichia coli ECA-727
9329	ECA727_427c00010			hypothetical protein	Escherichia coli ECA-727
9330	ECA727_428c00010			hypothetical protein	Escherichia coli ECA-727
9331	ECA727_428c00060			membrane protein YbbP	Escherichia coli ECA-727
9332	ECA727_429c00010	yliB		peptide transporter periplasmic-binding protein	Escherichia coli ECA-727
9333	ECA727_431c00030	pheA_1	4.2.1.51	bifunctional chorismate mutase/prephenate dehydratase	Escherichia coli ECA-727
9334	ECA727_432c00020			hypothetical protein	Escherichia coli ECA-727
9335	ECA727_433c00030	yehA_1		fimbrial-like adhesin protein	Escherichia coli ECA-727
9336	ECA727_433c00040	yehA_2		fimbrial-like adhesin protein	Escherichia coli ECA-727
9337	ECA727_435c00030	intQ_1		defective integrase; Qin prophage	Escherichia coli ECA-727
9338	ECA727_435c00040	intQ_2		defective integrase; Qin prophage	Escherichia coli ECA-727
9339	ECA727_435c00050	rspB_2	1.1.1.-	dehydrogenase	Escherichia coli ECA-727
9340	ECA727_443c00010			DNA-directed RNA polymerase; beta subunit/140 kD subunit	Escherichia coli ECA-727
9341	ECA727_447c00020		2.4.99.-	prolipoprotein diacylglyceryl transferase	Escherichia coli ECA-727
9342	ECA727_447c00030		2.4.99.-	prolipoprotein diacylglyceryl transferase	Escherichia coli ECA-727
9343	ECA727_448c00010		2.7.2.2	carbamate kinase	Escherichia coli ECA-727
9344	ECA727_449c00030			virulence factor MviM	Escherichia coli ECA-727
9345	ECA727_449c00040			virulence factor MviM	Escherichia coli ECA-727
9346	ECA727_461c00150			cell division protein	Escherichia coli ECA-727
9347	ECA727_461c00190	yhjM_1	3.2.1.4	endo-1;4-D-glucanase	Escherichia coli ECA-727
9348	ECA727_461c00200	yhjM_2	3.2.1.4	endo-1;4-D-glucanase	Escherichia coli ECA-727
9349	ECA727_463c00010			carbon starvation protein A	Escherichia coli ECA-727
9350	ECA727_463c00020			hypothetical protein	Escherichia coli ECA-727
9351	ECA727_465c00030			hypothetical protein	Escherichia coli ECA-727
9352	ECA727_465c00040			hypothetical protein	Escherichia coli ECA-727
9353	ECA727_465c00050			cytoplasmic protein	Escherichia coli ECA-727
9354	ECA727_465c00060			cytoplasmic protein	Escherichia coli ECA-727
9355	ECA727_468c00030			fosmidomycin resistance protein	Escherichia coli ECA-727
9356	ECA727_468c00040			fosmidomycin resistance protein	Escherichia coli ECA-727
9357	ECA727_468c00080	hemH	4.99.1.1	ferrochelatase	Escherichia coli ECA-727
9358	ECA727_470c00010			transcriptional regulator	Escherichia coli ECA-727
9359	ECA727_472c00010			potassium/proton antiporter	Escherichia coli ECA-727
9360	ECA727_472c00020			potassium/proton antiporter	Escherichia coli ECA-727
9361	ECA727_472c00030	ldcA	3.4.17.13	L;D-carboxypeptidase A	Escherichia coli ECA-727
9362	ECA727_473c00020	ugd	1.1.1.22	UDP-glucose 6-dehydrogenase	Escherichia coli ECA-727
9363	ECA727_473c00040		2.4.2.45	decaprenyl-phosphate phosphoribosyltransferase	Escherichia coli ECA-727
9364	ECA727_473c00050	arnF_2		4-amino-4-deoxy-L-arabinose-phosphoundecaprenol flippase subunit ArnF	Escherichia coli ECA-727
9365	ECA727_473c00060			hypothetical protein	Escherichia coli ECA-727
9366	ECA727_473c00070	gne	5.1.3.7	UDP-N-acetylglucosamine 4-epimerase (UDP-GlcNAc 4-epimerase)	Escherichia coli ECA-727
9367	ECA727_473c00080		2.7.8.20	phosphoglycerol transferase I	Escherichia coli ECA-727
9368	ECA727_473c00090			hypothetical protein	Escherichia coli ECA-727
9369	ECA727_473c00100			glycosyl transferase; group 1 family protein	Escherichia coli ECA-727
9370	ECA727_474c00010	pyrB_1	2.1.3.2	aspartate carbamoyltransferase	Escherichia coli ECA-727
9371	ECA727_475c00030			hypothetical protein	Escherichia coli ECA-727
9372	ECA727_476c00030	yhbX_2		outer-membrane protein yhbX	Escherichia coli ECA-727
9373	ECA727_476c00200		2.5.1.7	UDP-N-acetylglucosamine 1-carboxyvinyltransferase	Escherichia coli ECA-727
9374	ECA727_478c00010	yagJ		CP4-6 prophage; hypothetical protein	Escherichia coli ECA-727
9375	ECA727_481c00010	dkgB_1	1.1.1.274	2;5-diketo-D-gluconate reductase B	Escherichia coli ECA-727
9376	ECA727_481c00020	dkgB_2	1.1.1.274	2;5-diketo-D-gluconate reductase B	Escherichia coli ECA-727
9377	ECA727_483c00030		3.6.3.12	potassium-transporting ATPase subunit B	Escherichia coli ECA-727
9378	ECA727_485c00320			hypothetical protein	Escherichia coli ECA-727
9379	ECA727_487c00010			hypothetical protein	Escherichia coli ECA-727
9380	ECA727_490c00130	altR_1		D-arabitol repressor	Escherichia coli ECA-727
9381	ECA727_490c00140	altR_2		D-arabitol repressor	Escherichia coli ECA-727
9382	ECA727_490c00160	atlK_1		D-xylulose kinase	Escherichia coli ECA-727
9383	ECA727_490c00170	atlK_2		D-xylulose kinase	Escherichia coli ECA-727
9384	ECA727_490c00270	gpB_2		phage protein B	Escherichia coli ECA-727
9385	ECA727_491c00010			outer membrane receptor FepA	Escherichia coli ECA-727
9386	ECA727_494c00290			glycosyl hydrolase	Escherichia coli ECA-727
9387	ECA727_494c00320			hypothetical protein	Escherichia coli ECA-727
9388	ECA727_498c00030			hypothetical protein	Escherichia coli ECA-727
9389	ECA727_507c00010			H repeat-containing Rhs element protein	Escherichia coli ECA-727
9390	ECA727_517c00050	yieE_1		phosphopantetheinyl transferase	Escherichia coli ECA-727
9391	ECA727_517c00060	yieE_2		phosphopantetheinyl transferase	Escherichia coli ECA-727
9392	ECA727_523c00040			glycoprotein with ribonuclease inhibitor domain (yddK) (modular protein)	Escherichia coli ECA-727
9393	ECA727_524c00080			hypothetical protein	Escherichia coli ECA-727
9394	ECA727_524c00090			hypothetical protein	Escherichia coli ECA-727
9395	ECA727_528c00010			hypothetical protein	Escherichia coli ECA-727
9396	ECA727_533c00010			hypothetical protein	Escherichia coli ECA-727

[truncated: 16 more sheets: ECA-O157_singletons, ECC-1470_singletons, ECC-Z_singletons, MPEC4839_singletons, MPEC4969_singletons, O32-H37_P4_singletons, P4-NR_singletons, RiKo_2299-09_singletons, RiKo_2305-09_singletons, RiKo_2308-09_singletons, RiKo_2331-09_singletons, RiKo_2340-09_singletons, RiKo_2351-09_singletons, T22_singletons, UVM2_singletons, W26_singletons]
