# Supplementary material for: No evidence for a bovine mastitis Escherichia coli pathotype
Source: BMC Genomics. 2017 May 8;18:359. doi: 10.1186/s12864-017-3739-x (PMC5422975; doi:10.1186/s12864-017-3739-x)
Supplement: Supplementary file 7 — This file includes the pathotype-enriched OGs (MAEC or commensal isolates) with a 70% inclusion and 30% exclusion cutoff and their potential association with phylogroup-enriched categories or soft core genomes. OGs significantly associated according to Fisher’s exact test and with a Bonferroni correction are indicated. It also specifies the pathotype group soft core genome and OGs classified as underrepresented and unspecific. For each OG the locus tag and annotation of one representative protein from one E. coli genome of the group is shown (or in the case of paralogs several representative proteins). (XLSX 523 kb) [file 12864_2017_3739_MOESM7_ESM.xlsx]

## Sheet: Overall_stats
Pathotype-enriched (MAEC or commensal) OGs in the 25 bovine-associated E. coli strain panel.
In the following sheets the representative annotation from only one genome is shown.
# category	OG_count	CDS_count (all included genomes)
commensal_enriched	48	309
group_soft_core	3820	92462
MAEC_enriched	36	463
underrepresented	8832	14490
unspecific	745	5969

## Sheet: MAEC-enriched
# OG#	ID	gene	EC_number	product	organism	presence_in_commensal_strains	presence_in_mastitis_strains	proportion_in_commensal_strains	proportion_in_mastitis_strains	significant_Fisher_exact_p-value	significant_Bonferroni-corrected_p-value	phylogroup_subject_hit	phylogroup_category_hit	all-strain_soft_core
100	EC1303_c16710	cspI		cold shock protein	Escherichia coli 1303	3	13	0.333333	0.8125	0.0308105	not_significant	EC1303_c10090,EC1303_c36970,EC1303_c05970,EC1303_c19950	phylogroup_soft_core	EC1303_c10090,EC1303_c36970,EC1303_c05970,EC1303_c19950
101	EC13107_144c00080			hypothetical protein	Escherichia coli 131/07	3	12	0.333333	0.75	not_significant	not_significant
	EC13107_29c00810			hypothetical protein	Escherichia coli 131/07
122	EC1303_c16770	cspB		cold shock protein	Escherichia coli 1303	3	14	0.333333	0.875	0.00986062	not_significant	EC1303_c36970,EC1303_c10090	phylogroup_soft_core	EC1303_c36970,EC1303_c10090
998	EC1303_c16830	relE		toxin of the RelE-RelB toxin-antitoxin system	Escherichia coli 1303	2	12	0.222222	0.75	0.0168367	not_significant
999	EC1303_c16840	relB		bifunctional antitoxin of the RelE-RelB toxin-antitoxin system/ transcriptional repressor	Escherichia coli 1303	2	14	0.222222	0.875	0.00218554	not_significant
1000	EC1303_c16860	flxA		uncharacterized protein	Escherichia coli 1303	2	14	0.222222	0.875	0.00218554	not_significant
1001	EC1303_c16890			putative integrase/transposase	Escherichia coli 1303	2	12	0.222222	0.75	0.0168367	not_significant
1002	EC1303_c16900			hypothetical protein	Escherichia coli 1303	1	11	0.111111	0.6875	0.011167	not_significant
1174	EC1303_c16790	quuQ_1		putative antitermination protein Q	Escherichia coli 1303	3	14	0.333333	0.875	0.00986062	not_significant
	EC1303_c45980	quuQ_2		putative antitermination protein Q	Escherichia coli 1303
1176	EC13107_46c00090			hypothetical protein	Escherichia coli 131/07	2	12	0.222222	0.75	0.0168367	not_significant	EC13107_46c00090	A-E_enriched
1178	EC1303_c16750	ydfR		uncharacterized protein	Escherichia coli 1303	2	13	0.222222	0.8125	0.00895263	not_significant
1180	EC1303_c16730	rzpQ		Rz-like protein	Escherichia coli 1303	3	14	0.333333	0.875	0.00986062	not_significant
1339	EC1303_c24270	rhmR		putative DNA-binding transcriptional regulator for the rhm operon	Escherichia coli 1303	2	11	0.222222	0.6875	0.0414053	not_significant	EC1303_c24270	B1_absent
1725	EC13107_63c00240			alpha amylase	Escherichia coli 131/07	2	11	0.222222	0.6875	0.0414053	not_significant	EC13107_63c00240	A_enriched
1829	EC1303_c10450	insF1_2		IS3 transposase B	Escherichia coli 1303	3	12	0.333333	0.75	not_significant	not_significant
1974	EC1303_c28760			hypothetical protein	Escherichia coli 1303	2	11	0.222222	0.6875	0.0414053	not_significant	EC1303_c28760	A_enriched
1975	EC1303_c28750	insL1_2		IS186 transposase	Escherichia coli 1303	2	11	0.222222	0.6875	0.0414053	not_significant	EC1303_c28750	A_enriched
2052	E1470_c05180	ylbG		putative DNA-binding transcriptional regulator	Escherichia coli ECC-1470	3	14	0.333333	0.875	0.00986062	not_significant
2055	EC1303_c04920	ybbC		putative immunity protein	Escherichia coli 1303	2	14	0.222222	0.875	0.00218554	not_significant
2057	EC1303_c31160			hypothetical protein	Escherichia coli 1303	3	12	0.333333	0.75	not_significant	not_significant	EC1303_c31160	A-E_enriched
2457	EC1303_c02760	yafO		mRNA interferase toxin of the YafO-YafN toxin-antitoxin system	Escherichia coli 1303	2	11	0.222222	0.6875	0.0414053	not_significant	EC1303_c02760	A_enriched
2458	EC1303_c02750	yafN		antitoxin of the YafO-YafN toxin-antitoxin system	Escherichia coli 1303	2	12	0.222222	0.75	0.0168367	not_significant	EC1303_c02750	A-E_enriched
2465	EC1303_c12230		3.1.11.-	putative exonuclease from phage origin	Escherichia coli 1303	3	14	0.333333	0.875	0.00986062	not_significant	EC1303_c12230,EC1303_c16970	B2_absent
	EC1303_c16970	recE	3.1.11.-	exonuclease VIII, 5' -> 3' specific dsDNA exonuclease	Escherichia coli 1303							EC1303_c16970, EC1303_c12230	B2_absent
2478	EC1303_c31140			hypothetical protein	Escherichia coli 1303	3	12	0.333333	0.75	not_significant	not_significant	EC1303_c31140	A-E_enriched
2884	EC1303_c06590			hypothetical protein	Escherichia coli 1303	2	11	0.222222	0.6875	0.0414053	not_significant	EC1303_c06590	A_enriched
2885	EC1303_c06580	ybfP		lipoprotein	Escherichia coli 1303	2	11	0.222222	0.6875	0.0414053	not_significant	EC1303_c06580	A_enriched
2889	EC1303_c01600	yaeI		phosphodiesterase with model substrate bis-pNPP	Escherichia coli 1303	2	11	0.222222	0.6875	0.0414053	not_significant	EC1303_c01600	A_enriched
3053	EC1303_c40260	aslA	3.1.6.1	putative Ser-type periplasmic non-aryl sulfatase	Escherichia coli 1303	3	11	0.333333	0.6875	not_significant	not_significant	EC1303_c40260	B1_absent
3296	EC1303_c12460	quuD		putative antitermination protein	Escherichia coli 1303	3	11	0.333333	0.6875	not_significant	not_significant
3800	EC1303_c32300	higB		mRNA interferase toxin of the HigB-HigA toxin-antitoxin system	Escherichia coli 1303	3	11	0.333333	0.6875	not_significant	not_significant	EC1303_c32300	B1_absent
3833	EC1303_c36470			hypothetical protein	Escherichia coli 1303	3	11	0.333333	0.6875	not_significant	not_significant	EC1303_c36470	A-E_enriched
3940	EC1303_c29770	eprI		type III secretion apparatus needle protein	Escherichia coli 1303	2	11	0.222222	0.6875	0.0414053	not_significant	EC1303_c29770	A-E_enriched
3953	EC13107_64c00410			hypothetical protein	Escherichia coli 131/07	2	12	0.222222	0.75	0.0168367	not_significant	EC13107_64c00410	A-E_enriched
3976	EC1303_c10470			malonyl CoA-acyl carrier protein transacylase	Escherichia coli 1303	2	11	0.222222	0.6875	0.0414053	not_significant	EC1303_c10470,D611311_67c02040	A_enriched,E_enriched
4155	EC1303_c12530			phage envelope protein	Escherichia coli 1303	3	14	0.333333	0.875	0.00986062	not_significant	EC1303_c12530,EC1303_c16680	B2_absent
	EC1303_c16680	ydfO		uncharacterized protein	Escherichia coli 1303							EC1303_c16680,EC1303_c12530	B2_absent
5234	EC2772a_26c01800			hypothetical protein	Escherichia coli 2772a	3	11	0.333333	0.6875	not_significant	not_significant
	EC2772a_91c00020			hypothetical protein	Escherichia coli 2772a

## Sheet: commensal-enriched
# OG#	ID	gene	EC_number	product	organism	presence_in_commensal_strains	presence_in_mastitis_strains	proportion_in_commensal_strains	proportion_in_mastitis_strains	significant_Fisher_exact_p-value	significant_Bonferroni-corrected_p-value	phylogroup_subject_hit	phylogroup_category_hit	all-strain_soft_core
3608	RIKO2340_128c00050			IS66 Orf2-like protein	Escherichia coli RiKo 2340/09	6	3	0.666667	0.1875	0.0308105	not_significant
	RIKO2340_203c00010			IS66 Orf2-like protein	Escherichia coli RiKo 2340/09
4330	RIKO2340_65c00330			hypothetical protein	Escherichia coli RiKo 2340/09	6	5	0.666667	0.3125	not_significant	not_significant
5194	RIKO2340_182c00010			hypothetical protein	Escherichia coli RiKo 2340/09	6	1	0.666667	0.0625	0.00287081	not_significant	AA86_4c00220	B2_enriched
5226	RIKO2340_186c00060	shiF		transport protein ShiF	Escherichia coli RiKo 2340/09	6	1	0.666667	0.0625	0.00287081	not_significant
5227	RIKO2340_186c00050	iucA		aerobactin siderophore biosynthesis protein	Escherichia coli RiKo 2340/09	6	1	0.666667	0.0625	0.00287081	not_significant
5228	RIKO2340_186c00040	iucB		aerobactin siderophore biosynthesis protein, N(6)-hydroxylysine acetylase	Escherichia coli RiKo 2340/09	6	1	0.666667	0.0625	0.00287081	not_significant
5229	RIKO2340_186c00030	iucC		aerobactin siderophore biosynthesis protein	Escherichia coli RiKo 2340/09	6	1	0.666667	0.0625	0.00287081	not_significant
5230	RIKO2340_186c00020	iucD	1.14.13.59	L-lysine 6-monooxygenase (lysine N(6)-hydroxylase)	Escherichia coli RiKo 2340/09	6	1	0.666667	0.0625	0.00287081	not_significant
5231	RIKO2340_186c00010	iutA		ferric aerobactin receptor precursor IutA	Escherichia coli RiKo 2340/09	6	1	0.666667	0.0625	0.00287081	not_significant
5339	RIKO2299_20c00770			peptidase, S54 family protein	Escherichia coli RiKo 2299/09	6	4	0.666667	0.25	not_significant	not_significant	E1470_c07020	B1-B2_enriched
5359	RIKO2299_37c00120			putative fimbrial outer membrane usher protein	Escherichia coli RiKo 2299/09	7	5	0.777778	0.3125	0.0414053	not_significant	E1470_c15120	A_absent
5361	RIKO2299_37c00140			putative major fimbrial subunit FmlA	Escherichia coli RiKo 2299/09	7	5	0.777778	0.3125	0.0414053	not_significant	E1470_c15140,EC1303_c45060	A_absent,phylogroup_soft_core	EC1303_c45060
5362	RIKO2299_37c00170			hypothetical protein	Escherichia coli RiKo 2299/09	6	3	0.666667	0.1875	0.0308105	not_significant	EC2772a_26c02740	B1_enriched
5365	RIKO2299_37c00420	bcgH		putative carbohydrate-specific outer membrane porin	Escherichia coli RiKo 2299/09	6	5	0.666667	0.3125	not_significant	not_significant	E1470_c15450	B1_enriched
5366	RIKO2299_37c00430	bcgI	2.7.1.69	PTS system lactose/cellobiose family IIA subunit	Escherichia coli RiKo 2299/09	6	4	0.666667	0.25	not_significant	not_significant	EC2772a_26c02480	B1_enriched
5370	RIKO2299_58c00170			hypothetical protein	Escherichia coli RiKo 2299/09	6	1	0.666667	0.0625	0.00287081	not_significant	RIKO2299_58c00170	B1_enriched
5372	RIKO2299_58c00460	casD		CRISPR-associated protein Cas5/CasD, subtype I-E/ECOLI	Escherichia coli RiKo 2299/09	6	5	0.666667	0.3125	not_significant	not_significant	E1470_c28440	B1_enriched
5373	RIKO2299_58c00470	casC		CRISPR-associated protein Cas7/Cse4/CasC, subtype I-E/ECOLI	Escherichia coli RiKo 2299/09	6	5	0.666667	0.3125	not_significant	not_significant	E1470_c28450	B1_enriched
5378	RIKO2299_74c00400			arylsulfatase	Escherichia coli RiKo 2299/09	6	4	0.666667	0.25	not_significant	not_significant	EC2772a_59c00030, EC1303_c40260	B1_enriched,B1_absent
5380	RIKO2340_58c01420	cscA	3.2.1.26	sucrose-6-phosphate hydrolase	Escherichia coli RiKo 2340/09	7	5	0.777778	0.3125	0.0414053	not_significant	E1470_c24550	B1-E_enriched
5381	RIKO2340_58c01410	cscK	2.7.1.4	fructokinase	Escherichia coli RiKo 2340/09	7	5	0.777778	0.3125	0.0414053	not_significant	E1470_c24540	B1-E_enriched
5382	RIKO2340_58c01400	cscB		sucrose transport protein	Escherichia coli RiKo 2340/09	6	5	0.666667	0.3125	not_significant	not_significant	E1470_c24530	B1-E_enriched
5385	RIKO2299_52c00890	gatZ	4.1.2.40	D-tagatose 1,6-bisphosphate aldolase 2, subunit	Escherichia coli RiKo 2299/09	7	5	0.777778	0.3125	0.0414053	not_significant	E1470_c21890	A_absent
5388	RIKO2299_52c00860	gatC		galactitol-specific enzyme IIC component of PTS	Escherichia coli RiKo 2299/09	7	5	0.777778	0.3125	0.0414053	not_significant	E1470_c21860	A_absent
5390	RIKO2299_52c00840	gatR		galactitol utilization operon repressor	Escherichia coli RiKo 2299/09	7	5	0.777778	0.3125	0.0414053	not_significant	E1470_c21840	A_absent
5400	RIKO2299_80c00140			nucleotidyltransferase	Escherichia coli RiKo 2299/09	6	4	0.666667	0.25	not_significant	not_significant	E1470_c41650	B1_enriched
5401	RIKO2299_80c00130			SPFH domain-containing protein	Escherichia coli RiKo 2299/09	6	4	0.666667	0.25	not_significant	not_significant	E1470_c41640	B1_enriched
5406	RIKO2299_91c00460			UDP-galactose:(galactosyl) LPS alpha1,2-galactosyltransferase WaaW	Escherichia coli RiKo 2299/09	6	4	0.666667	0.25	not_significant	not_significant
5407	RIKO2299_91c00450			lipopolysaccharide core biosynthesis protein	Escherichia coli RiKo 2299/09	6	4	0.666667	0.25	not_significant	not_significant
5417	RIKO2299_62c00630			hypothetical protein	Escherichia coli RiKo 2299/09	6	4	0.666667	0.25	not_significant	not_significant	E1470_c29800	B1-E_enriched
5418	RIKO2299_63c00290			putative DNA-binding protein	Escherichia coli RiKo 2299/09	7	5	0.777778	0.3125	0.0414053	not_significant	E1470_c30450	A_absent
5419	RIKO2299_63c00300			putative membrane protein	Escherichia coli RiKo 2299/09	7	5	0.777778	0.3125	0.0414053	not_significant	E1470_c30460	A_absent
5420	RIKO2299_63c00310			ABC transporter permease	Escherichia coli RiKo 2299/09	7	5	0.777778	0.3125	0.0414053	not_significant	E1470_c30470	A_absent
5421	RIKO2299_63c00320			ABC transporter, ATP-binding protein	Escherichia coli RiKo 2299/09	7	5	0.777778	0.3125	0.0414053	not_significant	E1470_c30480	A_absent
5422	RIKO2299_63c00330			ABC transporter, ATP-binding protein	Escherichia coli RiKo 2299/09	7	5	0.777778	0.3125	0.0414053	not_significant	E1470_c30490	A_absent
5423	RIKO2299_63c00500			lipoprotein	Escherichia coli RiKo 2299/09	7	3	0.777778	0.1875	0.00895263	not_significant	EC2772a_47c02630	A_absent
5426	RIKO2299_63c00850	gspG		type II secretion system protein G	Escherichia coli RiKo 2299/09	6	4	0.666667	0.25	not_significant	not_significant	E1470_c30990	B1-B2_enriched
5441	RIKO2299_91c00440			UDP-galactose:(glucosyl) LPS alpha1,2-galactosyltransferase WaaT	Escherichia coli RiKo 2299/09	6	4	0.666667	0.25	not_significant	not_significant
5442	RIKO2299_91c00430			UDP-glucose:(glucosyl) LPS alpha1,3-glucosyltransferase WaaO	Escherichia coli RiKo 2299/09	6	4	0.666667	0.25	not_significant	not_significant
5459	RIKO2340_103c00200	chpB		toxin of the ChpB-ChpS toxin-antitoxin system	Escherichia coli RiKo 2340/09	7	4	0.777778	0.25	0.0168367	not_significant	E1470_c43720	B1_enriched
5460	RIKO2340_103c00190	chpS		antitoxin of the ChpBS toxin-antitoxin system	Escherichia coli RiKo 2340/09	7	4	0.777778	0.25	0.0168367	not_significant	E1470_c43710	B1_enriched
5462	RIKO2340_203c00020			putative IS protein	Escherichia coli RiKo 2340/09	6	1	0.666667	0.0625	0.00287081	not_significant
5470	RIKO2299_66c01200			hypothetical protein	Escherichia coli RiKo 2299/09	7	5	0.777778	0.3125	0.0414053	not_significant	E1470_c35480	B1-B2_enriched
5471	RIKO2299_66c01190			hypothetical protein	Escherichia coli RiKo 2299/09	7	5	0.777778	0.3125	0.0414053	not_significant	E1470_c35470	B1-B2_enriched
5475	RIKO2299_31c00840			outer membrane autotransporter barrel domain protein	Escherichia coli RiKo 2299/09	6	4	0.666667	0.25	not_significant	not_significant	E1470_c11930	B1_enriched
5477	RIKO2299_31c00870			hypothetical protein	Escherichia coli RiKo 2299/09	7	4	0.777778	0.25	0.0168367	not_significant	E1470_c11980	B1-B2_enriched
5480	RIKO2299_11c00450		2.1.1.72	DNA adenine methyltransferase, SAM-dependent	Escherichia coli RiKo 2299/09	6	5	0.666667	0.3125	not_significant	not_significant	EC2772a_91c00180	B1-B2_enriched
5605	RIKO2340_58c01430	cscR		sucrose operon repressor	Escherichia coli RiKo 2340/09	6	5	0.666667	0.3125	not_significant	not_significant	E1470_c24560	B1-E_enriched

## Sheet: group_soft_core
# OG#	ID	gene	EC_number	product	organism
23	EC1303_c37460	yibI		putative inner membrane protein	Escherichia coli 1303
24	EC1303_c37330	yiaW		putative inner membrane protein	Escherichia coli 1303
25	EC1303_c37450	yibH		putative membrane fusion protein (MFP) component of efflux pump	Escherichia coli 1303
26	EC1303_c37320	yiaV		membrane fusion protein (MFP) component of efflux pump, signal anchor	Escherichia coli 1303
28	EC1303_c07960	fsaA	4.1.2.-	fructose-6-phosphate aldolase 1	Escherichia coli 1303
29	EC1303_c41680	fsaB	4.1.2.-	fructose-6-phosphate aldolase 2	Escherichia coli 1303
30	EC1303_c09140	dmsB	1.8.99.-	dimethyl sulfoxide reductase, anaerobic, subunit B	Escherichia coli 1303
31	EC1303_c17100	ynfG		oxidoreductase, Fe-S subunit	Escherichia coli 1303
46	EC1303_109p01090	finO		fertility inhibition protein	Escherichia coli 1303-plasmid p1303 109
47	EC1303_109p01150	srnB		modulation of SrnB' protein	Escherichia coli 1303-plasmid p1303 109
	EC1303_109p01160	srnB'		post-segregation killing	Escherichia coli 1303-plasmid p1303 109
48	EC1303_c45410			hypothetical protein	Escherichia coli 1303
49	EC1303_c05730			hypothetical protein	Escherichia coli 1303
50	EC1303_109p00560			hypothetical protein	Escherichia coli 1303-plasmid p1303 109
64	EC1303_c21820	yeeS_3		putative DNA repair protein	Escherichia coli 1303
75	EC1303_c13490	ldrA		toxic polypeptide, small	Escherichia coli 1303
	EC1303_c13500	ldrB		toxic polypeptide, small	Escherichia coli 1303
	EC1303_c13510	ldrC		toxic polypeptide, small	Escherichia coli 1303
76	EC1303_c13590	narK		nitrate/nitrite transporter	Escherichia coli 1303
77	EC1303_c15740	narU		nitrate/nitrite transporter	Escherichia coli 1303
78	EC1303_c13600	narG	1.7.99.4	nitrate reductase 1, alpha subunit	Escherichia coli 1303
79	EC1303_c15730	narZ	1.7.99.4	nitrate reductase 2 (NRZ), alpha subunit	Escherichia coli 1303
80	EC1303_c13610	narH	1.7.99.4	nitrate reductase 1, beta (Fe-S) subunit	Escherichia coli 1303
81	EC1303_c15720	narY	1.7.99.4	nitrate reductase 2 (NRZ), beta subunit	Escherichia coli 1303
82	EC1303_c13630	narI	1.7.99.4	nitrate reductase 1, gamma (cytochrome b(NR)) subunit	Escherichia coli 1303
83	EC1303_c15700	narV	1.7.99.4	nitrate reductase 2 (NRZ), gamma subunit	Escherichia coli 1303
85	EC1303_c21030			hypothetical protein	Escherichia coli 1303
86	EC1303_c13940	yciG		KGG family protein	Escherichia coli 1303
87	EC1303_c10250	ymdF		KGG family protein	Escherichia coli 1303
91	EC1303_109p00810	traP		conjugal transfer protein	Escherichia coli 1303-plasmid p1303 109
92	EC1303_109p00720	ygfA		lytic transglycosylase	Escherichia coli 1303-plasmid p1303 109
93	EC1303_109p00710			hypothetical protein	Escherichia coli 1303-plasmid p1303 109
96	EC1303_c09220	pflB	2.3.1.54	pyruvate formate-lyase 1	Escherichia coli 1303
97	EC1303_c32590	tdcE	2.3.1.54	pyruvate formate-lyase 4/2-ketobutyrate formate-lyase	Escherichia coli 1303
99	EC1303_c10090	cspG		cold shock protein CspG	Escherichia coli 1303
114	EC1303_c12420	hokD_1		small toxic polypeptide	Escherichia coli 1303
	EC1303_c16820	hokD_2		small toxic polypeptide	Escherichia coli 1303
115	EC1303_c12440			hypothetical protein	Escherichia coli 1303
	EC1303_c16800			hypothetical protein	Escherichia coli 1303
116	EC1303_c00590	araD	5.1.3.4	L-ribulose-5-phosphate 4-epimerase	Escherichia coli 1303
117	EC1303_c37260	sgbE	5.1.3.4	L-ribulose-5-phosphate 4-epimerase	Escherichia coli 1303
118	EC1303_c15780	fdnG	1.2.1.2	formate dehydrogenase-N, alpha subunit, nitrate-inducible	Escherichia coli 1303
119	EC1303_c41170	fdoG	1.2.1.2	formate dehydrogenase-O, large subunit	Escherichia coli 1303
120	EC1303_c15790	fdnH		formate dehydrogenase-N, Fe-S (beta) subunit, nitrate-inducible	Escherichia coli 1303
121	EC1303_c41160	fdoH		formate dehydrogenase-O, Fe-S subunit	Escherichia coli 1303
123	EC1303_c36970	cspA		RNA chaperone and antiterminator, cold-inducible	Escherichia coli 1303
124	EC1303_c17080	ynfE		putative selenate reductase, periplasmic	Escherichia coli 1303
125	EC1303_c17090	ynfF		S- and N-oxide reductase, A subunit, periplasmic	Escherichia coli 1303
126	EC1303_c17340	fumA	4.2.1.2	fumarate hydratase (fumarase A), aerobic class I	Escherichia coli 1303
127	EC1303_c43460	fumB	4.2.1.2	anaerobic class I fumarate hydratase (fumarase B)	Escherichia coli 1303
128	EC1303_c19860	sdaA	4.3.1.17	L-serine dehydratase 1	Escherichia coli 1303
129	EC1303_c29130	sdaB	4.3.1.17	L-serine dehydratase 2	Escherichia coli 1303
130	EC1303_c19950	cspC		stress protein, member of the CspA-family	Escherichia coli 1303
131	EC1303_c05970	cspE		constitutive cold shock family transcription antiterminator and regulator of RNA stability	Escherichia coli 1303
134	EC1303_c23410	nupX		nucleoside permease	Escherichia coli 1303
135	EC1303_c23440	psuT		putative nucleoside transporter	Escherichia coli 1303
136	EC1303_c23500	setB		lactose/glucose efflux system	Escherichia coli 1303
137	EC1303_c38840	setC		putative arabinose efflux transporter	Escherichia coli 1303
138	EC1303_c26150	tktB	2.2.1.1	transketolase 2, thiamine triphosphate-binding	Escherichia coli 1303
139	EC1303_c30570	tktA	2.2.1.1	transketolase 1, thiamine triphosphate-binding	Escherichia coli 1303
140	EC1303_c26390	hyfG	1.-.-.-	hydrogenase 4, subunit	Escherichia coli 1303
141	EC1303_c28400	hycE	1.12.7.2	hydrogenase 3, large subunit	Escherichia coli 1303
142	EC1303_c04560	acrB		multidrug efflux system protein	Escherichia coli 1303
143	EC1303_c34120	acrF		multidrug efflux system protein	Escherichia coli 1303
144	EC1303_c30080	ygfQ		putative purine permease	Escherichia coli 1303
145	EC1303_c42870	yjcD		inner membrane putative guanine permease	Escherichia coli 1303
146	EC1303_c30140	lysS	6.1.1.6	lysine tRNA synthetase, constitutive	Escherichia coli 1303
147	EC1303_c43540	lysU	6.1.1.6	lysine tRNA synthetase, inducible	Escherichia coli 1303
148	E1470_c31270	pitB		phosphate transporter	Escherichia coli ECC-1470
149	EC1303_c36350	pitA		phosphate transporter, low-affinity	Escherichia coli 1303
153	EC1303_c32580	tdcF		putative reactive intermediate deaminase	Escherichia coli 1303
154	EC1303_c44720	ridA		enamine/imine deaminase, reaction intermediate detoxification	Escherichia coli 1303
155	EC1303_c36000	livK		leucine transporter subunit	Escherichia coli 1303
156	EC1303_c36020	livJ		leucine/isoleucine/valine transporter subunit	Escherichia coli 1303
157	EC1303_c38900	yicO		putative adenine permease	Escherichia coli 1303
158	EC1303_c39410	purP		adenine:H+ symporter	Escherichia coli 1303
159	EC1303_c23870	napF		ferredoxin-type protein, role in electron transfer to periplasmic nitrate reductase NapA	Escherichia coli 1303
160	EC1303_c23860	napD		assembly protein for periplasmic nitrate reductase	Escherichia coli 1303
161	EC1303_c23850	napA	1.7.99.4	nitrate reductase, periplasmic, large subunit	Escherichia coli 1303
162	EC1303_c23840	napG		ferredoxin-type protein essential for electron transfer from ubiquinol to periplasmic nitrate reductase (NapAB)	Escherichia coli 1303
163	EC1303_c23830	napH		ferredoxin-type protein essential for electron transfer from ubiquinol to periplasmic nitrate reductase (NapAB)	Escherichia coli 1303
164	EC1303_c23820	napB		nitrate reductase, small, cytochrome C550 subunit, periplasmic	Escherichia coli 1303
165	EC1303_c23810	napC		quinol dehydrogenase, electron source for NapAB	Escherichia coli 1303
166	EC1303_c23800	ccmA		heme exporter subunit	Escherichia coli 1303
167	EC1303_c23790	ccmB		heme exporter subunit	Escherichia coli 1303
168	EC1303_c23780	ccmC		heme exporter subunit	Escherichia coli 1303
169	EC1303_c23770	ccmD		cytochrome c biogenesis protein	Escherichia coli 1303
170	EC1303_c23760	ccmE		periplasmic heme chaperone	Escherichia coli 1303
171	EC1303_c23750	ccmF		heme lyase, CcmF subunit	Escherichia coli 1303
172	EC1303_c23740	dsbE		periplasmic thioredoxin of cytochrome c-type biogenesis	Escherichia coli 1303
173	EC1303_c23730	ccmH		heme lyase, CcmH subunit	Escherichia coli 1303
174	EC1303_c29030	gudD	4.2.1.40	(D)-glucarate dehydratase 1	Escherichia coli 1303
175	EC1303_c29040	gudX		glucarate dehydratase-related protein, substrate unknown	Escherichia coli 1303
176	EC1303_c29050	gudP		putative D-glucarate transporter	Escherichia coli 1303
177	EC1303_c29060	yqcA		short-chain flavodoxin, FMN-binding	Escherichia coli 1303
178	EC1303_c29070	truC	4.2.1.70	tRNA(Ile1,Asp) pseudouridine(65) synthase	Escherichia coli 1303
179	EC1303_c29080			hypothetical protein	Escherichia coli 1303
180	EC1303_c29090	syd		SecY-interacting protein	Escherichia coli 1303
181	EC1303_c29100	queF	1.7.1.-	7-cyano-7-deazaguanine reductase (NADPH-dependent)	Escherichia coli 1303
182	EC1303_c29110			hypothetical protein	Escherichia coli 1303
183	EC1303_c29120	sdaC		putative serine transporter	Escherichia coli 1303
184	EC1303_c29140	ygdG	3.1.11.-	Ssb-binding protein, misidentified as ExoIX	Escherichia coli 1303
185	EC1303_c29150	fucO	1.1.1.77	L-1,2-propanediol oxidoreductase	Escherichia coli 1303
186	EC1303_c29160	fucA	4.1.2.17	L-fuculose-1-phosphate aldolase	Escherichia coli 1303
187	EC1303_c45060	fimA		major type 1 subunit fimbrin (pilin)	Escherichia coli 1303
188	EC1303_c45070	fimI		fimbrial protein involved in type 1 pilus biosynthesis	Escherichia coli 1303
189	EC1303_c45080	fimC		periplasmic chaperone	Escherichia coli 1303
190	EC1303_c45090	fimD		fimbrial usher outer membrane porin protein	Escherichia coli 1303
191	EC1303_c45100	fimF		minor component of type 1 fimbriae	Escherichia coli 1303
192	EC1303_c45110	fimG		minor component of type 1 fimbriae	Escherichia coli 1303
193	EC1303_c45120	fimH		minor component of type 1 fimbriae	Escherichia coli 1303
194	E1470_c44740	gntP		fructuronate transporter	Escherichia coli ECC-1470
195	EC1303_c45130	uxuA	4.2.1.8	mannonate hydrolase	Escherichia coli 1303
196	EC1303_c45140	uxuB	1.1.1.57	D-mannonate oxidoreductase, NAD-dependent	Escherichia coli 1303
197	EC1303_c36870	eptB		KDO phosphoethanolamine transferase, Ca(2+)-inducible	Escherichia coli 1303
198	EC1303_c36880	yhjX		pyruvate-inducible inner membrane protein, putative transporter	Escherichia coli 1303
199	EC1303_c36890	yhjY		autotransporter beta-domain protein	Escherichia coli 1303
200	EC1303_c36900	tag	3.2.2.20	3-methyl-adenine DNA glycosylase I, constitutive	Escherichia coli 1303
201	EC1303_c36910	yiaC		putative acyl-CoA transferase	Escherichia coli 1303
202	EC1303_c36920	bisC	1.-.-.-	biotin sulfoxide reductase	Escherichia coli 1303
203	EC1303_c36930	yiaD		outer membrane lipoprotein	Escherichia coli 1303
204	EC1303_c36940	ghrB	1.1.1.215;1.1.1.79	glyoxylate/hydroxypyruvate reductase B	Escherichia coli 1303
205	EC1303_c36950	yiaF		barrier effect co-colonization resistance factor lipoprotein	Escherichia coli 1303
206	EC1303_c36960	yiaG		HTH CROC1 family putative transcriptional regulator	Escherichia coli 1303
207	EC1303_c19850	nudL		putative CoA pyrophosphohydrolase, weak 3-phosphohydroxypyruvate phosphatase	Escherichia coli 1303
208	EC1303_c19870	yoaD		putative membrane-anchored cyclic-di-GMP phosphodiesterase, regulator of cellulose production	Escherichia coli 1303
209	EC1303_c19880	yoaE		putative inner membrane protein	Escherichia coli 1303
210	EC1303_c19890	manX	2.7.1.69	fused mannose-specific PTS enzymes: IIA component/IIB component	Escherichia coli 1303
211	EC1303_c19900	manY		mannose-specific enzyme IIC component of PTS	Escherichia coli 1303
212	EC1303_c19910	manZ		mannose-specific enzyme IID component of PTS	Escherichia coli 1303
213	EC1303_c19920	yobD		putative inner membrane protein	Escherichia coli 1303
214	EC1303_c19930	mntP		putative Mn(2+) efflux pump, mntR-regulated	Escherichia coli 1303
215	EC1303_c19940	rlmA	2.1.1.187	23S rRNA m(1)G745 methyltransferase, SAM-dependent	Escherichia coli 1303
216	EC1303_c24540	nuoK		NADH:ubiquinone oxidoreductase, membrane subunit K	Escherichia coli 1303
217	EC1303_c24550	nuoJ		NADH:ubiquinone oxidoreductase, membrane subunit J	Escherichia coli 1303
218	EC1303_c24560	nuoI	1.6.5.3	NADH:ubiquinone oxidoreductase, chain I	Escherichia coli 1303
219	EC1303_c24570	nuoH		NADH:ubiquinone oxidoreductase, membrane subunit H	Escherichia coli 1303
220	EC1303_c24580	nuoG	1.6.5.3	NADH:ubiquinone oxidoreductase, chain G	Escherichia coli 1303
221	EC1303_c24590	nuoF	1.6.5.3	NADH:ubiquinone oxidoreductase, chain F	Escherichia coli 1303
222	EC1303_c24600	nuoE	1.6.5.3	NADH:ubiquinone oxidoreductase, chain E	Escherichia coli 1303
223	EC1303_c24610	nuoC	1.6.5.3	NADH:ubiquinone oxidoreductase, fused CD subunit	Escherichia coli 1303
224	EC1303_c24620	nuoB	1.6.5.3	NADH:ubiquinone oxidoreductase, chain B	Escherichia coli 1303
225	EC1303_c24630	nuoA		NADH:ubiquinone oxidoreductase, membrane subunit A	Escherichia coli 1303
226	EC13107_57c00670			hypothetical protein	Escherichia coli 131/07
227	EC1303_c24640	lrhA		transcriptional repressor of flagellar, motility and chemotaxis genes	Escherichia coli 1303
228	EC1303_c24650	alaA		valine-pyruvate aminotransferase 2	Escherichia coli 1303
229	EC1303_c24660	yfbR		5'-nucleotidase	Escherichia coli 1303
230	EC1303_c24670	yfbS		putative transporter	Escherichia coli 1303
231	EC1303_c24680	yfbT		sugar phosphatase	Escherichia coli 1303
232	EC1303_c24690			hypothetical protein	Escherichia coli 1303
233	EC1303_c24700	yfbV		protein involved in regulation of chromosome structure	Escherichia coli 1303
234	EC1303_c24710	ackA	2.7.2.-;2.7.2.1	acetate kinase A and propionate kinase 2	Escherichia coli 1303
235	EC1303_c24720	pta	2.3.1.8	phosphate acetyltransferase	Escherichia coli 1303
236	EC1303_c24730	yfcC		putative inner membrane transporter, C4-dicarboxylate anaerobic carrier family	Escherichia coli 1303
237	EC1303_c24740	yfcD		putative NUDIX hydrolase	Escherichia coli 1303
238	EC1303_c24750	yfcE		phosphodiesterase activity on bis-pNPP	Escherichia coli 1303
239	EC1303_c24760	yfcF		glutathione S-transferase	Escherichia coli 1303
240	EC1303_c24770	yfcG		GSH-dependent disulfide bond oxidoreductase	Escherichia coli 1303
241	EC1303_c24780	folX	5.-.-.-	D-erythro-7,8-dihydroneopterin triphosphate 2'-epimerase and dihydroneopterin aldolase	Escherichia coli 1303
242	EC1303_c24790	yfcH		putative NAD-dependent nucleotide-sugar epimerase	Escherichia coli 1303
243	EC1303_c24800	yfcI		transposase 31 family protein	Escherichia coli 1303
244	EC1303_c24810	hisP		histidine/lysine/arginine/ornithine transporter subunit	Escherichia coli 1303
245	EC1303_c24820	hisM		histidine/lysine/arginine/ornithine transporter subunit	Escherichia coli 1303
246	EC1303_c24830	hisQ		histidine/lysine/arginine/ornithine transporter permease subunit	Escherichia coli 1303
247	EC1303_c24840	hisJ		histidine/lysine/arginine/ornithine transporter subunit	Escherichia coli 1303
248	EC1303_c24850	argT		lysine/arginine/ornithine transporter subunit	Escherichia coli 1303
249	EC1303_c24860	ubiX	4.1.1.-	3-octaprenyl-4-hydroxybenzoate carboxy-lyase	Escherichia coli 1303
250	EC1303_c24870	purF	2.4.2.14	amidophosphoribosyltransferase	Escherichia coli 1303
251	EC1303_c24880	cvpA		colicin V production membrane protein	Escherichia coli 1303
252	EC1303_c24890	dedD		membrane-anchored periplasmic protein involved in septation	Escherichia coli 1303
253	EC1303_c24900	folC	6.3.2.12;6.3.2.17	bifunctional folylpolyglutamate synthase/ dihydrofolate synthase	Escherichia coli 1303
254	EC1303_c24910	accD	6.4.1.2	acetyl-CoA carboxylase, beta (carboxyltransferase) subunit	Escherichia coli 1303
255	EC1303_c24920	dedA		DedA family inner membrane protein	Escherichia coli 1303
256	EC1303_c24930	truA	4.2.1.70	tRNA pseudouridine(38-40) synthase	Escherichia coli 1303
257	EC1303_c24940	usg		putative semialdehyde dehydrogenase	Escherichia coli 1303
258	EC1303_c24950	pdxB	1.1.1.-	erythronate-4-phosphate dehydrogenase	Escherichia coli 1303
259	EC1303_c24960	flk		putative flagella assembly protein	Escherichia coli 1303
260	EC1303_c24970	yfcJ		putative arabinose efflux transporter	Escherichia coli 1303
261	EC1303_c24980	fabB	2.3.1.41	3-oxoacyl-[acyl-carrier-protein] synthase I	Escherichia coli 1303
262	EC1303_c24990	mnmC		fused 5-methylaminomethyl-2-thiouridine-forming enzyme methyltransferase and FAD-dependent demodification enzyme	Escherichia coli 1303
263	EC1303_c25000			hypothetical protein	Escherichia coli 1303
264	EC1303_c25010	epmC		elongation factor P Lys34 hydroxylase	Escherichia coli 1303
265	EC1303_c25020	yfcA		putative inner membrane protein	Escherichia coli 1303
266	EC1303_c25030	mepA	3.4.24.-	murein DD-endopeptidase	Escherichia coli 1303
267	EC1303_c25040	aroC	4.2.3.5	chorismate synthase	Escherichia coli 1303
268	EC1303_c25050	prmB	2.1.1.-	N5-glutamine methyltransferase	Escherichia coli 1303
269	EC1303_c25060	smrB		putative DNA endonuclease	Escherichia coli 1303
271	EC1303_c25080	yfcP		putative fimbrial-like adhesin protein	Escherichia coli 1303
275	EC1303_c16190	hipA		toxin of HipAB TA pair	Escherichia coli 1303
276	EC1303_c16200	hipB		antitoxin of HipAB toxin-antitoxin system	Escherichia coli 1303
277	EC1303_c43330	yjcZ		YjcZ family protein, mutational suppressor of yhjH motility mutation	Escherichia coli 1303
278	EC1303_c43340	proP		proline/glycine betaine transporter	Escherichia coli 1303
279	EC1303_c43350	pmrR		putative membrane-bound BasS regulator	Escherichia coli 1303
280	EC1303_c43360	basS		sensory histidine kinase in two-component regulatory system with BasR	Escherichia coli 1303
281	EC1303_c43370	basR		response regulator in two-component regulatory system with BasS	Escherichia coli 1303
282	EC1303_c43380	eptA		lipid A phosphoethanolamine transferase	Escherichia coli 1303
283	EC1303_c43390	adiC		arginine:agmatine antiporter	Escherichia coli 1303
284	E1470_c42560	adiY		adi system transcriptional activator	Escherichia coli ECC-1470
285	EC1303_c43410	adiA	4.1.1.19	arginine decarboxylase	Escherichia coli 1303
286	EC1303_c43420	melR		melibiose operon transcriptional regulator	Escherichia coli 1303
287	EC1303_c43430	melA	3.2.1.22	alpha-galactosidase, NAD(P)-binding	Escherichia coli 1303
288	EC1303_c43440	melB		melibiose:sodium symporter	Escherichia coli 1303
289	EC1303_c43450	yjdF		putative inner membrane protein	Escherichia coli 1303
290	EC1303_c43470	dcuB		C4-dicarboxylate transporter, anaerobic	Escherichia coli 1303
291	EC1303_c43480	dcuR		response regulator in two-component regulatory system with DcuS	Escherichia coli 1303
292	EC1303_c43490	dcuS		sensory histidine kinase in two-component regulatory system with DcuR, regulator of anaerobic fumarate respiration	Escherichia coli 1303
293	EC1303_c43500	yjdI		putative 4Fe-4S mono-cluster protein	Escherichia coli 1303
294	EC1303_c43510	yjdJ		putative acyl-CoA transferase	Escherichia coli 1303
295	EC1303_c25250	dsdA	4.3.1.18	D-serine dehydratase	Escherichia coli 1303
296	EC1303_c25260	emrY		putative multidrug efflux system	Escherichia coli 1303
297	EC1303_c25270	emrK		EmrKY-TolC multidrug resistance efflux pump, membrane fusion protein component	Escherichia coli 1303
298	EC1303_c25280	evgA		response regulator in two-component regulatory system with EvgS	Escherichia coli 1303
299	EC1303_c39580	atpC	3.6.3.14	F1 sector of membrane-bound ATP synthase, epsilon subunit	Escherichia coli 1303
300	EC1303_c39590	atpD	3.6.3.14	F1 sector of membrane-bound ATP synthase, beta subunit	Escherichia coli 1303
301	EC1303_c39600	atpG	3.6.3.14	F1 sector of membrane-bound ATP synthase, gamma subunit	Escherichia coli 1303
302	EC1303_c39610	atpA	3.6.3.14	F1 sector of membrane-bound ATP synthase, alpha subunit	Escherichia coli 1303
303	EC1303_c39620	atpH	3.6.3.14	F1 sector of membrane-bound ATP synthase, delta subunit	Escherichia coli 1303
304	EC1303_c39630	atpF	3.6.3.14	F0 sector of membrane-bound ATP synthase, subunit b	Escherichia coli 1303
305	EC1303_c39640	atpE	3.6.3.14	F0 sector of membrane-bound ATP synthase, subunit c	Escherichia coli 1303
306	EC1303_c39650	atpB	3.6.3.14	F0 sector of membrane-bound ATP synthase, subunit a	Escherichia coli 1303
307	EC1303_c39660	atpI	3.6.3.14	ATP synthase, membrane-bound accessory factor	Escherichia coli 1303
308	EC1303_c39670	rsmG		16S rRNA m(7)G527 methyltransferase, SAM-dependent	Escherichia coli 1303
309	EC1303_c39680	mnmG		5-methylaminomethyl-2-thiouridine modification at tRNA U34	Escherichia coli 1303
310	EC1303_c39690	mioC		FMN-binding protein MioC	Escherichia coli 1303
311	EC1303_c39700	asnC		transcriptional activator of asnA	Escherichia coli 1303
312	EC1303_c39710	asnA	6.3.1.1	asparagine synthetase A	Escherichia coli 1303
313	EC1303_c39720	viaA		stimulator of RavA ATPase activity	Escherichia coli 1303
314	EC1303_c39730	ravA		hexameric AAA+ MoxR family ATPase, putative molecular chaperone	Escherichia coli 1303
315	EC1303_c39740	kup		potassium transporter	Escherichia coli 1303
316	EC1303_c39750	rbsD		putative cytoplasmic sugar-binding protein	Escherichia coli 1303
317	EC1303_c39760	rbsA		fused D-ribose transporter subunits of ABC superfamily: ATP-binding components	Escherichia coli 1303
318	EC1303_c39770	rbsC		D-ribose transporter subunit	Escherichia coli 1303
319	EC1303_c39780	rbsB		D-ribose transporter subunit	Escherichia coli 1303
320	EC1303_c39790	rbsK	2.7.1.15	ribokinase	Escherichia coli 1303
321	EC1303_c39800	rbsR		transcriptional repressor of ribose metabolism	Escherichia coli 1303
322	EC1303_c39810	hsrA		putative multidrug or homocysteine efflux system	Escherichia coli 1303
323	EC1303_c39820	yieP		putative transcriptional regulator	Escherichia coli 1303
324	EC1303_c06420	asnB	6.3.5.4	asparagine synthetase B	Escherichia coli 1303
325	EC1303_c14680	pgrR		murein peptide degradation regulator	Escherichia coli 1303
326	EC1303_c14670	ycjY		putative hydrolase	Escherichia coli 1303
327	EC1303_c14660	ymjC		putative oxidoreductase	Escherichia coli 1303
328	EC1303_c14650	mpaA		murein peptide amidase A	Escherichia coli 1303
329	EC1303_c14640	ycjG		L-Ala-D/L-Glu epimerase	Escherichia coli 1303
330	EC1303_c14630	tpx	1.11.1.-	lipid hydroperoxide peroxidase	Escherichia coli 1303
331	EC1303_c14620	tyrR		aromatic amino acid biosynthesis and transport regulon transcriptional regulator	Escherichia coli 1303
332	EC1303_c14610	ycjF		putative inner membrane protein	Escherichia coli 1303
333	EC1303_c14600	ycjX		putative P-loop NTPase	Escherichia coli 1303
336	EC1303_c15110	ydbC		putative NAD(P)-binding oxidoreductase	Escherichia coli 1303
338	EC1303_c37020	glyQ	6.1.1.14	glycine tRNA synthetase, alpha subunit	Escherichia coli 1303
339	EC1303_c37030	ysaB		putative lipoprotein	Escherichia coli 1303
340	EC1303_c37040	wecH		O-acetyltransferase for enterobacterial common antigen	Escherichia coli 1303
341	EC1303_c37050	yiaA		YiaAB family inner membrane protein, tandem domains	Escherichia coli 1303
342	EC1303_c37060	yiaB		YiaAB family inner membrane protein	Escherichia coli 1303
343	EC1303_c37070	xylB_2	2.7.1.17	xylulokinase	Escherichia coli 1303
344	EC1303_c37080	xylA	5.3.1.5	D-xylose isomerase	Escherichia coli 1303
345	EC1303_c37090	xylF		D-xylose transporter subunit	Escherichia coli 1303
346	EC1303_c00120			hypothetical protein	Escherichia coli 1303
347	EC1303_c00110			hypothetical protein	Escherichia coli 1303
348	EC1303_c00100	satP		succinate-acetate transporter	Escherichia coli 1303
349	EC1303_c00090	mog		molybdochelatase incorporating molybdenum into molybdopterin	Escherichia coli 1303
350	EC1303_c00080	talB	2.2.1.2	transaldolase B	Escherichia coli 1303
351	EC1303_c00070	yaaJ		putative transporter	Escherichia coli 1303
352	EC1303_c00060	yaaA		peroxide resistance protein, lowers intracellular iron	Escherichia coli 1303
353	EC1303_c40040	gpp	3.6.1.11;3.6.1.40	guanosine pentaphosphatase/exopolyphosphatase	Escherichia coli 1303
354	EC1303_c40030	rep	3.6.1.-	DNA helicase and single-stranded DNA-dependent ATPase	Escherichia coli 1303
355	EC1303_c36450	arsB		arsenite/antimonite transporter	Escherichia coli 1303
356	EC1303_c36440	arsR		arsenical resistance operon transcriptional repressor	Escherichia coli 1303
357	EC1303_c26320	bcp	1.11.1.-;1.11.1.7	thiol peroxidase	Escherichia coli 1303
358	EC1303_c26310	gcvR		transcriptional repressor, regulatory protein accessory to GcvA	Escherichia coli 1303
359	EC1303_c26300	dapA	4.3.3.7	dihydrodipicolinate synthase	Escherichia coli 1303
360	EC1303_c26290	bamC		BamABCDE complex OM biogenesis lipoprotein	Escherichia coli 1303
361	EC13107_59c00750			hypothetical protein	Escherichia coli 131/07
362	EC1303_c26280	purC	6.3.2.6	phosphoribosylaminoimidazole-succinocarboxamide synthetase	Escherichia coli 1303
363	EC1303_c26270	ypfJ		putative neutral zinc metallopeptidase	Escherichia coli 1303
364	EC1303_c37120	xylR		xylose divergent operon transcriptional activator	Escherichia coli 1303
365	EC1303_c37130	bax		putative glucosaminidase	Escherichia coli 1303
366	EC1303_c08050	yliF		putative membrane-anchored diguanylate cyclase	Escherichia coli 1303
367	EC1303_c08060	rimO		ribosomal protein S12 methylthiotransferase	Escherichia coli 1303
368	EC1303_c08070	bssR		repressor of biofilm formation by indole transport regulation	Escherichia coli 1303
369	EC1303_c08080	yliI		soluble aldose sugar dehydrogenase	Escherichia coli 1303
370	EC1303_c08090	gstB		glutathione S-transferase	Escherichia coli 1303
371	EC1303_c08100	dacC	3.4.16.4	D-alanyl-D-alanine carboxypeptidase (penicillin-binding protein 6a)	Escherichia coli 1303
372	EC1303_c08110	deoR		deoxyribose-5-phosphate-inducible deoxyribose operon transcriptional repressor	Escherichia coli 1303
373	EC1303_c08120	ybjG		undecaprenyl pyrophosphate phosphatase	Escherichia coli 1303
374	EC1303_c08130	mdfA		multidrug efflux system protein	Escherichia coli 1303
375	EC1303_c08140			hypothetical protein	Escherichia coli 1303
376	EC1303_c08150	ybjI	3.1.3.-	5-amino-6-(5-phospho-D-ribitylamino)uracil phosphatase	Escherichia coli 1303
377	EC1303_c08160	ybjJ		putative transporter	Escherichia coli 1303
378	EC1303_c08170	rcdA		transcriptional regulator of csgD and ybiJI	Escherichia coli 1303
379	EC1303_c42710	dusA		tRNA-dihydrouridine synthase A	Escherichia coli 1303
380	EC1303_c42720	pspG		phage shock protein G	Escherichia coli 1303
381	EC1303_c42730	qorA	1.6.5.5	quinone oxidoreductase, NADPH-dependent	Escherichia coli 1303
382	E1470_c41960	dnaB	3.6.1.-	replicative DNA helicase	Escherichia coli ECC-1470
383	EC1303_c42750	alr	5.1.1.1	alanine racemase, biosynthetic, PLP-binding	Escherichia coli 1303
384	EC1303_c42760	tyrB	2.6.1.57	tyrosine aminotransferase, tyrosine-repressible, PLP-dependent	Escherichia coli 1303
386	EC1303_c41600	metJ		transcriptional repressor, S-adenosylmethionine-binding	Escherichia coli 1303
387	EC1303_c41610	metB	2.5.1.48	cystathionine gamma-synthase, PLP-dependent	Escherichia coli 1303
388	EC1303_c41620	metL	1.1.1.3;2.7.2.4	bifunctional aspartokinase/homoserine dehydrogenase 2	Escherichia coli 1303
392	EC1303_c43140	rpiB	5.3.1.6	ribose 5-phosphate isomerase B/allose 6-phosphate isomerase	Escherichia coli 1303
393	EC1303_c43130	alsR		d-allose-inducible als operon transcriptional repressor	Escherichia coli 1303
394	EC1303_c43120	alsB		D-allose transporter subunit	Escherichia coli 1303
395	EC1303_c43110	alsA		fused D-allose transporter subunits of ABC superfamily: ATP-binding components	Escherichia coli 1303
396	EC1303_c43100	alsC		D-allose transporter subunit	Escherichia coli 1303
397	EC1303_c16510	dcp	3.4.15.5	dipeptidyl carboxypeptidase II	Escherichia coli 1303
398	EC1303_c16520	ydfG	1.1.1.298	NADP-dependent 3-hydroxy acid dehydrogenase	Escherichia coli 1303
399	EC1303_c16530	rspR		transcriptional repressor for rspAB	Escherichia coli 1303
400	EC1303_c16540	ydfZ		selenoprotein, function unknown	Escherichia coli 1303
401	EC1303_c16550	ydfI		putative NAD-dependent D-mannonate oxidoreductase	Escherichia coli 1303
402	EC1303_c20520	flhE		proton seal during flagellar secretion	Escherichia coli 1303
403	EC1303_c20530	flhA		putative flagellar export pore protein	Escherichia coli 1303
404	EC1303_c20540	flhB		flagellin export apparatus, substrate specificity protein	Escherichia coli 1303
405	EC1303_c20550	cheZ		chemotaxis regulator, protein phosphatase for CheY	Escherichia coli 1303
406	EC1303_c20560	cheY		chemotaxis regulator transmitting signal to flagellar motor component	Escherichia coli 1303
407	EC1303_c20570	cheB	3.1.1.61	fused chemotaxis regulator: protein-glutamate methylesterase in two-component regulatory system with CheA	Escherichia coli 1303
408	EC1303_c20580	cheR	2.1.1.80	chemotaxis regulator, protein-glutamate methyltransferase	Escherichia coli 1303
409	EC1303_c20590	tap		methyl-accepting protein IV	Escherichia coli 1303
410	EC1303_c20600	tar		methyl-accepting chemotaxis protein II	Escherichia coli 1303
411	EC1303_c20610	cheW		purine-binding chemotaxis protein	Escherichia coli 1303
412	EC1303_c20620	cheA		fused chemotactic sensory histidine kinase in two-component regulatory system with CheB and CheY: sensory histidine kinase/signal sensing protein	Escherichia coli 1303
413	EC1303_c20630	motB		protein that enables flagellar motor rotation	Escherichia coli 1303
414	EC1303_c20640	motA		proton conductor component of flagella motor	Escherichia coli 1303
415	EC1303_c20650	flhC		flagellar class II regulon transcriptional activator, with FlhD	Escherichia coli 1303
416	EC1303_c20660	flhD		flagellar class II regulon transcriptional activator, with FlhC	Escherichia coli 1303
417	EC1303_c26120	eutS		putative ethanol utilization carboxysome structural protein	Escherichia coli 1303
418	EC1303_c26110	eutP		putative P-loop NTPase ethanolamine utilization protein	Escherichia coli 1303
419	EC1303_c26100	eutQ		RmlC-like cupin domain protein	Escherichia coli 1303
420	EC1303_c26090	eutT		cobalamin adenosyltransferase involved in ethanolamine utilization	Escherichia coli 1303
421	EC1303_c26080	eutD		phosphate acetyltransferase	Escherichia coli 1303
422	EC1303_c26070	eutM		ethanolamine utilization protein, putative carboxysome structural protein	Escherichia coli 1303
423	EC1303_c26060	eutN		ethanolamine catabolic microcompartment shell protein	Escherichia coli 1303
424	EC1303_c26050	eutE		aldehyde oxidoreductase, ethanolamine utilization protein	Escherichia coli 1303
425	EC1303_c26040	eutJ		ethanolamine utilization protein, HSP70/actin superfamily protein	Escherichia coli 1303
426	EC1303_c46380	yjjW		putative pyruvate formate lyase activating enzyme	Escherichia coli 1303
427	EC1303_c46390	yjjI		putative glycine radical enzyme	Escherichia coli 1303
428	EC1303_c46400	deoC	4.1.2.4	2-deoxyribose-5-phosphate aldolase, NAD(P)-linked	Escherichia coli 1303
429	EC1303_c46410	deoA	2.4.2.4	thymidine phosphorylase	Escherichia coli 1303
430	EC1303_c46420	deoB	5.4.2.7	phosphopentomutase	Escherichia coli 1303
431	EC1303_c46430	deoD	2.4.2.1	purine-nucleoside phosphorylase	Escherichia coli 1303
432	EC1303_c28720	iap	3.4.11.-	aminopeptidase in alkaline phosphatase isozyme conversion	Escherichia coli 1303
433	EC1303_c28710	cysD	2.7.7.4	sulfate adenylyltransferase, subunit 2	Escherichia coli 1303
434	EC1303_c28700	cysN	2.7.7.4	sulfate adenylyltransferase, subunit 1	Escherichia coli 1303
435	EC1303_c28690	cysC	2.7.1.25	adenosine 5'-phosphosulfate kinase	Escherichia coli 1303
436	EC1303_c28680	ygbE		putative inner membrane protein	Escherichia coli 1303
437	EC1303_c28670	ftsB		cell division protein	Escherichia coli 1303
438	EC1303_c28660	ispD	2.7.7.60	4-diphosphocytidyl-2C-methyl-D-erythritol synthase	Escherichia coli 1303
439	EC1303_c28650	ispF	4.6.1.12	2C-methyl-D-erythritol 2,4-cyclodiphosphate synthase	Escherichia coli 1303
440	EC1303_c28640	truD	4.2.1.70	tRNA(Glu) pseudouridine(13) synthase	Escherichia coli 1303
441	EC1303_c28630	umpG		broad specificity 5'(3')-nucleotidase and polyphosphatase	Escherichia coli 1303
442	EC1303_c28620	pcm	2.1.1.77	L-isoaspartate protein carboxylmethyltransferase type II	Escherichia coli 1303
443	EC1303_c28610	nlpD		activator of AmiC murein hydrolase activity, lipoprotein	Escherichia coli 1303
444	EC1303_c28600	rpoS		RNA polymerase, sigma S (sigma 38) factor	Escherichia coli 1303
445	EC1303_c28590	ygbN		putative transporter	Escherichia coli 1303
446	EC1303_c28580	ygbM		putative hydroxypyruvate isomerase	Escherichia coli 1303
447	EC1303_c28570	ygbL		putative class II aldolase	Escherichia coli 1303
448	EC1303_c28560			hypothetical protein	Escherichia coli 1303
449	EC1303_c28550	ygbJ		putative dehydrogenase	Escherichia coli 1303
450	EC1303_c28540	ygbI		DeoR family putative transcriptional regulator	Escherichia coli 1303
451	EC1303_c20110	pphA	3.1.3.16	serine/threonine-specific protein phosphatase 1	Escherichia coli 1303
452	EC1303_c20100			hypothetical protein	Escherichia coli 1303
453	EC1303_c20090			hypothetical protein	Escherichia coli 1303
454	EC1303_c20080	rsmF		16S rRNA m(5) methyltransferase, SAM-dependent	Escherichia coli 1303
455	EC1303_c20070	yebT		MCE domain protein	Escherichia coli 1303
456	EC1303_c20060	yebS		inner membrane protein	Escherichia coli 1303
457	EC1303_c20050	msrC		free methionine-(R)-sulfoxide reductase	Escherichia coli 1303
458	EC1303_c20040	proQ		RNA chaperone, putative ProP translation regulator	Escherichia coli 1303
459	EC1303_c20030	prc	3.4.21.102	carboxy-terminal protease for penicillin-binding protein 3	Escherichia coli 1303
460	EC1303_c20020	htpX		putative endopeptidase	Escherichia coli 1303
461	EC1303_c20010	yebQ		putative transporter	Escherichia coli 1303
462	EC1303_c20000	kdgR		KDG regulon transcriptional repressor	Escherichia coli 1303
463	EC1303_c19470			hypothetical protein	Escherichia coli 1303
464	EC1303_c19480	msrB	1.8.4.12	methionine sulfoxide reductase B	Escherichia coli 1303
465	EC1303_c19490	gapA	1.2.1.12	glyceraldehyde-3-phosphate dehydrogenase A	Escherichia coli 1303
466	EC1303_c19500	yeaD		D-hexose-6-phosphate epimerase-like protein	Escherichia coli 1303
467	EC1303_c19510	yeaE		aldo-keto reductase, methylglyoxal to acetol, NADPH-dependent	Escherichia coli 1303
468	EC1303_c19520	mipA		scaffolding protein for murein synthesizing machinery	Escherichia coli 1303
469	EC1303_c19530	yeaG		protein kinase	Escherichia coli 1303
470	EC1303_c19540			hypothetical protein	Escherichia coli 1303
471	EC1303_c19550	yeaI		putative membrane-anchored diguanylate cyclase	Escherichia coli 1303
474	EC1303_c20940	fliA		RNA polymerase, sigma 28 (sigma F) factor	Escherichia coli 1303
475	EC1303_c20960	fliD		flagellar filament capping protein	Escherichia coli 1303
476	EC1303_c20970	fliS		flagellar protein potentiates polymerization	Escherichia coli 1303
477	EC1303_c20980	fliT		putative flagellar synthesis and assembly chaperone	Escherichia coli 1303
480	EC1303_c31710	ygiV		transcriptional repressor for mcbR biofilm gene	Escherichia coli 1303
481	EC1303_c31720	ygiW		hydrogen peroxide and cadmium resistance periplasmic protein	Escherichia coli 1303
482	EC1303_c31730	qseB		quorum sensing DNA-binding response regulator in two-component regulatory system with QseC	Escherichia coli 1303
483	EC1303_c31740	qseC		quorum sensing sensory histidine kinase in two-component regulatory system with QseB	Escherichia coli 1303
484	EC1303_c31760	mdaB	1.6.5.10	NADPH quinone reductase	Escherichia coli 1303
486	EC1303_c21620			hypothetical protein	Escherichia coli 1303
487	EC1303_c18890	thrS	6.1.1.3	threonyl-tRNA synthetase	Escherichia coli 1303
488	EC1303_c18880	infC		translation initiation factor IF-3	Escherichia coli 1303
489	EC1303_c18870	rpmI		50S ribosomal subunit protein L35	Escherichia coli 1303
490	EC1303_c18860	rplT		50S ribosomal subunit protein L20	Escherichia coli 1303
491	EC1303_c18840	pheS	6.1.1.20	phenylalanine tRNA synthetase, alpha subunit	Escherichia coli 1303
492	EC1303_c18830	pheT	6.1.1.20	phenylalanine tRNA synthetase, beta subunit	Escherichia coli 1303
493	EC1303_c18820	ihfA		integration host factor (IHF), DNA-binding protein, alpha subunit	Escherichia coli 1303
494	EC1303_c03330	yahO		periplasmic protein, function unknown, YhcN family	Escherichia coli 1303
495	EC1303_c03340	prpR		propionate catabolism operon regulatory protein	Escherichia coli 1303
496	EC1303_c03350	prpB	4.1.3.30	2-methylisocitrate lyase	Escherichia coli 1303
497	EC1303_c39490	bglF	2.7.1.69	fused beta-glucoside-specific PTS enzymes: IIA component/IIB component/IIC component	Escherichia coli 1303
498	EC1303_c41180	fdhD		formate dehydrogenase formation protein	Escherichia coli 1303
499	EC1303_c41190	yiiG		putative lipoprotein	Escherichia coli 1303
500	EC1303_c41200	frvR		putative frv operon regulator	Escherichia coli 1303
501	EC1303_c41210	frvX		putative peptidase	Escherichia coli 1303
502	EC1303_c41220	frvB	2.7.1.69	putative PTS enzyme, IIB component/IIC component	Escherichia coli 1303
503	EC1303_c19730	yeaV		putative transporter	Escherichia coli 1303
504	EC1303_c19740	yeaW		putative 2Fe-2S cluster-containing YeaWX dioxygenase alpha subunit	Escherichia coli 1303
505	EC1303_c19750	yeaX		putative YeaWX dioxygenase beta subunit, reductase component	Escherichia coli 1303
506	EC1303_c19760	rnd	3.1.26.3	ribonuclease D	Escherichia coli 1303
507	EC1303_c19770	fadD	6.2.1.3	acyl-CoA synthetase (long-chain-fatty-acid--CoA ligase)	Escherichia coli 1303
508	EC1303_c19780	yeaY		Slp family lipoprotein, RpoE-regulated	Escherichia coli 1303
509	EC1303_c19790	tsaB		tRNA(ANN) t(6)A37 threonylcarbamoyladenosine modification protein	Escherichia coli 1303
510	EC1303_c19800	yoaA		putative ATP-dependent helicase, DinG family	Escherichia coli 1303
511	EC1303_c19810	yoaB		putative reactive intermediate deaminase	Escherichia coli 1303
512	EC1303_c04550	tomB		Hha toxicity attenuator	Escherichia coli 1303
513	EC1303_c04540	hha		modulator of gene expression, with H-NS	Escherichia coli 1303
514	EC1303_c04530	maa	2.3.1.79	maltose O-acetyltransferase	Escherichia coli 1303
515	EC1303_c04520	ylaC		putative inner membrane protein	Escherichia coli 1303
516	EC1303_c04510	ylaB		putative membrane-anchored cyclic-di-GMP phosphodiesterase	Escherichia coli 1303
517	EC1303_c04500			hypothetical protein	Escherichia coli 1303
518	EC1303_c04490	ybaZ		excision repair protein, alkyltransferase-like protein ATL	Escherichia coli 1303
519	EC1303_c04480	ybaY		outer membrane lipoprotein	Escherichia coli 1303
520	EC1303_c04470	tesB	3.1.2.-	acyl-CoA thioesterase 2	Escherichia coli 1303
521	EC1303_c04460	amtB		ammonium transporter	Escherichia coli 1303
522	EC1303_c04450	glnK		nitrogen assimilation regulatory protein for GlnL, GlnE, and AmtB	Escherichia coli 1303
523	EC1303_c04440	mdlB		putative multidrug transporter subunit of ABC superfamily, ATP-binding component	Escherichia coli 1303
524	EC1303_c04430	mdlA		putative multidrug transporter subunit of ABC superfamily, ATP-binding component	Escherichia coli 1303
525	EC1303_c04420	ybaO		putative DNA-binding transcriptional regulator	Escherichia coli 1303
526	EC1303_c04410	cof		pyridoxal phosphatase / HMP-PP hydrolase	Escherichia coli 1303
527	EC1303_c04390	queC		7-cyano-7-deazaguanine (preQ0) synthase	Escherichia coli 1303
528	EC1303_c04380	fadM		long-chain acyl-CoA thioesterase III	Escherichia coli 1303
529	EC1303_c04370	ybaV		putative competence-suppressing periplasmic helix-hairpin-helix DNA-binding protein	Escherichia coli 1303
530	EC1303_c04360	ppiD	5.2.1.8	periplasmic folding chaperone, has an inactive PPIase domain	Escherichia coli 1303
531	EC1303_c04350	hupB		HU, DNA-binding transcriptional regulator, beta subunit	Escherichia coli 1303
532	EC1303_c04340	lon	3.4.21.53	DNA-binding ATP-dependent protease La	Escherichia coli 1303
533	EC1303_c04330	clpX		ATPase and specificity subunit of ClpX-ClpP ATP-dependent serine protease	Escherichia coli 1303
534	EC1303_c04320	clpP	3.4.21.92	proteolytic subunit of ClpA-ClpP and ClpX-ClpP ATP-dependent serine proteases	Escherichia coli 1303
535	EC1303_c04310	tig		peptidyl-prolyl cis/trans isomerase (trigger factor)	Escherichia coli 1303
536	EC1303_c04300	bolA		stationary-phase morphogene, transcriptional repressor for mreB	Escherichia coli 1303
537	EC1303_c04290	yajG		putative lipoprotein	Escherichia coli 1303
538	EC1303_c04280	ampG		muropeptide transporter	Escherichia coli 1303
539	EC1303_c08490	macA		macrolide transporter subunit, membrane fusion protein (MFP) component	Escherichia coli 1303
540	EC1303_c08500	macB		fused macrolide transporter subunits of ABC superfamily: ATP-binding component/membrane component	Escherichia coli 1303
541	EC1303_c08510	cspD		DNA replication inhibitor	Escherichia coli 1303
542	EC1303_c08520	clpS		regulatory protein for ClpA substrate specificity	Escherichia coli 1303
543	EC1303_c08530	clpA		ATPase and specificity subunit of ClpA-ClpP ATP-dependent serine protease, chaperone activity	Escherichia coli 1303
544	EC1303_c32410	exuR		hexuronate regulon transcriptional repressor	Escherichia coli 1303
545	EC1303_c32420	yqjA		general envelope maintenance protein	Escherichia coli 1303
546	EC1303_c32430	mzrA		modulator of EnvZ/OmpR regulon	Escherichia coli 1303
547	EC1303_c32440	yqjC		putative periplasmic protein	Escherichia coli 1303
548	EC1303_c32450	yqjD		membrane-anchored ribosome-binding protein	Escherichia coli 1303
549	EC1303_c32460	yqjE		putative inner membrane protein	Escherichia coli 1303
550	EC1303_c32470	yqjK		PHB family membrane protein	Escherichia coli 1303
551	EC1303_c29890	ygeR		LysM domain-containing M23 family putative peptidase	Escherichia coli 1303
552	EC1303_c29900	xdhA		xanthine dehydrogenase, molybdenum binding subunit	Escherichia coli 1303
553	EC1303_c29910	xdhB		xanthine dehydrogenase, FAD-binding subunit	Escherichia coli 1303
554	EC1303_c29920	xdhC		xanthine dehydrogenase, Fe-S binding subunit	Escherichia coli 1303
555	EC1303_c29930	ygeV		putative sigma-54-interacting transcriptional activator	Escherichia coli 1303
556	EC1303_c29940	ygeW		putative carbamoyltransferase	Escherichia coli 1303
557	EC1303_c29950	ygeX	4.3.1.15	2,3-diaminopropionate ammonia lyase, PLP-dependent	Escherichia coli 1303
558	EC1303_c29960	ygeY		putative peptidase	Escherichia coli 1303
559	EC1303_c29970	hyuA	3.5.2.-	D-stereospecific phenylhydantoinase	Escherichia coli 1303
560	EC1303_c29980	yqeA		putative amino acid kinase	Escherichia coli 1303
561	EC1303_c29990	yqeB		XdhC-CoxI family protein with NAD(P)-binding Rossman fold protein	Escherichia coli 1303
562	EC1303_c30000	yqeC		putative selenium-dependent hydroxylase accessory protein	Escherichia coli 1303
565	EC1303_c04060	tsx		nucleoside channel, receptor of phage T6 and colicin K	Escherichia coli 1303
566	EC1303_c04050	yajD		HNH nuclease family protein	Escherichia coli 1303
567	EC1303_c04040	secF		SecYEG protein translocase auxillary subunit	Escherichia coli 1303
568	EC1303_c04030	secD		SecYEG protein translocase auxillary subunit	Escherichia coli 1303
569	EC1303_c04020	yajC		SecYEG protein translocase auxillary subunit	Escherichia coli 1303
570	EC1303_c04010	tgt	2.4.2.29	tRNA-guanine transglycosylase	Escherichia coli 1303
571	EC1303_c04000	queA	5.-.-.-	S-adenosylmethionine:tRNA ribosyltransferase-isomerase	Escherichia coli 1303
572	EC1303_c03990	acpH		acyl carrier protein (ACP) phosphodiesterase	Escherichia coli 1303
573	EC1303_c03980	malZ	3.2.1.20	maltodextrin glucosidase	Escherichia coli 1303
574	EC1303_c03970	proY		proline-specific permease	Escherichia coli 1303
575	EC1303_c03960	brnQ		branched-chain amino acid transport system 2 carrier protein	Escherichia coli 1303
576	EC1303_c03950	phoR	2.7.3.-	sensory histidine kinase in two-component regulatory system with PhoB	Escherichia coli 1303
577	EC1303_c03940	phoB		response regulator in two-component regulatory system with PhoR (or CreC)	Escherichia coli 1303
578	EC1303_c03930	sbcD		exonuclease, dsDNA, ATP-dependent	Escherichia coli 1303
579	EC1303_c03920	sbcC		exonuclease, dsDNA, ATP-dependent	Escherichia coli 1303
580	EC1303_c03910	araJ		arabinose-inducible putative transporter, MFS family	Escherichia coli 1303
581	EC1303_c30280	gcvT	2.1.2.10	aminomethyltransferase, tetrahydrofolate-dependent, subunit (T protein) of glycine cleavage complex	Escherichia coli 1303
582	EC1303_c30270	gcvH		glycine cleavage complex lipoylprotein	Escherichia coli 1303
583	EC1303_c30260	gcvP	1.4.4.2	glycine decarboxylase, PLP-dependent, subunit (protein P) of glycine cleavage complex	Escherichia coli 1303
584	EC1303_c43070	yjcS		metallo-beta-lactamase superfamily protein	Escherichia coli 1303
585	EC1303_c43060	ytcA		putative inner membrane protein	Escherichia coli 1303
586	EC1303_c43050	mdtN		membrane fusion protein of efflux pump	Escherichia coli 1303
587	EC1303_c43040	mdtO		membrane translocase (MDR) of MdtNOP efflux pump, PET family	Escherichia coli 1303
588	E1470_c42250	mdtP		outer membrane factor of efflux pump	Escherichia coli ECC-1470
589	EC1303_c43020	fdhF	1.2.1.2	formate dehydrogenase-H, selenopolypeptide subunit	Escherichia coli 1303
590	EC1303_c43010	yjcO		Sel1 family TPR-like repeat protein	Escherichia coli 1303
591	EC1303_c06260	gltK		glutamate, aspartate ABC transporter permease subunit	Escherichia coli 1303
592	EC1303_c06250	gltL		glutamate, aspartate ABC transporter ATP-binding subunit	Escherichia coli 1303
593	EC1303_c06240	rihA	3.2.2.-	ribonucleoside hydrolase 1	Escherichia coli 1303
594	EC1303_c14580	ompG		outer membrane porin G	Escherichia coli 1303
595	EC1303_c14570	ycjV		putative sugar transporter subunit: ATP-binding component of ABC superfamily protein	Escherichia coli 1303
596	EC1303_c14560	ycjU		beta-phosphoglucomutase	Escherichia coli 1303
597	EC1303_c14550	ycjT		putative family 65 glycosyl hydrolase	Escherichia coli 1303
598	EC1303_c14530	ycjR		putative TIM alpha/beta barrel enzyme	Escherichia coli 1303
599	EC1303_c14520	ycjQ		putative Zn-dependent NAD(P)-binding oxidoreductase	Escherichia coli 1303
600	EC1303_c14510	ycjP		inner membrane putative ABC superfamily sugar transporter permease	Escherichia coli 1303
601	EC1303_c14500	ycjO		inner membrane putative ABC superfamily sugar transporter permease	Escherichia coli 1303
602	EC1303_c14490	ycjN		putative ABC superfamily sugar transporter periplasmic-binding protein	Escherichia coli 1303
603	EC1303_c14480	ycjM		alpha amylase catalytic domain family protein	Escherichia coli 1303
604	EC1303_c14470	pspE	2.8.1.1	thiosulfate:cyanide sulfurtransferase (rhodanese)	Escherichia coli 1303
605	EC1303_c14460	pspD		peripheral inner membrane phage-shock protein	Escherichia coli 1303
606	EC1303_c14450	pspC		psp operon transcription co-activator	Escherichia coli 1303
607	EC1303_c14440	pspB		psp operon transcription co-activator	Escherichia coli 1303
608	EC1303_c14430	pspA		regulatory protein for phage-shock-protein operon	Escherichia coli 1303
609	EC1303_c21940	plaP		putrescine importer, low affinity	Escherichia coli 1303
610	EC1303_c21960	yeeY		LysR family putative transcriptional regulator	Escherichia coli 1303
611	EC1303_c21970	yeeZ		putative epimerase	Escherichia coli 1303
612	E1470_c20730	yoeB		toxin of the YoeB-YefM toxin-antitoxin system	Escherichia coli ECC-1470
613	E1470_c20740	yefM		antitoxin of the YoeB-YefM toxin-antitoxin system	Escherichia coli ECC-1470
614	EC1303_c37470	mtlA	2.7.1.69	fused mannitol-specific PTS enzymes: IIA components/IIB components/IIC components	Escherichia coli 1303
615	EC1303_c37480	mtlD	1.1.1.17	mannitol-1-phosphate dehydrogenase, NAD-dependent	Escherichia coli 1303
616	EC1303_c37490	mtlR		mannitol operon repressor	Escherichia coli 1303
617	EC1303_c37500			hypothetical protein	Escherichia coli 1303
618	EC1303_c21530	ldtA		L,D-transpeptidase linking Lpp to murein	Escherichia coli 1303
619	EC1303_c21540	cobT	2.4.2.21	nicotinate-nucleotide--dimethylbenzimidazole phosphoribosyltransferase	Escherichia coli 1303
620	EC1303_c21550	cobS	2.-.-.-	cobalamin synthase	Escherichia coli 1303
621	EC1303_c21560	cobU		bifunctional cobinamide kinase/ cobinamide phosphate guanylyltransferase	Escherichia coli 1303
622	EC1303_c40900	glnG		fused DNA-binding response regulator in two-component regulatory system with GlnL: response regulator/sigma54 interaction protein	Escherichia coli 1303
623	EC1303_c40910	glnL		sensory histidine kinase in two-component regulatory system with GlnG	Escherichia coli 1303
624	EC1303_c40920	glnA	6.3.1.2	glutamine synthetase	Escherichia coli 1303
625	EC1303_c40930	typA		GTP-binding protein	Escherichia coli 1303
626	EC1303_c40940	yihL		putative DNA-binding transcriptional regulator	Escherichia coli 1303
627	EC1303_c01820	yaeR		putative lyase	Escherichia coli 1303
628	EC1303_c23880	eco		ecotin, a serine protease inhibitor	Escherichia coli 1303
629	EC1303_c32190	aer		fused signal transducer for aerotaxis sensory component/methyl accepting chemotaxis component	Escherichia coli 1303
630	EC1303_c26350	hyfC		hydrogenase 4, membrane subunit	Escherichia coli 1303
632	EC1303_c26370	hyfE		hydrogenase 4, membrane subunit	Escherichia coli 1303
633	EC1303_c26380	hyfF		hydrogenase 4, membrane subunit	Escherichia coli 1303
634	EC1303_c26400	hyfH	1.-.-.-	hydrogenase 4, Fe-S subunit	Escherichia coli 1303
635	EC1303_c26420	hyfJ		putative processing element hydrogenase 4	Escherichia coli 1303
636	EC1303_c26430	hyfR		hydrogenase-4 transcriptional activator	Escherichia coli 1303
637	EC1303_c26440	focB		putative formate transporter	Escherichia coli 1303
638	EC1303_c26450	yfgO		putative inner membrane protein	Escherichia coli 1303
639	EC1303_c26460	bepA		periplasmic metalloprotease and chaperone for OM protein maintenance and assembly	Escherichia coli 1303
640	EC1303_c23930	apbE		putative thiamine-synthetic flavin transferase lipoprotein	Escherichia coli 1303
641	EC1303_c23920	ada	2.1.1.63	fused DNA-binding transcriptional dual regulator/O6-methylguanine-DNA methyltransferase	Escherichia coli 1303
642	EC1303_c23910	alkB		oxidative demethylase of N1-methyladenine or N3-methylcytosine DNA lesions	Escherichia coli 1303
643	EC1303_c23900	yojI		microcin J25 efflux pump, TolC-dependent	Escherichia coli 1303
644	EC1303_c23890	mqo	1.1.5.4	malate dehydrogenase, FAD/NAD(P)-binding domain	Escherichia coli 1303
645	EC1303_c40250	aslB		putative AslA-specific sulfatase-maturating enzyme	Escherichia coli 1303
646	EC1303_c41490	glpF		glycerol facilitator	Escherichia coli 1303
647	EC1303_c41480	glpK	2.7.1.30	glycerol kinase	Escherichia coli 1303
648	EC1303_c41470	glpX	3.1.3.11	fructose 1,6-bisphosphatase II	Escherichia coli 1303
649	EC1303_c41460	fpr	1.18.1.2	ferredoxin-NADP reductase	Escherichia coli 1303
650	EC1303_c41450	uspD		stress-induced protein	Escherichia coli 1303
651	EC1303_c41440			hypothetical protein	Escherichia coli 1303
652	EC1303_c41430	yiiR		putative inner membrane protein	Escherichia coli 1303
653	EC1303_c41420	yiiQ		putative periplasmic protein	Escherichia coli 1303
654	EC1303_c41410	tpiA	5.3.1.1	triosephosphate isomerase	Escherichia coli 1303
655	EC1303_c41400	cdh	3.6.1.26	CDP-diacylglycerol phosphotidylhydrolase	Escherichia coli 1303
656	EC1303_c41390	sbp		sulfate transporter subunit	Escherichia coli 1303
657	EC1303_c41380	pfkA	2.7.1.11	6-phosphofructokinase I	Escherichia coli 1303
658	EC1303_c41370	fieF		ferrous iron and zinc transporter	Escherichia coli 1303
659	EC1303_c41360	cpxP		inhibitor of the cpx response	Escherichia coli 1303
660	EC1303_c41350	cpxR		response regulator in two-component regulatory system with CpxA	Escherichia coli 1303
661	EC1303_c41340	cpxA		sensory histidine kinase in two-component regulatory system with CpxR	Escherichia coli 1303
662	EC1303_c41330	yiiM		6-N-hydroxylaminopurine resistance protein	Escherichia coli 1303
663	EC1303_c41320	kdgT		2-keto-3-deoxy-D-gluconate transporter	Escherichia coli 1303
664	EC1303_c41310	sodA	1.15.1.1	superoxide dismutase, Mn	Escherichia coli 1303
665	EC1303_c41300	rhaT		L-rhamnose:proton symporter	Escherichia coli 1303
666	E1470_c40430	rhaR		transcriptional activator of rhaSR	Escherichia coli ECC-1470
667	EC1303_c41280	rhaS		transcriptional activator of rhaBAD and rhaT	Escherichia coli 1303
668	EC1303_c41270	rhaB	2.7.1.5	rhamnulokinase	Escherichia coli 1303
669	EC1303_c41260	rhaA	5.3.1.14	L-rhamnose isomerase	Escherichia coli 1303
670	EC1303_c05790	dsbG	5.3.4.1	thiol:disulfide interchange protein, periplasmic	Escherichia coli 1303
671	EC1303_c05800	ahpC	1.11.1.15	alkyl hydroperoxide reductase, C22 subunit	Escherichia coli 1303
672	EC1303_c05810	ahpF	1.11.1.15	alkyl hydroperoxide reductase, F52a subunit, FAD/NAD(P)-binding	Escherichia coli 1303
673	EC1303_c05820	uspG		universal stress protein UP12	Escherichia coli 1303
674	EC1303_c05830	ybdR		putative Zn-dependent NAD(P)-binding oxidoreductase	Escherichia coli 1303
675	EC13107_7c00290			hypothetical protein	Escherichia coli 131/07
676	EC1303_c05840	rnk		regulator of nucleoside diphosphate kinase	Escherichia coli 1303
677	EC1303_c05850	rna	3.1.27.6	ribonuclease I	Escherichia coli 1303
678	EC1303_c05860	citT		citrate:succinate antiporter	Escherichia coli 1303
679	EC1303_c05870	citG	2.4.2.52	2-(5''-triphosphoribosyl)-3'-dephosphocoenzyme-A synthase	Escherichia coli 1303
680	EC1303_c05880	citX	2.7.7.61	apo-citrate lyase phosphoribosyl-dephospho-CoA transferase	Escherichia coli 1303
681	EC1303_c05890	citF	2.8.3.10;4.1.3.6	citrate lyase, citrate-ACP transferase (alpha) subunit	Escherichia coli 1303
682	EC1303_c05900	citE	4.1.3.34;4.1.3.6	citrate lyase, citryl-ACP lyase (beta) subunit	Escherichia coli 1303
683	EC1303_c05910	citD	4.1.3.6	citrate lyase, acyl carrier (gamma) subunit	Escherichia coli 1303
684	EC1303_c05920	citC	6.2.1.22	[citrate [pro-3S]-lyase] ligase	Escherichia coli 1303
685	EC1303_c22590	mdtB		multidrug efflux system, subunit B	Escherichia coli 1303
686	EC1303_c22600	mdtC		multidrug efflux system, subunit C	Escherichia coli 1303
687	EC1303_c22610	mdtD		putative arabinose efflux transporter	Escherichia coli 1303
688	EC1303_c22620	baeS		sensory histidine kinase in two-component regulatory system with BaeR	Escherichia coli 1303
689	EC1303_c22630	baeR		response regulator in two-component regulatory system with BaeS	Escherichia coli 1303
690	EC1303_c22640			hypothetical protein	Escherichia coli 1303
691	EC1303_c22650	yegQ		putative peptidase	Escherichia coli 1303
692	EC1303_c22660			hypothetical protein	Escherichia coli 1303
693	EC1303_c22670	yegS		phosphatidylglycerol kinase, metal-dependent	Escherichia coli 1303
701	EC1303_c22770	fbaB	4.1.2.13	fructose-bisphosphate aldolase class I	Escherichia coli 1303
702	EC1303_c22780	yegT		nucleoside transporter, low affinity	Escherichia coli 1303
703	EC1303_c22790	yegU		ADP-ribosylglycohydrolase family protein	Escherichia coli 1303
704	EC1303_c22800	yegV		putative kinase	Escherichia coli 1303
705	EC1303_c22810	yegW		putative DNA-binding transcriptional regulator	Escherichia coli 1303
706	EC1303_c22820	yegX		putative family 25 glycosyl hydrolase	Escherichia coli 1303
707	EC1303_c22830	thiD	2.7.1.49;2.7.4.7	bifunctional hydroxy-methylpyrimidine kinase/ hydroxy-phosphomethylpyrimidine kinase	Escherichia coli 1303
708	EC1303_c22840	thiM	2.7.1.50	hydoxyethylthiazole kinase	Escherichia coli 1303
709	EC1303_c22850	rcnR		transcriptional repressor of rcnA	Escherichia coli 1303
710	EC1303_c22860	rcnA		membrane protein conferring nickel and cobalt resistance	Escherichia coli 1303
711	EC1303_c22870	rcnB		periplasmic modulator of Ni and Co efflux	Escherichia coli 1303
712	EC1303_c22880	yehA		putative fimbrial-like adhesin protein	Escherichia coli 1303
713	EC1303_c22890	yehB		putative outer membrane protein	Escherichia coli 1303
714	EC1303_c22900	yehC		putative periplasmic pilin chaperone	Escherichia coli 1303
715	EC1303_c22910	yehD		putative fimbrial-like adhesin protein	Escherichia coli 1303
716	EC1303_c22920			hypothetical protein	Escherichia coli 1303
717	EC1303_c22930	mrp		antiporter inner membrane protein	Escherichia coli 1303
718	EC1303_c22940	metG	6.1.1.10	methionyl-tRNA synthetase	Escherichia coli 1303
719	EC1303_c22960			hypothetical protein	Escherichia coli 1303
720	EC1303_c22970			hypothetical protein	Escherichia coli 1303
721	EC1303_c22980	yehL		putative ABC superfamily transporter ATP-binding subunit	Escherichia coli 1303
722	EC1303_c22990			hypothetical protein	Escherichia coli 1303
723	EC1303_c23000	yehP		VMA domain putative YehL ATPase stimulator	Escherichia coli 1303
724	EC1303_c23010			zinc finger SWIM domain-containing protein	Escherichia coli 1303
725	EC1303_c23020	yehR		putative lipoprotein	Escherichia coli 1303
726	EC1303_c23030			hypothetical protein	Escherichia coli 1303
727	EC1303_c23040	yehT		putative response regulator in two-component system withYehU	Escherichia coli 1303
728	EC1303_c23050	yehU		inner membrane putative sensory kinase in two-component system with YehT	Escherichia coli 1303
729	EC1303_c23060	mlrA		transcriptional activator of csgD and csgBA	Escherichia coli 1303
730	EC1303_c23070	yohO		putative membrane protein	Escherichia coli 1303
731	EC1303_c23080	yehW		inner membrane putative ABC superfamily transporter permease	Escherichia coli 1303
732	EC1303_c23090	yehX		putative ABC superfamily transporter ATP-binding subunit	Escherichia coli 1303
733	EC1303_c23100	yehY		inner membrane putative ABC superfamily transporter permease	Escherichia coli 1303
734	EC1303_c23110	osmF		putative ABC superfamily transporter periplasmic-binding protein	Escherichia coli 1303
735	EC1303_c23120	bglX	3.2.1.21	beta-D-glucoside glucohydrolase, periplasmic	Escherichia coli 1303
736	EC1303_c26840	trmJ		tRNA mC32,mU32 2'-O-methyltransferase, SAM-dependent	Escherichia coli 1303
737	EC1303_c26850	suhB	3.1.3.25	inositol monophosphatase	Escherichia coli 1303
738	EC1303_c26860	yfhR		putative S9 family prolyl oligopeptidase	Escherichia coli 1303
739	EC1303_c26870	csiE		stationary phase inducible protein	Escherichia coli 1303
740	EC1303_c26880	hcaT		putative 3-phenylpropionic transporter	Escherichia coli 1303
741	EC1303_c26900	hcaR		hca operon transcriptional regulator	Escherichia coli 1303
742	EC1303_c26910	hcaE	1.14.12.19	3-phenylpropionate dioxygenase, large (alpha) subunit	Escherichia coli 1303
743	EC1303_c26920	hcaF	1.14.12.19	3-phenylpropionate dioxygenase, small (beta) subunit	Escherichia coli 1303
744	EC1303_c26930	hcaC		3-phenylpropionate dioxygenase, ferredoxin subunit	Escherichia coli 1303
745	EC1303_c26940	hcaB	1.3.1.-	2,3-dihydroxy-2,3-dihydrophenylpropionate dehydrogenase	Escherichia coli 1303
746	EC1303_c26950	hcaD	1.18.1.3	phenylpropionate dioxygenase, ferredoxin reductase subunit	Escherichia coli 1303
747	EC1303_c26960	yphA		DoxX family inner membrane protein	Escherichia coli 1303
748	EC1303_c26970	yphB		mutarotase superfamily protein, YphB family	Escherichia coli 1303
749	EC1303_c26980	yphC		putative Zn-dependent NAD(P)-binding oxidoreductase	Escherichia coli 1303
750	EC1303_c26990	yphD		inner membrane putative ABC superfamily sugar transporter permease	Escherichia coli 1303
751	EC1303_c27000	yphE		putative sugar transporter subunit of ABC superfamily, ATP-binding component	Escherichia coli 1303
752	EC1303_c10320	rutA		pyrimidine oxygenase, FMN-dependent	Escherichia coli 1303
753	EC1303_c10310	rutB		ureidoacrylate amidohydrolase	Escherichia coli 1303
754	EC1303_c10300	rutC		putative aminoacrylate deaminase, reactive intermediate detoxification	Escherichia coli 1303
755	EC1303_c10290	rutD		putative aminoacrylate hydrolase, reactive intermediate detoxification	Escherichia coli 1303
756	EC1303_c10280	rutE		putative malonic semialdehyde reductase	Escherichia coli 1303
757	EC1303_c10270	rutF		flavin:NADH reductase	Escherichia coli 1303
758	EC1303_c10260	rutG		pyrimidine permease	Escherichia coli 1303
759	EC1303_c44280	rpsF		30S ribosomal subunit protein S6	Escherichia coli 1303
760	EC1303_c44290	priB		primosomal protein N	Escherichia coli 1303
761	EC1303_c44300	rpsR		30S ribosomal subunit protein S18	Escherichia coli 1303
762	EC1303_c44310	rplI		50S ribosomal subunit protein L9	Escherichia coli 1303
766	EC1303_c44330			fumarate reductase/succinate dehydrogenase flavoprotein domain-containing protein	Escherichia coli 1303
767	EC1303_c44340			putative acetyl-CoA:acetoacetyl-CoA transferase	Escherichia coli 1303
768	EC1303_c44350			enoyl-CoA hydratase/isomerase	Escherichia coli 1303
769	EC1303_c44360			xylose isomerase TIM barrel domain-containing protein	Escherichia coli 1303
770	EC1303_c44370			3-ketoacyl-ACP reductase	Escherichia coli 1303
771	EC1303_c44380	ytfA		putative transcriptional regulator	Escherichia coli 1303
772	EC1303_c44390	ytfB		putative cell envelope opacity-associated protein	Escherichia coli 1303
773	EC1303_c44400	fklB	5.2.1.8	FKBP-type peptidyl-prolyl cis-trans isomerase (rotamase)	Escherichia coli 1303
774	EC1303_c44410	cycA		D-alanine/D-serine/glycine transporter	Escherichia coli 1303
775	EC1303_c44420	ytfE		iron-sulfur cluster repair protein RIC	Escherichia coli 1303
793	EC1303_c45010	nanS		9-O-acetyl N-acetylneuraminic acid esterase	Escherichia coli 1303
794	EC1303_c45020	nanM		N-acetylneuraminic acid mutarotase	Escherichia coli 1303
795	EC1303_c45030	nanC		N-acetylnuraminic acid outer membrane channel protein	Escherichia coli 1303
796	EC1303_c45040	fimB		tyrosine recombinase/inversion of on/off regulator of fimA	Escherichia coli 1303
797	EC1303_c45050	fimE		tyrosine recombinase/inversion of on/off regulator of fimA	Escherichia coli 1303
798	EC1303_c44200	ulaG		L-ascorbate 6-phosphate lactonase	Escherichia coli 1303
799	EC1303_c44190	ulaR		transcriptional repressor for the L-ascorbate utilization (ula) divergent operon	Escherichia coli 1303
800	EC1303_c44180	yjfP		acyl CoA esterase	Escherichia coli 1303
801	EC1303_c44170	bsmA		bioflm peroxide resistance protein	Escherichia coli 1303
802	EC1303_c44160	yjfN		putative periplasmic protein	Escherichia coli 1303
803	EC1303_c44150	aidB		DNA alkylation damage repair protein	Escherichia coli 1303
804	EC1303_c44140	yjfC		ATP-grasp family ATPase	Escherichia coli 1303
805	EC1303_c06050	dacA	3.4.16.4	D-alanyl-D-alanine carboxypeptidase (penicillin-binding protein 5)	Escherichia coli 1303
806	EC1303_c06060	rlpA		septal ring protein, suppressor of prc, minor lipoprotein	Escherichia coli 1303
807	EC1303_c06070	mrdB		cell wall shape-determining protein	Escherichia coli 1303
808	EC1303_c06080	mrdA		transpeptidase involved in peptidoglycan synthesis (penicillin-binding protein 2)	Escherichia coli 1303
809	EC1303_c06090	rlmH		23S rRNA m(3) pseudouridine methyltransferase, SAM-dependent	Escherichia coli 1303
810	EC1303_c06100	rsfS		ribosomal silencing factor	Escherichia coli 1303
811	EC1303_c06110	cobC		putative alpha-ribazole-5'-P phosphatase	Escherichia coli 1303
812	EC1303_c06120	nadD	2.7.7.18	nicotinic acid mononucleotide adenylyltransferase, NAD(P)-dependent	Escherichia coli 1303
813	EC1303_c06130	holA	2.7.7.7	DNA polymerase III, delta subunit	Escherichia coli 1303
814	EC1303_c06140	lptE		LPS assembly OM complex LptDE, lipoprotein component	Escherichia coli 1303
815	EC1303_c06150	leuS	6.1.1.4	leucyl-tRNA synthetase	Escherichia coli 1303
816	EC1303_c06160			hypothetical protein	Escherichia coli 1303
817	EC1303_c35990	livH		leucine/isoleucine/valine transporter subunit	Escherichia coli 1303
818	EC1303_c35980	livM		leucine/isoleucine/valine transporter subunit	Escherichia coli 1303
819	EC1303_c35970	livG		leucine/isoleucine/valine transporter subunit	Escherichia coli 1303
820	EC1303_c35960	livF		leucine/isoleucine/valine transporter subunit	Escherichia coli 1303
821	EC1303_c35950	ugpB		glycerol-3-phosphate transporter subunit	Escherichia coli 1303
822	EC1303_c35940	ugpA		glycerol-3-phosphate transporter subunit	Escherichia coli 1303
823	EC1303_c35930	ugpE		glycerol-3-phosphate transporter subunit	Escherichia coli 1303
824	EC1303_c35920	ugpC		glycerol-3-phosphate transporter subunit	Escherichia coli 1303
825	EC1303_c35910	ugpQ	3.1.4.46	glycerophosphodiester phosphodiesterase, cytosolic	Escherichia coli 1303
826	EC1303_c35900			hypothetical protein	Escherichia coli 1303
827	EC1303_c25440	ypdE		aminopeptidase	Escherichia coli 1303
828	EC1303_c25450	ypdF		Xaa-Pro aminopeptidase	Escherichia coli 1303
829	EC1303_c25460	fryC		putative enzyme IIC component of PTS	Escherichia coli 1303
830	EC1303_c25470	fryB		putative enzyme IIB component of PTS	Escherichia coli 1303
831	EC1303_c25480	glk	2.7.1.2	glucokinase	Escherichia coli 1303
832	EC1303_c25490	yfeO		putative ion channel protein	Escherichia coli 1303
833	EC1303_c25500	ypeC		putative periplasmic protein	Escherichia coli 1303
834	EC1303_c25510	mntH		manganese/divalent cation transporter	Escherichia coli 1303
835	EC1303_c25520	nupC		nucleoside (except guanosine) transporter	Escherichia coli 1303
836	EC1303_c25530	yfeA		putative diguanylate cyclase	Escherichia coli 1303
837	EC1303_c07690			hypothetical protein	Escherichia coli 1303
838	EC1303_c07700	dinG		ATP-dependent DNA helicase	Escherichia coli 1303
839	EC1303_c07710	ybiB		putative family 3 glycosyltransferase	Escherichia coli 1303
840	EC1303_c07720	ybiC		putative dehydrogenase	Escherichia coli 1303
841	EC1303_c07730	ybiJ		putative periplasmic protein	Escherichia coli 1303
842	EC1303_c07740	ybiI		DksA-type zinc finger protein	Escherichia coli 1303
843	EC1303_c07750	ybiX		Fe(II)-dependent oxygenase superfamily protein	Escherichia coli 1303
844	EC1303_c07760	fiu		catecholate siderophore receptor Fiu	Escherichia coli 1303
845	EC1303_c07770	mcbA		colanic acid mucoidy stimulation protein	Escherichia coli 1303
846	EC1303_c07780	rlmF		23S rRNA m(6) methyltransferase, SAM-dependent	Escherichia coli 1303
847	EC1303_c07790	ybiO		mechanosensitive channel protein, intermediate conductance	Escherichia coli 1303
848	EC1303_c07800	glnQ		glutamine transporter subunit	Escherichia coli 1303
849	EC1303_c07810	glnP		glutamine transporter subunit	Escherichia coli 1303
850	EC1303_c07820	glnH		glutamine transporter subunit	Escherichia coli 1303
851	EC1303_c07830	dps		stationary phase nucleoid protein that sequesters iron and protects DNA from damage	Escherichia coli 1303
852	EC1303_c07840	rhtA		threonine and homoserine efflux system	Escherichia coli 1303
853	EC1303_c07850	ompX		outer membrane protein X	Escherichia coli 1303
854	EC1303_c11970	fhuE		ferric-rhodotorulic acid outer membrane transporter	Escherichia coli 1303
855	EC1303_c11960	ptsG	2.7.1.69	fused glucose-specific PTS enzymes: IIB component/IIC component	Escherichia coli 1303
856	EC1303_c11950	ycfH		putative DNase	Escherichia coli 1303
857	EC1303_c11940	holB	2.7.7.7	DNA polymerase III, delta prime subunit	Escherichia coli 1303
858	EC1303_c11930	tmk	2.7.4.9	thymidylate kinase	Escherichia coli 1303
859	EC1303_c11920	yceG		septation protein, ampicillin sensitivity	Escherichia coli 1303
860	EC1303_c11910	pabC	4.1.3.38	4-amino-4-deoxychorismate lyase component of para-aminobenzoate synthase multienzyme complex	Escherichia coli 1303
861	EC1303_c11900	fabF	2.3.1.41	3-oxoacyl-[acyl-carrier-protein] synthase II	Escherichia coli 1303
862	EC1303_c11890	acpP		acyl carrier protein (ACP)	Escherichia coli 1303
863	EC1303_c11880	fabG	1.1.1.100	3-oxoacyl-[acyl-carrier-protein] reductase	Escherichia coli 1303
864	EC1303_c11870	fabD	2.3.1.39	malonyl-CoA-[acyl-carrier-protein] transacylase	Escherichia coli 1303
865	EC1303_c11860	fabH	2.3.1.41	3-oxoacyl-[acyl-carrier-protein] synthase III	Escherichia coli 1303
866	EC1303_c11850	plsX		putative phosphate acyltransferase	Escherichia coli 1303
867	EC1303_c11840	rpmF		50S ribosomal subunit protein L32	Escherichia coli 1303
868	EC1303_c11830			hypothetical protein	Escherichia coli 1303
869	EC1303_c11820	yceF		Maf-like protein	Escherichia coli 1303
870	EC1303_c11810	rluC	4.2.1.70	23S rRNA pseudouridine(955,2504,2580) synthase	Escherichia coli 1303
871	EC1303_c42780	aphA	3.1.3.2	acid phosphatase/phosphotransferase, class B, non-specific	Escherichia coli 1303
872	EC1303_c42790	yjbQ		thiamine phosphate synthase	Escherichia coli 1303
873	EC1303_c42800			hypothetical protein	Escherichia coli 1303
874	EC1303_c42810	uvrA		ATPase and DNA damage recognition protein of nucleotide excision repair excinuclease UvrABC	Escherichia coli 1303
875	EC1303_c42820	ssb		single-stranded DNA-binding protein	Escherichia coli 1303
876	EC1303_c42830	yjcB		putative inner membrane protein	Escherichia coli 1303
877	EC1303_c42840	yjcC		putative membrane-anchored cyclic-di-GMP phosphodiesterase	Escherichia coli 1303
878	EC1303_c42850	soxS		superoxide response regulon transcriptional activator	Escherichia coli 1303
879	EC1303_c42860	soxR		redox-sensitive transcriptional activator of soxS	Escherichia coli 1303
880	EC1303_c42880	yjcE		putative cation/proton antiporter	Escherichia coli 1303
882	EC1303_c45400	yjiA		GTP-binding protein, putative GTPase	Escherichia coli 1303
883	EC1303_c45420	yjiY		putative transporter	Escherichia coli 1303
889	EC1303_c45540	tsr		methyl-accepting chemotaxis protein I, serine sensor receptor	Escherichia coli 1303
890	EC1303_c22420	wzc	2.7.10.2	colanic acid production tyrosine-protein kinase	Escherichia coli 1303
891	EC1303_c22430	wzb	3.1.3.48	colanic acid production protein-tyrosine-phosphatase	Escherichia coli 1303
892	EC1303_c22440	wza		outer membrane auxillary lipoprotein for colanic acid export	Escherichia coli 1303
893	EC1303_c09470	aspC	2.6.1.1	aspartate aminotransferase, PLP-dependent	Escherichia coli 1303
894	EC1303_c09480	ompF		outer membrane porin 1a (Ia;b;F)	Escherichia coli 1303
895	EC1303_c04710	gsk	2.7.1.73	inosine/guanosine kinase	Escherichia coli 1303
896	EC1303_c04700	aes	3.1.1.-	acetyl esterase	Escherichia coli 1303
897	EC1303_c04690	hemH	4.99.1.1	ferrochelatase	Escherichia coli 1303
898	EC1303_c04680	adk	2.7.4.3	adenylate kinase	Escherichia coli 1303
899	EC1303_c04670	htpG		protein refolding molecular co-chaperone Hsp90, Hsp70-dependent	Escherichia coli 1303
900	EC1303_c04660	recR		gap repair protein	Escherichia coli 1303
901	EC1303_c04650	ybaB		DNA-binding protein, putative nucleoid-associated protein	Escherichia coli 1303
902	EC1303_c26000	eutB	4.3.1.7	ethanolamine ammonia-lyase, large subunit, heavy chain	Escherichia coli 1303
903	EC1303_c25990	eutC	4.3.1.7	ethanolamine ammonia-lyase, small subunit (light chain)	Escherichia coli 1303
904	EC1303_c25980	eutL		putative ethanol utilization carboxysome structural protein	Escherichia coli 1303
905	EC1303_c25970	eutK		putative ethanol utilization carboxysome structural protein	Escherichia coli 1303
906	EC1303_c25960	eutR		eut operon transcriptional activator, AraC family	Escherichia coli 1303
907	EC1303_c00920	ftsA		ATP-binding cell division protein involved in recruitment of FtsK to Z ring	Escherichia coli 1303
908	EC1303_c00910	ftsQ		divisome assembly protein, membrane anchored protein involved in growth of wall at septum	Escherichia coli 1303
909	EC1303_c00900	ddlB	6.3.2.4	D-alanine:D-alanine ligase	Escherichia coli 1303
910	EC1303_c00890	murC	6.3.2.8	UDP-N-acetylmuramate:L-alanine ligase	Escherichia coli 1303
911	EC1303_c00880	murG	2.4.1.227	N-acetylglucosaminyl transferase	Escherichia coli 1303
912	EC1303_c00870	ftsW		lipid II flippase	Escherichia coli 1303
913	EC1303_c00860	murD	6.3.2.9	UDP-N-acetylmuramoyl-L-alanine:D-glutamate ligase	Escherichia coli 1303
914	EC1303_c00850	mraY	2.7.8.13	phospho-N-acetylmuramoyl-pentapeptide transferase	Escherichia coli 1303
915	EC1303_c00840	murF	6.3.2.10	UDP-N-acetylmuramoyl-tripeptide:D-alanyl-D- alanine ligase	Escherichia coli 1303
916	EC1303_c00830	murE	6.3.2.13	UDP-N-acetylmuramoyl-L-alanyl-D-glutamate:meso- diaminopimelate ligase	Escherichia coli 1303
917	EC1303_c00820	ftsI	2.4.1.129	transpeptidase involved in septal peptidoglycan synthesis (penicillin-binding protein 3)	Escherichia coli 1303
918	EC1303_c00810	ftsL		membrane bound cell division protein at septum containing leucine zipper motif protein	Escherichia coli 1303
919	EC1303_c00800	rsmH	2.1.1.-	16S rRNA m(4) methyltransferase, SAM-dependent	Escherichia coli 1303
920	EC1303_c00790	mraZ		RsmH methytransferase inhibitor	Escherichia coli 1303
921	EC1303_c00780	cra		transcriptional repressor-activator for carbon metabolism	Escherichia coli 1303
922	EC1303_c00770	ilvH	2.2.1.6	acetolactate synthase 3, small subunit, valine-sensitive	Escherichia coli 1303
923	EC1303_c00760	ilvI	2.2.1.6	acetolactate synthase 3 large subunit	Escherichia coli 1303
924	EC1303_c00750	leuO		global transcription factor	Escherichia coli 1303
925	EC1303_c00730	leuA	2.3.3.13	2-isopropylmalate synthase	Escherichia coli 1303
926	EC1303_c00720	leuB	1.1.1.85	3-isopropylmalate dehydrogenase, NAD(+)-dependent	Escherichia coli 1303
927	EC1303_c00710	leuC	4.2.1.33	3-isopropylmalate dehydratase large subunit	Escherichia coli 1303
928	EC1303_c00700	leuD	4.2.1.33	3-isopropylmalate dehydratase small subunit	Escherichia coli 1303
929	EC1303_c00690	setA		broad specificity sugar efflux system	Escherichia coli 1303
930	EC1303_c00680	sgrT		inhibitor of glucose uptake	Escherichia coli 1303
931	EC1303_c00670	sgrR		transcriptional DNA-binding transcriptional activator of sgrS sRNA	Escherichia coli 1303
932	EC1303_c15970	pqqL		putative periplasmic M16 family zinc metalloendopeptidase	Escherichia coli 1303
933	EC1303_c15980	yddB		putative TonB-dependent outer membrane receptor	Escherichia coli 1303
934	EC1303_c15990	yddA		putative multidrug transporter subunit of ABC superfamily, membrane component/ATP-binding component	Escherichia coli 1303
937	EC1303_c26810	iscU		iron-sulfur cluster assembly scaffold protein	Escherichia coli 1303
938	EC1303_c26800	iscA		FeS cluster assembly protein	Escherichia coli 1303
939	EC1303_c26790	hscB		IscU-specific chaperone HscAB	Escherichia coli 1303
940	EC1303_c26780	hscA		DnaK-like molecular chaperone specific for IscU	Escherichia coli 1303
941	EC1303_c26770	fdx		[2Fe-2S] ferredoxin	Escherichia coli 1303
942	EC1303_c26760	iscX		putative molecular adaptor of IscS function	Escherichia coli 1303
943	EC1303_c26750	pepB	3.4.11.23	aminopeptidase B	Escherichia coli 1303
944	EC1303_c42610	ubiC	4.1.3.-	chorismate--pyruvate lyase	Escherichia coli 1303
945	EC1303_c42620	ubiA	2.5.1.-	p-hydroxybenzoate octaprenyltransferase	Escherichia coli 1303
946	EC1303_c42630	plsB	2.3.1.15	glycerol-3-phosphate O-acyltransferase	Escherichia coli 1303
947	EC1303_c42640	dgkA	2.7.1.107	diacylglycerol kinase	Escherichia coli 1303
948	EC1303_c42650	lexA	3.4.21.88	transcriptional repressor of SOS regulon	Escherichia coli 1303
949	EC1303_c42660	dinF		putative MATE family efflux pump	Escherichia coli 1303
950	EC1303_c42670	yjbJ		putative stress response protein	Escherichia coli 1303
951	EC1303_c42680	zur		transcriptional repressor, Zn(II)-binding	Escherichia coli 1303
952	EC1303_c00290	rihC	3.2.2.-	ribonucleoside hydrolase 3	Escherichia coli 1303
953	EC1303_c00280	ispH	1.17.1.2	4-hydroxy-3-methylbut-2-enyl diphosphate reductase, 4Fe-4S protein	Escherichia coli 1303
954	EC1303_c00270	fkpB	5.2.1.8	FKBP-type peptidyl-prolyl cis-trans isomerase (rotamase)	Escherichia coli 1303
955	EC1303_c00260	lspA	3.4.23.36	prolipoprotein signal peptidase (signal peptidase II)	Escherichia coli 1303
956	EC1303_c00250	ileS	6.1.1.5	isoleucyl-tRNA synthetase	Escherichia coli 1303
957	EC1303_c00240	ribF	2.7.1.26;2.7.7.2	bifunctional riboflavin kinase/FAD synthetase	Escherichia coli 1303
958	EC1303_c00220	rpsT		30S ribosomal subunit protein S20	Escherichia coli 1303
959	EC1303_c15800	fdnI		formate dehydrogenase-N, cytochrome B556 (gamma) subunit, nitrate-inducible	Escherichia coli 1303
960	EC1303_c11290	ghrA	1.1.1.79	glyoxylate/hydroxypyruvate reductase A	Escherichia coli 1303
961	EC1303_c11300	ycdX		alkaline phosphatase	Escherichia coli 1303
962	EC1303_c10130	torS		hybrid sensory histidine kinase in two-component regulatory system with TorR	Escherichia coli 1303
963	EC1303_c10120	yccM		putative 4Fe-4S membrane protein	Escherichia coli 1303
964	EC1303_c10110	gnsA		putative phosphatidylethanolamine synthesis regulator	Escherichia coli 1303
965	EC1303_c10050	gfcC		putative O-antigen capsule production periplasmic protein	Escherichia coli 1303
966	EC1303_c10040	gfcD		putative O-antigen capsule production periplasmic protein	Escherichia coli 1303
967	EC1303_c10030	gfcE		putative O-antigen capsule outer membrane auxillary protein export channel	Escherichia coli 1303
968	EC1303_c10020	etp	3.1.3.48	phosphotyrosine-protein phosphatase	Escherichia coli 1303
969	EC1303_c10010	etk	2.7.10.2	tyrosine-protein kinase, role in O-antigen capsule formation	Escherichia coli 1303
970	EC1303_c10000	appA	3.1.3.2;3.1.3.26	phosphoanhydride phosphorylase	Escherichia coli 1303
971	EC1303_c00400	fixA		anaerobic carnitine reduction putative electron transfer flavoprotein subunit	Escherichia coli 1303
972	EC1303_c00410	fixB		putative electron transfer flavoprotein, NAD/FAD-binding domain and ETFP adenine nucleotide-binding domain-like protein	Escherichia coli 1303
973	EC1303_c00420	fixC		putative oxidoreductase	Escherichia coli 1303
974	EC1303_c00430	fixX		putative 4Fe-4S ferredoxin-type protein	Escherichia coli 1303
975	EC1303_c00440	yaaU		putative transporter	Escherichia coli 1303
976	EC1303_c00450	kefF	1.6.5.2	regulator of KefC-mediated potassium transport and quinone oxidoreductase	Escherichia coli 1303
977	EC1303_c00460	kefC		potassium:proton antiporter	Escherichia coli 1303
978	EC1303_c00470	folA	1.5.1.3	dihydrofolate reductase	Escherichia coli 1303
979	EC1303_c00480	apaH	3.6.1.41	diadenosine tetraphosphatase	Escherichia coli 1303
980	EC1303_c00490	apaG		protein associated with Co2+ and Mg2+ efflux	Escherichia coli 1303
981	EC1303_c00500	rsmA	2.1.1.-	16S rRNA m(6), m(6)A1519 dimethyltransferase, SAM-dependent	Escherichia coli 1303
982	EC1303_c00510	pdxA	1.1.1.262	4-hydroxy-L-threonine phosphate dehydrogenase, NAD-dependent	Escherichia coli 1303
983	EC1303_c00520	surA	5.2.1.8	peptidyl-prolyl cis-trans isomerase (PPIase)	Escherichia coli 1303
984	EC1303_c00530	lptD		LPS assembly OM complex LptDE, beta-barrel component	Escherichia coli 1303
985	EC1303_c00540	djlA		membrane-anchored DnaK co-chaperone, DNA-binding protein	Escherichia coli 1303
987	EC1303_c00560	rluA	4.2.1.70	dual specificity 23S rRNA pseudouridine(746), tRNA pseudouridine(32) synthase, SAM-dependent	Escherichia coli 1303
988	EC1303_c00570	rapA	3.6.1.-	RNA polymerase (RNAP)-binding ATPase and RNAP recycling factor	Escherichia coli 1303
989	EC1303_c07900	ldtB		L,D-transpeptidase linking Lpp to murein	Escherichia coli 1303
990	EC1303_c07890	ybiR		putative transporter	Escherichia coli 1303
991	EC1303_c07880	mntR		Mn(2+)-responsive manganese regulon transcriptional regulator	Escherichia coli 1303
992	EC1303_c07870	mntS		Mn(2)-response protein, MntR-repressed	Escherichia coli 1303
993	EC1303_c13950	trpA	4.2.1.20	tryptophan synthase, alpha subunit	Escherichia coli 1303
994	EC1303_c13960	trpB	4.2.1.20	tryptophan synthase, beta subunit	Escherichia coli 1303
995	EC1303_c13970	trpC	4.1.1.48;5.3.1.24	fused indole-3-glycerolphosphate synthetase/N-(5-phosphoribosyl)anthranilate isomerase	Escherichia coli 1303
996	EC1303_c13980	trpD	2.4.2.18;4.1.3.27	fused glutamine amidotransferase (component II) of anthranilate synthase/anthranilate phosphoribosyl transferase	Escherichia coli 1303
997	EC1303_c13990	trpE	4.1.3.27	component I of anthranilate synthase	Escherichia coli 1303
1005	EC1303_c17430	malX	2.7.1.69	fused maltose and glucose-specific PTS enzymes: IIB component, IIC component	Escherichia coli 1303
1006	EC1303_c17420	malI		transcriptional repressor of Mal regulon	Escherichia coli 1303
1007	EC1303_c17410	hdhA	1.1.1.159	7-alpha-hydroxysteroid dehydrogenase, NAD-dependent	Escherichia coli 1303
1008	EC1303_c17400	uidR		transcriptional repressor	Escherichia coli 1303
1009	EC1303_c17390	uidA	3.2.1.31	beta-D-glucuronidase	Escherichia coli 1303
1010	EC1303_c17380	uidB		glucuronide transporter	Escherichia coli 1303
1011	EC1303_c17370	uidC		putative outer membrane porin for beta-glucuronides porin protein	Escherichia coli 1303
1013	EC13107_49c01230	fliY		cystine transporter subunit	Escherichia coli 131/07
1014	EC1303_c20910	dcyD	4.4.1.15	D-cysteine desulfhydrase, PLP-dependent	Escherichia coli 1303
1015	E1470_c19700	yecS		ABC family putative inner membrane permease	Escherichia coli ECC-1470
1016	EC1303_c20890	yecC		putative ABC superfamily transporter ATP-binding subunit	Escherichia coli 1303
1017	EC1303_c20880	sdiA		quorum-sensing transcriptional activator	Escherichia coli 1303
1018	EC1303_c20870			hypothetical protein	Escherichia coli 1303
1019	EC1303_c27030	yphH		putative DNA-binding transcriptional regulator	Escherichia coli 1303
1020	EC1303_c27040	glyA	2.1.2.1	serine hydroxymethyltransferase	Escherichia coli 1303
1021	EC1303_c27050	hmp	1.14.12.1;1.5.1.34	fused nitric oxide dioxygenase/dihydropteridine reductase 2	Escherichia coli 1303
1022	EC1303_c27060	glnB		regulatory protein P-II for glutamine synthetase	Escherichia coli 1303
1023	EC1303_c27070	glrR		response regulator regulating glmY sRNA in two-component system with sensor protein GlrK	Escherichia coli 1303
1024	EC1303_c27080	yfhG		putative outer membrane protein modulating the QseEF response	Escherichia coli 1303
1025	EC1303_c27090	glrK		sensor protein kinase regulating glmY sRNA in two-component system with response regulator GlrR	Escherichia coli 1303
1026	EC1303_c27100	purL	6.3.5.3	phosphoribosylformyl-glycineamide synthetase	Escherichia coli 1303
1027	EC1303_c27110	mltF		membrane-bound lytic transglycosylase F, murein hydrolase	Escherichia coli 1303
1028	EC1303_c27120	tadA	3.5.4.-	tRNA-specific adenosine deaminase	Escherichia coli 1303
1029	EC1303_c27130	pgpC		phosphatidylglycerophosphatase C, membrane bound	Escherichia coli 1303
1030	EC1303_c27140	yfhH		putative DNA-binding transcriptional regulator	Escherichia coli 1303
1031	EC1303_c27150	yfhL		putative 4Fe-4S cluster-containing protein	Escherichia coli 1303
1032	EC1303_c27170	acpS	2.7.8.7	holo-[acyl-carrier-protein] synthase 1	Escherichia coli 1303
1033	EC1303_c27180	pdxJ		pyridoxine 5'-phosphate synthase	Escherichia coli 1303
1034	EC1303_c27190	recO		gap repair protein	Escherichia coli 1303
1035	EC1303_c27200	era		membrane-associated, 16S rRNA-binding GTPase	Escherichia coli 1303
1036	EC1303_c27210	rnc	3.1.26.3	RNase III	Escherichia coli 1303
1037	EC1303_c27220	lepB	3.4.21.89	leader peptidase (signal peptidase I)	Escherichia coli 1303
1038	EC1303_c44570	ytfR		putative ABC superfamily sugar transporter ATP-binding subunit	Escherichia coli 1303
1039	EC1303_c44580	ytfT		inner membrane putative ABC superfamily sugar transporter permease	Escherichia coli 1303
1040	EC1303_c44590	yjfF		inner membrane putative ABC superfamily sugar transporter permease	Escherichia coli 1303
1041	EC1303_c44600	fbp	3.1.3.11	fructose-1,6-bisphosphatase I	Escherichia coli 1303
1042	EC1303_c44610	mpl	6.3.2.-	UDP-N-acetylmuramate:L-alanyl-gamma-D-glutamyl- meso-diaminopimelate ligase	Escherichia coli 1303
1043	EC1303_c44620	yjgA		putative alpha-helix protein	Escherichia coli 1303
1044	EC1303_c12170	ymfA		putative inner membrane protein	Escherichia coli 1303
1045	EC1303_c32240	ebgC		evolved beta-D-galactosidase, beta subunit	Escherichia coli 1303
1046	EC1303_c32250	ygjI		putative transporter	Escherichia coli 1303
1047	EC1303_c32260	ygjJ		putative periplasmic protein	Escherichia coli 1303
1048	EC1303_c32530	yhaK		redox-sensitive bicupin	Escherichia coli 1303
1049	EC1303_c32540			hypothetical protein	Escherichia coli 1303
1050	EC1303_c32550	yhaM		putative L-serine dehydratase alpha chain	Escherichia coli 1303
1051	EC1303_c32560	yhaO		putative transporter	Escherichia coli 1303
1052	EC1303_c32570	tdcG	4.3.1.17	L-serine dehydratase 3, anaerobic	Escherichia coli 1303
1053	EC1303_c30640	metK	2.5.1.6	S-adenosylmethionine synthetase	Escherichia coli 1303
1054	EC1303_c30630	yqgD		inner membrane protein	Escherichia coli 1303
1055	EC1303_c30600	speA	4.1.1.19	biosynthetic arginine decarboxylase, PLP-binding	Escherichia coli 1303
1056	EC1303_c30590	speB	3.5.3.11	agmatinase	Escherichia coli 1303
1057	EC1303_c30580	loiP		Phe-Phe periplasmic metalloprotease, OM lipoprotein	Escherichia coli 1303
1058	EC1303_c30560	cmtB		putative mannitol-specific enzyme IIA component of PTS	Escherichia coli 1303
1059	EC1303_c08470	ybjD		putative OLD family ATP-dependent endonuclease	Escherichia coli 1303
1060	EC1303_c08460	aqpZ		aquaporin Z	Escherichia coli 1303
1061	EC1303_c27010	yphF		putative ABC superfamily sugar transporter periplasmic-binding protein	Escherichia coli 1303
1062	EC1303_c28280	norR		anaerobic nitric oxide reductase DNA-binding transcriptional activator	Escherichia coli 1303
1063	EC1303_c28270	srlQ		D-arabinose 5-phosphate isomerase	Escherichia coli 1303
1064	EC1303_c06840	nei	3.2.-.-	endonuclease VIII/ 5-formyluracil/5-hydroxymethyluracil DNA glycosylase	Escherichia coli 1303
1065	EC1303_c06850	abrB		regulator of aidB expression	Escherichia coli 1303
1066	EC1303_c41240	rhaM		L-rhamnose mutarotase	Escherichia coli 1303
1067	EC1303_c41250	rhaD	4.1.2.19	rhamnulose-1-phosphate aldolase	Escherichia coli 1303
1068	EC1303_c35470	hslO		heat shock protein Hsp33	Escherichia coli 1303
1069	EC1303_c35460	hslR		ribosome-associated heat shock protein Hsp15	Escherichia coli 1303
1070	EC1303_c35450	yrfG		GMP/IMP nucleotidase	Escherichia coli 1303
1071	EC1303_c35440	yrfF		inner membrane protein	Escherichia coli 1303
1072	EC1303_c35430	nudE	3.6.1.-	adenosine nucleotide hydrolase	Escherichia coli 1303
1073	EC1303_c35420	mrcA	2.4.2.-;3.4.-.-	fused penicillin-binding protein 1a: murein transglycosylase/murein transpeptidase	Escherichia coli 1303
1074	EC1303_c35410	hofM		DNA catabolic putative pilus assembly protein	Escherichia coli 1303
1075	EC1303_c35400	hofN		DNA catabolic putative fimbrial assembly protein	Escherichia coli 1303
1076	EC1303_c35390	hofO		DNA catabolic protein	Escherichia coli 1303
1077	EC1303_c35380	hofP		DNA catabolic protein	Escherichia coli 1303
1078	E1470_c35090	hofQ		DNA catabolic putative fimbrial transporter	Escherichia coli ECC-1470
1079	EC1303_c35360	aroK	2.7.1.71	shikimate kinase I	Escherichia coli 1303
1080	EC1303_c35350	aroB	4.2.3.4	3-dehydroquinate synthase	Escherichia coli 1303
1081	EC1303_c35340	damX		cell division protein that binds to the septal ring	Escherichia coli 1303
1082	EC1303_c35330	dam	2.1.1.72	DNA adenine methyltransferase	Escherichia coli 1303
1083	EC1303_c33190	rimP		ribosome maturation factor for 30S subunits	Escherichia coli 1303
1084	EC1303_c33180	nusA		transcription termination/antitermination L factor	Escherichia coli 1303
1085	EC1303_c33170	infB		translation initiation factor IF-2	Escherichia coli 1303
1086	EC1303_c33160	rbfA		30s ribosome binding factor	Escherichia coli 1303
1087	EC1303_c33150	truB	4.2.1.70	tRNA pseudouridine synthase B: tRNA pseudouridine(55) synthase and putative tmRNA pseudouridine(342) synthase	Escherichia coli 1303
1088	EC1303_c33140	rpsO		30S ribosomal subunit protein S15	Escherichia coli 1303
1089	EC1303_c33130	pnp	2.7.7.8	polynucleotide phosphorylase/polyadenylase	Escherichia coli 1303
1090	EC1303_c33120	nlpI		lipoprotein involved in osmotic sensitivity and filamentation	Escherichia coli 1303
1091	EC1303_c33100	deaD		ATP-dependent RNA helicase	Escherichia coli 1303
1092	EC1303_c33090	mtr		tryptophan transporter of high affinity	Escherichia coli 1303
1093	EC1303_c33080	yhbW		putative luciferase-like monooxygenase	Escherichia coli 1303
1094	EC1303_c22020	hisB	3.1.3.15;4.2.1.19	fused histidinol-phosphatase/imidazoleglycerol-phosphate dehydratase	Escherichia coli 1303
1095	EC1303_c22030	hisH	2.4.2.-	imidazole glycerol phosphate synthase, glutamine amidotransferase subunit with HisF	Escherichia coli 1303
1096	EC1303_c22040	hisA	5.3.1.16	N-(5'-phospho-L-ribosyl-formimino)-5-amino-1- (5'-phosphoribosyl)-4-imidazolecarboxamide isomerase	Escherichia coli 1303
1097	EC1303_c22050	hisF	2.4.2.-	imidazole glycerol phosphate synthase, catalytic subunit with HisH	Escherichia coli 1303
1098	EC1303_c22060	hisI	3.5.4.19;3.6.1.31	fused phosphoribosyl-AMP cyclohydrolase/phosphoribosyl-ATP pyrophosphatase	Escherichia coli 1303
1099	EC1303_c22080	ugd	1.1.1.22	UDP-glucose 6-dehydrogenase	Escherichia coli 1303
1100	EC1303_c22090	gnd	1.1.1.44	6-phosphogluconate dehydrogenase, decarboxylating	Escherichia coli 1303
1101	EC1303_c22280	wzxC		putative colanic acid exporter	Escherichia coli 1303
1102	EC1303_c22290	wcaJ		colanic biosynthesis UDP-glucose lipid carrier transferase	Escherichia coli 1303
1103	EC1303_c22300	cpsG	5.4.2.8	phosphomannomutase	Escherichia coli 1303
1105	EC1303_c22320	wcaI		putative glycosyl transferase	Escherichia coli 1303
1106	EC1303_c22330	wcaH	1.1.1.271	GDP-mannose mannosyl hydrolase	Escherichia coli 1303
1107	EC1303_c22340	wcaG_2	1.1.1.271	bifunctional GDP-fucose synthetase: GDP-4-dehydro-6-deoxy-D-mannose epimerase/ GDP-4-dehydro-6-L-deoxygalactose reductase	Escherichia coli 1303
1108	EC1303_c22350	gmd	4.2.1.47	GDP-D-mannose dehydratase, NAD(P)-binding	Escherichia coli 1303
1109	EC1303_c22360	wcaF		putative acyl transferase	Escherichia coli 1303
1110	EC1303_c39980	ilvA	4.3.1.19	L-threonine dehydratase, biosynthetic	Escherichia coli 1303
1111	EC1303_c39990	ilvY		transcriptional activator of ilvC	Escherichia coli 1303
1112	EC1303_c40000	ilvC	1.1.1.86	ketol-acid reductoisomerase, NAD(P)-binding	Escherichia coli 1303
1113	EC1303_c40010	ppiC	5.2.1.8	peptidyl-prolyl cis-trans isomerase C (rotamase C)	Escherichia coli 1303
1114	EC1303_c10240	wrbA		NAD(P)H:quinone oxidoreductase	Escherichia coli 1303
1115	EC1303_c10230			hypothetical protein	Escherichia coli 1303
1116	EC1303_c10220	agp	3.1.3.10	glucose-1-phosphatase/inositol phosphatase	Escherichia coli 1303
1120	EC1303_c10140	torT		periplasmic sensory protein associated with the TorRS two-component regulatory system	Escherichia coli 1303
1121	EC1303_c10150	torR		response regulator in two-component regulatory system with TorS	Escherichia coli 1303
1122	EC1303_c10160	torC		trimethylamine N-oxide (TMAO) reductase I, cytochrome c-type subunit	Escherichia coli 1303
1123	EC1303_c10170	torA	1.6.6.9	trimethylamine N-oxide (TMAO) reductase I, catalytic subunit	Escherichia coli 1303
1124	EC1303_c10180	torD		TorA-maturation chaperone	Escherichia coli 1303
1125	EC1303_c10190	cbpM		modulator of CbpA co-chaperone	Escherichia coli 1303
1126	EC1303_c10200	cbpA		DnaK co-chaperone	Escherichia coli 1303
1127	EC1303_c00350	caiD	4.2.1.-	carnitinyl-CoA dehydratase	Escherichia coli 1303
1128	EC1303_c00340	caiE		stimulator of CaiD and CaiB enzyme activities	Escherichia coli 1303
1129	EC1303_c00330	caiF		cai operon transcriptional activator	Escherichia coli 1303
1130	EC1303_c00320	carB	6.3.5.5	carbamoyl-phosphate synthase large subunit	Escherichia coli 1303
1131	EC1303_c00310	carA	6.3.5.5	carbamoyl phosphate synthetase small subunit, glutamine amidotransferase	Escherichia coli 1303
1137	EC1303_c31070	fecA		ferric citrate outer membrane transporter	Escherichia coli 1303
1138	EC1303_c31080	fecR		periplasmic FecA:ferric citrate sensor and cytoplasmic FecI ECF sigma factor activator	Escherichia coli 1303
1139	EC1303_c31090	fecI		RNA polymerase, sigma 19 factor	Escherichia coli 1303
1140	EC1303_c32990	yraQ		putative inner membrane permease	Escherichia coli 1303
1141	EC1303_c33000	yraR		putative nucleoside-diphosphate-sugar epimerase	Escherichia coli 1303
1142	EC1303_c33010	yhbO		stress-resistance protein	Escherichia coli 1303
1143	EC1303_c33020			hypothetical protein	Escherichia coli 1303
1144	EC1303_c33030	yhbQ		GIY-YIG nuclease superfamily protein	Escherichia coli 1303
1145	EC1303_c33040	yhbS		putative acyl-CoA transferase	Escherichia coli 1303
1146	EC1303_c33050	yhbT		SCP-2 sterol transfer family protein	Escherichia coli 1303
1147	EC1303_c33060	yhbU		U32 peptidase family protein	Escherichia coli 1303
1148	EC1303_c33070	yhbV		U32 peptidase family protein	Escherichia coli 1303
1149	EC1303_c03760	yaiZ		putative inner membrane protein	Escherichia coli 1303
1150	EC1303_c03770	ddlA	6.3.2.4	D-alanine-D-alanine ligase A	Escherichia coli 1303
1151	EC1303_c03780	iraP		anti-RssB factor, RpoS stabilzer during Pi starvation	Escherichia coli 1303
1152	EC1303_c03790	phoA	3.1.3.1	bacterial alkaline phosphatase	Escherichia coli 1303
1153	EC1303_c03800	psiF		PsiF family protein	Escherichia coli 1303
1154	EC1303_c03810	yaiC		diguanylate cyclase, cellulose regualtor	Escherichia coli 1303
1155	EC1303_c03820	proC	1.5.1.2	pyrroline-5-carboxylate reductase, NAD(P)-binding	Escherichia coli 1303
1156	EC1303_c03830			hypothetical protein	Escherichia coli 1303
1157	EC1303_c03840	aroL	2.7.1.71	shikimate kinase II	Escherichia coli 1303
1158	EC1303_c03850			hypothetical protein	Escherichia coli 1303
1159	EC1303_c07910	ybiT		putative transporter subunit of ABC superfamily: ATP-binding component	Escherichia coli 1303
1160	EC1303_c07920			hypothetical protein	Escherichia coli 1303
1161	EC1303_c07930	ybiV	3.1.3.23	sugar phosphatase	Escherichia coli 1303
1162	EC1303_c07940	ybiW		putative pyruvate formate lyase	Escherichia coli 1303
1163	EC1303_c07950	ybiY		putative pyruvate formate lyase activating enzyme	Escherichia coli 1303
1164	EC1303_c07970	moeB		molybdopterin synthase sulfurylase	Escherichia coli 1303
1165	EC1303_c07980	moeA		molybdopterin molybdenumtransferase	Escherichia coli 1303
1166	EC1303_c07990	iaaA	3.5.1.1	isoaspartyl peptidase	Escherichia coli 1303
1167	EC1303_c08000	gsiA		glutathione transporter ATP-binding protein, ABC superfamily	Escherichia coli 1303
1168	EC1303_c32670	garK	2.7.1.165	glycerate kinase I	Escherichia coli 1303
1169	EC1303_c32680	garR	1.1.1.60	tartronate semialdehyde reductase	Escherichia coli 1303
1170	EC1303_c32690	garL	4.1.2.20	alpha-dehydro-beta-deoxy-D-glucarate aldolase	Escherichia coli 1303
1171	EC1303_c32700	garP		putative (D)-galactarate transporter	Escherichia coli 1303
1172	EC1303_c32710	garD	4.2.1.42	(D)-galactarate dehydrogenase	Escherichia coli 1303
1173	EC1303_c32720	prlF		antitoxin of the SohA(PrlF)-YhaV toxin-antitoxin system	Escherichia coli 1303
1177	EC1303_c16760	essQ		putative S lysis protein	Escherichia coli 1303
	EC1303_c46010	essD		putative phage lysis protein	Escherichia coli 1303
1179	EC1303_c16740	rrrQ		putative lysozyme	Escherichia coli 1303
1181	EC1303_c06480	glnS	6.1.1.18	glutamyl-tRNA synthetase	Escherichia coli 1303
1182	EC1303_c24190	glpA	1.1.5.3	sn-glycerol-3-phosphate dehydrogenase (anaerobic), large subunit, FAD/NAD(P)-binding	Escherichia coli 1303
1183	EC1303_c24200	glpB	1.1.5.3	sn-glycerol-3-phosphate dehydrogenase (anaerobic), membrane anchor subunit	Escherichia coli 1303
1184	EC1303_c24210	glpC		anaerobic sn-glycerol-3-phosphate dehydrogenase, C subunit, 4Fe-4S iron-sulfur cluster	Escherichia coli 1303
1185	EC1303_c03900	mak	2.7.1.4	manno(fructo)kinase	Escherichia coli 1303
1186	EC1303_c03890	rdgC		nucleoid-associated ssDNA and dsDNA binding protein	Escherichia coli 1303
1188	EC1303_c19330	topB	5.99.1.2	DNA topoisomerase III	Escherichia coli 1303
1189	EC1303_c19340	selD	2.7.9.3	selenophosphate synthase	Escherichia coli 1303
1190	EC1303_c19350	ydjA		putative oxidoreductase	Escherichia coli 1303
1191	EC1303_c19360	sppA	3.4.-.-	protease IV (signal peptide peptidase)	Escherichia coli 1303
1192	EC1303_c19370	ansA	3.5.1.1	cytoplasmic L-asparaginase 1	Escherichia coli 1303
1193	EC1303_c19380	pncA	3.5.1.-;3.5.1.19	nicotinamidase/pyrazinamidase	Escherichia coli 1303
1197	EC1303_c05070	ybbY		putative uracil/xanthine transporter	Escherichia coli 1303
1198	EC1303_c05080	glxK	2.7.1.31	glycerate kinase II	Escherichia coli 1303
1199	EC1303_c43770	ampC	3.5.2.6	beta-lactamase, intrinsically weak	Escherichia coli 1303
1200	EC1303_c43780	frdD		fumarate reductase (anaerobic), membrane anchor subunit	Escherichia coli 1303
1201	EC1303_c43790	frdC		fumarate reductase (anaerobic), membrane anchor subunit	Escherichia coli 1303
1202	EC1303_c43800	frdB		fumarate reductase (anaerobic), Fe-S subunit	Escherichia coli 1303
1203	EC1303_c43810	frdA		fumarate reductase (anaerobic) catalytic and NAD/flavoprotein subunit	Escherichia coli 1303
1204	EC1303_c43820	epmA		elongation factor P Lys34 lysyltransferase	Escherichia coli 1303
1205	EC1303_c05460	cusB		copper/silver efflux system, membrane fusion protein	Escherichia coli 1303
1206	EC1303_c05470	cusA		copper/silver efflux system, membrane component	Escherichia coli 1303
1207	EC1303_c05480	pheP		phenylalanine transporter	Escherichia coli 1303
1208	EC1303_c05490	ybdG		mechanosensitive channel protein, miniconductance	Escherichia coli 1303
1209	EC1303_c05500	nfsB	1.5.1.34	dihydropteridine reductase, NAD(P)H-dependent, oxygen-insensitive	Escherichia coli 1303
1210	EC1303_c05510			hypothetical protein	Escherichia coli 1303
1211	EC1303_c05520	ybdJ		putative inner membrane protein	Escherichia coli 1303
1212	EC1303_c05530	ybdK	6.3.2.2	weak gamma-glutamyl:cysteine ligase	Escherichia coli 1303
1214	EC1303_c17910	ydhR		putative monooxygenase	Escherichia coli 1303
1215	EC1303_c17920	ydhS		putative oxidoreductase	Escherichia coli 1303
1216	EC1303_c17930	ydhT		putative subunit of YdhYVWXUT oxidoreductase complex	Escherichia coli 1303
1217	EC1303_c17940	ydhU		putative cytochrome b subunit of YdhYVWXUT oxidoreductase complex	Escherichia coli 1303
1218	EC1303_c17950	ydhX		putative 4Fe-4S ferridoxin-type protein of YdhYVWXUT oxidoreductase complex	Escherichia coli 1303
1219	EC1303_c17960	ydhW		putative subunit of YdhYVWXUT oxidoreductase complex	Escherichia coli 1303
1220	EC1303_c17970	ydhV		putative oxidoreductase subunit	Escherichia coli 1303
1221	EC1303_c17980	ydhY		putative 4Fe-4S ferridoxin-type protein of YdhYVWXUT oxidoreductase complex	Escherichia coli 1303
1222	EC1303_c17990			hypothetical protein	Escherichia coli 1303
1223	EC1303_c18000	pykF	2.7.1.40	pyruvate kinase I	Escherichia coli 1303
1224	EC1303_c18010	lpp		murein lipoprotein	Escherichia coli 1303
1225	EC1303_c18020	ldtE		murein L,D-transpeptidase	Escherichia coli 1303
1226	EC1303_c18030	sufE		sulfur acceptor protein	Escherichia coli 1303
1227	EC1303_c18040	sufS	2.8.1.7;4.4.1.16	cysteine desulfurase, stimulated by SufE	Escherichia coli 1303
1228	EC1303_c42520	psiE		phosphate starvation inducible protein	Escherichia coli 1303
1229	EC1303_c42500	yjbH		putative porin	Escherichia coli 1303
1230	EC1303_c12180	potD		polyamine transporter subunit	Escherichia coli 1303
1231	EC1303_c12190	potC		polyamine transporter subunit	Escherichia coli 1303
1232	EC1303_c12800	potB		polyamine transporter subunit	Escherichia coli 1303
1233	EC1303_c12810	potA		polyamine transporter subunit	Escherichia coli 1303
1234	EC1303_c12820	pepT		peptidase T	Escherichia coli 1303
1235	EC1303_c12830	roxA	1.14.11.-	50S ribosomal protein L16 arginine hydroxylase; 2-oxoglutarate oxygenase	Escherichia coli 1303
1236	EC1303_c12840	phoQ		sensory histidine kinase in two-component regulatory system with PhoP	Escherichia coli 1303
1237	EC1303_c12850	phoP		response regulator in two-component regulatory system with PhoQ	Escherichia coli 1303
1238	EC1303_c12860	purB	4.3.2.2	adenylosuccinate lyase	Escherichia coli 1303
1239	EC1303_c12870	hflD		putative lysogenization regulator	Escherichia coli 1303
1240	EC1303_c12880	mnmA	2.1.1.61	tRNA(Gln,Lys,Glu) U34 2-thiouridylase, first step in mnm(5)-s(2)U34-tRNA synthesis	Escherichia coli 1303
1241	EC1303_c12890	nudJ		bifunctional thiamine pyrimidine pyrophosphate hydrolase/ thiamine pyrophosphate hydrolase	Escherichia coli 1303
1242	EC1303_c12900	rluE	4.2.1.70	23S rRNA pseudouridine(2457) synthase	Escherichia coli 1303
1243	EC1303_c36010	panM		PanD autocleavage accelerator, panothenate synthesis	Escherichia coli 1303
1244	EC1303_c24500			hypothetical protein	Escherichia coli 1303
1248	EC1303_c24510	nuoN		NADH:ubiquinone oxidoreductase, membrane subunit N	Escherichia coli 1303
1249	EC1303_c24520	nuoM		NADH:ubiquinone oxidoreductase, membrane subunit M	Escherichia coli 1303
1250	EC1303_c42960	nrfD		formate-dependent nitrite reductase, membrane subunit	Escherichia coli 1303
1251	EC1303_c42950	nrfC		formate-dependent nitrite reductase, 4Fe4S subunit	Escherichia coli 1303
1252	EC1303_c42940	nrfB	1.7.2.2	nitrite reductase, formate-dependent, penta-heme cytochrome c	Escherichia coli 1303
1253	EC1303_c42930	nrfA		nitrite reductase, formate-dependent, cytochrome	Escherichia coli 1303
1254	EC1303_c42920	acs	6.2.1.1	acetyl-CoA synthetase	Escherichia coli 1303
1255	EC1303_c43160	phnP		5-phospho-alpha-D-ribosyl 1,2-cyclic phosphate phosphodiesterase	Escherichia coli 1303
1256	EC1303_c43170	phnO		aminoalkylphosphonate N-acetyltransferase	Escherichia coli 1303
1257	EC1303_c43180	phnN		ribose 1,5-bisphosphokinase	Escherichia coli 1303
1258	EC1303_c43190	phnM		ribophosphonate triphosphate hydrolase	Escherichia coli 1303
1259	EC1303_c43200	phnL		ribophosphonate triphosphate synthase subunit, putative ABC transporter ATP-binding protein	Escherichia coli 1303
1260	EC1303_c28520	mutS		methyl-directed mismatch repair protein	Escherichia coli 1303
1261	E1470_c28410	cas2		CRISPR-associated endoribonuclease Cas2, subtype I-E/ECOLI	Escherichia coli ECC-1470
1262	EC1303_c13670	purU	3.5.1.10	formyltetrahydrofolate hydrolase	Escherichia coli 1303
1263	EC1303_c13680			hypothetical protein	Escherichia coli 1303
1264	EC1303_c13690	rssA		putative patatin-like family phospholipase	Escherichia coli 1303
1265	EC1303_c13700	rssB		PcnB-degradosome interaction factor	Escherichia coli 1303
1266	EC1303_c13710	galU	2.7.7.9	glucose-1-phosphate uridylyltransferase	Escherichia coli 1303
1267	EC1303_c13720	hns		global DNA-binding transcriptional dual regulator H-NS	Escherichia coli 1303
1268	EC1303_c13730	tdk	2.7.1.21	thymidine kinase/deoxyuridine kinase	Escherichia coli 1303
1272	EC1303_c13750	adhE	1.1.1.1;1.2.1.10	fused acetaldehyde-CoA dehydrogenase/iron-dependent alcohol dehydrogenase/pyruvate-formate lyase deactivase	Escherichia coli 1303
1273	EC1303_c13760	ychE		putative inner membrane protein	Escherichia coli 1303
1274	EC1303_c04100	ribE	2.5.1.9	riboflavin synthase beta chain	Escherichia coli 1303
1275	EC1303_c04110	nusB		transcription antitermination protein	Escherichia coli 1303
1276	EC1303_c21930	yeeE		putative transport system permease protein	Escherichia coli 1303
1277	EC1303_c21920	yeeD		putative TusA family sulfurtransferase	Escherichia coli 1303
1278	EC1303_c21910	sbcB	3.1.11.1	exonuclease I	Escherichia coli 1303
1279	EC1303_c21900	dacD	3.4.16.4	D-alanyl-D-alanine carboxypeptidase (penicillin-binding protein 6b)	Escherichia coli 1303
1280	EC1303_c38040	gltS		glutamate transporter	Escherichia coli 1303
1281	EC1303_c38050	xanP		xanthine permease	Escherichia coli 1303
1282	EC1303_c38060	yicH		putative inner membrane-anchored periplasmic AsmA family protein	Escherichia coli 1303
1283	EC1303_c38080	yicJ		putative transporter	Escherichia coli 1303
1284	EC1303_c38850	yicL		EamA family inner membrane putative transporter	Escherichia coli 1303
1285	EC1303_c38860	nlpA		cytoplasmic membrane lipoprotein-28	Escherichia coli 1303
1286	EC1303_c38870	yicS		putative periplasmic protein	Escherichia coli 1303
1287	EC1303_c38880	nepI		putative transporter	Escherichia coli 1303
1288	EC1303_c38890			hypothetical protein	Escherichia coli 1303
1289	EC1303_c38910	ade	3.5.4.2	cryptic adenine deaminase	Escherichia coli 1303
1290	EC1303_c38920	uhpT		hexose phosphate transporter	Escherichia coli 1303
1291	EC1303_c34800	gspM		general secretory pathway component, cryptic	Escherichia coli 1303
1292	EC1303_c34790	gspL		general secretory pathway component, cryptic	Escherichia coli 1303
1293	EC1303_c34770	gspJ		putative general secretory pathway component, cryptic	Escherichia coli 1303
1294	EC1303_c34760	gspI		general secretory pathway component, cryptic	Escherichia coli 1303
1295	EC1303_c34750	gspH		putative general secretory pathway component, cryptic	Escherichia coli 1303
1296	EC1303_c34740	gspG		pseudopilin, cryptic, general secretion pathway	Escherichia coli 1303
1297	EC1303_c34730	gspF		general secretory pathway component, cryptic	Escherichia coli 1303
1298	EC1303_c34720	gspE		general secretory pathway component, cryptic	Escherichia coli 1303
1299	EC1303_c34710	gspD		general secretory pathway component, cryptic	Escherichia coli 1303
1301	EC1303_c34690	gspA		general secretory pathway component, cryptic	Escherichia coli 1303
1303	EC1303_c34670	rpsJ		30S ribosomal subunit protein S10	Escherichia coli 1303
1304	EC1303_c34660	rplC		50S ribosomal subunit protein L3	Escherichia coli 1303
1305	EC1303_c34650	rplD		50S ribosomal subunit protein L4	Escherichia coli 1303
1306	EC1303_c34640	rplW		50S ribosomal subunit protein L23	Escherichia coli 1303
1307	EC1303_c34630	rplB		50S ribosomal subunit protein L2	Escherichia coli 1303
1308	EC1303_c34620	rpsS		30S ribosomal subunit protein S19	Escherichia coli 1303
1309	EC1303_c34610	rplV		50S ribosomal subunit protein L22	Escherichia coli 1303
1310	EC1303_c34600	rpsC		30S ribosomal subunit protein S3	Escherichia coli 1303
1311	EC1303_c34590	rplP		50S ribosomal subunit protein L16	Escherichia coli 1303
1312	EC1303_c34580	rpmC		50S ribosomal subunit protein L29	Escherichia coli 1303
1313	EC1303_c34570	rpsQ		30S ribosomal subunit protein S17	Escherichia coli 1303
1314	EC1303_c34560	rplN		50S ribosomal subunit protein L14	Escherichia coli 1303
1315	EC1303_c34550	rplX		50S ribosomal subunit protein L24	Escherichia coli 1303
1316	EC1303_c34540	rplE		50S ribosomal subunit protein L5	Escherichia coli 1303
1317	EC1303_c34530	rpsN		30S ribosomal subunit protein S14	Escherichia coli 1303
1318	EC1303_c34520	rpsH		30S ribosomal subunit protein S8	Escherichia coli 1303
1319	EC1303_c34510	rplF		50S ribosomal subunit protein L6	Escherichia coli 1303
1320	EC1303_c34500	rplR		50S ribosomal subunit protein L18	Escherichia coli 1303
1321	EC1303_c34490	rpsE		30S ribosomal subunit protein S5	Escherichia coli 1303
1322	EC1303_c34480	rpmD		50S ribosomal subunit protein L30	Escherichia coli 1303
1323	EC1303_c34470	rplO		50S ribosomal subunit protein L15	Escherichia coli 1303
1324	EC1303_c34460	secY		preprotein translocase membrane subunit	Escherichia coli 1303
1325	EC1303_c34450	rpmJ		50S ribosomal subunit protein L36	Escherichia coli 1303
1326	EC1303_c34440	rpsM		30S ribosomal subunit protein S13	Escherichia coli 1303
1327	EC1303_c34430	rpsK		30S ribosomal subunit protein S11	Escherichia coli 1303
1328	EC1303_c34420	rpsD		30S ribosomal subunit protein S4	Escherichia coli 1303
1329	EC1303_c34410	rpoA	2.7.7.6	RNA polymerase, alpha subunit	Escherichia coli 1303
1330	EC1303_c34400	rplQ		50S ribosomal subunit protein L17	Escherichia coli 1303
1331	EC1303_c34390			hypothetical protein	Escherichia coli 1303
1332	EC1303_c42350	aceB	2.3.3.9	malate synthase A	Escherichia coli 1303
1333	EC1303_c42360	aceA	4.1.3.1	isocitrate lyase	Escherichia coli 1303
1340	EC1303_c24280	yfaY		inactive PncC family protein	Escherichia coli 1303
1341	EC1303_c24290	yfaZ		outer membrane protein, putative porin	Escherichia coli 1303
1342	EC1303_c01200	gcd	1.1.5.2	glucose dehydrogenase	Escherichia coli 1303
1343	EC1303_c43890	orn	3.1.-.-	oligoribonuclease	Escherichia coli 1303
1344	EC1303_c43880	rsgA	3.6.1.-	ribosome small subunit-dependent GTPase A	Escherichia coli 1303
1345	EC1303_c43870	psd	4.1.1.65	phosphatidylserine decarboxylase	Escherichia coli 1303
1346	EC1303_c11550	bssS		biofilm regulator	Escherichia coli 1303
1348	EC1303_c11570	pyrC	3.5.2.3	dihydro-orotase	Escherichia coli 1303
1349	EC1303_c11580	yceB		putative lipoprotein	Escherichia coli 1303
1350	EC1303_c11590	grxB		glutaredoxin 2 (Grx2)	Escherichia coli 1303
1351	EC1303_c11600	mdtH		multidrug resistance efflux transporter conferring overexpression resistance to norfloxacin and enoxacin	Escherichia coli 1303
1352	EC1303_c11610	rimJ	2.3.1.128	ribosomal-protein-S5-alanine N-acetyltransferase	Escherichia coli 1303
1353	EC1303_c11620			hypothetical protein	Escherichia coli 1303
1354	EC1303_c11630	yceM		putative oxidoreductase	Escherichia coli 1303
1355	EC1303_c11640	murJ		putative peptidoglycan lipid II flippase	Escherichia coli 1303
1356	EC1303_c11650	flgN		export chaperone for FlgK and FlgL	Escherichia coli 1303
1357	EC1303_c11660	flgM		anti-sigma factor for FliA (sigma 28)	Escherichia coli 1303
1358	EC1303_c11670	flgA		assembly protein for flagellar basal-body periplasmic P ring	Escherichia coli 1303
1359	EC1303_c11680	flgB		flagellar component of cell-proximal portion of basal-body rod	Escherichia coli 1303
1360	EC1303_c11690	flgC		flagellar component of cell-proximal portion of basal-body rod	Escherichia coli 1303
1361	EC1303_c11700	flgD		flagellar hook assembly protein	Escherichia coli 1303
1362	EC1303_c11710	flgE		flagellar hook protein	Escherichia coli 1303
1363	EC1303_c11720	flgF		flagellar component of cell-proximal portion of basal-body rod	Escherichia coli 1303
1364	EC1303_c11730	flgG		flagellar component of cell-distal portion of basal-body rod	Escherichia coli 1303
1365	EC1303_c11740	flgH		flagellar protein of basal-body outer-membrane L ring	Escherichia coli 1303
1366	EC1303_c11750	flgI		putative flagellar basal body protein	Escherichia coli 1303
1367	EC1303_c11760	flgJ		flagellar rod assembly protein and murein hydrolase	Escherichia coli 1303
1368	EC1303_c11770	flgK		flagellar hook-filament junction protein 1	Escherichia coli 1303
1369	EC1303_c11780	flgL		flagellar hook-filament junction protein	Escherichia coli 1303
1370	EC1303_c11980	hinT		purine nucleoside phosphoramidase, dadA activator protein	Escherichia coli 1303
1371	EC1303_c11990	ycfL		putative periplasmic lipoprotein	Escherichia coli 1303
1372	EC1303_c12000	lpoB		OM lipoprotein stimulator of MrcB transpeptidase	Escherichia coli 1303
1373	EC1303_c12010	thiK	2.7.1.89	thiamine kinase	Escherichia coli 1303
1374	EC1303_c12020	nagZ	3.2.1.52	beta N-acetyl-glucosaminidase	Escherichia coli 1303
1375	EC1303_c12030	ycfP		putative esterase	Escherichia coli 1303
1376	EC1303_c01390	pcnB	2.7.7.19	poly(A) polymerase	Escherichia coli 1303
1377	EC1303_c01400	gluQ	6.1.1.-	glutamyl-Q tRNA(Asp) synthetase	Escherichia coli 1303
1378	EC1303_c01410	dksA		transcriptional regulator of rRNA transcription, DnaK suppressor protein	Escherichia coli 1303
1379	EC1303_c01420	sfsA		sugar fermentation stimulation protein A	Escherichia coli 1303
1380	EC1303_c01430	ligT	6.5.1.-	2'-5' RNA ligase	Escherichia coli 1303
1381	EC1303_c01440	hrpB		putative ATP-dependent helicase	Escherichia coli 1303
1382	EC1303_c01450	mrcB	2.4.1.129;3.4.-.-	fused glycosyl transferase and transpeptidase	Escherichia coli 1303
1383	EC1303_c06820	ybgK		putative allophanate hydrolase, subunit 2	Escherichia coli 1303
1384	EC1303_c06810	ybgJ		putative allophanate hydrolase, subunit 1	Escherichia coli 1303
1385	EC1303_c06800	ybgI		NIF3 family metal-binding protein	Escherichia coli 1303
1386	EC1303_c06790	dtpD		dipeptide and tripeptide permease D	Escherichia coli 1303
1387	EC1303_c06780	phr	4.1.99.3	deoxyribodipyrimidine photolyase, FAD-binding	Escherichia coli 1303
1388	EC1303_c06770			hypothetical protein	Escherichia coli 1303
1389	EC1303_c05780	ybdO		putative DNA-binding transcriptional regulator	Escherichia coli 1303
1390	EC1303_c25140	sixA	3.1.3.-	phosphohistidine phosphatase	Escherichia coli 1303
1391	EC1303_c25150	fadJ	1.1.1.35;4.2.1.17;5.1.2.3;5.3.3.8	fused enoyl-CoA hydratase and epimerase and isomerase/3-hydroxyacyl-CoA dehydrogenase	Escherichia coli 1303
1392	EC1303_c23480	fruK	2.7.1.56	fructose-1-phosphate kinase	Escherichia coli 1303
1393	EC1303_c23490	fruB	2.7.1.69	fused fructose-specific PTS enzymes: IIA component/HPr component	Escherichia coli 1303
1394	EC1303_c23510			hypothetical protein	Escherichia coli 1303
1395	EC1303_c23520	yeiP		elongation factor P-like protein	Escherichia coli 1303
1396	EC1303_c23530	yeiQ		putative NAD-dependent D-mannonate oxidoreductase	Escherichia coli 1303
1397	EC1303_c23540	yeiR		Zn-stimulated GTPase involved in zinc homeostasis	Escherichia coli 1303
1398	EC1303_c23550	lpxT		undecaprenyl pyrophosphate:lipid A 1-phosphate phosphotransferase	Escherichia coli 1303
1399	EC1303_c23560	mepS		murein DD-endopeptidase, space-maker hydrolase, mutational suppressor of prc thermosensitivity, outer membrane lipoprotein	Escherichia coli 1303
1400	EC1303_c23570	rtn		resistance protein for phages lambda and N4, putative membrane-anchored cyclic-di-GMP phosphodiesterase	Escherichia coli 1303
1401	EC1303_c23580	yejA		microcin C transporter YejABEF, periplasmic binding protein	Escherichia coli 1303
1402	EC1303_c23590	yejB		microcin C transporter YejABEF, permease subunit	Escherichia coli 1303
1403	EC1303_c23600	yejE		microcin C transporter YejABEF, permease subunit	Escherichia coli 1303
1404	EC1303_c23610	yejF		microcin C transporter, ATP-binding subunit	Escherichia coli 1303
1405	EC1303_c23620			hypothetical protein	Escherichia coli 1303
1406	EC1303_c35820	gntR		d-gluconate inducible gluconate regulon transcriptional repressor	Escherichia coli 1303
1407	EC1303_c35830	yhhW		quercetinase activity in vitro	Escherichia coli 1303
1408	EC1303_c35840	yhhX		putative oxidoreductase	Escherichia coli 1303
1409	EC1303_c35850	yhhY		putative acetyltransferase	Escherichia coli 1303
1410	EC1303_c35860	yhhZ		putative Hcp1 family polymorphic toxin protein	Escherichia coli 1303
1411	EC1303_c35870			hypothetical protein	Escherichia coli 1303
1412	EC13107_72c01030			hypothetical protein	Escherichia coli 131/07
1413	EC1303_c35880	yrhB		stable heat shock chaperone	Escherichia coli 1303
1414	EC1303_c40390			hypothetical protein	Escherichia coli 1303
1415	EC1303_c40400	corA		magnesium/nickel/cobalt transporter	Escherichia coli 1303
1416	EC1303_c07410	ybhI		putative transporter	Escherichia coli 1303
1417	EC1303_c07400	ybhH		putative PrpF family isomerase	Escherichia coli 1303
1418	EC1303_c07390	ybhD		putative DNA-binding transcriptional regulator	Escherichia coli 1303
1419	EC1303_c07380	pgl	3.1.1.31	6-phosphogluconolactonase	Escherichia coli 1303
1420	EC1303_c07370	ybhA		pyridoxal phosphate (PLP) phosphatase	Escherichia coli 1303
1421	EC1303_c07360	modC	3.6.3.29	molybdate transporter subunit	Escherichia coli 1303
1422	EC1303_c07350	modB		molybdate transporter subunit	Escherichia coli 1303
1423	EC1303_c07340	modA		molybdate transporter subunit	Escherichia coli 1303
1424	EC1303_c07330	acrZ		AcrAB-TolC efflux pump accessory protein, membrane-associated	Escherichia coli 1303
1425	EC1303_c07320	modE		transcriptional repressor for the molybdenum transport operon modABC	Escherichia coli 1303
1426	EC1303_c07310	modF		fused molybdate transporter subunits of ABC superfamily: ATP-binding components	Escherichia coli 1303
1427	EC1303_c07300	galE	5.1.3.2	UDP-galactose-4-epimerase	Escherichia coli 1303
1428	EC1303_c07290	galT	2.7.7.10	galactose-1-phosphate uridylyltransferase	Escherichia coli 1303
1429	EC1303_c07280	galK	2.7.1.6	galactokinase	Escherichia coli 1303
1430	EC1303_c44820	rraB		protein inhibitor of RNase E	Escherichia coli 1303
1431	EC1303_c44830	yjgM		putative acetyltransferase	Escherichia coli 1303
1432	EC1303_c44840	yjgN		putative inner membrane protein	Escherichia coli 1303
1433	EC1303_c44850	valS	6.1.1.9	valyl-tRNA synthetase	Escherichia coli 1303
1434	EC1303_c44860	holC	2.7.7.7	DNA polymerase III, chi subunit	Escherichia coli 1303
1435	EC1303_c44870	pepA	3.4.11.1	multifunctional aminopeptidase A: a cyteinylglycinase, transcription regulator and site-specific recombination factor	Escherichia coli 1303
1436	EC1303_c44880	lptF		lipopolysaccharide export ABC permease of the LptBFGC export complex	Escherichia coli 1303
1437	EC1303_c44890	lptG		lipopolysaccharide export ABC permease of the LptBFGC export complex	Escherichia coli 1303
1438	EC1303_c03070	rclC		reactive chlorine species (RCS) stress resistance inner membrane protein	Escherichia coli 1303
1439	EC1303_c03090	rclA		reactive chlorine stress species (RCS) resistance protein	Escherichia coli 1303
1440	EC1303_c03100	rclR		reactive chlorine species (RCS)-specific activator of the rcl genes	Escherichia coli 1303
1441	EC1303_c04080	nrdR		Nrd regulon repressor	Escherichia coli 1303
1442	EC1303_c06890	ybgD		putative fimbrial-like adhesin protein	Escherichia coli 1303
1443	EC1303_c27300	srmB	2.7.7.-	ATP-dependent RNA helicase	Escherichia coli 1303
1444	EC1303_c27290	trmN	2.1.1.223	tRNA1(Val) (adenine(37)-N6)-methyltransferase	Escherichia coli 1303
1445	EC1303_c27280	nadB	1.4.3.16	quinolinate synthase, L-aspartate oxidase (B protein) subunit	Escherichia coli 1303
1446	EC1303_c39190	dgoA	4.1.2.21	2-oxo-3-deoxygalactonate 6-phosphate aldolase	Escherichia coli 1303
1447	EC1303_c39180	dgoD	4.2.1.6	galactonate dehydratase	Escherichia coli 1303
1448	EC1303_c39170	dgoT		D-galactonate transporter	Escherichia coli 1303
1449	EC1303_c39160	cbrA		colicin M resistance protein	Escherichia coli 1303
1450	EC1303_c39150			hypothetical protein	Escherichia coli 1303
1451	EC1303_c39140	yidQ		putative outer membrane protein	Escherichia coli 1303
1452	EC1303_c39130	ibpA		heat shock chaperone	Escherichia coli 1303
1453	EC1303_c39120	ibpB		heat shock chaperone	Escherichia coli 1303
1454	EC1303_c01670	frr		ribosome recycling factor	Escherichia coli 1303
1455	EC1303_c01680	dxr	1.1.1.267	1-deoxy-D-xylulose 5-phosphate reductoisomerase	Escherichia coli 1303
1456	EC1303_c01690	ispU	2.5.1.31	undecaprenyl pyrophosphate synthase	Escherichia coli 1303
1457	EC13107_1c02520			hypothetical protein	Escherichia coli 131/07
1458	EC1303_c01700	cdsA	2.7.7.41	CDP-diglyceride synthase	Escherichia coli 1303
1459	EC1303_c01710	rseP	3.4.24.-	inner membrane zinc RIP metalloprotease	Escherichia coli 1303
1460	EC1303_c01720	bamA		BamABCDE complex OM biogenesis outer membrane pore-forming assembly factor	Escherichia coli 1303
1461	EC1303_c01730	skp		periplasmic chaperone	Escherichia coli 1303
1462	EC1303_c01740	lpxD	2.3.1.-	UDP-3-O-(3-hydroxymyristoyl)-glucosamine N-acyltransferase	Escherichia coli 1303
1463	EC1303_c01750	fabZ	4.2.1.-	(3R)-hydroxymyristol acyl carrier protein dehydratase	Escherichia coli 1303
1464	EC1303_c01760	lpxA	2.3.1.129	UDP-N-acetylglucosamine acetyltransferase	Escherichia coli 1303
1465	EC1303_c01770	lpxB	2.4.1.182	tetraacyldisaccharide-1-P synthase	Escherichia coli 1303
1466	EC1303_c01780	rnhB	3.1.26.4	ribonuclease HII, degrades RNA of DNA-RNA hybrids	Escherichia coli 1303
1467	EC1303_c01790	dnaE	2.7.7.7	DNA polymerase III alpha subunit	Escherichia coli 1303
1468	EC1303_c01800	accA	6.4.1.2	acetyl-CoA carboxylase, carboxytransferase, alpha subunit	Escherichia coli 1303
1469	EC1303_c29330	amiC	3.5.1.28	N-acetylmuramoyl-L-alanine amidase	Escherichia coli 1303
1470	EC1303_c29340	argA	2.3.1.1	N-acetylglutamate synthase	Escherichia coli 1303
1471	EC1303_c29350	recD	3.1.11.5	exonuclease V (RecBCD complex), alpha chain	Escherichia coli 1303
1472	EC1303_c29360	recB	3.1.11.5	exonuclease V (RecBCD complex), beta subunit	Escherichia coli 1303
1473	EC1303_c29370	ptrA	3.4.24.55	protease III	Escherichia coli 1303
1474	EC1303_c29380	recC	3.1.11.5	exonuclease V (RecBCD complex), gamma chain	Escherichia coli 1303
1475	EC1303_c29390	ppdC		putative prepilin peptidase-dependent protein	Escherichia coli 1303
1476	EC1303_c29400			hypothetical protein	Escherichia coli 1303
1477	EC1303_c25900	yfeX		porphyrinogen oxidase, cytoplasmic	Escherichia coli 1303
1478	EC1303_c25910	yfeY		RpoE-regulated lipoprotein	Escherichia coli 1303
1479	EC1303_c25920	yfeZ		inner membrane protein	Escherichia coli 1303
1480	EC1303_c25930	ypeA		putative acyl-CoA transferase	Escherichia coli 1303
1481	EC1303_c25940	amiA	3.5.1.28	N-acetylmuramoyl-l-alanine amidase I	Escherichia coli 1303
1482	EC1303_c24030	atoB	2.3.1.9	acetyl-CoA acetyltransferase	Escherichia coli 1303
1483	EC1303_c24040	yfaP		putative host defense protein	Escherichia coli 1303
1484	EC1303_c24050	yfaQ		putative host defense protein	Escherichia coli 1303
1485	EC1303_c24060			large extracellular alpha-helical protein	Escherichia coli 1303
1486	EC1303_c24070	yfaT		putative host defense protein	Escherichia coli 1303
1487	EC1303_c24080	yfaA		putative host defense protein	Escherichia coli 1303
1488	EC1303_c24090	gyrA	5.99.1.3	DNA gyrase (type II topoisomerase), subunit A	Escherichia coli 1303
1489	EC1303_c24100	ubiG	2.1.1.64	bifunctional 3-demethylubiquinone-9 3-methyltransferase/ 2-octaprenyl-6-hydroxy phenol methylase	Escherichia coli 1303
1490	EC1303_c15060	paaJ		3-oxoadipyl-CoA/3-oxo-5,6-dehydrosuberyl-CoA thiolase	Escherichia coli 1303
1491	EC1303_c15070	paaK	6.2.1.30	phenylacetyl-CoA ligase	Escherichia coli 1303
1492	EC1303_c15080	paaX		transcriptional repressor of phenylacetic acid degradation paa operon, phenylacetyl-CoA inducer	Escherichia coli 1303
1493	EC1303_c15090	paaY		putative hexapeptide repeat acetyltransferase	Escherichia coli 1303
1494	EC1303_c42470	yjbE		extracellular polysaccharide production threonine-rich protein	Escherichia coli 1303
1495	EC1303_c42480	yjbF		extracellular polysaccharide production lipoprotein	Escherichia coli 1303
1496	EC1303_c35740	glgA	2.4.1.21	glycogen synthase	Escherichia coli 1303
1497	EC1303_c35750	glgC	2.7.7.27	glucose-1-phosphate adenylyltransferase	Escherichia coli 1303
1498	EC1303_c35760	glgX	3.2.1.-	glycogen debranching enzyme	Escherichia coli 1303
1499	EC1303_c35770	glgB	2.4.1.18	1,4-alpha-glucan branching enzyme	Escherichia coli 1303
1500	EC1303_c35780	asd	1.2.1.11	aspartate-semialdehyde dehydrogenase, NAD(P)-binding	Escherichia coli 1303
1501	EC1303_c35790	yhgN		putative inner membrane protein	Escherichia coli 1303
1502	EC1303_c35800	gntU		gluconate transporter, low affinity GNT 1 system	Escherichia coli 1303
1503	EC1303_c30650	galP		D-galactose transporter	Escherichia coli 1303
1504	EC1303_c30660	yggI		Zn-dependent metalloprotease-related protein	Escherichia coli 1303
1505	EC1303_c30670	endA	3.1.21.1	DNA-specific endonuclease I	Escherichia coli 1303
1506	EC1303_c30680	rsmE		16S rRNA m(3) methyltransferase, SAM-dependent	Escherichia coli 1303
1507	EC1303_c30690	gshB	6.3.2.3	glutathione synthetase	Escherichia coli 1303
1508	EC1303_c30700			hypothetical protein	Escherichia coli 1303
1509	EC1303_c30710	yqgF		putative holliday junction resolvase	Escherichia coli 1303
1510	EC1303_c30720	yggR		putative PilT family AAA+ ATPase	Escherichia coli 1303
1511	EC1303_c30730	yggS		putative enzyme	Escherichia coli 1303
1512	EC1303_c30740	yggT		putative inner membrane protein	Escherichia coli 1303
1513	EC1303_c30750			hypothetical protein	Escherichia coli 1303
1514	EC1303_c30760	rdgB	3.6.1.-	dITP/XTP pyrophosphatase	Escherichia coli 1303
1515	EC1303_c30770	yggW		HemN family putative oxidoreductase	Escherichia coli 1303
1516	EC1303_c30780	yggM		putative secreted protein	Escherichia coli 1303
1517	EC1303_c30790	ansB	3.5.1.1	periplasmic L-asparaginase 2	Escherichia coli 1303
1518	EC1303_c30800	yggN		putative periplasmic protein	Escherichia coli 1303
1519	EC1303_c30810			hypothetical protein	Escherichia coli 1303
1520	EC1303_c30820	trmI	2.1.1.33	tRNA m(7)G46 methyltransferase, SAM-dependent	Escherichia coli 1303
1521	EC1303_c30830	mutY	3.2.2.-	adenine DNA glycosylase	Escherichia coli 1303
1522	EC1303_c30840	yggX		protein that protects iron-sulfur proteins against oxidative damage	Escherichia coli 1303
1523	EC1303_c03710	yaiV		putative transcriptional regulator	Escherichia coli 1303
1524	EC1303_c03720	ampH	3.4.17.8;3.5.2.6	D-alanyl-D-alanine- carboxypeptidase/endopeptidase	Escherichia coli 1303
1525	EC13107_4c00120			hypothetical protein	Escherichia coli 131/07
1526	EC1303_c03730	sbmA		microcin B17 transporter	Escherichia coli 1303
1527	EC1303_c03740	yaiW		putative lipoprotein	Escherichia coli 1303
1528	EC1303_c03750	yaiY		inner membrane protein	Escherichia coli 1303
1529	EC1303_c42540	malG		maltose transporter subunit	Escherichia coli 1303
1530	EC1303_c42550	malF		maltose transporter subunit	Escherichia coli 1303
1531	EC1303_c42560	malE		maltose transporter subunit	Escherichia coli 1303
1533	EC1303_c42570	malK		fused maltose transport subunit, ATP-binding component of ABC superfamily/regulatory protein	Escherichia coli 1303
1534	EC1303_c42580	lamB		maltose outer membrane porin (maltoporin)	Escherichia coli 1303
1535	EC1303_c35210	frlR		putative DNA-binding transcriptional regulator	Escherichia coli 1303
1536	EC1303_c35200	frlD	2.7.1.-	fructoselysine 6-kinase	Escherichia coli 1303
1537	EC1303_c35190	frlC		fructoselysine 3-epimerase	Escherichia coli 1303
1538	EC1303_c35180	frlB		fructoselysine-6-P-deglycase	Escherichia coli 1303
1539	EC1303_c35170	frlA		putative fructoselysine transporter	Escherichia coli 1303
1540	EC1303_c35160	yhfL		small lipoprotein	Escherichia coli 1303
1541	EC1303_c35150	cysG	1.3.1.76;2.1.1.107;4.99.1.4	fused siroheme synthase 1,3-dimethyluroporphyriongen III dehydrogenase and siroheme ferrochelatase/uroporphyrinogen methyltransferase	Escherichia coli 1303
1542	EC1303_c35140	nirC		nitrite transporter	Escherichia coli 1303
1543	EC1303_c36800	yhjV		putative transporter	Escherichia coli 1303
1544	EC1303_c36810	dppF		dipeptide transporter	Escherichia coli 1303
1545	EC1303_c36820	dppD		dipeptide/heme transporter	Escherichia coli 1303
1546	EC1303_c36830	dppC		dipeptide/heme transporter	Escherichia coli 1303
1547	EC1303_c36840	dppB		dipeptide/heme transporter	Escherichia coli 1303
1549	EC1303_c21890	sbmC		DNA gyrase inhibitor	Escherichia coli 1303
1550	EC1303_c21880	yeeA		putative transporter, FUSC family inner membrane protein	Escherichia coli 1303
1551	EC1303_c21870			hypothetical protein	Escherichia coli 1303
1552	EC1303_c29020	barA		hybrid sensory histidine kinase, in two-component regulatory system with UvrY	Escherichia coli 1303
1553	EC1303_c29010	rlmD	2.1.1.-	23S rRNA m(5) methyltransferase, SAM-dependent	Escherichia coli 1303
1554	EC1303_c29000	relA	2.7.6.5	(p)ppGpp synthetase I/GTP pyrophosphokinase	Escherichia coli 1303
1555	EC1303_c28990	mazE		antitoxin of the ChpA-ChpR toxin-antitoxin system	Escherichia coli 1303
1556	EC1303_c28980	mazF		mRNA interferase toxin, antitoxin is MazE	Escherichia coli 1303
1557	EC1303_c28970	mazG		nucleoside triphosphate pyrophosphohydrolase	Escherichia coli 1303
1558	EC1303_c28960	pyrG	6.3.4.2	CTP synthetase	Escherichia coli 1303
1559	EC1303_c28950	eno	4.2.1.11	enolase	Escherichia coli 1303
1560	EC1303_c06690			hypothetical protein	Escherichia coli 1303
1561	EC1303_c06670	kdpA	3.6.3.12	potassium translocating ATPase, subunit A	Escherichia coli 1303
1562	EC1303_c06660	kdpB	3.6.3.12	potassium translocating ATPase, subunit B	Escherichia coli 1303
1563	EC1303_c06650	kdpC	3.6.3.12	potassium translocating ATPase, subunit C	Escherichia coli 1303
1564	EC1303_c06640	kdpD		fused sensory histidine kinase in two-component regulatory system with KdpE: signal sensing protein	Escherichia coli 1303
1565	EC1303_c07590	ybhN		putative inner membrane protein	Escherichia coli 1303
1566	EC1303_c07600	clsB	2.7.8.-	cardiolipin synthase 2	Escherichia coli 1303
1567	EC1303_c07610	ybhP		endo/exonuclease/phosphatase family protein	Escherichia coli 1303
1568	EC1303_c07620	ybhQ		inner membrane protein	Escherichia coli 1303
1569	EC1303_c07630	ybhR		inner membrane putative ABC superfamily transporter permease	Escherichia coli 1303
1570	EC1303_c07640	ybhS		inner membrane putative ABC superfamily transporter permease	Escherichia coli 1303
1571	EC1303_c07650	ybhF		putative transporter subunit of ABC superfamily: ATP-binding component	Escherichia coli 1303
1572	EC1303_c07660	ybhG		putative membrane fusion protein (MFP) component of efflux pump, membrane anchor	Escherichia coli 1303
1573	EC1303_c07670	ybiH		putative DNA-binding transcriptional regulator	Escherichia coli 1303
1574	EC1303_c07680	rhlE		ATP-dependent RNA helicase	Escherichia coli 1303
1577	EC1303_c05120	fdrA		putative NAD(P)-binding acyl-CoA synthetase	Escherichia coli 1303
1578	EC1303_c05130			hypothetical protein	Escherichia coli 1303
1579	EC1303_c05140	ylbF		putative anaerobic allantoin catabolic oxamate carbamoyltransferase	Escherichia coli 1303
1580	EC1303_c05150	ybcF		putative carbonate kinase	Escherichia coli 1303
1581	EC1303_c05160	purK	4.1.1.21	N5-carboxyaminoimidazole ribonucleotide synthase	Escherichia coli 1303
1582	EC1303_c05170	purE	4.1.1.21	N5-carboxyaminoimidazole ribonucleotide mutase	Escherichia coli 1303
1583	EC1303_c05180	lpxH	3.6.1.-	UDP-2,3-diacylglucosamine pyrophosphohydrolase	Escherichia coli 1303
1584	EC1303_c05190	ppiB	5.2.1.8	peptidyl-prolyl cis-trans isomerase B (rotamase B)	Escherichia coli 1303
1585	EC1303_c36480	slp		outer membrane lipoprotein	Escherichia coli 1303
1586	EC1303_c36490	dctR		LuxR family putative transcriptional regulator	Escherichia coli 1303
1587	EC1303_c36500	yhiD		putative Mg(2+) transport ATPase, inner membrane protein	Escherichia coli 1303
1588	EC1303_c36510	hdeB		acid-resistance protein	Escherichia coli 1303
1589	EC1303_c36520	hdeA		stress response protein acid-resistance protein	Escherichia coli 1303
1590	EC1303_c36530	hdeD		acid-resistance membrane protein	Escherichia coli 1303
1591	EC1303_c36540	gadE		gad regulon transcriptional activator	Escherichia coli 1303
1592	EC13107_76c00290			hypothetical protein	Escherichia coli 131/07
1593	EC1303_c36550	mdtE		anaerobic multidrug efflux transporter, ArcA-regulated	Escherichia coli 1303
1594	EC1303_c36560	mdtF		anaerobic multidrug efflux transporter, ArcA-regulated	Escherichia coli 1303
1595	EC13107_76c00320			hypothetical protein	Escherichia coli 131/07
1596	EC1303_c36570	gadW		transcriptional activator of gadA and gadBC, repressor of gadX	Escherichia coli 1303
1597	EC1303_c36580	gadX		acid resistance regulon transcriptional activator	Escherichia coli 1303
1598	EC1303_c01500	hemL	5.4.3.8	glutamate-1-semialdehyde aminotransferase (aminomutase)	Escherichia coli 1303
1599	EC1303_c01510	clcA		H(+)/Cl(-) exchange transporter	Escherichia coli 1303
1600	EC1303_c01520	erpA		iron-sulfur cluster insertion protein	Escherichia coli 1303
1601	EC1303_c01530	yadS		putative inner membrane protein	Escherichia coli 1303
1602	EC1303_c01540	btuF		vitamin B12 transporter subunit: periplasmic-binding component of ABC superfamily protein	Escherichia coli 1303
1603	EC1303_c01550	mtn	3.2.2.16;3.2.2.9	5'-methylthioadenosine/S-adenosylhomocysteine nucleosidase	Escherichia coli 1303
1604	EC1303_c01560	dgt	3.1.5.1	deoxyguanosine triphosphate triphosphohydrolase	Escherichia coli 1303
1605	EC1303_c01570	degP	3.4.21.-	serine endoprotease (protease Do), membrane-associated	Escherichia coli 1303
1606	EC1303_c01580	cdaR		carbohydrate diacid regulon transcriptional regulator	Escherichia coli 1303
1607	EC1303_c01590			hypothetical protein	Escherichia coli 1303
1608	EC1303_c26130	maeB		malic enzyme: putative oxidoreductase/putative phosphotransacetylase	Escherichia coli 1303
1609	EC1303_c26140	talA	2.2.1.2	transaldolase A	Escherichia coli 1303
1610	EC1303_c26160			hypothetical protein	Escherichia coli 1303
1611	EC1303_c06490	chiP		chitoporin, uptake of chitosugars	Escherichia coli 1303
1612	EC1303_c06500	chiQ		chitosugar-induced verified lipoprotein	Escherichia coli 1303
1613	EC1303_c06510	fur		ferric iron uptake regulon transcriptional repressor	Escherichia coli 1303
1614	EC1303_c06530	fldA		flavodoxin 1	Escherichia coli 1303
1615	EC1303_c06540	ybfE		LexA-regulated protein, CopB family	Escherichia coli 1303
1616	EC1303_c06550	ybfF		acyl-CoA esterase	Escherichia coli 1303
1617	EC1303_c06560	seqA		negative modulator of initiation of replication	Escherichia coli 1303
1618	EC1303_c06570	pgm	5.4.2.2	phosphoglucomutase	Escherichia coli 1303
1619	EC1303_c23420	rihB	3.2.2.-	ribonucleoside hydrolase 2	Escherichia coli 1303
1620	EC1303_c23400	yeiI		putative kinase	Escherichia coli 1303
1621	EC1303_c23390	nfo	3.1.21.2	endonuclease IV with intrinsic 3'-5' exonuclease activity	Escherichia coli 1303
1622	EC1303_c23380	yeiH		putative inner membrane protein	Escherichia coli 1303
1623	EC1303_c23370	yeiE		putative DNA-binding transcriptional regulator	Escherichia coli 1303
1624	EC1303_c23360	lysP		lysine transporter	Escherichia coli 1303
1625	EC1303_c23350	cirA		ferric iron-catecholate transporter	Escherichia coli 1303
1626	EC1303_c23340	yeiG	3.1.1.-	S-formylglutathione hydrolase	Escherichia coli 1303
1627	EC1303_c23330	folE	3.5.4.16	GTP cyclohydrolase I	Escherichia coli 1303
1628	EC1303_c23320	yeiB		putative inner membrane protein	Escherichia coli 1303
1629	EC1303_c23310	galS		galactose- and fucose-inducible galactose regulon transcriptional isorepressor	Escherichia coli 1303
1630	EC1303_c23300	mglB		methyl-galactoside transporter subunit	Escherichia coli 1303
1631	EC1303_c14270	fabI	1.3.1.9	enoyl-[acyl-carrier-protein] reductase, NADH-dependent	Escherichia coli 1303
1632	EC1303_c14260	yciW		putative oxidoreductase	Escherichia coli 1303
1633	EC1303_c14250	rnb	3.1.13.1	ribonuclease II	Escherichia coli 1303
1634	EC1303_c14230	gmr	3.1.4.52	cyclic-di-GMP phosphodiesterase	Escherichia coli 1303
1635	EC1303_c14220			hypothetical protein	Escherichia coli 1303
1636	EC1303_c14210	yciT		global regulator of transcription	Escherichia coli 1303
1637	EC1303_c14200	osmB		lipoprotein	Escherichia coli 1303
1638	EC1303_c14190	yciH		translation initiation factor	Escherichia coli 1303
1639	EC1303_c14180	pyrF	4.1.1.23	orotidine-5'-phosphate decarboxylase	Escherichia coli 1303
1640	EC1303_c40430	rarD		putative chloramphenical resistance permease	Escherichia coli 1303
1641	EC1303_c40440	yigI		4HBT thioesterase family protein	Escherichia coli 1303
1642	EC1303_c40450	pldA	3.1.1.32	outer membrane phospholipase A	Escherichia coli 1303
1643	EC1303_c40460	recQ	3.6.1.-	ATP-dependent DNA helicase	Escherichia coli 1303
1644	EC1303_c40470	rhtC		threonine efflux pump	Escherichia coli 1303
1645	EC1303_c40480	rhtB		homoserine, homoserine lactone and S-methyl-methionine efflux pump	Escherichia coli 1303
1646	EC1303_c40490	pldB	3.1.1.5	lysophospholipase L2	Escherichia coli 1303
1647	EC1303_c40500	yigL		pyridoxal phosphate phosphatase	Escherichia coli 1303
1648	EC1303_c08270	potH		putrescine transporter subunit: membrane component of ABC superfamily protein	Escherichia coli 1303
1649	EC1303_c08280	potI		putrescine transporter subunit: membrane component of ABC superfamily protein	Escherichia coli 1303
1650	EC1303_c08290	ybjO		putative inner membrane protein	Escherichia coli 1303
1651	EC1303_c08300	rlmC	2.1.1.-	23S rRNA m(5)U747 methyltransferase, SAM-dependent	Escherichia coli 1303
1654	EC1303_c20450	cmoB		tRNA (cmo5U34)-carboxymethyltransferase, carboxy-SAM-dependent	Escherichia coli 1303
1655	EC1303_c20440	cmoA		carboxy-SAM synthase	Escherichia coli 1303
1656	EC1303_c20430	yecN		MAPEG family inner membrane protein	Escherichia coli 1303
1657	EC1303_c20420			hypothetical protein	Escherichia coli 1303
1658	EC1303_c20410	yecD		isochorismatase family protein	Escherichia coli 1303
1659	EC1303_c20400	aspS	6.1.1.12	aspartyl-tRNA synthetase	Escherichia coli 1303
1660	EC1303_c20390	nudB	3.6.1.-	dihydroneopterin triphosphate pyrophosphatase	Escherichia coli 1303
1661	EC1303_c20380			hypothetical protein	Escherichia coli 1303
1662	EC1303_c20370	ruvC	3.1.22.4	component of RuvABC resolvasome, endonuclease	Escherichia coli 1303
1663	EC1303_c17880	ydhQ		autotransporter adhesin-related protein	Escherichia coli 1303
1664	EC1303_c17870	mdtK		multidrug efflux system transporter	Escherichia coli 1303
1665	EC1303_c17860	ribC	2.5.1.9	riboflavin synthase, alpha subunit	Escherichia coli 1303
1666	EC1303_c17850	cfa	2.1.1.79	cyclopropane fatty acyl phospholipid synthase (unsaturated-phospholipid methyltransferase)	Escherichia coli 1303
1667	EC1303_c17840	ydhC		putative arabinose efflux transporter	Escherichia coli 1303
1668	EC1303_c17830	ydhB		LysR family putative transcriptional regulator	Escherichia coli 1303
1669	EC1303_c17820	purR		transcriptional repressor, hypoxanthine-binding	Escherichia coli 1303
1670	EC1303_c17810	ynhF		stress response membrane	Escherichia coli 1303
1671	EC1303_c17800	ydhP		putative transporter	Escherichia coli 1303
1672	EC1303_c17790	sodB	1.15.1.1	superoxide dismutase, Fe	Escherichia coli 1303
1673	EC1303_c17780	mepH		murein DD-endopeptidase, space-maker hydrolase	Escherichia coli 1303
1674	EC1303_c17770	grxD		glutaredoxin-4	Escherichia coli 1303
1675	EC1303_c17760	lhr		putative ATP-dependent helicase	Escherichia coli 1303
1676	EC1303_c17750	rnt	3.1.13.-	ribonuclease T (RNase T)	Escherichia coli 1303
1677	EC1303_c17740	gloA	4.4.1.5	glyoxalase I, Ni-dependent	Escherichia coli 1303
1678	EC1303_c17730	nemA	1.-.-.-	N-ethylmaleimide reductase, FMN-linked	Escherichia coli 1303
1679	EC1303_c17720	nemR		transcriptional repressor for the nemRA-gloA operon, quinone-, glyoxal-, and HOCl-activated	Escherichia coli 1303
1680	EC1303_c17710			hypothetical protein	Escherichia coli 1303
1681	EC1303_c17700	ydhF		putative oxidoreductase	Escherichia coli 1303
1682	EC1303_c17690	sodC	1.15.1.1	superoxide dismutase, Cu, Zn, periplasmic	Escherichia coli 1303
1683	EC1303_c17680	ydhK		putative efflux protein (PET) component of YdhJK efflux pump	Escherichia coli 1303
1684	EC1303_c17670	ydhJ		putative membrane fusion protein (MFP) of YdhJK efflux pump	Escherichia coli 1303
1685	EC1303_c17660	ydhI		putative inner membrane protein	Escherichia coli 1303
1686	EC1303_c17650	slyA		global transcriptional regulator	Escherichia coli 1303
1687	EC1303_c17640	slyB		outer membrane lipoprotein	Escherichia coli 1303
1688	EC1303_c17630	anmK		anhydro-N-acetylmuramic acid kinase	Escherichia coli 1303
1689	EC1303_c17620	mliC		inhibitor of c-type lysozyme, membrane-bound	Escherichia coli 1303
1690	EC1303_c17610	pdxH	1.4.3.5	pyridoxine 5'-phosphate oxidase	Escherichia coli 1303
1691	EC1303_c17600	tyrS	6.1.1.1	tyrosyl-tRNA synthetase	Escherichia coli 1303
1692	EC1303_c17590	pdxY	2.7.1.35	pyridoxamine kinase	Escherichia coli 1303
1693	EC1303_c17580	gstA	2.5.1.18	glutathionine S-transferase	Escherichia coli 1303
1694	EC1303_c17570	dtpA		dipeptide and tripeptide permease A	Escherichia coli 1303
1695	EC13107_47c00570			hypothetical protein	Escherichia coli 131/07
1696	EC1303_c17560	nth	4.2.99.18	DNA glycosylase and apyrimidinic (AP) lyase (endonuclease III)	Escherichia coli 1303
1697	EC1303_c17550	rsxE		electron transport complex inner membrane NADH-quinone reductase required for SoxR iron-sulfur cluster reduction	Escherichia coli 1303
1698	EC1303_c17540	rsxG		SoxR iron-sulfur cluster reduction factor component	Escherichia coli 1303
1699	EC1303_c17530	rsxD		SoxR iron-sulfur cluster reduction factor component	Escherichia coli 1303
1700	EC1303_c37990	gmk	2.7.4.8	guanylate kinase	Escherichia coli 1303
1701	EC1303_c38000	rpoZ	2.7.7.6	RNA polymerase, omega subunit	Escherichia coli 1303
1702	EC1303_c38010	spoT	2.7.6.5;3.1.7.2	bifunctional (p)ppGpp synthetase II/ guanosine-3',5'-bis pyrophosphate 3'-pyrophosphohydrolase	Escherichia coli 1303
1703	EC1303_c38020	trmH		tRNA mG18-2'-O-methyltransferase, SAM-dependent	Escherichia coli 1303
1704	EC1303_c15050	paaI		hydroxyphenylacetyl-CoA thioesterase	Escherichia coli 1303
1705	EC1303_c15040	paaH	1.1.1.157	3-hydroxyadipyl-CoA dehydrogenase, NAD+-dependent	Escherichia coli 1303
1706	EC1303_c15030	paaG	4.2.1.17	1,2-epoxyphenylacetyl-CoA isomerase, oxepin-CoA-forming	Escherichia coli 1303
1707	EC1303_c15020	paaF	4.2.1.17	2,3-dehydroadipyl-CoA hydratase	Escherichia coli 1303
1708	EC1303_c15010	paaE		ring 1,2-phenylacetyl-CoA epoxidase, NAD(P)H oxidoreductase component	Escherichia coli 1303
1709	EC1303_c15000	paaD		ring 1,2-phenylacetyl-CoA epoxidase subunit	Escherichia coli 1303
1710	EC1303_c14990	paaC		ring 1,2-phenylacetyl-CoA epoxidase subunit	Escherichia coli 1303
1711	EC1303_c14980	paaB		putative ring 1,2-phenylacetyl-CoA epoxidase subunit	Escherichia coli 1303
1712	EC1303_c14970	paaA		ring 1,2-phenylacetyl-CoA epoxidase subunit	Escherichia coli 1303
1713	EC1303_c13300	treA	3.2.1.28	periplasmic trehalase	Escherichia coli 1303
1714	EC1303_c13290			hypothetical protein	Escherichia coli 1303
1715	EC1303_c31290			putative acyl carrier protein	Escherichia coli 1303
1716	EC1303_c31300		2.3.1.29;2.3.1.47	putative 8-amino-7-oxononanoate synthase/2-amino-3-ketobutyrate coenzyme A ligase	Escherichia coli 1303
1717	EC1303_c31310			putative permease	Escherichia coli 1303
1718	EC1303_c31320			putative permease	Escherichia coli 1303
1719	EC1303_c31330			putative transcriptional regulator	Escherichia coli 1303
1720	EC1303_c31340			hypothetical protein	Escherichia coli 1303
1721	EC1303_c31350	yghQ		putative inner membrane polysaccharide flippase	Escherichia coli 1303
1722	EC1303_c31360	yghR		putative ATP-binding protein	Escherichia coli 1303
1724	EC1303_c10390	phoH		putative PhoH family P-loop ATPase	Escherichia coli 1303
1726	EC1303_c27790	csiD		carbon starvation protein	Escherichia coli 1303
1727	EC1303_c27800	lhgO		L-2-hydroxyglutarate oxidase	Escherichia coli 1303
1728	EC1303_c27810	gabD	1.2.1.16	succinate-semialdehyde dehydrogenase I, NADP-dependent	Escherichia coli 1303
1729	EC1303_c27820	gabT	2.6.1.19	4-aminobutyrate aminotransferase, PLP-dependent	Escherichia coli 1303
1730	EC1303_c27830	gabP		gamma-aminobutyrate transporter	Escherichia coli 1303
1731	EC1303_c27840	csiR		transcriptional repressor of csiD	Escherichia coli 1303
1732	EC1303_c27850			hypothetical protein	Escherichia coli 1303
1733	EC1303_c27860	yqaE		cyaR sRNA-regulated protein	Escherichia coli 1303
1734	EC1303_c27870	ygaV		tributyltin-inducible repressor of ygaVP	Escherichia coli 1303
1735	EC1303_c15350	ydcL		lipoprotein	Escherichia coli 1303
1736	EC1303_c15340	tehB		tellurite, selenium methyltransferase, SAM-dependent	Escherichia coli 1303
1737	EC1303_c15330	tehA		potassium-tellurite ethidium and proflavin transporter	Escherichia coli 1303
1738	EC1303_c15320	ydcK		putative enzyme	Escherichia coli 1303
1739	EC1303_c36230	nikR		transcriptional repressor, Ni-binding	Escherichia coli 1303
1740	EC1303_c36220	nikE		nickel transporter subunit	Escherichia coli 1303
1741	EC1303_c36210	nikD		nickel transporter subunit	Escherichia coli 1303
1742	EC1303_c01840	rof		modulator of Rho-dependent transcription termination	Escherichia coli 1303
1743	EC1303_c01850			hypothetical protein	Escherichia coli 1303
1744	EC1303_c01860	yaeQ		PDDEXK superfamily protein	Escherichia coli 1303
1745	EC1303_c01870	arfB		alternative stalled-ribosome rescue factor B	Escherichia coli 1303
1746	EC1303_c01880	nlpE		lipoprotein involved with copper homeostasis and adhesion	Escherichia coli 1303
1747	EC1303_c33620	gltD	1.4.1.13	glutamate synthase, 4Fe-4S protein, small subunit	Escherichia coli 1303
1753	EC1303_c33680			hypothetical protein	Escherichia coli 1303
1754	EC1303_c33690			hypothetical protein	Escherichia coli 1303
1755	EC1303_c33700	nanK		N-acetylmannosamine kinase	Escherichia coli 1303
1756	EC1303_c33710	nanE		putative N-acetylmannosamine-6-P epimerase	Escherichia coli 1303
1757	EC1303_c33720	nanT		sialic acid transporter	Escherichia coli 1303
1758	EC1303_c33730	nanA	4.1.3.3	N-acetylneuraminate lyase	Escherichia coli 1303
1759	EC1303_c33740	nanR		transcriptional repressor of the nan operon, induced by sialic acid	Escherichia coli 1303
1760	EC1303_c33750	dcuD		putative transporter	Escherichia coli 1303
1761	EC1303_c33760	sspB		ClpXP protease specificity enhancing factor	Escherichia coli 1303
1762	EC1303_c33770	sspA		stringent starvation protein A	Escherichia coli 1303
1763	EC1303_c33780	rpsI		30S ribosomal subunit protein S9	Escherichia coli 1303
1764	EC1303_c33790	rplM		50S ribosomal subunit protein L13	Escherichia coli 1303
1765	EC1303_c33800	yhcM		putative AFG1-like family P-loop ATPase	Escherichia coli 1303
1766	EC1303_c33810	yhcB		putative inner membrane-anchored protein	Escherichia coli 1303
1767	EC1303_c33820	degQ	3.4.21.-	serine endoprotease, periplasmic	Escherichia coli 1303
1768	EC1303_c33830	degS	3.4.21.-	serine endoprotease, periplasmic	Escherichia coli 1303
1769	EC1303_c03460	lacY		lactose permease	Escherichia coli 1303
1770	EC1303_c03470	lacZ	3.2.1.23	beta-D-galactosidase	Escherichia coli 1303
1771	EC1303_c03480	lacI		lactose-inducible lac operon transcriptional repressor	Escherichia coli 1303
1772	EC1303_c03490	mhpR		mhp operon transcriptional activator	Escherichia coli 1303
1773	EC1303_c03500	mhpA	1.14.13.-	3-(3-hydroxyphenyl)propionate hydroxylase	Escherichia coli 1303
1774	EC1303_c03510	mhpB	1.13.11.-	2,3-dihydroxyphenylpropionate 1,2-dioxygenase	Escherichia coli 1303
1775	EC1303_c03520	mhpC	3.7.1.-	2-hydroxy-6-ketonona-2,4-dienedioic acid hydrolase	Escherichia coli 1303
1776	EC1303_c03530	mhpD	4.2.1.80	2-keto-4-pentenoate hydratase	Escherichia coli 1303
1777	EC1303_c03540	mhpF	1.2.1.10	acetaldehyde-CoA dehydrogenase II, NAD-binding	Escherichia coli 1303
1778	EC1303_c03550	mhpE	4.1.3.-	4-hyroxy-2-oxovalerate/4-hydroxy-2-oxopentanoic acid aldolase, class I	Escherichia coli 1303
1779	EC1303_c05050	ybbW		putative allantoin transporter	Escherichia coli 1303
1780	EC1303_c05040	glxR	1.1.1.60	tartronate semialdehyde reductase, NADH-dependent	Escherichia coli 1303
1781	EC1303_c44070	rnr	3.1.-.-	exoribonuclease R, RNase R	Escherichia coli 1303
1782	EC1303_c44060	nsrR		nitric oxide-sensitive repressor for NO regulon	Escherichia coli 1303
1783	EC1303_c44050	purA	6.3.4.4	adenylosuccinate synthetase	Escherichia coli 1303
1784	EC1303_c44040			hypothetical protein	Escherichia coli 1303
1785	EC1303_c44030	hflC		modulator for HflB protease specific for phage lambda cII repressor	Escherichia coli 1303
1786	EC1303_c44020	hflK		modulator for HflB protease specific for phage lambda cII repressor	Escherichia coli 1303
1787	EC1303_c44010	hflX		GTPase, stimulated by 50S subunit binding	Escherichia coli 1303
1788	EC1303_c44000	hfq		global sRNA chaperone	Escherichia coli 1303
1789	EC1303_c43990	miaA	2.5.1.75	delta(2)-isopentenylpyrophosphate tRNA-adenosine transferase	Escherichia coli 1303
1790	EC1303_c43980	mutL		methyl-directed mismatch repair protein	Escherichia coli 1303
1791	EC1303_c43970	amiB	3.5.1.28	N-acetylmuramoyl-l-alanine amidase II	Escherichia coli 1303
1792	EC1303_c43960	tsaE		tRNA(ANN) t(6)A37 threonylcarbamoyladenosine modification protein	Escherichia coli 1303
1793	EC1303_c43950	nnr		bifunctional NAD(P)H-hydrate repair enzyme	Escherichia coli 1303
1794	EC1303_c43940	queG		epoxyqueuosine reductase, cobalamine-stimulated	Escherichia coli 1303
1797	EC1303_c20460	torZ	1.6.6.9	trimethylamine N-oxide reductase system III, catalytic subunit	Escherichia coli 1303
1798	EC1303_c20470	torY		TMAO reductase III (TorYZ), cytochrome c-type subunit	Escherichia coli 1303
1799	EC1303_c20480	cutC		copper homeostasis protein	Escherichia coli 1303
1800	EC1303_c20500	argS	6.1.1.19	arginyl-tRNA synthetase	Escherichia coli 1303
1801	EC1303_c20510			hypothetical protein	Escherichia coli 1303
1802	EC1303_c39380	yidZ		putative DNA-binding transcriptional regulator	Escherichia coli 1303
1803	EC1303_c39370	mdtL		multidrug efflux system protein	Escherichia coli 1303
1804	EC1303_c16230	lsrK		autoinducer-2 (AI-2) kinase	Escherichia coli 1303
1805	EC1303_c16240	lsrR		lsr operon transcriptional repressor	Escherichia coli 1303
1806	EC1303_c16250	lsrA		autoinducer 2 import ATP-binding protein	Escherichia coli 1303
1807	EC1303_c16260	lsrC		autoinducer 2 import system permease protein	Escherichia coli 1303
1808	EC1303_c16270	lsrD		autoinducer 2 import system permease protein	Escherichia coli 1303
1809	EC1303_c16280	lsrB		autoinducer 2-binding protein	Escherichia coli 1303
1810	EC1303_c16290	lsrF		putative autoinducer-2 (AI-2) aldolase	Escherichia coli 1303
1811	EC1303_c16300	lsrG		autoinducer-2 (AI-2) degrading protein LsrG	Escherichia coli 1303
1812	EC1303_c16310	tam	2.1.1.144	trans-aconitate methyltransferase	Escherichia coli 1303
1813	EC1303_c16320	yneE		bestrophin family putative inner membrane protein	Escherichia coli 1303
1814	EC1303_c16330	uxaB	1.1.1.58	altronate oxidoreductase, NAD-dependent	Escherichia coli 1303
1816	EC1303_c16350			hypothetical protein	Escherichia coli 1303
1817	EC1303_c16360	glsB		glutaminase 2	Escherichia coli 1303
1818	EC1303_c16370	sad	1.2.1.24	succinate semialdehyde dehydrogenase, NAD(P)+-dependent	Escherichia coli 1303
1819	EC1303_c16380	yneJ		putative DNA-binding transcriptional regulator	Escherichia coli 1303
1820	EC1303_c15680	nhoA	2.3.1.118	N-hydroxyarylamine O-acetyltransferase	Escherichia coli 1303
1821	EC1303_c15690	yddE		PhzC-PhzF family protein	Escherichia coli 1303
1822	EC1303_c15710	narW	1.7.99.4	nitrate reductase 2 (NRZ), delta subunit (assembly subunit)	Escherichia coli 1303
1823	EC1303_c29290	mltA	3.2.1.-	membrane-bound lytic murein transglycosylase A	Escherichia coli 1303
1824	EC1303_c46490	nadR		trifunctional protein: nicotinamide mononucleotide adenylyltransferase, ribosylnicotinamide kinase, transcriptional repressor	Escherichia coli 1303
1825	EC1303_c46480	radA		DNA repair protein	Escherichia coli 1303
1826	EC1303_c46470	serB	3.1.3.3	3-phosphoserine phosphatase	Escherichia coli 1303
1827	EC1303_c46460	ytjB		SMP 2 family putative membrane-anchored periplasmic protein	Escherichia coli 1303
1828	EC1303_c46450	lplA	6.3.2.-	lipoate-protein ligase A	Escherichia coli 1303
1830	EC1303_c10460	insE1_2		IS3 transposase A	Escherichia coli 1303
	EC1303_c12540	insE1_3		IS3 transposase A	Escherichia coli 1303
1831	EC1303_c45590	yjjM		yjjMN operon transcriptional activator	Escherichia coli 1303
1832	EC1303_c07260	gpmA	5.4.2.11	phosphoglyceromutase 1	Escherichia coli 1303
1833	EC1303_c07250	aroG	2.5.1.54	3-deoxy-D-arabino-heptulosonate-7-phosphate synthase, phenylalanine repressible	Escherichia coli 1303
1834	EC1303_c07240	ybgS		putative periplasmic protein	Escherichia coli 1303
1835	EC1303_c07230	zitB		zinc efflux system	Escherichia coli 1303
1836	EC1303_c07220	pnuC		nicotinamide riboside transporter	Escherichia coli 1303
1837	EC1303_c07210	nadA		quinolinate synthase, subunit A	Escherichia coli 1303
1838	EC1303_c35650	rtcA	6.5.1.4	RNA 3'-terminal phosphate cyclase	Escherichia coli 1303
1839	EC1303_c35640	malT		mal regulon transcriptional activator	Escherichia coli 1303
1840	EC1303_c27670	nadK	2.7.1.23	NAD kinase	Escherichia coli 1303
1841	EC1303_c27660	grpE		heat shock protein	Escherichia coli 1303
1842	EC1303_c27650	yfjD		putative inner membrane protein	Escherichia coli 1303
1843	EC1303_c27640	ypjD		cytochrome c assembly protein family inner membrane protein	Escherichia coli 1303
1844	EC1303_c27630	ffh		signal recognition particle (SRP) component with 4.5S RNA (ffs)	Escherichia coli 1303
1845	EC1303_c27620	rpsP		30S ribosomal subunit protein S16	Escherichia coli 1303
1846	EC1303_c27610	rimM		16S rRNA processing protein	Escherichia coli 1303
1847	EC1303_c27600	trmD	2.1.1.228	tRNA m(1)G37 methyltransferase, SAM-dependent	Escherichia coli 1303
1848	EC1303_c27590	rplS		50S ribosomal subunit protein L19	Escherichia coli 1303
1849	EC1303_c27580	yfiB		OM lipoprotein putative positive effector of YfiN activity	Escherichia coli 1303
1850	EC1303_c00600	araA	5.3.1.4	L-arabinose isomerase	Escherichia coli 1303
1851	EC1303_c00610	araB	2.7.1.16	L-ribulokinase	Escherichia coli 1303
1852	EC1303_c00620	araC		AraC-arabinose DNA-binding transcriptional activator	Escherichia coli 1303
1853	EC1303_c41750	yijO		AraC family putative transcriptional activator	Escherichia coli 1303
1854	EC1303_c41740	frwD	2.7.1.69	putative enzyme IIB component of PTS	Escherichia coli 1303
1855	EC1303_c41730	pflC	1.97.1.4	pyruvate formate-lyase 1-activating enzyme	Escherichia coli 1303
1856	EC1303_c41720	pflD		putative glycine radical domain-containing pyruvate formate-lyase	Escherichia coli 1303
1857	EC1303_c41710	frwB	2.7.1.69	putative enzyme IIB component of PTS	Escherichia coli 1303
1858	EC1303_c41700	frwC		putative enzyme IIC component of PTS	Escherichia coli 1303
1859	EC1303_c36170	acpT	2.7.8.-	4'-phosphopantetheinyl transferase	Escherichia coli 1303
1860	EC1303_c36180	nikA		nickel-binding, heme-binding periplasmic protein	Escherichia coli 1303
1861	EC1303_c36190	nikB		nickel transporter subunit	Escherichia coli 1303
1862	EC1303_c28510			hypothetical protein	Escherichia coli 1303
1863	EC1303_c28500	fhlA		formate hydrogenlyase transcriptional activator	Escherichia coli 1303
1864	EC1303_c28490	hypE		carbamoyl dehydratase, hydrogenases 1,2,3 maturation protein	Escherichia coli 1303
1865	EC1303_c28480	hypD		hydrogenase maturation protein	Escherichia coli 1303
1866	EC1303_c28470	hypC		hydrogenase maturation protein	Escherichia coli 1303
1867	EC1303_c28460	hypB		GTP hydrolase involved in nickel liganding into hydrogenases	Escherichia coli 1303
1868	EC1303_c28450	hypA		protein involved in nickel insertion into hydrogenases 3	Escherichia coli 1303
1869	EC1303_c28440	hycA		regulator of the transcriptional regulator FhlA	Escherichia coli 1303
1870	EC1303_c28430	hycB	1.12.7.2	hydrogenase 3, Fe-S subunit	Escherichia coli 1303
1871	EC1303_c28420	hycC		hydrogenase 3, membrane subunit	Escherichia coli 1303
1872	EC1303_c28410	hycD		hydrogenase 3, membrane subunit	Escherichia coli 1303
1873	EC1303_c28390	hycF	1.12.7.2	formate hydrogenlyase complex iron-sulfur protein	Escherichia coli 1303
1874	EC1303_c34860	fusA		protein chain elongation factor EF-G, GTP-binding	Escherichia coli 1303
1875	EC1303_c34870	rpsG		30S ribosomal subunit protein S7	Escherichia coli 1303
1876	EC1303_c34880	rpsL		30S ribosomal subunit protein S12	Escherichia coli 1303
1877	EC1303_c34890	tusB		mnm(5)-s(2)U34-tRNA synthesis 2-thiolation protein	Escherichia coli 1303
1878	EC1303_c34900	tusC		mnm(5)-s(2)U34-tRNA synthesis 2-thiolation protein	Escherichia coli 1303
1879	EC1303_c34910	tusD		sulfurtransferase for 2-thiolation step of mnm(5)-s(2)U34-tRNA synthesis	Escherichia coli 1303
1880	EC1303_c34920	yheO		putative PAS domain-containing DNA-binding transcriptional regulator	Escherichia coli 1303
1881	EC1303_c34930	fkpA	5.2.1.8	FKBP-type peptidyl-prolyl cis-trans isomerase (rotamase)	Escherichia coli 1303
1882	EC1303_c34940	slyX		phi X174 lysis protein	Escherichia coli 1303
1883	EC1303_c34950	slyD	5.2.1.8	FKBP-type peptidyl prolyl cis-trans isomerase (rotamase)	Escherichia coli 1303
1884	EC1303_c34960	yheV		putative metal-binding protein	Escherichia coli 1303
1885	EC1303_c34970	kefB		potassium:proton antiporter	Escherichia coli 1303
1886	EC1303_c34980	kefG		potassium-efflux system ancillary protein for KefB, glutathione-regulated	Escherichia coli 1303
1887	EC1303_c34990	yheS		putative transporter subunit of ABC superfamily: ATP-binding component	Escherichia coli 1303
1888	EC1303_c35000	yheT		putative hydrolase	Escherichia coli 1303
1889	EC1303_c35010			hypothetical protein	Escherichia coli 1303
1890	EC1303_c35020	prkB		putative phosphoribulokinase	Escherichia coli 1303
1891	EC1303_c35030	yhfA		OsmC family protein	Escherichia coli 1303
1892	EC1303_c35040	crp		cAMP-activated global transcription factor, mediator of catabolite repression	Escherichia coli 1303
1893	EC1303_c35050	yhfK		putative transporter, FUSC superfamily inner membrane protein, tandem domains	Escherichia coli 1303
1894	EC1303_c35060	argD	2.6.1.11;2.6.1.17	bifunctional acetylornithine aminotransferase/ succinyldiaminopimelate aminotransferase	Escherichia coli 1303
1895	EC1303_c03110	ykgE		putative oxidoreductase	Escherichia coli 1303
1896	EC1303_c03120	ykgF		putative amino acid dehydrogenase with NAD(P)-binding domain and ferridoxin-like domain protein	Escherichia coli 1303
1897	EC1303_c03130	ykgG		putative transporter	Escherichia coli 1303
1898	EC1303_c03140	ykgH		putative inner membrane protein	Escherichia coli 1303
1899	EC1303_c03150	betA	1.1.99.1	choline dehydrogenase, a flavoprotein	Escherichia coli 1303
1900	EC1303_c03160	betB	1.2.1.8	betaine aldehyde dehydrogenase, NAD-dependent	Escherichia coli 1303
1901	EC1303_c35700	glpE	2.8.1.1	thiosulfate:cyanide sulfurtransferase (rhodanese)	Escherichia coli 1303
1902	EC1303_c35690	glpG		rhomboid intramembrane serine protease	Escherichia coli 1303
1903	EC1303_c35680	glpR		glycerol-3-phosphate regulon repressor	Escherichia coli 1303
1904	EC1303_c35670	rtcR		sigma 54-dependent transcriptional regulator of rtcBA expression	Escherichia coli 1303
1905	EC1303_c09070	trxB	1.8.1.9	thioredoxin reductase, FAD/NAD(P)-binding	Escherichia coli 1303
1906	EC1303_c09060	cydD		fused glutathione, cysteine exporter subunits of ABC superfamily: membrane component/ATP-binding component	Escherichia coli 1303
1907	EC1303_c09050	cydC		fused glutathione, cysteine exporter subunits of ABC superfamily: membrane component/ATP-binding component	Escherichia coli 1303
1908	EC1303_c09040	aat	2.3.2.6	leucyl/phenylalanyl-tRNA-protein transferase	Escherichia coli 1303
1909	EC1303_c09030	infA		translation initiation factor IF-1	Escherichia coli 1303
1910	EC1303_c43000	gltP		glutamate/aspartate:proton symporter	Escherichia coli 1303
1911	EC1303_c13620	narJ	1.7.99.4	molybdenum-cofactor-assembly chaperone subunit (delta subunit) of nitrate reductase 1	Escherichia coli 1303
1912	EC1303_c00050	yaaX		putative periplasmic protein	Escherichia coli 1303
1913	EC1303_c00040	thrC	4.2.3.1	L-threonine synthase	Escherichia coli 1303
1914	EC1303_c00030	thrB	2.7.1.39	homoserine kinase	Escherichia coli 1303
1915	EC1303_c33600	yhcC		putative Fe-S oxidoreductase, radical SAM superfamily protein	Escherichia coli 1303
1916	EC1303_c33590	arcB		aerobic respiration control sensor histidine protein kinase, cognate to two-component response regulators ArcA and RssB	Escherichia coli 1303
1917	EC1303_c33580	elbB		isoprenoid biosynthesis protein with amidotransferase-like domain protein	Escherichia coli 1303
1918	EC1303_c33570	mtgA	2.4.2.-	biosynthetic peptidoglycan transglycosylase	Escherichia coli 1303
1919	EC1303_c33560	yrbL		Mg(2+)-starvation-stimulated protein	Escherichia coli 1303
1920	EC1303_c33550	npr		phosphohistidinoprotein-hexose phosphotransferase component of N-regulated PTS system (Npr)	Escherichia coli 1303
1921	EC1303_c33540	yhbJ		adaptor protein RapZ for GlmZ/GlmY sRNA decay	Escherichia coli 1303
1922	EC1303_c33530	ptsN	2.7.1.69	sugar-specific enzyme IIA component of PTS	Escherichia coli 1303
1923	EC1303_c33520	hpf		ribosome hibernation promoting factor HPF	Escherichia coli 1303
1924	EC1303_c33510	rpoN		RNA polymerase, sigma 54 (sigma N) factor	Escherichia coli 1303
1925	EC1303_c33500	lptB		lipopolysaccharide export ABC transporter ATP-binding protein of the LptBFGC export complex	Escherichia coli 1303
1926	EC1303_c33490	lptA		periplasmic LPS-binding protein	Escherichia coli 1303
1927	EC1303_c33480	lptC		lipopolysaccharide export, IM-tethered periplasmic protein of the LptBFGC export complex	Escherichia coli 1303
1928	EC1303_c33470	kdsC	3.1.3.45	3-deoxy-D-manno-octulosonate 8-phosphate phosphatase	Escherichia coli 1303
1929	EC1303_c33460	kdsD	5.3.1.13	D-arabinose 5-phosphate isomerase	Escherichia coli 1303
1930	EC1303_c33450	yrbG		putative calcium/sodium:proton antiporter	Escherichia coli 1303
1931	EC1303_c33440	mlaF		ABC transporter maintaining OM lipid asymmetry, ATP-binding protein	Escherichia coli 1303
1932	EC1303_c33430	mlaE		ABC transporter maintaining OM lipid asymmetry, inner membrane permease protein	Escherichia coli 1303
1933	EC1303_c33420	mlaD		ABC transporter maintaining OM lipid asymmetry, anchored periplasmic binding protein	Escherichia coli 1303
1934	EC1303_c33410	mlaC		ABC transporter maintaining OM lipid asymmetry, periplasmic binding protein	Escherichia coli 1303
1935	EC1303_c33400	mlaB		ABC transporter maintaining OM lipid asymmetry, cytoplasmic STAS component	Escherichia coli 1303
1936	EC1303_c33390	ibaG		putative transcriptional regulator, BolA family	Escherichia coli 1303
1937	EC1303_c33380	murA	2.5.1.7	UDP-N-acetylglucosamine 1-carboxyvinyltransferase	Escherichia coli 1303
1938	EC1303_c33370	sfsB		malPQ operon transcriptional activator	Escherichia coli 1303
1939	EC1303_c24110	yfaL		adhesin	Escherichia coli 1303
1940	EC1303_c07120	ybgF		periplasmic TolA-binding protein	Escherichia coli 1303
1941	EC1303_c07110	pal		peptidoglycan-associated outer membrane lipoprotein	Escherichia coli 1303
1942	EC1303_c07100	tolB		periplasmic protein	Escherichia coli 1303
1943	EC1303_c07090	tolA		membrane anchored protein in TolA-TolQ-TolR complex	Escherichia coli 1303
1944	EC1303_c07080	tolR		membrane spanning protein in TolA-TolQ-TolR complex	Escherichia coli 1303
1945	EC1303_c07070	tolQ		membrane spanning protein in TolA-TolQ-TolR complex	Escherichia coli 1303
1946	EC1303_c07060	ybgC		acyl-CoA thioester hydrolase	Escherichia coli 1303
1947	EC1303_c07050	ybgE		putative inner membrane protein in cydABX-ybgE operon	Escherichia coli 1303
1948	EC1303_c07040	cydX		cytochrome d (bd-I) ubiquinol oxidase subunit X	Escherichia coli 1303
1949	EC1303_c07030	cydB	1.9.3.-	cytochrome d terminal oxidase, subunit II	Escherichia coli 1303
1950	EC1303_c07020	cydA	1.9.3.-	cytochrome d terminal oxidase, subunit I	Escherichia coli 1303
1951	EC1303_c28890	ygcW		putative dehydrogenase	Escherichia coli 1303
1952	EC1303_c28880	ygcU		putative FAD-containing dehydrogenase	Escherichia coli 1303
1953	EC1303_c28870	ygcS		putative transporter	Escherichia coli 1303
1954	EC1303_c28860	ygcR		putative flavoprotein	Escherichia coli 1303
1955	EC1303_c28850	ygcQ		putative flavoprotein	Escherichia coli 1303
1956	EC1303_c28840	ygcP		putative antiterminator regulatory protein	Escherichia coli 1303
1957	EC1303_c28830	ygcO		putative 4Fe-4S cluster-containing protein	Escherichia coli 1303
1958	EC1303_c28820	ygcN		putative oxidoreductase	Escherichia coli 1303
1959	EC1303_c28810	queD		6-pyruvoyl tetrahydrobiopterin synthase (PTPS)	Escherichia coli 1303
1960	EC1303_c28800	cysJ	1.5.1.30;1.5.1.38;1.8.1.2	sulfite reductase, alpha subunit, flavoprotein	Escherichia coli 1303
1961	EC1303_c28790	cysI	1.8.1.2	sulfite reductase, beta subunit, NAD(P)-binding, heme-binding	Escherichia coli 1303
1962	EC1303_c28780	cysH	1.8.4.8	phosphoadenosine phosphosulfate reductase	Escherichia coli 1303
1963	EC1303_c40520	metR		methionine biosynthesis regulon transcriptional regulator	Escherichia coli 1303
1964	EC1303_c30360	serA	1.1.1.95	D-3-phosphoglycerate dehydrogenase	Escherichia coli 1303
1965	EC1303_c30370	rpiA	5.3.1.6	ribose 5-phosphate isomerase, constitutive	Escherichia coli 1303
1966	EC1303_c30380			LysR substrate-binding protein	Escherichia coli 1303
1967	EC1303_c30390	argP		transcriptional regulator for arginine transport and DNA replication genes	Escherichia coli 1303
1968	EC1303_c30400	scpA	5.4.99.2	methylmalonyl-CoA mutase	Escherichia coli 1303
1969	EC1303_c30410	argK		membrane ATPase/protein kinase	Escherichia coli 1303
1970	EC1303_c30420	scpB	4.1.1.41	methylmalonyl-CoA decarboxylase, biotin-independent	Escherichia coli 1303
1971	EC1303_c30440	ygfI		putative DNA-binding transcriptional regulator	Escherichia coli 1303
1972	EC1303_c30450	yggE		oxidative stress defense protein	Escherichia coli 1303
1973	EC1303_c30460	argO		arginine transporter	Escherichia coli 1303
1976	EC1303_c05340	nfrB		bacteriophage N4 receptor, inner membrane subunit	Escherichia coli 1303
1977	EC1303_c05330	nfrA		bacteriophage N4 receptor, outer membrane subunit	Escherichia coli 1303
1978	EC1303_c05320			hypothetical protein	Escherichia coli 1303
1979	EC1303_c35070	pabA	2.6.1.85	aminodeoxychorismate synthase, subunit II	Escherichia coli 1303
1980	EC1303_c35080	fic		stationary-phase adenosine monophosphate-protein transferase domain protein	Escherichia coli 1303
1981	EC1303_c35090	yhfG		putative Fic-binding protein	Escherichia coli 1303
1982	EC1303_c35100	ppiA	5.2.1.8	peptidyl-prolyl cis-trans isomerase A (rotamase A)	Escherichia coli 1303
1983	EC1303_c35110	tsgA		putative transporter	Escherichia coli 1303
1984	EC1303_c35120	nirB	1.7.1.4	nitrite reductase, large subunit, NAD(P)H-binding	Escherichia coli 1303
1985	EC1303_c35130	nirD	1.7.1.4	nitrite reductase, NAD(P)H-binding, small subunit	Escherichia coli 1303
1988	EC1303_c21370	zinT		zinc and cadmium binding protein, periplasmic	Escherichia coli 1303
1989	EC1303_c21360	yedZ		inner membrane heme subunit for periplasmic YedYZ reductase	Escherichia coli 1303
1990	EC1303_c21350	yedY		membrane-anchored, periplasmic TMAO, DMSO reductase	Escherichia coli 1303
1991	EC1303_c21340	hiuH		hydroxyisourate hydrolase	Escherichia coli 1303
1992	EC1303_c21330	yedW		response regulator family protein	Escherichia coli 1303
1993	EC1303_c21320	yedV		putative sensory kinase in two-component regulatory system with YedW	Escherichia coli 1303
1994	EC1303_c21310	hchA		glyoxalase III and Hsp31 molecular chaperone	Escherichia coli 1303
1996	EC1303_c21280	yedJ		putative HD superfamily phosphohydrolase	Escherichia coli 1303
1997	EC1303_c21270	dcm	2.1.1.37	DNA cytosine methyltransferase	Escherichia coli 1303
1998	EC1303_c21260	vsr	3.1.-.-	DNA mismatch endonuclease of very short patch repair	Escherichia coli 1303
1999	EC1303_c21250	yedA		amino acid exporter for phenylalanine, threonine	Escherichia coli 1303
2000	EC1303_c21240	yedI		putative inner membrane protein	Escherichia coli 1303
2001	EC1303_c21230			hypothetical protein	Escherichia coli 1303
2002	EC1303_c21210	yedP		putative mannosyl-3-phosphoglycerate phosphatase	Escherichia coli 1303
2003	EC1303_c21200	yodD		stress-induced protein	Escherichia coli 1303
2004	EC1303_c21190			hypothetical protein	Escherichia coli 1303
2005	EC1303_c21180	rcsA		transcriptional regulator of colanic acid capsular biosynthesis	Escherichia coli 1303
2006	EC1303_c21170	fliR		flagellar export pore protein	Escherichia coli 1303
2007	EC1303_c21160	fliQ		flagellar biosynthesis protein	Escherichia coli 1303
2008	EC1303_c21150	fliP		flagellar biosynthesis protein	Escherichia coli 1303
2009	EC1303_c21140	fliO		flagellar biosynthesis protein	Escherichia coli 1303
2010	EC1303_c21130	fliN		flagellar motor switching and energizing component	Escherichia coli 1303
2011	EC1303_c21120	fliM		flagellar motor switching and energizing component	Escherichia coli 1303
2012	EC1303_c21110	fliL		flagellar biosynthesis protein	Escherichia coli 1303
2013	EC1303_c21100	fliK		flagellar hook-length control protein	Escherichia coli 1303
2014	EC1303_c21090	fliJ		flagellar protein	Escherichia coli 1303
2015	EC1303_c21080	fliI	3.6.3.14	flagellum-specific ATP synthase	Escherichia coli 1303
2016	EC1303_c21070	fliH		negative regulator of FliI ATPase activity	Escherichia coli 1303
2017	EC1303_c21060	fliG		flagellar motor switching and energizing component	Escherichia coli 1303
2018	EC1303_c21050	fliF		flagellar basal-body MS-ring and collar protein	Escherichia coli 1303
2019	EC1303_c21040	fliE		flagellar basal-body component	Escherichia coli 1303
2020	EC1303_c40660	fre	1.16.1.3;1.5.1.41	NAD(P)H-flavin reductase	Escherichia coli 1303
2021	EC1303_c40650	ubiD	4.1.1.-	3-octaprenyl-4-hydroxybenzoate decarboxylase	Escherichia coli 1303
2022	EC1303_c40640	rfaH		transcription antitermination protein	Escherichia coli 1303
2023	EC1303_c40630	tatD	3.1.21.-	quality control of Tat-exported FeS proteins	Escherichia coli 1303
2024	EC1303_c40620	tatC		TatABCE protein translocation system subunit	Escherichia coli 1303
2025	EC1303_c40610	tatB		TatABCE protein translocation system subunit	Escherichia coli 1303
2026	EC1303_c40600	tatA		TatABCE protein translocation system subunit	Escherichia coli 1303
2027	EC1303_c40590	ubiB		regulator of octaprenylphenol hydroxylation, ubiquinone synthesis	Escherichia coli 1303
2028	EC1303_c40580	ubiJ		aerobic ubiquinone synthesis protein, SCP2 family protein	Escherichia coli 1303
2029	EC1303_c40570	ubiE	2.1.1.-	bifunctional 2-octaprenyl-6-methoxy-1,4-benzoquinone methylase/ S-adenosylmethionine:2-DMK methyltransferase	Escherichia coli 1303
2030	EC1303_c40560	rmuC		DNA recombination protein	Escherichia coli 1303
2031	EC1303_c40550	udp	2.4.2.3	uridine phosphorylase	Escherichia coli 1303
2032	EC1303_c40540	ysgA		putative carboxymethylenebutenolidase	Escherichia coli 1303
2033	EC1303_c40530	metE	2.1.1.14	5-methyltetrahydropteroyltriglutamate- homocysteine S-methyltransferase	Escherichia coli 1303
2034	EC1303_c31890	yqiC		BMFP family putative fusogenic protein	Escherichia coli 1303
2035	EC1303_c31880	ribB	4.1.99.12	3,4-dihydroxy-2-butanone-4-phosphate synthase	Escherichia coli 1303
2036	EC13107_68c00840			hypothetical protein	Escherichia coli 131/07
2037	EC1303_c15900	ddpB		D-ala-D-ala transporter subunit	Escherichia coli 1303
2038	EC1303_c15890	ddpC		D-ala-D-ala transporter subunit	Escherichia coli 1303
2039	EC1303_c15880	ddpD		D,D-dipeptide permease system, ATP-binding component	Escherichia coli 1303
2040	EC1303_c15870	ddpF		D,D-dipeptide permease system, ATP-binding component	Escherichia coli 1303
2041	EC1303_c15860	osmC	1.11.1.15	lipoyl-dependent Cys-based peroxidase, hydroperoxide resistance	Escherichia coli 1303
2042	EC1303_c15850	bdm		biofilm-dependent modulation protein	Escherichia coli 1303
2043	EC1303_c15840	sra		stationary-phase-induced ribosome-associated protein	Escherichia coli 1303
2044	EC1303_c15830	maeA	1.1.1.38	malate dehydrogenase, (decarboxylating, NAD-requiring) (malic enzyme)	Escherichia coli 1303
2045	EC1303_c15820	adhP	1.1.1.1	ethanol-active dehydrogenase/acetaldehyde-active reductase	Escherichia coli 1303
2046	EC1303_c15810	yddM		putative DNA-binding transcriptional regulator	Escherichia coli 1303
2047	EC1303_c05020	gcl	4.1.1.47	glyoxylate carboligase	Escherichia coli 1303
2048	EC1303_c05010	allR		transcriptional repressor of all and gcl operons	Escherichia coli 1303
2049	EC1303_c05000	allA	4.3.2.3	ureidoglycolate lyase, releasing urea	Escherichia coli 1303
2050	EC1303_c04990	allS		allD operon transcriptional activator	Escherichia coli 1303
2051	EC1303_c04980	mnmH		tRNA 2-selenouridine synthase, selenophosphate-dependent	Escherichia coli 1303
2056	EC1303_c11190	yfjX_2		putative antirestriction protein	Escherichia coli 1303
	EC1303_c21810	yfjX_3		putative antirestriction protein	Escherichia coli 1303
2058	EC1303_c41130	yiiF		putative thymol sensitivity protein, CopG family putative transcriptional regulator	Escherichia coli 1303
2059	EC1303_c41120	yiiE		CopG family putative transcriptional regulator	Escherichia coli 1303
2061	EC1303_c41500	zapB		septal ring assembly factor, stimulates cell division	Escherichia coli 1303
2062	EC1303_c41510	rraA		ribonuclease E (RNase E) inhibitor protein	Escherichia coli 1303
2063	EC1303_c41520	menA	2.5.1.-	1,4-dihydroxy-2-naphthoate octaprenyltransferase	Escherichia coli 1303
2064	EC1303_c41530	hslU		molecular chaperone and ATPase component of HslUV protease	Escherichia coli 1303
2065	EC1303_c41540	hslV	3.4.25.-	peptidase component of the HslUV protease	Escherichia coli 1303
2066	EC1303_c43220	phnJ		carbon-phosphorus lyase, SAM-dependent	Escherichia coli 1303
2067	EC1303_c43230	phnI		ribophosphonate triphosphate synthase complex putative catalytic subunit	Escherichia coli 1303
2068	EC1303_c43240	phnH		ribophosphonate triphosphate synthase subunit	Escherichia coli 1303
2069	EC1303_c43250	phnG		ribophosphonate triphosphate synthase subunit	Escherichia coli 1303
2070	EC1303_c43260	phnF		putative DNA-binding transcriptional regulator of phosphonate uptake and biodegradation	Escherichia coli 1303
2072	EC1303_c07000	mngA	2.7.1.69	fused 2-O-a-mannosyl-D-glycerate specific PTS enzymes: IIA component/IIB component/IIC component	Escherichia coli 1303
2073	EC1303_c06990	mngR		transcriptional repressor for the mannosyl-D-glycerate catabolic operon	Escherichia coli 1303
2074	EC1303_c06980	sucD	6.2.1.5	succinyl-CoA synthetase, NAD(P)-binding, alpha subunit	Escherichia coli 1303
2075	EC1303_c06970	sucC	6.2.1.5	succinyl-CoA synthetase, beta subunit	Escherichia coli 1303
2076	EC1303_c06960	sucB	2.3.1.61	dihydrolipoyltranssuccinase	Escherichia coli 1303
2077	EC1303_c06950	sucA	1.2.4.2	2-oxoglutarate decarboxylase, thiamine triphosphate-binding	Escherichia coli 1303
2078	EC1303_c06940	sdhB		succinate dehydrogenase, FeS subunit	Escherichia coli 1303
2079	EC1303_c06930	sdhA		succinate dehydrogenase, flavoprotein subunit	Escherichia coli 1303
2080	EC1303_c06920	sdhD		succinate dehydrogenase, membrane subunit, binds cytochrome b556	Escherichia coli 1303
2081	EC1303_c06910	sdhC		succinate dehydrogenase, membrane subunit, binds cytochrome b556	Escherichia coli 1303
2082	EC13107_12c00160			hypothetical protein	Escherichia coli 131/07
2083	EC1303_c06900	gltA	2.3.3.1	citrate synthase	Escherichia coli 1303
2084	EC1303_c41080	yihX		alpha-D-glucose-1-P phosphatase, anomer-specific	Escherichia coli 1303
2085	EC1303_c41070	yihW		DeoR family putative transcriptional regulator	Escherichia coli 1303
2086	EC1303_c41060	yihV		putative sugar kinase	Escherichia coli 1303
2087	EC1303_c41050	yihU		gamma-hydroxybutyrate dehydrogenase, NADH-dependent	Escherichia coli 1303
2088	EC1303_c41040	yihT		putative aldolase	Escherichia coli 1303
2089	EC1303_c41030	yihS		aldose-ketose isomerase	Escherichia coli 1303
2090	EC1303_c28300	norW	1.18.1.-	NADH:flavorubredoxin oxidoreductase	Escherichia coli 1303
2091	EC1303_c36110	zntA	3.6.3.3;3.6.3.5	zinc, cobalt and lead efflux system	Escherichia coli 1303
2092	EC1303_c36100	yhhN		TMEM86 family putative inner membrane protein	Escherichia coli 1303
2093	EC1303_c36090	yhhM		putative receptor	Escherichia coli 1303
2094	EC1303_c36080			hypothetical protein	Escherichia coli 1303
2095	EC1303_c36070	rsmD		16S rRNA m(2)G966 methyltransferase, SAM-dependent	Escherichia coli 1303
2096	EC1303_c36060	ftsY		signal recognition particle (SRP) receptor	Escherichia coli 1303
2097	EC1303_c36050	ftsE		putative ABC superfamily transporter ATP-binding subunit	Escherichia coli 1303
2098	EC1303_c36040	ftsX		inner membrane putative ABC superfamily transporter permease	Escherichia coli 1303
2099	EC1303_c36030	rpoH		RNA polymerase, sigma 32 (sigma H) factor	Escherichia coli 1303
2100	EC1303_c38930	uhpC		membrane protein regulates uhpT expression	Escherichia coli 1303
2101	EC1303_c38940	uhpB		sensory histidine kinase in two-component regulatory sytem with UhpA	Escherichia coli 1303
2102	EC1303_c38950	uhpA		response regulator in two-component regulatory system wtih UhpB	Escherichia coli 1303
2103	EC1303_c38960	ilvN	2.2.1.6	acetolactate synthase 1 small subunit	Escherichia coli 1303
2104	EC1303_c38970	ilvB	2.2.1.6	acetolactate synthase 2 large subunit	Escherichia coli 1303
2105	EC1303_c38990	tisB		toxic membrane persister formation peptide, LexA-regulated	Escherichia coli 1303
2106	EC1303_c39000	emrD		multidrug efflux system protein	Escherichia coli 1303
2107	EC1303_c39010	yidF		putative Cys-type oxidative YidJ-maturating enzyme	Escherichia coli 1303
2108	EC1303_c39020	yidG		inner membrane protein	Escherichia coli 1303
2109	EC1303_c39030	yidH		putative inner membrane protein	Escherichia coli 1303
2110	EC1303_c46620	yjtD		putative methyltransferase	Escherichia coli 1303
2111	EC1303_c46600	arcA		response regulator in two-component regulatory system with ArcB or CpxA	Escherichia coli 1303
2112	EC1303_c46590	creD		inner membrane protein	Escherichia coli 1303
2113	EC1303_c46580	creC		sensory histidine kinase in two-component regulatory system with CreB or PhoB, regulator of the CreBC regulon	Escherichia coli 1303
2114	EC1303_c46570	creB		response regulator in two-component regulatory system with CreC	Escherichia coli 1303
2115	EC1303_c46560	creA		putative periplasmic protein	Escherichia coli 1303
2116	EC1303_c46550	rob		right oriC-binding transcriptional activator, AraC family	Escherichia coli 1303
2117	EC1303_c46540	ytjC		phosphatase	Escherichia coli 1303
2118	EC1303_c46530	yjjX		non-canonical purine NTP phosphatase, ITPase/XTPase	Escherichia coli 1303
2119	EC1303_c46520	trpR		transcriptional repressor, tryptophan-binding	Escherichia coli 1303
2120	EC1303_c46510	slt	3.2.1.-	lytic murein transglycosylase, soluble	Escherichia coli 1303
2121	EC13107_76c00170			hypothetical protein	Escherichia coli 131/07
2122	EC1303_c36420	gor	1.8.1.7	glutathione oxidoreductase	Escherichia coli 1303
2123	EC1303_c36410	rlmJ		23S rRNA m(6) methyltransferase, SAM-dependent	Escherichia coli 1303
2124	EC1303_c36400	prlC	3.4.24.70	oligopeptidase A	Escherichia coli 1303
2125	EC1303_c36390	rsmJ		16S rRNA m(2) methyltransferase, SAM-dependent	Escherichia coli 1303
2126	EC1303_c36380	dtpB		dipeptide and tripeptide permease B	Escherichia coli 1303
2127	EC1303_c36370	uspA		universal stress global response regulator	Escherichia coli 1303
2128	EC1303_c36360	uspB		universal stress (ethanol tolerance) protein B	Escherichia coli 1303
2129	EC1303_c14880	hslJ		heat-inducible lipoprotein involved in novobiocin resistance	Escherichia coli 1303
2130	EC1303_c14870	ydbJ		putative lipoprotein	Escherichia coli 1303
2131	EC1303_c14860	pfo		pyruvate-flavodoxin oxidoreductase	Escherichia coli 1303
2132	EC1303_c05270	sfmH		putative fimbrial-like adhesin protein	Escherichia coli 1303
2133	EC1303_c05670	entC	5.4.4.2	isochorismate synthase 1	Escherichia coli 1303
2134	EC1303_c05680	entE	2.7.7.58	2,3-dihydroxybenzoate-AMP ligase component of enterobactin synthase multienzyme complex	Escherichia coli 1303
2135	EC1303_c05690	entB	3.3.2.1	isochorismatase	Escherichia coli 1303
2136	EC1303_c05700	entA	1.3.1.28	2,3-dihydro-2,3-dihydroxybenzoate dehydrogenase	Escherichia coli 1303
2137	EC1303_c05710	entH		enterobactin synthesis proofreading thioesterase	Escherichia coli 1303
2138	EC1303_c05720	cstA		peptide transporter induced by carbon starvation	Escherichia coli 1303
2139	EC1303_c05740	ybdH		putative oxidoreductase	Escherichia coli 1303
2140	EC1303_c05750	ybdL	2.6.1.-	methionine aminotransferase, PLP-dependent	Escherichia coli 1303
2141	EC1303_c05760	ybdM		Spo0J family protein, ParB-like nuclease domain	Escherichia coli 1303
2143	EC1303_c19680			hypothetical protein	Escherichia coli 1303
2144	EC1303_c19670			hypothetical protein	Escherichia coli 1303
2145	EC1303_c19640	yeaP		diguanylate cyclase	Escherichia coli 1303
2146	EC1303_c19630	yoaF		outer membrane lipoprotein	Escherichia coli 1303
2147	EC1303_c19620			hypothetical protein	Escherichia coli 1303
2148	EC1303_c19610	yeaN		putative transporter	Escherichia coli 1303
2149	EC1303_c19600	yeaM		putative DNA-binding transcriptional regulator	Escherichia coli 1303
2150	EC1303_c19590	yeaL		putative inner membrane protein	Escherichia coli 1303
2151	EC1303_c19570	yeaK		aminoacyl-tRNA editing domain protein	Escherichia coli 1303
2152	EC1303_c22520	yegI		protein kinase-related putative non-specific DNA-binding protein	Escherichia coli 1303
2153	EC1303_c22510	yegD		Hsp70 chaperone family protein	Escherichia coli 1303
2154	EC1303_c25310	yfdV		putative transporter	Escherichia coli 1303
2155	EC1303_c25300	yfdE		acetyl-CoA:oxalate CoA-transferase	Escherichia coli 1303
2156	EC1303_c19210	ydjY		putative ferrodoxin-like lipoprotein	Escherichia coli 1303
2157	EC1303_c19220	ydjZ		TVP38/TMEM64 family inner membrane protein	Escherichia coli 1303
2158	EC1303_c19230	ynjA		carboxymuconolactone decarboxylase family protein	Escherichia coli 1303
2159	EC1303_c19240	ynjB		putative ABC superfamily transporter periplasmic-binding protein	Escherichia coli 1303
2160	EC1303_c15950	gadC		glutamate:gamma-aminobutyric acid antiporter	Escherichia coli 1303
2161	EC1303_c15940	yddW		putative lipoprotein	Escherichia coli 1303
2162	EC1303_c30540	yggP		putative Zn-binding dehydrogenase	Escherichia coli 1303
2163	EC1303_c30530	yggF		fructose 1,6 bisphosphatase isozyme	Escherichia coli 1303
2164	EC1303_c25850	ucpA		furfural resistance protein, putative short-chain oxidoreductase	Escherichia coli 1303
2165	EC1303_c25860	murR		repressor for murPQ, MurNAc 6-P inducible	Escherichia coli 1303
2166	EC1303_c25870	murQ		N-acetylmuramic acid 6-phosphate (MurNAc-6-P) etherase	Escherichia coli 1303
2167	EC1303_c25880	murP		N-acetylmuramic acid permease, EIIBC component, PTS system	Escherichia coli 1303
2168	EC1303_c16410	marC		putative transporter	Escherichia coli 1303
2169	EC1303_c16400	ydeA		arabinose efflux transporter, arabinose-inducible	Escherichia coli 1303
2170	EC1303_c19190	xthA	3.1.11.2	exonuclease III	Escherichia coli 1303
2171	EC1303_c19180	astC	2.6.1.11;2.6.1.17	succinylornithine transaminase, PLP-dependent	Escherichia coli 1303
2172	EC1303_c19170	astA	2.3.1.109	arginine succinyltransferase	Escherichia coli 1303
2173	EC1303_c19160	astD	1.2.1.-	succinylglutamic semialdehyde dehydrogenase	Escherichia coli 1303
2174	EC1303_c19150	astB	3.5.3.-	succinylarginine dihydrolase	Escherichia coli 1303
2175	EC1303_c19140	astE	3.5.1.-	succinylglutamate desuccinylase	Escherichia coli 1303
2176	EC1303_c19130	spy		periplasmic ATP-independent protein refolding chaperone, stress-induced	Escherichia coli 1303
2177	EC1303_c19120	ves		cold- and stress-inducible protein	Escherichia coli 1303
2178	EC1303_c19110	cho	3.1.25.-	endonuclease of nucleotide excision repair	Escherichia coli 1303
2179	EC1303_c19100	nadE	6.3.5.1	NAD synthetase, NH3/glutamine-dependent	Escherichia coli 1303
2180	EC1303_c19090	osmE		osmotically-inducible lipoprotein	Escherichia coli 1303
2181	EC1303_c19080	chbB	2.7.1.69	N,N'-diacetylchitobiose-specific enzyme IIB component of PTS	Escherichia coli 1303
2182	EC1303_c19070	chbC	2.7.1.69	N,N'-diacetylchitobiose-specific enzyme IIC component of PTS	Escherichia coli 1303
2183	EC1303_c19060	chbA	2.7.1.69	N,N'-diacetylchitobiose-specific enzyme IIA component of PTS	Escherichia coli 1303
2184	EC1303_c19050	chbR		repressor of chb operon for N,N'-diacetylchitobiose utilization	Escherichia coli 1303
2185	EC1303_c03560	mhpT		3-hydroxyphenylpropionic transporter	Escherichia coli 1303
2186	EC1303_c03570	yaiL		nucleoprotein/polynucleotide-associated enzyme	Escherichia coli 1303
2187	EC1303_c25630	xapR		transcriptional activator of xapAB	Escherichia coli 1303
2188	EC1303_c25640	xapB		xanthosine transporter	Escherichia coli 1303
2189	EC1303_c25650	xapA	2.4.2.1	purine nucleoside phosphorylase II	Escherichia coli 1303
2190	EC1303_c25660	yfeN		putative outer membrane protein	Escherichia coli 1303
2191	EC1303_c30040	ygfM		putative oxidoreductase	Escherichia coli 1303
2192	EC1303_c30050	xdhD		putative hypoxanthine oxidase, molybdopterin-binding/Fe-S binding	Escherichia coli 1303
2193	EC1303_c30060	xanQ		xanthine permease	Escherichia coli 1303
2194	EC1303_c30070	guaD	3.5.4.3	guanine deaminase	Escherichia coli 1303
2195	EC1303_c30090	ygfS		putative 4Fe-4S ferredoxin-type oxidoreductase subunit	Escherichia coli 1303
2196	EC1303_c30100	ygfT		putative oxidoreductase, Fe-S subunit/nucleotide-binding subunit	Escherichia coli 1303
2197	EC1303_c30110	uacT		uric acid permease	Escherichia coli 1303
2198	EC1303_c30120	yqfG		small predicted membrane protein	Escherichia coli 1303
2199	EC1303_c30130	idi	5.3.3.2	isopentenyl diphosphate isomerase	Escherichia coli 1303
2200	EC1303_c30150	prfB		peptide chain release factor RF-2	Escherichia coli 1303
2201	E1470_c28890	fucP		L-fucose transporter	Escherichia coli ECC-1470
2202	EC1303_c29180	fucI	5.3.1.25	L-fucose isomerase	Escherichia coli 1303
2203	EC1303_c29190	fucK	2.7.1.51	L-fuculokinase	Escherichia coli 1303
2204	EC1303_c29200	fucU		L-fucose mutarotase	Escherichia coli 1303
2205	EC1303_c29210	fucR		l-fucose operon activator	Escherichia coli 1303
[truncated: 1,839 more rows]

## Sheet: underrepresented
# OG#	ID	gene	EC_number	product	organism
1	EC13107_49c01650	ykgN		putative transposase	Escherichia coli 131/07
2	EC13107_23c00030			hypothetical protein	Escherichia coli 131/07
3	EC13107_189c00630			hypothetical protein	Escherichia coli 131/07
4	EC13107_113c00010			DNA helicase II	Escherichia coli 131/07
5	EC13107_117c00040			hypothetical protein	Escherichia coli 131/07
6	EC3234A_108c01300	shf_1		putative polysaccharide deacetylase	Escherichia coli 3234/A
	EC3234A_226c00010	shf_2		putative polysaccharide deacetylase	Escherichia coli 3234/A
7	EC1303_c12370			hypothetical protein	Escherichia coli 1303
8	EC13107_208c00020			hypothetical protein	Escherichia coli 131/07
9	EC13107_112c00020			hypothetical protein	Escherichia coli 131/07
	EC13107_246c00070			hypothetical protein	Escherichia coli 131/07
10	EC3234A_121c00020			ISEc12 ATP-binding protein	Escherichia coli 3234/A
	EC3234A_26c00010			ISEc12 ATP-binding protein	Escherichia coli 3234/A
11	EC1303_c08660			putative transposase	Escherichia coli 1303
12	EC13107_189c00050			replication initiation protein	Escherichia coli 131/07
13	EC3234A_133c00020			hypothetical protein	Escherichia coli 3234/A
	EC3234A_239c00140			hypothetical protein	Escherichia coli 3234/A
14	EC13107_246c00050			hypothetical protein	Escherichia coli 131/07
15	EC13107_106c00020			hypothetical protein	Escherichia coli 131/07
17	EC13107_181c00030			head stabilization protein (head protein GP3)	Escherichia coli 131/07
	EC13107_246c00010			head stabilization protein (head protein GP3)	Escherichia coli 131/07
19	EC3234A_98c00010	psiA_1		plasmid SOS inhibition protein A	Escherichia coli 3234/A
20	EC1303_109p00680	flmA		small toxic polypeptide	Escherichia coli 1303-plasmid p1303 109
22	EC13107_266c00020			transposase	Escherichia coli 131/07
33	EC3234A_151c00010			protein TraN	Escherichia coli 3234/A
	EC3234A_187c00010			protein TraN	Escherichia coli 3234/A
	EC3234A_196c00010			protein TraN	Escherichia coli 3234/A
34	EC13107_189c00370	hha_2		modulator of gene expression, with H-NS	Escherichia coli 131/07
35	EC13107_125c00010			putative transposase	Escherichia coli 131/07
	EC13107_18c00010			putative transposase	Escherichia coli 131/07
36	EC3234A_168c00010			hypothetical protein	Escherichia coli 3234/A
	EC3234A_214c00010			hypothetical protein	Escherichia coli 3234/A
37	EC3234A_168c00020			hypothetical protein	Escherichia coli 3234/A
	EC3234A_214c00020			hypothetical protein	Escherichia coli 3234/A
39	EC13107_161c00290			hypothetical protein	Escherichia coli 131/07
	EC13107_251c00010			hypothetical protein	Escherichia coli 131/07
41	EC3234A_172c00050	traG_1		conjugal transfer mating pair stabilization protein	Escherichia coli 3234/A
	EC3234A_181c00030	traG_2		conjugal transfer mating pair stabilization protein	Escherichia coli 3234/A
42	EC13107_254c00020	rom_4		RNA I inhibition modulator protein	Escherichia coli 131/07
43	EC3234A_178c00010			hypothetical protein	Escherichia coli 3234/A
	EC3234A_249c00010			hypothetical protein	Escherichia coli 3234/A
44	EC13107_189c00020			TraC protein	Escherichia coli 131/07
45	EC3234A_185c00010			putative IS protein	Escherichia coli 3234/A
	EC3234A_225c00010			putative IS protein	Escherichia coli 3234/A
52	EC3234A_201c00020			conjugal transfer protein TrbB	Escherichia coli 3234/A
	EC3234A_205c00040			conjugal transfer protein TrbB	Escherichia coli 3234/A
53	EC13107_163c00010			hypothetical protein	Escherichia coli 131/07
	EC13107_195c00010			hypothetical protein	Escherichia coli 131/07
	EC13107_201c00010			hypothetical protein	Escherichia coli 131/07
54	EC13107_189c00150			YajA protein	Escherichia coli 131/07
55	EC13107_189c00170			hypothetical protein, putative GMP synthase	Escherichia coli 131/07
56	EC13107_189c00180			hypothetical protein	Escherichia coli 131/07
57	EC13107_189c00210			putative restriction methylase	Escherichia coli 131/07
58	EC13107_157c00060			putative restriction methylase	Escherichia coli 131/07
59	EC13107_189c00220			hypothetical protein	Escherichia coli 131/07
60	EC13107_189c00240			putative mobilization protein MobC	Escherichia coli 131/07
61	EC13107_189c00250			putative plasmid conjugation system NikA protein	Escherichia coli 131/07
62	EC13107_189c00260			putative plasmid conjugation system NikB protein	Escherichia coli 131/07
63	EC1303_c18600			endolysin	Escherichia coli 1303
65	EC13107_80c00010			hypothetical protein	Escherichia coli 131/07
66	EC13107_236c00010	yiaY_2		putative Fe-containing alcohol dehydrogenase, family	Escherichia coli 131/07
67	EC3234A_21c00010	yeeU_1		antitoxin of the YeeV-YeeU toxin-antitoxin system	Escherichia coli 3234/A
	EC3234A_260c00020	yeeU_3		antitoxin of the YeeV-YeeU toxin-antitoxin system	Escherichia coli 3234/A
69	EC13107_130c00030			hypothetical protein	Escherichia coli 131/07
	EC13107_142c00010			hypothetical protein	Escherichia coli 131/07
70	EC13107_130c00010			Hcp-like protein	Escherichia coli 131/07
	EC13107_142c00030			hemolysin-coregulated protein Hcp	Escherichia coli 131/07
71	EC13107_189c00440			conjugal transfer protein TraX	Escherichia coli 131/07
72	EC13107_189c00410			hypothetical protein	Escherichia coli 131/07
84	EC13107_36c00460			hypothetical protein	Escherichia coli 131/07
89	EC3234A_236c00010	trbC_1		conjugal transfer pilus assembly protein	Escherichia coli 3234/A
	EC3234A_251c00010	trbC_2		conjugal transfer pilus assembly protein	Escherichia coli 3234/A
90	EC13107_161c00020			hypothetical protein	Escherichia coli 131/07
	EC13107_270c00280			hypothetical protein	Escherichia coli 131/07
94	EC13107_199c00030			putative PagC-like membrane protein	Escherichia coli 131/07
95	EC3234A_239c00090			hypothetical protein	Escherichia coli 3234/A
	EC3234A_239c00100			hypothetical protein	Escherichia coli 3234/A
102	EC3234A_262c00010	traN_2		conjugal transfer mating pair stabilization protein	Escherichia coli 3234/A
	EC3234A_96c00010	traN_1		conjugal transfer mating pair stabilization protein	Escherichia coli 3234/A
103	EC3234A_268c00010			hypothetical protein	Escherichia coli 3234/A
	EC3234A_287c00010			hypothetical protein	Escherichia coli 3234/A
105	EC13107_145c00010			hypothetical protein	Escherichia coli 131/07
	EC13107_145c00050			plasmid stabilisation system protein	Escherichia coli 131/07
107	EC13107_235c00050			hypothetical protein	Escherichia coli 131/07
108	EC13107_196c00010			hypothetical protein	Escherichia coli 131/07
109	EC13107_196c00020			hypothetical protein	Escherichia coli 131/07
110	EC13107_196c00030			hypothetical protein	Escherichia coli 131/07
112	EC3234A_275c00020	yfgB_2		antirestriction protein	Escherichia coli 3234/A
	EC3234A_286c00020	yfgB_3		antirestriction protein	Escherichia coli 3234/A
113	EC1303_c12770			hypothetical protein	Escherichia coli 1303
	EC1303_c46280			putative phage tail fiber protein	Escherichia coli 1303
151	EC13107_68c00030			putative restriction methylase	Escherichia coli 131/07
152	EC1303_c08930	yfjX_1		putative antirestriction protein	Escherichia coli 1303
	EC1303_c38760			putative antirestriction protein	Escherichia coli 1303
389	EC13107_214c00030			hypothetical protein	Escherichia coli 131/07
390	EC13107_214c00020			hypothetical protein	Escherichia coli 131/07
391	EC13107_214c00010			transcriptional regulator	Escherichia coli 131/07
884	EC13107_255c00190			aldolase or racemase	Escherichia coli 131/07
885	EC13107_255c00180		3.5.1.81	D-aminoacylase	Escherichia coli 131/07
886	EC13107_255c00170			putative endoribonuclease L-PSP	Escherichia coli 131/07
887	EC13107_255c00160			solute/sodium symporter (SSS) family protein	Escherichia coli 131/07
888	EC13107_255c00150			transcriptional regulator	Escherichia coli 131/07
1270	EC13107_35c00260			transposase, IS4 family protein	Escherichia coli 131/07
1334	EC13107_147c00020	mtnK	2.7.1.100	methylthioribose kinase	Escherichia coli 131/07
1986	EC13107_36c00440	yfdG		bactoprenol-linked glucose translocase (flippase)	Escherichia coli 131/07
2071	EC13107_101c00930	phnE		phosphonates transport system, permease protein	Escherichia coli 131/07
2142	EC13107_48c01340			hypothetical protein	Escherichia coli 131/07
2335	EC13107_144c00070	ydaG		Rac prophage protein	Escherichia coli 131/07
2722	EC13107_1c01020			putative membrane-associated pilin chaperone	Escherichia coli 131/07
2723	EC13107_1c01030			putative fimbrial-like protein	Escherichia coli 131/07
3463	EC3234A_145c00020	yacB		YacB	Escherichia coli 3234/A
3505	EC1303_109p01140			nuclease-like protein	Escherichia coli 1303-plasmid p1303 109
3521	EC13107_262c00080	hha_3		modulator of gene expression, with H-NS	Escherichia coli 131/07
3596	EC13107_228c00010	rom_1		RNA I inhibition modulator protein	Escherichia coli 131/07
	EC13107_241c00010	rom_2		RNA I inhibition modulator protein	Escherichia coli 131/07
	EC13107_248c00010	rom_3		RNA I inhibition modulator protein	Escherichia coli 131/07
3604	EC1303_c38540			hypothetical protein	Escherichia coli 1303
3605	EC1303_c38530			hypothetical protein	Escherichia coli 1303
3606	EC3234A_237c00010			hemolysin activator-like protein	Escherichia coli 3234/A
3614	D611729_21c00190	wcaM_1		colanic acid biosynthesis protein	Escherichia coli D6-117.29
	D611729_854c00130	wcaM_2		colanic acid biosynthesis protein	Escherichia coli D6-117.29
3616	D611729_21c00200		2.-.-.-	colanic acid biosynthesis glycosyl transferase WcaL	Escherichia coli D6-117.29
	D611729_854c00140		2.-.-.-	colanic acid biosynthesis glycosyl transferase WcaL	Escherichia coli D6-117.29
3618	D611729_21c00210			pyruvyl transferase	Escherichia coli D6-117.29
	D611729_854c00150			pyruvyl transferase	Escherichia coli D6-117.29
3662	EC3234A_195c00060	parM_2		plasmid segregation actin-type ATPase ParM	Escherichia coli 3234/A
3663	EC3234A_195c00070			protein stbB	Escherichia coli 3234/A
3666	EC13107_265c00020			transposase IS66 family protein	Escherichia coli 131/07
3680	EC13107_132c00020			hypothetical protein	Escherichia coli 131/07
3725	D611729_967c00010			tail component of prophage CP-933K	Escherichia coli D6-117.29
3727	EC13107_251c00050			antirestriction ArdA family protein	Escherichia coli 131/07
3811	D611311_84c02240	yfdF		hypothetical protein	Escherichia coli D6-113.11
3842	ECA0157_142c00010	galF_1		UTP-glucose-1-phosphate uridylyltransferase	Escherichia coli ECA-O157
	ECA0157_584c00010	galF_2	2.7.7.9	UTP--glucose-1-phosphate uridylyltransferase subunit GalF	Escherichia coli ECA-O157
3850	EC3234A_51c01320			hypothetical protein	Escherichia coli 3234/A
3876	D611707_31c01500	yaaX		hypothetical protein	Escherichia coli D6-117.07
3886	ECA0157_22c00140	yiaV		membrane fusion protein (MFP) component of efflux pump; signal anchor	Escherichia coli ECA-O157
	ECA0157_92c00010			secretion protein HlyD family protein	Escherichia coli ECA-O157
3895	ECA0157_256c00010	lhr		ATP-dependent helicase Lhr	Escherichia coli ECA-O157
3917	ECA0157_354c00010			large extracellular alpha-helical protein	Escherichia coli ECA-O157
3924	EC1303_c38640			IS encoded protein	Escherichia coli 1303
3925	ECA0157_40c00020			DNA-directed RNA polymerase; beta subunit/140 kD subunit	Escherichia coli ECA-O157
	ECA0157_759c00020			DNA-directed RNA polymerase; beta subunit/140 kD subunit	Escherichia coli ECA-O157
3949	EC13107_65c00240			CRISPR-associated Cse2 family protein	Escherichia coli 131/07
3950	EC13107_65c00230			CRISPR-associated Cse4 family protein	Escherichia coli 131/07
3951	EC13107_65c00210			CRISPR-associated Cse3 family protein	Escherichia coli 131/07
3986	EC1303_c08540	intA_1		integrase	Escherichia coli 1303
	EC1303_c10500	intA_2		integrase	Escherichia coli 1303
3997	EC13107_26c00010	yeeS_1		putative DNA repair protein	Escherichia coli 131/07
	EC13107_27c00010	yeeS_2		putative DNA repair protein	Escherichia coli 131/07
3999	ECA0157_774c00010			Ig domain-containing protein	Escherichia coli ECA-O157
4024	EC13107_34c01150			hypothetical protein	Escherichia coli 131/07
4058	ECA0157_414c00010			putative cytoplasmic protein	Escherichia coli ECA-O157
	ECA0157_90c00080			putative cytoplasmic protein	Escherichia coli ECA-O157
4078	ECA0157_976c00020			transporter	Escherichia coli ECA-O157
4093	EC13107_83c00270	rfaL		lipid A-core: surface polymer ligase	Escherichia coli 131/07
4094	EC13107_83c00280		2.4.1.-	lipopolysaccharide 1,2-N-acetylglucosaminetransferase	Escherichia coli 131/07
4095	EC13107_83c00340		2.4.1.58	putative glucosyltransferase	Escherichia coli 131/07
4096	ECA727_146c00240	coaBC_1	4.1.1.36	bifunctional phosphopantothenoylcysteine decarboxylase/phosphopantothenate synthase	Escherichia coli ECA-727
4117	ECA727_158c00060	adhE_1	1.1.1.1	bifunctional acetaldehyde-CoA/alcohol dehydrogenase	Escherichia coli ECA-727
	ECA727_160c00070	adhE_2	1.1.1.1	bifunctional acetaldehyde-CoA/alcohol dehydrogenase	Escherichia coli ECA-727
4127	EC13107_65c01360			hypothetical protein	Escherichia coli 131/07
4162	D611729_617c00010	yqiG		outer membrane usher protein	Escherichia coli D6-117.29
4167	EC13107_1c01010			putative fimbrial biogenesis outer membrane usher protein	Escherichia coli 131/07
4170	EC13107_65c00260	cas3		CRISPR-associated helicase Cas3/CRISPR-associated endonuclease Cas3-HD	Escherichia coli 131/07
4171	EC13107_65c00220			CRISPR-associated Cas5 family ecoli subtype protein	Escherichia coli 131/07
4172	ECA727_3c00140	ykfG		CP4-6 prophage; putative DNA repair protein	Escherichia coli ECA-727
	ECA727_405c00010			radC-like protein yeeS	Escherichia coli ECA-727
4174	EC13107_34c01160			hypothetical protein	Escherichia coli 131/07
4187	D611729_246c00070		1.6.5.3	NADH dehydrogenase subunit L	Escherichia coli D6-117.29
4188	ECA727_483c00040		3.6.3.12	potassium-transporting ATPase subunit B	Escherichia coli ECA-727
4195	EC13107_76c00050			hypothetical protein	Escherichia coli 131/07
4196	EC13107_75c00020	yhhH		putative immunity protein for putative polymorphic toxin RhsB	Escherichia coli 131/07
4198	EC13107_5c00010			hypothetical protein	Escherichia coli 131/07
4200	EC13107_3c00300			hypothetical protein	Escherichia coli 131/07
4201	EC13107_3c00310			major capsid protein precursor (GpN)	Escherichia coli 131/07
4202	EC13107_3c00320			putative antirepressor	Escherichia coli 131/07
4203	EC13107_3c00330			hypothetical protein	Escherichia coli 131/07
4204	EC13107_3c00350			inner membrane protein from phage origin	Escherichia coli 131/07
4205	EC13107_3c00360			Ogr/delta-like zinc finger	Escherichia coli 131/07
4221	EC13107_36c00430	yfdH		bactoprenol glucosyl transferase	Escherichia coli 131/07
4225	EC13107_49c01620			hypothetical protein	Escherichia coli 131/07
4226	EC13107_49c01350	yedL		putative acyltransferase	Escherichia coli 131/07
4227	EC13107_49c01260	fliC		flagellar filament structural protein (flagellin)	Escherichia coli 131/07
4233	EC1303_c17000			hypothetical protein	Escherichia coli 1303
4239	EC13107_37c00020			hypothetical protein	Escherichia coli 131/07
4240	EC13107_214c00270			hypothetical protein	Escherichia coli 131/07
4241	EC13107_214c00260			hypothetical protein	Escherichia coli 131/07
4242	EC13107_214c00230			hypothetical protein	Escherichia coli 131/07
4243	EC13107_214c00220			putative phage baseplate protein	Escherichia coli 131/07
4244	EC13107_214c00210			hypothetical protein	Escherichia coli 131/07
4245	EC13107_214c00200			hypothetical protein	Escherichia coli 131/07
4246	EC13107_214c00190			hypothetical protein	Escherichia coli 131/07
4247	EC13107_214c00180			lytic transglycosylase	Escherichia coli 131/07
4248	EC13107_214c00170			hypothetical protein	Escherichia coli 131/07
4249	EC13107_214c00160			hypothetical protein	Escherichia coli 131/07
4250	EC13107_214c00150			hypothetical protein	Escherichia coli 131/07
4251	EC13107_214c00140			hypothetical protein	Escherichia coli 131/07
4252	EC13107_214c00130			hypothetical protein	Escherichia coli 131/07
4253	EC13107_214c00120			hypothetical protein	Escherichia coli 131/07
4254	EC13107_214c00110			hypothetical protein	Escherichia coli 131/07
4255	EC13107_214c00100			hypothetical protein	Escherichia coli 131/07
4256	EC13107_214c00090			hypothetical protein	Escherichia coli 131/07
4257	EC13107_214c00080			NUDIX hydrolase	Escherichia coli 131/07
4258	EC13107_214c00070			hypothetical protein	Escherichia coli 131/07
4259	EC13107_214c00060			hypothetical protein	Escherichia coli 131/07
4260	EC13107_214c00050			terminase-like family protein	Escherichia coli 131/07
4261	EC13107_214c00040			terminase small subunit	Escherichia coli 131/07
4264	EC13107_208c00080			late gene regulator	Escherichia coli 131/07
4265	EC13107_208c00070	ybcO		DLP12 prophage	Escherichia coli 131/07
4266	EC13107_208c00060			hypothetical protein	Escherichia coli 131/07
4267	EC1303_c12340			transcription regulatory protein	Escherichia coli 1303
4268	EC1303_c12330	ydaV		putative DNA replication protein	Escherichia coli 1303
4269	EC13107_144c00040			hypothetical protein	Escherichia coli 131/07
4270	EC3234A_27c00370			exonuclease VIII	Escherichia coli 3234/A
4279	EC2772a_5c00010			RhsD protein in rhs element	Escherichia coli 2772a
4281	EC13107_3c00830			ribonucleoside diphosphage reductase 1 subunit beta, B2	Escherichia coli 131/07
4282	EC13107_3c00380			hypothetical protein	Escherichia coli 131/07
4283	EC13107_3c00370			hypothetical protein	Escherichia coli 131/07
4284	EC13107_3c00340			hypothetical protein	Escherichia coli 131/07
4285	EC13107_3c00290			phage regulatory protein	Escherichia coli 131/07
4286	EC13107_3c00280			hypothetical protein	Escherichia coli 131/07
4288	EC1303_c02190			RhsD protein in rhs element	Escherichia coli 1303
4297	EC13107_255c00250		2.1.1.72	N-6 DNA methylase	Escherichia coli 131/07
4298	EC13107_255c00260		3.1.21.3	type I restriction modification DNA specificity domain protein	Escherichia coli 131/07
4299	EC13107_255c00280	mcrB	3.1.21.4	5-methylcytosine-specific restriction enzyme McrBC, subunit McrB	Escherichia coli 131/07
4300	EC13107_255c00290	mcrC		5-methylcytosine-specific restriction enzyme subunit McrC	Escherichia coli 131/07
4301	EC3234A_192c00290			hypothetical protein	Escherichia coli 3234/A
4302	EC13107_49c01700			hypothetical protein	Escherichia coli 131/07
4315	EC13107_270c00390	trbF		conjugal transfer protein	Escherichia coli 131/07
4316	EC1303_c12400			transposase	Escherichia coli 1303
4317	MPEC4969_89c00280			putative DNA-binding transcriptional activator	Escherichia coli MPEC4969
4327	E1470_c29060			type VI secretion protein EvpB	Escherichia coli ECC-1470
4328	E1470_c29100			type VI secretion system effector, Hcp1 family	Escherichia coli ECC-1470
4329	E1470_c29110			type VI secretion ATPase, ClpV1 family	Escherichia coli ECC-1470
4331	P4O32_11c00530	orgA		oxygen-regulated invasion protein OrgA	Escherichia coli O32:H37 P4
4333	D611729_769c00020	yjgI		oxidoreductase	Escherichia coli D6-117.29
4334	EC3234A_166c00010			transposase insG	Escherichia coli 3234/A
4338	EC1303_c08910	ykfF		uncharacterized protein	Escherichia coli 1303
4342	EC1303_c22240	gne	5.1.3.7	UDP-N-acetylglucosamine 4-epimerase	Escherichia coli 1303
4344	EC3234A_34c00010	ynjI		inner membrane protein	Escherichia coli 3234/A
4345	EC13107_68c00040			hypothetical protein	Escherichia coli 131/07
4346	EC13107_242c00010			glycosyl transferase family protein	Escherichia coli 131/07
4347	EC13107_135c00010			hypothetical protein	Escherichia coli 131/07
4348	EC13107_270c00420	traS		conjugal transfer entry exclusion protein	Escherichia coli 131/07
4349	EC3234A_189c00030	higA_2		antitoxinof the HigB-HigA toxin-antitoxin system	Escherichia coli 3234/A
4350	EC1303_95p01110			putative serine protease	Escherichia coli 1303-plasmid p1303 95
4351	EC2772a_92c00090			hypothetical protein	Escherichia coli 2772a
4352	W26_130c00050			YcjA	Escherichia coli W26
	W26_60c00010			YcjA	Escherichia coli W26
4353	W26_146c00100			XRE family plasmid maintenance system antidote protein	Escherichia coli W26
	W26_73c00090			XRE family plasmid maintenance system antidote protein	Escherichia coli W26
4354	ECA0157_322c00100	sdhA	1.3.99.1	succinate dehydrogenase flavoprotein subunit	Escherichia coli ECA-O157
4355	EC13107_29c00750			integrase from prophage	Escherichia coli 131/07
4357	EC3234A_272c00010			transcription regulatory protein	Escherichia coli 3234/A
4359	EC2772a_91c00270			hypothetical protein	Escherichia coli 2772a
4361	EC13107_131c00030			hypothetical protein	Escherichia coli 131/07
	EC13107_145c00080			hypothetical protein	Escherichia coli 131/07
4362	EC3234A_245c00010	yfgB_1		antirestriction protein	Escherichia coli 3234/A
4363	EC13107_145c00030			putative plasmid stability protein	Escherichia coli 131/07
4364	EC13107_145c00020			putative plasmid stability protein	Escherichia coli 131/07
4366	EC1303_c12590			putative phage portal protein	Escherichia coli 1303
	EC1303_c46090			phage portal protein, lambda family	Escherichia coli 1303
4367	EC13107_131c00020			RelE/ParE family plasmid stabilization system protein	Escherichia coli 131/07
	EC13107_145c00070			RelE/ParE family plasmid stabilization system protein	Escherichia coli 131/07
4368	EC13107_131c00010			CopG family protein	Escherichia coli 131/07
	EC13107_145c00060			CopG family protein	Escherichia coli 131/07
4370	EC2772a_17c00010			RhsC protein in rhs element	Escherichia coli 2772a
4374	EC1303_c11210	yeeT_2		uncharacterized protein	Escherichia coli 1303
	EC1303_c38780	yeeT_4		uncharacterized protein	Escherichia coli 1303
4375	UVM2_24c00010	insF1_1		IS3 transposase B	Escherichia coli UVM2
	UVM2_30c00020	insF1_2		IS3 transposase B	Escherichia coli UVM2
4381	EC13107_29c00760		3.1.11.-	putative exonuclease from phage origin	Escherichia coli 131/07
4382	EC3234A_272c00060			bacteriophage protein	Escherichia coli 3234/A
4384	RIKO2340_116c00040	lsrA_2		autoinducer 2 import ATP-binding protein	Escherichia coli RiKo 2340/09
4385	RIKO2340_116c00050	lsrC_2		autoinducer 2 import system permease protein	Escherichia coli RiKo 2340/09
4386	RIKO2340_116c00070	lsrB_2		autoinducer 2-binding protein	Escherichia coli RiKo 2340/09
4387	RIKO2340_116c00080	lsrF_2		putative autoinducer-2 (AI-2) aldolase	Escherichia coli RiKo 2340/09
4388	EC13107_35c00550			putative recombination protein from phage	Escherichia coli 131/07
4390	EC1303_c08960	yeeU		antitoxin of the YeeV-YeeU toxin-antitoxin system	Escherichia coli 1303
4391	RIKO2308_117c00180	yqiK_2		inner membrane protein yqiK	Escherichia coli RiKo 2308/09
	RIKO2308_63c00860	yqiK_1		inner membrane protein yqiK	Escherichia coli RiKo 2308/09
4392	EC13107_81c00010			hypothetical protein	Escherichia coli 131/07
4393	EC13107_74c00010			hypothetical protein	Escherichia coli 131/07
4394	EC13107_11c00010	ybfL		putative transposase	Escherichia coli 131/07
4395	EC1303_c38280		2.1.1.72	N-6 DNA methylase	Escherichia coli 1303
4396	EC1303_c38290	hsdR	3.1.21.3	type I restriction-modification enzyme R subunit	Escherichia coli 1303
4398	EC13107_36c00080	ppp		putative serine/threonine protein phosphatase	Escherichia coli 131/07
4399	E1470_c15190	insO_2		putative transposase insO for insertion sequence element IS911B	Escherichia coli ECC-1470
	E1470_c15890	insO_3		putative transposase insO for insertion sequence element IS911B	Escherichia coli ECC-1470
	E1470_c44560	insO_7		putative transposase insO for insertion sequence element IS911B	Escherichia coli ECC-1470
4400	E1470_c24400	insO_4		putative transposase insO for insertion sequence element IS911B	Escherichia coli ECC-1470
	E1470_c27210	insO_5		putative transposase insO for insertion sequence element IS911B	Escherichia coli ECC-1470
4401	EC13107_262c00140			GNAT family acetyltransferase	Escherichia coli 131/07
4402	EC13107_262c00130			hypothetical protein	Escherichia coli 131/07
4403	EC13107_212c00060			minor tail protein G	Escherichia coli 131/07
4405	MPEC4969_93c00010	tpx_2	1.11.1.-	lipid hydroperoxide peroxidase	Escherichia coli MPEC4969
4406	EC13107_49c00010			hypothetical protein	Escherichia coli 131/07
4407	EC13107_49c01630			putative outer membrane protein	Escherichia coli 131/07
4408	EC3234A_44c00420	intZ		integrase	Escherichia coli 3234/A
4409	EC3234A_265c00010			hypothetical protein	Escherichia coli 3234/A
4410	EC13107_1c01050			hypothetical protein	Escherichia coli 131/07
4411	EC13107_240c00050			type VI secretion protein	Escherichia coli 131/07
4412	D611311_63c00030			hypothetical protein	Escherichia coli D6-113.11
	D611311_63c00130			hypothetical protein	Escherichia coli D6-113.11
4413	EC3234A_29c00020			hypothetical protein	Escherichia coli 3234/A
4414	EC13107_246c00040			hypothetical protein	Escherichia coli 131/07
4415	EC1303_c46060	nohD		DNA packaging protein	Escherichia coli 1303
4416	EC2772a_91c00330			minor capsid protein C	Escherichia coli 2772a
4417	EC13107_212c00010			DNA packaging protein FI from bacteriophage origin	Escherichia coli 131/07
4418	EC13107_212c00020			head-tail attachment protein	Escherichia coli 131/07
4419	D611311_70c00780	tfaQ_3		tail fiber chaperone; Qin prophage	Escherichia coli D6-113.11
	D611311_72c00550	tfaQ_4		tail fiber chaperone; Qin prophage	Escherichia coli D6-113.11
4420	D611311_76c00020	nudD_1	1.1.1.271	GDP-mannose mannosyl hydrolase	Escherichia coli D6-113.11
	D611311_77c00110	nudD_2	1.1.1.271	GDP-mannose mannosyl hydrolase	Escherichia coli D6-113.11
4421	EC1303_95p00710	hot		hypothetical protein	Escherichia coli 1303-plasmid p1303 95
4422	EC13107_35c00560			hypothetical protein	Escherichia coli 131/07
4423	EC1303_c31750	ygiZ		inner membrane protein	Escherichia coli 1303
4424	EC1303_c38190	yhbX_2		putative EptAB family phosphoethanolamine transferase, inner membrane protein	Escherichia coli 1303
4425	AA86_1c21570		1.1.1.22	UDP-glucose 6-dehydrogenase	Escherichia coli AA86
	AA86_2c03800	ugd	1.1.1.22	UDP-glucose 6-dehydrogenase	Escherichia coli AA86
4426	AA86_2c09850	ldrD_1		toxic polypeptide; small	Escherichia coli AA86
	AA86_2c09860	ldrD_2		toxic polypeptide; small	Escherichia coli AA86
4427	EC1303_c38720	yfjR		putative DNA-binding transcriptional regulator	Escherichia coli 1303
4428	EC13107_158c00050	tia_1		tia invasion determinant	Escherichia coli 131/07
4429	EC13107_166c00230			hypothetical protein	Escherichia coli 131/07
4430	EC2772a_26c00990	umuC_1		DNA polymerase V, subunit C	Escherichia coli 2772a
	EC2772a_36c00440	umuC_2		DNA polymerase V, subunit C	Escherichia coli 2772a
4431	EC13107_37c00010			hypothetical protein	Escherichia coli 131/07
	EC13107_62c00300			hypothetical protein	Escherichia coli 131/07
4432	EC2772a_42c01300			putative tail fiber assembly protein G	Escherichia coli 2772a
4433	EC2772a_47c00780	queD_1		6-pyruvoyl tetrahydrobiopterin synthase (PTPS)	Escherichia coli 2772a
	EC2772a_65c01300	queD_2		6-pyruvoyl tetrahydrobiopterin synthase (PTPS)	Escherichia coli 2772a
4434	EC13107_250c00020	ssb_3		single-stranded DNA-binding protein	Escherichia coli 131/07
4435	EC13107_29c00790			hypothetical protein	Escherichia coli 131/07
4436	EC13107_120c00020			TciA/TerB-like protein	Escherichia coli 131/07
4437	EC13107_120c00030			hypothetical protein	Escherichia coli 131/07
4438	EC13107_181c00010			putative terminase small subunit	Escherichia coli 131/07
4439	EC13107_162c00010			DNA packaging protein from phage origin	Escherichia coli 131/07
4440	EC13107_162c00020			head-tail joining protein of prophage	Escherichia coli 131/07
4441	EC13107_162c00030			hypothetical protein	Escherichia coli 131/07
4442	EC13107_162c00040			hypothetical protein	Escherichia coli 131/07
4443	EC13107_162c00050			baseplate assembly protein V	Escherichia coli 131/07
4444	EC13107_162c00060			baseplate assembly protein W	Escherichia coli 131/07
4445	EC13107_162c00070			baseplate assembly protein J	Escherichia coli 131/07
4446	EC13107_162c00080			phage tail protein I	Escherichia coli 131/07
4447	EC13107_207c00070			major tail sheath protein	Escherichia coli 131/07
4448	EC13107_207c00060			major tail tube protein	Escherichia coli 131/07
4449	EC13107_207c00050			hypothetical protein	Escherichia coli 131/07
4450	EC13107_207c00040			hypothetical protein	Escherichia coli 131/07
4451	EC13107_207c00030			tail assembly protein U	Escherichia coli 131/07
4452	EC13107_207c00020			tail protein X	Escherichia coli 131/07
4453	EC13107_207c00010			gene late control D protein	Escherichia coli 131/07
4454	RIKO2305_109c00010			putative transposase	Escherichia coli RiKo 2305/09
	RIKO2305_46c00360			putative transposase	Escherichia coli RiKo 2305/09
	RIKO2305_79c00010			putative transposase	Escherichia coli RiKo 2305/09
4455	EC13107_63c00030			bacteriophage protein	Escherichia coli 131/07
4456	EC13107_63c00020			hypothetical protein	Escherichia coli 131/07
4457	EC13107_63c00010			hypothetical protein	Escherichia coli 131/07
4458	EC13107_171c00200			hypothetical protein	Escherichia coli 131/07
4459	EC13107_171c00190			hypothetical protein	Escherichia coli 131/07
4460	EC13107_171c00170			transcriptional regulator	Escherichia coli 131/07
4461	EC13107_171c00160			regulatory protein	Escherichia coli 131/07
4462	EC13107_171c00070			hypothetical protein	Escherichia coli 131/07
4463	EC13107_171c00040			helicase	Escherichia coli 131/07
4464	EC13107_171c00030			hypothetical protein	Escherichia coli 131/07
4465	ECA0157_1158c00020			iron-enterobactin transporter permease	Escherichia coli ECA-O157
4466	EC13107_144c00010			replication protein in prophage	Escherichia coli 131/07
4467	T22_1c05290		4.2.1.47	GDP-mannose 4;6-dehydratase	Escherichia coli O157:H43 T22
	T22_1c05480	gmd	4.2.1.47	GDP-mannose 4;6-dehydratase	Escherichia coli O157:H43 T22
4468	T22_1c05300			GDP-fucose synthetase	Escherichia coli O157:H43 T22
	T22_1c05490		1.1.1.271	GDP-L-fucose synthetase	Escherichia coli O157:H43 T22
4469	RIKO2351_249c00020			hypothetical protein	Escherichia coli RiKo 2351/09
4470	T22_24c00040		3.6.1.-	dinucleoside polyphosphate hydrolase	Escherichia coli O157:H43 T22
	T22_2c00440		3.6.1.-	dinucleoside polyphosphate hydrolase	Escherichia coli O157:H43 T22
4471	T22_24c00050		2.7.3.9	fused phosphoenolpyruvate-protein phosphotransferase PtsP/GAF domain protein	Escherichia coli O157:H43 T22
	T22_2c00430		2.7.3.9	fused phosphoenolpyruvate-protein phosphotransferase PtsP/GAF domain protein	Escherichia coli O157:H43 T22
4472	T22_24c00070	thyA_2	2.1.1.45	thymidylate synthase	Escherichia coli O157:H43 T22
	T22_2c00390	thyA_1	2.1.1.45	thymidylate synthase	Escherichia coli O157:H43 T22
4473	T22_24c00220		4.4.1.-	cysteine sulfinate desulfinase	Escherichia coli O157:H43 T22
	T22_2c00230		4.4.1.-	cysteine sulfinate desulfinase	Escherichia coli O157:H43 T22
4474	T22_24c00310			L-fucose transporter	Escherichia coli O157:H43 T22
	T22_35c00020			L-fucose transporter	Escherichia coli O157:H43 T22
4475	T22_24c00410			tRNA pseudouridine synthase C	Escherichia coli O157:H43 T22
	T22_35c00120			tRNA pseudouridine synthase C	Escherichia coli O157:H43 T22
4476	T22_24c00420			flavodoxin	Escherichia coli O157:H43 T22
	T22_35c00130			flavodoxin	Escherichia coli O157:H43 T22
4477	D611707_37c02190			membrane protein YqiK	Escherichia coli D6-117.07
4478	ECA0157_887c00010	ydbD_2		putative family periplasmic methylglyoxal resistance protein	Escherichia coli ECA-O157
4479	T22_5c02760			putative exonuclease from phage origin	Escherichia coli O157:H43 T22
	T22_9c01020			exonuclease from phage origin	Escherichia coli O157:H43 T22
4480	T22_50c00030			H repeat-associated protein	Escherichia coli O157:H43 T22
	T22_7c01680	yhhI_1		transposase	Escherichia coli O157:H43 T22
4481	EC1303_c06760	ybfD		H repeat-associated putative transposase	Escherichia coli 1303
4482	EC1303_109p00240	tnpA		transposase IS66 family protein	Escherichia coli 1303-plasmid p1303 109
	EC1303_109p01130			transposase IS66 family protein	Escherichia coli 1303-plasmid p1303 109
4483	EC13107_34c00010			putative restriction methylase	Escherichia coli 131/07
4484	EC1303_c08940	yeeS_1		putative DNA repair protein	Escherichia coli 1303
	EC1303_c11200	yeeS_2		putative DNA repair protein	Escherichia coli 1303
	EC1303_c38770	yeeS_4		putative DNA repair protein	Escherichia coli 1303
4485	EC13107_213c00210			UvrD/REP helicase	Escherichia coli 131/07
4486	EC13107_237c00180			hypothetical protein	Escherichia coli 131/07
4487	EC13107_124c00010			hypothetical protein	Escherichia coli 131/07
	EC13107_153c00030			hypothetical protein	Escherichia coli 131/07
4488	EC13107_146c00040	pixD		putative periplasmic pilin chaperone	Escherichia coli 131/07
4489	EC13107_124c00030			hypothetical protein	Escherichia coli 131/07
4490	EC13107_68c00050			hypothetical protein	Escherichia coli 131/07
4491	E1470_c44280			putative transposase	Escherichia coli ECC-1470
4492	EC3234A_230c02300			tail protein	Escherichia coli 3234/A
4493	EC3234A_230c02290			tail protein	Escherichia coli 3234/A
4494	EC3234A_230c02280			phage protein GP46	Escherichia coli 3234/A
4495	EC3234A_230c02270			baseplate assembly protein	Escherichia coli 3234/A
4496	EC3234A_230c02260			tail protein	Escherichia coli 3234/A
4497	EC3234A_230c02250			DNA circulation protein	Escherichia coli 3234/A
4498	EC3234A_230c02240			tail length tape measure protein	Escherichia coli 3234/A
4499	EC3234A_230c02220			hypothetical protein	Escherichia coli 3234/A
4500	EC3234A_230c02210			hypothetical protein	Escherichia coli 3234/A
4501	EC3234A_230c02200			tail sheath protein	Escherichia coli 3234/A
4502	EC3234A_230c02190			hypothetical protein	Escherichia coli 3234/A
4503	EC3234A_230c02180			hypothetical protein	Escherichia coli 3234/A
4504	EC3234A_230c02170			hypothetical protein	Escherichia coli 3234/A
4505	EC3234A_230c02160			hypothetical protein	Escherichia coli 3234/A
4506	EC3234A_230c02150			major head subunit protein	Escherichia coli 3234/A
4507	EC3234A_230c02140			hypothetical protein	Escherichia coli 3234/A
4508	EC3234A_230c02130			Mu-like prophage I protein	Escherichia coli 3234/A
4509	EC3234A_230c02120			virion morphogenesis protein	Escherichia coli 3234/A
4510	EC3234A_230c02110			head morphogenesis protein	Escherichia coli 3234/A
4511	EC3234A_230c02100			hypothetical protein	Escherichia coli 3234/A
4512	EC3234A_230c02090			hypothetical protein	Escherichia coli 3234/A
4513	EC3234A_230c02080			DNA-binding protein	Escherichia coli 3234/A
4514	EC3234A_230c02070			hypothetical protein	Escherichia coli 3234/A
4515	EC3234A_230c02060			hypothetical protein	Escherichia coli 3234/A
4516	EC3234A_230c02040			hypothetical protein	Escherichia coli 3234/A
4517	EC3234A_230c02030			putative phage holin	Escherichia coli 3234/A
4518	EC3234A_230c02020			hypothetical protein	Escherichia coli 3234/A
4519	EC3234A_230c02010			Mor transcription activator family protein	Escherichia coli 3234/A
4520	EC3234A_230c01990			hypothetical protein	Escherichia coli 3234/A
4521	EC3234A_230c01980			hypothetical protein	Escherichia coli 3234/A
4522	EC3234A_230c01920			hypothetical protein	Escherichia coli 3234/A
4523	EC3234A_230c01910			hypothetical protein	Escherichia coli 3234/A
4524	EC3234A_230c01890			hypothetical protein	Escherichia coli 3234/A
4525	EC3234A_230c01880			hypothetical protein	Escherichia coli 3234/A
4526	EC3234A_230c01870			hypothetical protein	Escherichia coli 3234/A
4527	EC3234A_230c01860			hypothetical protein	Escherichia coli 3234/A
4528	EC3234A_230c01850			hypothetical protein	Escherichia coli 3234/A
4529	EC3234A_230c01830			DNA transposition protein	Escherichia coli 3234/A
4530	EC3234A_230c01820			DNA transposition protein	Escherichia coli 3234/A
4531	EC3234A_230c01810			DNA-binding protein	Escherichia coli 3234/A
4532	EC13107_36c01450			RecT family protein	Escherichia coli 131/07
4533	RIKO2331_57c00770			integrase	Escherichia coli RiKo 2331/09
4534	EC1303_c08670			IS66 Orf2 family protein	Escherichia coli 1303
4535	EC1303_c08730			hypothetical protein	Escherichia coli 1303
4536	EC1303_c10540			hypothetical protein	Escherichia coli 1303
4537	EC1303_c08590			hypothetical protein	Escherichia coli 1303
	EC1303_c10550			hypothetical protein	Escherichia coli 1303
4538	EC1303_c10640			hypothetical protein	Escherichia coli 1303
4539	EC1303_c10650			hypothetical protein	Escherichia coli 1303
4540	EC1303_c10660			hypothetical protein	Escherichia coli 1303
4541	EC1303_c10670			hypothetical protein	Escherichia coli 1303
4542	EC1303_c10760			hypothetical protein	Escherichia coli 1303
4543	EC1303_c20920	fliY		cystine transporter subunit	Escherichia coli 1303
4544	EC1303_c38110			AraC family transcriptional regulator	Escherichia coli 1303
4545	EC1303_c38130	ycdT_2	2.7.7.65	diguanylate cyclase, membrane-anchored	Escherichia coli 1303
4546	EC1303_c38150			hypothetical protein	Escherichia coli 1303
4547	EC1303_c38180			hypothetical protein	Escherichia coli 1303
4548	EC1303_c38320			hypothetical protein	Escherichia coli 1303
4549	EC1303_c38330			ShlA/HecA/FhaA exofamily protein	Escherichia coli 1303
4550	EC1303_c41290	rhaR		transcriptional activator of rhaSR	Escherichia coli 1303
4551	EC1303_95p01090	ban	3.6.4.12	replicative DNA helicase	Escherichia coli 1303-plasmid p1303 95
	EC1303_c42740	dnaB	3.6.1.-	replicative DNA helicase	Escherichia coli 1303
4552	EC3234A_143c00030	flu_2		antigen 43 (Ag43) phase-variable biofilm formation autotransporter	Escherichia coli 3234/A
4553	RIKO2340_116c00020	lsrK_2		autoinducer-2 (AI-2) kinase	Escherichia coli RiKo 2340/09
	RIKO2340_44c00090	lsrK_1		autoinducer-2 (AI-2) kinase	Escherichia coli RiKo 2340/09
4554	RIKO2340_116c00030	lsrR_2		lsr operon transcriptional repressor	Escherichia coli RiKo 2340/09
	RIKO2340_44c00100	lsrR_1		lsr operon transcriptional repressor	Escherichia coli RiKo 2340/09
4555	RIKO2340_116c00060	lsrD_2		autoinducer 2 import system permease protein	Escherichia coli RiKo 2340/09
	RIKO2340_44c00130	lsrD_1		autoinducer 2 import system permease protein	Escherichia coli RiKo 2340/09
4556	RIKO2340_116c00090	lsrG_2		autoinducer-2 (AI-2) degrading protein LsrG	Escherichia coli RiKo 2340/09
	RIKO2340_44c00160	lsrG_1		autoinducer-2 (AI-2) degrading protein LsrG	Escherichia coli RiKo 2340/09
4557	RIKO2340_160c00030	msbB	2.3.1.-	lipid A biosynthesis (KDO)2-(lauroyl)-lipid IVA acyltransferase	Escherichia coli RiKo 2340/09
	RIKO2340_45c02850	lpxM	2.3.1.-	myristoyl-acyl carrier protein (ACP)-dependent acyltransferase	Escherichia coli RiKo 2340/09
4558	D611707_41c00820			insertion element protein	Escherichia coli D6-117.07
	D611707_49c01000			insertion element protein	Escherichia coli D6-117.07
4559	RIKO2340_151c00030	ykgE_2		putative oxidoreductase	Escherichia coli RiKo 2340/09
	RIKO2340_6c00010	ykgE_1		putative oxidoreductase	Escherichia coli RiKo 2340/09
4560	RIKO2340_151c00020	ykgF_2		putative amino acid dehydrogenase with NAD(P)-binding domain and ferridoxin-like domain protein	Escherichia coli RiKo 2340/09
	RIKO2340_6c00020	ykgF_1		putative amino acid dehydrogenase with NAD(P)-binding domain and ferridoxin-like domain protein	Escherichia coli RiKo 2340/09
4561	EC13107_106c00010			hypothetical protein	Escherichia coli 131/07
4562	EC13107_107c00080			type VI secretion ATPase, ClpV1 family	Escherichia coli 131/07
4563	EC13107_111c00020	parD		antitoxin ParD	Escherichia coli 131/07
4564	EC13107_111c00030			major pilu subunit operon regulatory protein PapB	Escherichia coli 131/07
4565	EC13107_111c00040	ykgA_2		putative DNA-binding transcriptional regulator	Escherichia coli 131/07
4566	EC13107_112c00010			hypothetical protein	Escherichia coli 131/07
4567	EC13107_113c00020			putative PagC-like membrane protein	Escherichia coli 131/07
4568	EC13107_113c00030			hypothetical protein	Escherichia coli 131/07
4569	EC13107_113c00040			hypothetical protein	Escherichia coli 131/07
4570	EC13107_113c00050			ShlA/HecA/FhaA exofamily protein	Escherichia coli 131/07
4571	EC13107_113c00080			hypothetical protein	Escherichia coli 131/07
4572	EC13107_113c00090			hypothetical protein	Escherichia coli 131/07
4573	EC13107_116c00020	pepO	3.4.24.-	neutral endopeptidase	Escherichia coli 131/07
4574	EC13107_116c00030			transposase	Escherichia coli 131/07
4575	EC13107_117c00010	emrE		multidrug efflux protein	Escherichia coli 131/07
4576	EC13107_117c00020			hypothetical protein	Escherichia coli 131/07
4577	EC13107_117c00030			hypothetical protein	Escherichia coli 131/07
4578	EC13107_117c00050	zraP_2		Zn-dependent periplasmic chaperone	Escherichia coli 131/07
4579	EC13107_120c00010			hypothetical protein	Escherichia coli 131/07
4580	EC13107_120c00040			hypothetical protein	Escherichia coli 131/07
4581	EC13107_120c00050			hypothetical protein	Escherichia coli 131/07
4582	EC13107_124c00020			hypothetical protein	Escherichia coli 131/07
4583	EC13107_132c00010			hypothetical protein	Escherichia coli 131/07
4584	EC13107_135c00020			hypothetical protein	Escherichia coli 131/07
	EC13107_257c00020			hypothetical protein	Escherichia coli 131/07
4585	EC13107_137c00020			hypothetical protein	Escherichia coli 131/07
	EC13107_254c00010			hypothetical protein	Escherichia coli 131/07
4586	EC13107_138c00010			hypothetical protein	Escherichia coli 131/07
4587	EC13107_140c00010			hypothetical protein	Escherichia coli 131/07
4588	EC13107_142c00020			hypothetical protein	Escherichia coli 131/07
4589	EC13107_144c00020			replication protein	Escherichia coli 131/07
4590	EC13107_144c00030			hypothetical protein	Escherichia coli 131/07
4591	EC13107_144c00050			putative regulator of the C1 family (possibly fragment)	Escherichia coli 131/07
4592	EC13107_144c00060			putative regulator of the C1 family from prophage	Escherichia coli 131/07
4593	EC13107_145c00040			hypothetical protein	Escherichia coli 131/07
4594	EC13107_145c00090			Ion channel	Escherichia coli 131/07
4595	EC13107_145c00100			hypothetical protein	Escherichia coli 131/07
4596	EC13107_145c00110			hypothetical protein	Escherichia coli 131/07
4597	EC13107_145c00120			plasmid stable inheritance protein StbB	Escherichia coli 131/07
4598	EC13107_145c00130			plasmid stable inheritance protein StbA	Escherichia coli 131/07
4599	EC13107_146c00010			PixA protein	Escherichia coli 131/07
4600	E1470_c44200	pixH		putative minor fimbrial subunit protein	Escherichia coli ECC-1470
4601	E1470_c44190	pixC		fimbrial usher protein	Escherichia coli ECC-1470
4602	EC13107_146c00050			PixJ protein	Escherichia coli 131/07
4603	EC13107_146c00060	papK		PapK protein	Escherichia coli 131/07
4604	EC13107_146c00070	papF		fimbrial adapter PapF	Escherichia coli 131/07
4605	EC13107_146c00080			hypothetical protein	Escherichia coli 131/07
4606	EC13107_146c00090			hypothetical protein	Escherichia coli 131/07
4607	EC13107_146c00100			hypothetical protein	Escherichia coli 131/07
4608	EC13107_146c00110			hypothetical protein	Escherichia coli 131/07
4609	EC13107_146c00120			FaeA-like protein	Escherichia coli 131/07
4610	EC13107_148c00010	lptA_2		periplasmic LPS-binding protein	Escherichia coli 131/07
4611	EC13107_148c00030			Ion channel	Escherichia coli 131/07
4612	EC13107_148c00050			hypothetical protein	Escherichia coli 131/07
4613	EC13107_149c00010			putative transposase	Escherichia coli 131/07
4614	EC13107_152c00010			IS91, orf2	Escherichia coli 131/07
4615	EC13107_158c00060			hypothetical protein	Escherichia coli 131/07
4616	EC13107_158c00080			GTPase Era	Escherichia coli 131/07
4617	EC13107_161c00030			hypothetical protein	Escherichia coli 131/07
4618	EC13107_161c00050			hypothetical protein	Escherichia coli 131/07
4619	EC13107_161c00060	traU_1		conjugal transfer pilus assembly protein	Escherichia coli 131/07
4620	EC13107_161c00070			hypothetical protein	Escherichia coli 131/07
4621	EC13107_161c00080	traW_1		conjugal transfer pilus assembly protein	Escherichia coli 131/07
4622	EC13107_161c00090	traR_1		conjugal transfer protein	Escherichia coli 131/07
4623	EC13107_161c00100	trbI_1		conjugal transfer protein	Escherichia coli 131/07
4624	EC13107_161c00110	traC_1		conjugal transfer ATP-binding protein	Escherichia coli 131/07
4625	EC13107_161c00120	traV_1		type IV conjugative transfer system lipoprotein	Escherichia coli 131/07
4626	EC13107_161c00130			hypothetical protein	Escherichia coli 131/07
4627	EC13107_161c00140	traP_2		conjugal transfer protein	Escherichia coli 131/07
4628	EC13107_161c00150	traB_1		conjugal transfer pilus assembly protein	Escherichia coli 131/07
4629	EC13107_161c00160	traK_1		conjugal transfer protein	Escherichia coli 131/07
4630	EC13107_161c00170	traE_1		conjugal transfer pilus assembly protein	Escherichia coli 131/07
4631	EC13107_161c00180	traL_1		conjugal transfer pilus assembly protein	Escherichia coli 131/07
4632	EC13107_161c00190			putative TraA protein	Escherichia coli 131/07
4633	EC13107_161c00200			hypothetical protein	Escherichia coli 131/07
4634	EC13107_161c00210			conjugal transfer protein TraM	Escherichia coli 131/07
4635	EC13107_161c00240			hypothetical protein	Escherichia coli 131/07
4636	EC13107_161c00260			hypothetical protein	Escherichia coli 131/07
4637	EC13107_161c00280	psiB_1		plasmid SOS inhibition protein B	Escherichia coli 131/07
4638	EC13107_164c00010			hypothetical protein	Escherichia coli 131/07
4639	EC13107_164c00020			hypothetical protein	Escherichia coli 131/07
4640	EC13107_164c00030			hypothetical protein	Escherichia coli 131/07
4641	EC13107_164c00050			hypothetical protein	Escherichia coli 131/07
4642	EC13107_164c00090			hypothetical protein	Escherichia coli 131/07
4643	EC13107_165c00010			transposase of ISEc13	Escherichia coli 131/07
4644	EC13107_166c00040			hypothetical protein	Escherichia coli 131/07
4645	EC13107_166c00050			hypothetical protein	Escherichia coli 131/07
4646	EC13107_166c00070			hypothetical protein	Escherichia coli 131/07
4647	EC13107_166c00100			hypothetical protein	Escherichia coli 131/07
4648	EC13107_166c00110			hypothetical protein	Escherichia coli 131/07
4649	EC13107_166c00120			hypothetical protein	Escherichia coli 131/07
4650	EC13107_166c00130			hypothetical protein	Escherichia coli 131/07
4651	EC13107_166c00160	traD_1		coupling protein	Escherichia coli 131/07
4652	EC13107_166c00170	traI_1		conjugal transfer nickase/helicase TraI	Escherichia coli 131/07
4653	EC13107_166c00180			TraX protein	Escherichia coli 131/07
4654	E1470_100p01140			hypothetical protein	Escherichia coli ECC-1470-plasmid pECC-1470 100
4655	EC13107_166c00220			hypothetical protein	Escherichia coli 131/07
4656	EC13107_166c00240			hypothetical protein	Escherichia coli 131/07
4657	EC13107_167c00010		2.1.1.72	DNA adenine methyltransferase, SAM-dependent	Escherichia coli 131/07
4658	EC13107_169c00010			glycosyl transferase	Escherichia coli 131/07
4659	EC13107_171c00050			putative replication protein DnaC	Escherichia coli 131/07
4660	EC13107_171c00060			replication protein from phage	Escherichia coli 131/07
4661	EC13107_171c00080			putative antirepressor	Escherichia coli 131/07
4662	EC13107_171c00090			putative transcriptional regulator from the CI family protein	Escherichia coli 131/07
4663	EC13107_171c00100			hypothetical protein	Escherichia coli 131/07
4664	EC13107_171c00110			DNA-binding protein	Escherichia coli 131/07
4665	EC13107_171c00120			hypothetical protein	Escherichia coli 131/07
4666	EC13107_171c00130			hypothetical protein	Escherichia coli 131/07
4667	EC13107_171c00140			hypothetical protein	Escherichia coli 131/07
4668	EC13107_171c00150			hypothetical protein	Escherichia coli 131/07
4669	EC13107_171c00180			hypothetical protein	Escherichia coli 131/07
4670	EC13107_174c00010			hypothetical protein	Escherichia coli 131/07
4671	EC13107_177c00010			hypothetical protein	Escherichia coli 131/07
4672	EC13107_177c00020			hypothetical protein	Escherichia coli 131/07
4673	EC13107_177c00030			lipase (class 3)	Escherichia coli 131/07
4674	EC13107_177c00040			hypothetical protein	Escherichia coli 131/07
4675	EC13107_178c00010			hypothetical protein	Escherichia coli 131/07
4676	EC13107_178c00020			hypothetical protein	Escherichia coli 131/07
4677	EC13107_178c00030			colicin	Escherichia coli 131/07
4678	EC13107_178c00040			hypothetical protein	Escherichia coli 131/07
4679	EC13107_17c00610			hypothetical protein	Escherichia coli 131/07
4680	EC13107_17c00640			SNF2 family helicase	Escherichia coli 131/07
4681	EC13107_17c00650			hypothetical protein	Escherichia coli 131/07
4682	EC13107_17c00660			hypothetical protein	Escherichia coli 131/07
4683	EC13107_17c00670			hypothetical protein	Escherichia coli 131/07
4684	EC13107_186c00010			AraC family transcriptional regulator	Escherichia coli 131/07
4685	EC13107_189c00010			hypothetical protein	Escherichia coli 131/07
4686	EC13107_189c00040			hypothetical protein	Escherichia coli 131/07
4687	EC13107_189c00060			hypothetical protein	Escherichia coli 131/07
4688	EC13107_189c00070			hypothetical protein, putative methionine repressor-like protein	Escherichia coli 131/07
4689	EC13107_189c00080			putative YafB protein	Escherichia coli 131/07
4690	EC13107_189c00090			hypothetical protein	Escherichia coli 131/07
4691	EC13107_189c00100			putative transcriptional regulator	Escherichia coli 131/07
4692	EC13107_189c00110			hypothetical protein	Escherichia coli 131/07
4693	EC13107_189c00120			hypothetical protein	Escherichia coli 131/07
4694	EC13107_189c00130			hypothetical protein	Escherichia coli 131/07
4695	EC13107_189c00140			hypothetical protein	Escherichia coli 131/07
4696	EC13107_189c00160			hypothetical protein	Escherichia coli 131/07
4697	EC13107_189c00190			hypothetical protein	Escherichia coli 131/07
4698	EC13107_189c00200			hypothetical protein	Escherichia coli 131/07
4699	EC13107_189c00230			hypothetical protein	Escherichia coli 131/07
4700	EC13107_189c00270			hypothetical protein	Escherichia coli 131/07
4701	EC13107_189c00280			cytidine and deoxycytidylate deaminase zinc-binding region	Escherichia coli 131/07
4702	EC13107_189c00290			hypothetical protein	Escherichia coli 131/07
4703	EC13107_189c00310			phospholipase D	Escherichia coli 131/07
4704	EC13107_189c00330			conjugal transfer protein, TrbB	Escherichia coli 131/07
4705	EC13107_189c00340			conjugal transfer protein	Escherichia coli 131/07
4706	EC13107_189c00350	traC_2	2.7.7.-	DNA primase TraC	Escherichia coli 131/07
4707	EC13107_189c00360			hypothetical protein	Escherichia coli 131/07
4708	EC13107_189c00390			TraY protein	Escherichia coli 131/07
4709	EC13107_189c00400			hypothetical protein	Escherichia coli 131/07
4710	EC13107_189c00420			putative plasmid stability protein	Escherichia coli 131/07
4711	EC13107_189c00430			putative plasmid stability protein	Escherichia coli 131/07
4712	EC13107_189c00470			hypothetical protein	Escherichia coli 131/07
4713	EC13107_189c00480			hypothetical protein	Escherichia coli 131/07
4714	EC13107_189c00490			hypothetical protein	Escherichia coli 131/07
4715	EC13107_189c00500			TraQ	Escherichia coli 131/07
4716	EC13107_189c00510			TraP	Escherichia coli 131/07
4717	EC13107_189c00550			protein TraL	Escherichia coli 131/07
4718	EC13107_189c00600			lipoprotein	Escherichia coli 131/07
4719	EC13107_189c00610			putative peptidoglycan-binding-like protein precursor	Escherichia coli 131/07
4720	EC13107_189c00640	traP_3		conjugal transfer protein	Escherichia coli 131/07
4721	EC13107_193c00010			DNA-binding transcriptional regulator MelR	Escherichia coli 131/07
4722	EC13107_193c00020			hippurate hydrolase	Escherichia coli 131/07
4723	EC13107_193c00030			putative transporter	Escherichia coli 131/07
4724	EC13107_193c00040	recB_2	3.1.11.5	RecBCD enzyme subunit RecB	Escherichia coli 131/07
4725	EC13107_194c00010			hypothetical protein	Escherichia coli 131/07
4726	EC13107_198c00070			hypothetical protein	Escherichia coli 131/07
4727	EC13107_198c00080			putative fimbrial assembly chaperone FanE	Escherichia coli 131/07
4728	EC13107_198c00090			putative fimbrial usher protein FanD	Escherichia coli 131/07
4729	EC13107_198c00100			putative fimbrial protein FanC	Escherichia coli 131/07
4730	EC13107_198c00110			hypothetical protein	Escherichia coli 131/07
4731	EC13107_198c00120			hypothetical protein	Escherichia coli 131/07
4732	EC13107_198c00130			hypothetical protein	Escherichia coli 131/07
4733	EC13107_198c00140			hypothetical protein	Escherichia coli 131/07
4734	EC13107_198c00150			hypothetical protein	Escherichia coli 131/07
4735	EC13107_198c00160			hypothetical protein	Escherichia coli 131/07
4736	EC13107_198c00170			fimbrial chaperone protein	Escherichia coli 131/07
4737	EC13107_198c00180			hypothetical protein	Escherichia coli 131/07
4738	EC13107_198c00190			hypothetical protein	Escherichia coli 131/07
4739	EC13107_198c00210			hypothetical protein	Escherichia coli 131/07
4740	EC13107_201c00020			hypothetical protein	Escherichia coli 131/07
4741	EC13107_201c00030			hypothetical protein	Escherichia coli 131/07
4742	EC13107_201c00040			fimbrial chaperone protein	Escherichia coli 131/07
4743	EC13107_201c00050			fimbrial protein	Escherichia coli 131/07
4744	EC13107_201c00060			hypothetical protein	Escherichia coli 131/07
4745	EC13107_201c00070			P pili regulatory PapB protein	Escherichia coli 131/07
4746	EC13107_202c00010			hypothetical protein	Escherichia coli 131/07
4747	EC13107_206c00010			reverse transcriptase	Escherichia coli 131/07
4748	EC13107_208c00030			hypothetical protein	Escherichia coli 131/07
4749	EC13107_208c00040			hypothetical protein	Escherichia coli 131/07
4750	EC13107_208c00050			hypothetical protein	Escherichia coli 131/07
4751	EC13107_209c00010			hypothetical protein	Escherichia coli 131/07
4752	EC13107_213c00080			putative restriction endonuclease	Escherichia coli 131/07
4753	EC13107_213c00150			hypothetical protein	Escherichia coli 131/07
4754	EC13107_213c00160			hypothetical protein	Escherichia coli 131/07
4755	EC13107_213c00170			hypothetical protein	Escherichia coli 131/07
4756	EC13107_213c00180			putative SpnT protein	Escherichia coli 131/07
	EC13107_237c00120			putative SpnT protein	Escherichia coli 131/07
4757	EC13107_213c00190			overcoming lysogenization defect protein (old-like)	Escherichia coli 131/07
4758	EC13107_213c00200			hypothetical protein	Escherichia coli 131/07
	EC13107_237c00170			impA-related family protein	Escherichia coli 131/07
4759	EC13107_214c00240			putative phage anti-repressor protein	Escherichia coli 131/07
4760	EC13107_214c00250			hypothetical protein	Escherichia coli 131/07
4761	EC13107_221c00010			chromosome segregation ATPase from phage origin, putative coiled-coil	Escherichia coli 131/07
4762	EC13107_221c00020			hypothetical protein	Escherichia coli 131/07
4763	EC13107_221c00030			putative periplasmic protein	Escherichia coli 131/07
4764	EC13107_221c00040			type VI secretion system lysozyme-like protein	Escherichia coli 131/07
	EC13107_237c00190			type VI secretion system lysozyme-like protein	Escherichia coli 131/07
4765	EC13107_221c00050			type VI secretion lipoprotein	Escherichia coli 131/07
4766	EC13107_221c00060			type VI secretion protein	Escherichia coli 131/07
4767	EC13107_221c00070			type VI secretion protein	Escherichia coli 131/07
4768	EC13107_221c00080			type VI secretion-associated protein	Escherichia coli 131/07
4769	EC13107_221c00090			IcmF-like protein	Escherichia coli 131/07
4770	EC13107_221c00100			hypothetical protein	Escherichia coli 131/07
4771	EC13107_221c00110			PAAR motif protein	Escherichia coli 131/07
4772	EC13107_221c00150			Rhs element Vgr protein	Escherichia coli 131/07
4773	EC13107_223c00010			hypothetical protein	Escherichia coli 131/07
4774	EC13107_223c00020			toxin ChpA	Escherichia coli 131/07
4775	EC13107_223c00030	cbi		Cbi	Escherichia coli 131/07
4776	EC13107_227c00020			hypothetical protein	Escherichia coli 131/07
	EC13107_67c00220			hypothetical protein	Escherichia coli 131/07
4777	EC1303_c08740			hypothetical protein	Escherichia coli 1303
4778	EC13107_232c00010			AraC family transcriptional regulator	Escherichia coli 131/07
4779	EC13107_233c00010			hypothetical protein	Escherichia coli 131/07
4780	EC13107_233c00030		2.3.1.-	hemolysin-activating lysine-acyltransferase HlyC	Escherichia coli 131/07
4781	EC13107_234c00010			EcsC protein family protein	Escherichia coli 131/07
4782	EC13107_234c00020			hypothetical protein	Escherichia coli 131/07
4783	EC13107_213c00070			transposase	Escherichia coli 131/07
	EC13107_23c00020			transposase	Escherichia coli 131/07
4784	EC13107_240c00020			DotU family type IV/VI secretion system protein	Escherichia coli 131/07
4785	EC13107_240c00030			type VI secretion protein	Escherichia coli 131/07
4786	EC13107_244c00010			hypothetical protein	Escherichia coli 131/07
4787	EC13107_244c00020			hypothetical protein	Escherichia coli 131/07
4788	EC13107_246c00080			hypothetical protein	Escherichia coli 131/07
4789	EC13107_249c00020			hypothetical protein	Escherichia coli 131/07
4790	EC13107_252c00010			hypothetical protein	Escherichia coli 131/07
4791	EC13107_256c00010	repZ		replication initiation protein	Escherichia coli 131/07
4792	EC13107_262c00070			hypothetical protein	Escherichia coli 131/07
4793	EC13107_262c00110			hypothetical protein	Escherichia coli 131/07
4794	EC13107_262c00160	repA		IncFII RepA protein family protein	Escherichia coli 131/07
4795	EC13107_270c00050			conjugal transfer transcriptional regulator TraJ	Escherichia coli 131/07
4796	EC13107_270c00060	traY		conjugative transfer oriT nicking protein	Escherichia coli 131/07
4797	EC13107_270c00170			hypothetical protein	Escherichia coli 131/07
4798	EC13107_270c00180			hypothetical protein	Escherichia coli 131/07
4799	EC13107_270c00190			hypothetical protein	Escherichia coli 131/07
4800	EC13107_270c00200			hypothetical protein	Escherichia coli 131/07
4801	EC13107_270c00220			hypothetical protein	Escherichia coli 131/07
4802	EC13107_270c00270			hypothetical protein	Escherichia coli 131/07
4803	EC13107_270c00300			hypothetical protein	Escherichia coli 131/07
4804	EC13107_270c00310			hypothetical protein	Escherichia coli 131/07
4805	EC13107_270c00440			hypothetical protein	Escherichia coli 131/07
4806	EC13107_27c00080			putative restriction methylase	Escherichia coli 131/07
4807	EC13107_29c00780	dicB		cell division inhibition protein	Escherichia coli 131/07
4808	EC13107_29c00800			hypothetical protein	Escherichia coli 131/07
4809	EC13107_29c00820			transcriptional repressor DicA	Escherichia coli 131/07
4810	EC13107_29c00830			putative antirepressor protein Cro	Escherichia coli 131/07
4811	EC13107_29c00850			hypothetical protein	Escherichia coli 131/07
4812	EC13107_30c00010			hypothetical protein	Escherichia coli 131/07
4813	EC13107_35c00440	intZ		putative phage integrase	Escherichia coli 131/07
4814	EC13107_35c00450	xis_1		excisionase	Escherichia coli 131/07
4815	EC13107_35c00460			hypothetical protein	Escherichia coli 131/07
4816	EC13107_35c00480			hypothetical protein	Escherichia coli 131/07
4817	EC13107_35c00490			TraR/DksA family transcriptional regulator	Escherichia coli 131/07
4818	EC13107_35c00500			hypothetical protein	Escherichia coli 131/07
4819	EC13107_35c00510			hypothetical protein	Escherichia coli 131/07
4820	EC13107_35c00520			regulatory protein	Escherichia coli 131/07
4821	EC13107_35c00540			hypothetical protein	Escherichia coli 131/07
4822	EC13107_35c00570	iga	3.4.21.72	IgA-specific serine endopeptidase autotransporter precursor	Escherichia coli 131/07
4823	EC13107_35c00580			host killing protein	Escherichia coli 131/07
4824	EC13107_35c00590			hypothetical protein	Escherichia coli 131/07
4825	EC13107_35c00600			hypothetical protein	Escherichia coli 131/07
4826	EC13107_35c00610			hypothetical protein	Escherichia coli 131/07
4827	EC13107_35c00620			repressor protein CII from phage origin	Escherichia coli 131/07
4828	EC13107_35c00630			antirepressor protein Cro	Escherichia coli 131/07
4829	EC13107_35c00640			hypothetical protein	Escherichia coli 131/07
4830	EC13107_35c00650			phage O family protein	Escherichia coli 131/07
4831	EC13107_35c00660			replication protein 14 (P)	Escherichia coli 131/07
4832	EC13107_35c00670			Ren protein from phage origin	Escherichia coli 131/07
4833	EC13107_35c00680			hypothetical protein	Escherichia coli 131/07
4834	EC13107_35c00690			hypothetical protein	Escherichia coli 131/07
4835	EC13107_35c00700			hypothetical protein	Escherichia coli 131/07
4836	EC13107_35c00710			hypothetical protein	Escherichia coli 131/07
4837	EC13107_36c00020			hypothetical protein	Escherichia coli 131/07
4838	EC13107_36c00040			hypothetical protein	Escherichia coli 131/07
4839	EC13107_36c00050			hypothetical protein	Escherichia coli 131/07
4840	EC13107_36c00070	ninE		prophage protein NinE	Escherichia coli 131/07
4841	EC13107_36c00090	rap		structure-specific endonuclease	Escherichia coli 131/07
4842	EC13107_36c00100			hypothetical protein	Escherichia coli 131/07
4843	EC13107_36c00110			putative antitermination protein	Escherichia coli 131/07
4844	EC13107_36c00120			hypothetical protein	Escherichia coli 131/07
4845	EC13107_36c00130	lyz	3.2.1.17	lysozyme	Escherichia coli 131/07
4846	EC13107_36c00140	rzpD_1		putative murein endopeptidase	Escherichia coli 131/07
4847	EC13107_36c00150			hypothetical protein	Escherichia coli 131/07
4848	EC13107_36c00160			hypothetical protein	Escherichia coli 131/07
4849	EC13107_36c00170			hypothetical protein	Escherichia coli 131/07
4850	EC13107_36c00180			terminase small subunit	Escherichia coli 131/07
4851	EC13107_36c00190			phage terminase large subunit	Escherichia coli 131/07
4852	EC13107_36c00200			hypothetical protein	Escherichia coli 131/07
4853	EC13107_36c00210			hypothetical protein	Escherichia coli 131/07
4854	EC13107_36c00220			phage Mu protein F like protein	Escherichia coli 131/07
4855	EC13107_36c00230			hypothetical protein	Escherichia coli 131/07
4856	EC13107_36c00240			hypothetical protein	Escherichia coli 131/07
4857	EC13107_36c00250			hypothetical protein	Escherichia coli 131/07
4858	EC13107_36c00260			hypothetical protein	Escherichia coli 131/07
4859	EC13107_36c00270			hypothetical protein	Escherichia coli 131/07
4860	EC13107_36c00280			hypothetical protein	Escherichia coli 131/07
4861	EC13107_36c00290			hypothetical protein	Escherichia coli 131/07
4862	EC13107_36c00300			hypothetical protein	Escherichia coli 131/07
4863	EC13107_36c00310			hypothetical protein	Escherichia coli 131/07
4864	EC13107_36c00320			major tail protein V	Escherichia coli 131/07
4865	EC13107_36c00330			hypothetical protein	Escherichia coli 131/07
4866	EC13107_36c00340			hypothetical protein	Escherichia coli 131/07
4867	EC13107_36c00350			tail length tape measure protein	Escherichia coli 131/07
4868	EC13107_36c00360			hypothetical protein	Escherichia coli 131/07
4869	EC13107_36c00370			hypothetical protein	Escherichia coli 131/07
4870	EC13107_36c00380			NlpC/P60 family protein	Escherichia coli 131/07
4871	EC13107_36c00390			hypothetical protein	Escherichia coli 131/07
4872	EC13107_36c00400			hypothetical protein	Escherichia coli 131/07
4873	EC13107_36c00410			hypothetical protein	Escherichia coli 131/07
4874	EC13107_36c00420			hypothetical protein	Escherichia coli 131/07
4875	EC13107_36c00450	humD		DNA repair protein	Escherichia coli 131/07
4876	EC13107_46c00010			phage terminase large subunit (GpA)	Escherichia coli 131/07
4877	EC13107_49c01640			putative outer membrane protein	Escherichia coli 131/07
4878	EC13107_51c00260			putative glycosyl transferase	Escherichia coli 131/07
4879	EC13107_51c00270			hypothetical protein	Escherichia coli 131/07
4880	EC13107_51c00280	wbuA		rhamnosyl transferase	Escherichia coli 131/07
4881	EC13107_51c00290			polysaccharide biosynthesis protein	Escherichia coli 131/07
4882	EC13107_51c00300			hypothetical protein	Escherichia coli 131/07
4883	EC13107_62c00290			hypothetical protein	Escherichia coli 131/07
4884	EC13107_63c00040			phage excisionase	Escherichia coli 131/07
4885	EC13107_63c00050			integrase	Escherichia coli 131/07
4886	E1470_c27050	intA_1		integrase	Escherichia coli ECC-1470
4887	EC13107_63c00070			hypothetical protein	Escherichia coli 131/07
4888	EC13107_63c00080			hypothetical protein	Escherichia coli 131/07
4889	EC13107_63c00090			polarity suppression protein	Escherichia coli 131/07
4890	EC13107_63c00100	ogrK		DNA-binding transcriptional regulator	Escherichia coli 131/07
4891	EC13107_63c00110			glycoprotein 3	Escherichia coli 131/07
4892	EC13107_63c00130			regulator encoded in prophage CP-933I	Escherichia coli 131/07
4893	EC13107_63c00140			hypothetical protein	Escherichia coli 131/07
4894	EC13107_63c00170			hypothetical protein	Escherichia coli 131/07
4895	EC13107_67c00150			hypothetical protein	Escherichia coli 131/07
4896	EC13107_67c00160			hypothetical protein	Escherichia coli 131/07
4897	EC13107_67c00200			hypothetical protein	Escherichia coli 131/07
4898	EC13107_67c00210			hypothetical protein	Escherichia coli 131/07
4899	EC13107_83c00650			hypothetical protein	Escherichia coli 131/07
4900	EC13107_83c00660			hypothetical protein	Escherichia coli 131/07
4901	EC13107_83c00670			hypothetical protein	Escherichia coli 131/07
4902	EC13107_83c00680			hypothetical protein	Escherichia coli 131/07
4903	EC13107_83c00690			IS66 Orf2-like protein	Escherichia coli 131/07
4904	ECA727_213c00290	ybdR		oxidoreductase; Zn-dependent and NAD(P)-binding	Escherichia coli ECA-727
4905	EC3234A_40c00010			hypothetical protein	Escherichia coli 3234/A
4906	EC3234A_41c00350			hypothetical protein	Escherichia coli 3234/A
4907	MPEC4839_8c00020			RhsD protein in rhs element	Escherichia coli MPEC4839
4908	EC3234A_248c00100	topB_3	5.99.1.2	DNA topoisomerase III	Escherichia coli 3234/A
4909	EC3234A_248c00160			nuclease-like protein	Escherichia coli 3234/A
4910	EC3234A_248c00170			hypothetical protein	Escherichia coli 3234/A
4911	EC3234A_248c00180			hypothetical protein	Escherichia coli 3234/A
4912	EC3234A_248c00190			TrbM-domain protein	Escherichia coli 3234/A
4913	EC3234A_84c00040			putative DnaJ-class molecular chaperone	Escherichia coli 3234/A
4914	MPEC4839_17c00010	ybfD		H repeat-associated putative transposase	Escherichia coli MPEC4839
4915	P4O32_6c00360	yjgN_1		inner membrane protein	Escherichia coli O32:H37 P4
4916	D611707_10c00010	yehB		outer membrane usher protein yehB	Escherichia coli D6-117.07
4917	D611707_12c00610	yedK_1		hypothetical protein	Escherichia coli D6-117.07
	D611707_14c00060	yedK_3		hypothetical protein	Escherichia coli D6-117.07
4918	D611707_12c06230	ydbD_2		putative family periplasmic methylglyoxal resistance protein	Escherichia coli D6-117.07
4919	D611707_31c00690			putative transposase	Escherichia coli D6-117.07
4920	D611311_67c02240			transposase insG	Escherichia coli D6-113.11
	D611311_69c00090			transposase insG	Escherichia coli D6-113.11
4921	D611707_1c00060			RNA polymerase factor sigma-32	Escherichia coli D6-117.07
	D611707_5c00210			RNA polymerase factor sigma-32	Escherichia coli D6-117.07
4922	E1470_c02900	dgoD_1	4.2.1.6	D-galactonate dehydratase	Escherichia coli ECC-1470
	E1470_c38200	dgoD_2	4.2.1.6	D-galactonate dehydratase	Escherichia coli ECC-1470
4923	E1470_c02890	dgoA_1	4.1.2.21	2-oxo-3-deoxygalactonate 6-phosphate aldolase	Escherichia coli ECC-1470
	E1470_c38210	dgoA_2	4.1.2.21	2-oxo-3-deoxygalactonate 6-phosphate aldolase	Escherichia coli ECC-1470
4924	E1470_c02870	dgoR_1		galactonate operon transcriptional repressor	Escherichia coli ECC-1470
	E1470_c38230	dgoR_2		galactonate operon transcriptional repressor	Escherichia coli ECC-1470
4925	EC13107_115c00010			hypothetical protein	Escherichia coli 131/07
	EC13107_246c00100			hypothetical protein	Escherichia coli 131/07
4926	EC13107_133c00010			hypothetical protein	Escherichia coli 131/07
	EC13107_31c00010			hypothetical protein	Escherichia coli 131/07
4927	EC13107_90c00010			hypothetical protein	Escherichia coli 131/07
4929	EC13107_156c00010			hypothetical protein	Escherichia coli 131/07
	EC13107_187c00010			hypothetical protein	Escherichia coli 131/07
4930	EC13107_176c00010	yhbX_4		putative EptAB family phosphoethanolamine transferase, inner membrane protein	Escherichia coli 131/07
	EC13107_84c00030	yhbX_2		putative EptAB family phosphoethanolamine transferase, inner membrane protein	Escherichia coli 131/07
4931	EC13107_192c00040			hypothetical protein	Escherichia coli 131/07
4932	EC13107_221c00120			hypothetical protein	Escherichia coli 131/07
	EC13107_221c00130			hypothetical protein	Escherichia coli 131/07
4933	RIKO2331_13c00350	cpsB_1	2.7.7.22	mannose-1-phosphate guanyltransferase	Escherichia coli RiKo 2331/09
	RIKO2331_13c00510	cpsB_2	2.7.7.22	mannose-1-phosphate guanyltransferase	Escherichia coli RiKo 2331/09
4934	ECA727_80c00010			hypothetical protein	Escherichia coli ECA-727
4940	EC13107_58c00010	ybcW		DLP12 prophage protein	Escherichia coli 131/07
4955	E1470_c05570			hypothetical protein	Escherichia coli ECC-1470
	E1470_c24480			phage protein	Escherichia coli ECC-1470
4957	E1470_c05600	bet		bacteriophage recombination protein	Escherichia coli ECC-1470
	E1470_c24450			phage recombination protein Bet	Escherichia coli ECC-1470
4958	E1470_c05610	gam		host-nuclease inhibitor protein Gam	Escherichia coli ECC-1470
	E1470_c24440			host-nuclease inhibitor protein Gam	Escherichia coli ECC-1470
4959	EC13107_104c00840			hypothetical protein	Escherichia coli 131/07
4960	EC13107_104c00830			hypothetical protein	Escherichia coli 131/07
4961	EC13107_68c00140	yghJ		inner membrane lipoprotein	Escherichia coli 131/07
4962	EC13107_58c00190			lambda ant-restriction protein	Escherichia coli 131/07
4963	E1470_c24420			ssDNA-binding protein	Escherichia coli ECC-1470
4964	EC13107_58c00210			antitermination protein	Escherichia coli 131/07
4965	EC13107_58c00220	kilW		Kil protein of bacteriphage BP-933W	Escherichia coli 131/07
4969	EC13107_58c00100			crossover junction endodeoxyribonuclease	Escherichia coli 131/07
4971	EC13107_131c00090			hypothetical protein	Escherichia coli 131/07
4973	EC13107_131c00060			fertility inhibition FinO-like protein	Escherichia coli 131/07
4974	EC13107_131c00050			hypothetical protein	Escherichia coli 131/07
4975	EC13107_131c00040			hypothetical protein	Escherichia coli 131/07
4978	EC13107_262c00010	traD_2		coupling protein	Escherichia coli 131/07
4979	EC13107_157c00140	hokA_2		toxic polypeptide, small	Escherichia coli 131/07
4980	EC13107_157c00150			hypothetical protein	Escherichia coli 131/07
4981	EC13107_252c00020			hypothetical protein	Escherichia coli 131/07
4982	EC13107_252c00050			TraY protein	Escherichia coli 131/07
4983	EC13107_252c00060			conjugal transfer protein TraX	Escherichia coli 131/07
4984	EC13107_252c00070			conjugal transfer protein TraW	Escherichia coli 131/07
4985	EC13107_252c00080			conjugal transfer protein TraV	Escherichia coli 131/07
4986	EC13107_252c00090			protein TraU	Escherichia coli 131/07
4987	EC13107_252c00100			TraT protein	Escherichia coli 131/07
4988	EC13107_252c00110			TraS protein	Escherichia coli 131/07
4989	EC13107_252c00120			TraR	Escherichia coli 131/07
4990	EC13107_252c00130			TraQ	Escherichia coli 131/07
4991	EC13107_252c00140			TraP	Escherichia coli 131/07
4992	EC13107_252c00150			TraO-like protein	Escherichia coli 131/07
4993	EC13107_252c00160			protein TraN	Escherichia coli 131/07
4994	EC13107_252c00170			TraM-like protein	Escherichia coli 131/07
4995	EC13107_252c00180			protein TraL	Escherichia coli 131/07
4996	EC13107_252c00190			TOPRIM domain-containing protein	Escherichia coli 131/07
4997	EC13107_252c00200			phospholipase D	Escherichia coli 131/07
4998	EC13107_252c00210			protein TraK	Escherichia coli 131/07
4999	EC13107_252c00220			TraJ protein	Escherichia coli 131/07
5000	EC13107_252c00230			lipoprotein	Escherichia coli 131/07
5001	EC13107_128c00010			lipoprotein	Escherichia coli 131/07
5002	EC13107_128c00020			phosphoglycerate mutase	Escherichia coli 131/07
5003	EC13107_128c00030			TraF protein	Escherichia coli 131/07
5004	EC13107_128c00040			protein TraE	Escherichia coli 131/07
5005	EC13107_128c00050	rci		shufflon-specific DNA recombinase	Escherichia coli 131/07
5006	EC13107_128c00220			sigma-70 region 4 type 2	Escherichia coli 131/07
5007	EC13107_128c00210			hypothetical protein	Escherichia coli 131/07
5008	EC13107_128c00200			TraC protein	Escherichia coli 131/07
5010	EC13107_259c00010			hypothetical protein	Escherichia coli 131/07
5011	EC13107_128c00080			peptidase A24A prepilin type IV	Escherichia coli 131/07
5012	EC13107_128c00090			putative peptidoglycan-binding-like protein precursor	Escherichia coli 131/07
5013	EC13107_128c00100			PilS domain-containing protein	Escherichia coli 131/07
5014	EC13107_128c00110			PilR protein	Escherichia coli 131/07
5015	EC13107_128c00120			type II secretion system protein E	Escherichia coli 131/07
5016	EC13107_128c00130			type IV pilus biogenesis protein PilP	Escherichia coli 131/07
5017	EC13107_128c00140			PilO protein	Escherichia coli 131/07
5018	EC13107_128c00150			type IVB pilus formation outer membrane protein, R64 PilN family	Escherichia coli 131/07
5019	EC13107_128c00160			PilM protein	Escherichia coli 131/07
5020	EC13107_128c00170			PilL protein	Escherichia coli 131/07
5021	EC13107_128c00180			PilK protein	Escherichia coli 131/07
5022	EC13107_128c00190			PilI protein	Escherichia coli 131/07
5024	EC13107_157c00010			hypothetical protein	Escherichia coli 131/07
5025	EC13107_157c00020			hypothetical protein	Escherichia coli 131/07
5026	EC13107_157c00030			putative transposase	Escherichia coli 131/07
5027	EC13107_157c00040			hypothetical protein	Escherichia coli 131/07
5028	EC13107_157c00050			hypothetical protein	Escherichia coli 131/07
5029	EC13107_157c00070			putative mobilization protein MobC	Escherichia coli 131/07
5030	EC13107_157c00080			relaxosome component	Escherichia coli 131/07
5031	EC13107_157c00090			relaxase/mobilization nuclease domain-containing protein	Escherichia coli 131/07
5032	EC13107_157c00100			conjugal transfer protein, TrbC	Escherichia coli 131/07
5033	EC13107_157c00110			conjugal transfer protein, TrbB	Escherichia coli 131/07
5034	EC13107_157c00120			conjugal transfer protein	Escherichia coli 131/07
5036	EC13107_262c00090			transposase for ISEc12	Escherichia coli 131/07
5037	EC13107_262c00100			ISEc12 ATP-binding protein	Escherichia coli 131/07
5038	EC13107_205c00070	dinI_2		DNA damage-inducible protein I	Escherichia coli 131/07
5039	EC13107_205c00060			peptidase S24/S26A/S26B	Escherichia coli 131/07
5040	EC13107_205c00050		2.7.7.7	DNA-directed DNA polymerase	Escherichia coli 131/07
5041	EC13107_205c00040			plasmid stability protein StbB	Escherichia coli 131/07
5042	EC13107_205c00030	parM		plasmid segregation actin-type ATPase ParM	Escherichia coli 131/07
5043	EC13107_205c00020			putative 60 kDa chaperonin	Escherichia coli 131/07
5044	EC13107_205c00010			ParA protein	Escherichia coli 131/07
5045	EC13107_251c00030	psiA_2		plasmid SOS inhibition protein A	Escherichia coli 131/07
5046	EC13107_251c00040			Eaa protein	Escherichia coli 131/07
5047	EC13107_245c00010			hypothetical protein	Escherichia coli 131/07
5048	E1470_100p00320	istA		transposase for insertion sequence element IS21	Escherichia coli ECC-1470-plasmid pECC-1470 100
5050	EC13107_237c00010	insD1_2		IS2 transposase TnpB	Escherichia coli 131/07
5051	EC13107_131c00100			hypothetical protein	Escherichia coli 131/07
5056	EC13107_58c00140			repressor protein CI from phage origin	Escherichia coli 131/07
5059	ECA727_506c00010			prophage CP4-57 regulatory protein AlpA	Escherichia coli ECA-727
5062	EC13107_49c01710			hypothetical protein	Escherichia coli 131/07
5066	EC13107_252c00040			surface exclusion protein ExcA	Escherichia coli 131/07
5067	EC13107_252c00030			hypothetical protein	Escherichia coli 131/07
5070	E1470_c24520	torI		response regulator inhibitor for tor operon	Escherichia coli ECC-1470
5071	E1470_c24510			hypothetical protein	Escherichia coli ECC-1470
5072	E1470_c24500			hypothetical protein	Escherichia coli ECC-1470
5073	E1470_c24280	intS		putative integrase	Escherichia coli ECC-1470
5078	EC13107_17c00050			hypothetical protein	Escherichia coli 131/07
5085	EC13107_246c00060			hypothetical protein	Escherichia coli 131/07
5086	EC13107_216c00010			transposase	Escherichia coli 131/07
5087	EC13107_141c00010			hypothetical protein	Escherichia coli 131/07
5088	MPEC4969_111c00140			putative transposase	Escherichia coli MPEC4969
5089	EC13107_159c00020			hypothetical protein	Escherichia coli 131/07
5091	EC13107_65c00250	casA		CRISP RNA (crRNA) containing cascade antiviral complex protein	Escherichia coli 131/07
5092	E1470_c02730	yfjX		putative antirestriction protein	Escherichia coli ECC-1470
5093	EC13107_32c00010	yfjX_2		putative antirestriction protein	Escherichia coli 131/07
5094	EC13107_58c00130			repressor protein	Escherichia coli 131/07
5095	E1470_c05660			hypothetical protein	Escherichia coli ECC-1470
5097	EC13107_231c00010	ypjA_2		adhesin-like autotransporter	Escherichia coli 131/07
5098	EC13107_218c00010	silP		cation-transporting P-type ATPase	Escherichia coli 131/07
5099	E1470_c05550			C4-type zinc finger protein	Escherichia coli ECC-1470
5100	EC13107_58c00180			superinfection exclusion protein B of prophage	Escherichia coli 131/07
5101	EC13107_58c00110			phage O family protein	Escherichia coli 131/07
5102	EC13107_58c00120			regulatory protein CII from phage origin	Escherichia coli 131/07
5103	EC1303_5p00030			hypothetical protein	Escherichia coli 1303-plasmid p1303 5
5104	EC1303_c08700			hypothetical protein	Escherichia coli 1303
5105	EC1303_c10770			hypothetical protein	Escherichia coli 1303
5106	EC1303_c11180			antirestriction protein	Escherichia coli 1303
5112	EC1303_c38350			hypothetical protein	Escherichia coli 1303
5113	EC1303_c38360			ShlA/HecA/FhaA exofamily protein	Escherichia coli 1303
5119	EC1303_c38420			hypothetical protein	Escherichia coli 1303
5120	EC13107_161c00250	flmC		modulator of post-segregation killing protein	Escherichia coli 131/07
5121	EC13107_36c01460	recE_1	3.1.11.-	exonuclease VIII, 5' -> 3' specific dsDNA exonuclease	Escherichia coli 131/07
5122	EC13107_57c01160	yfcU		putative outer membrane usher protein yfcU	Escherichia coli 131/07
5123	EC13107_128c00070			shufflon protein B'	Escherichia coli 131/07
5124	EC13107_108c00040			hypothetical protein	Escherichia coli 131/07
5125	D611707_31c00710	insB_10		IS1 transposase InsAB'	Escherichia coli D6-117.07
5126	EC13107_192c00030			hypothetical protein	Escherichia coli 131/07
5127	EC13107_116c00040			hypothetical protein	Escherichia coli 131/07
5128	T22_16c00020			transposase	Escherichia coli O157:H43 T22
	T22_42c00050			transposase	Escherichia coli O157:H43 T22
	T22_46c00020			transposase	Escherichia coli O157:H43 T22
5129	EC13107_148c00060	insD1_1		IS2 transposase TnpB	Escherichia coli 131/07
5132	RIKO2351_105c00150			hypothetical protein	Escherichia coli RiKo 2351/09
	RIKO2351_145c00040			hypothetical protein	Escherichia coli RiKo 2351/09
5133	RIKO2351_105c00160			hypothetical protein	Escherichia coli RiKo 2351/09
	RIKO2351_145c00050			hypothetical protein	Escherichia coli RiKo 2351/09
5134	E1470_c44420	insE1_2		IS3 transposase A	Escherichia coli ECC-1470
5137	EC1303_c18570			head completion/stabilization protein L	Escherichia coli 1303
5138	RIKO2351_133c00020			hypothetical protein	Escherichia coli RiKo 2351/09
	RIKO2351_156c00020			hypothetical protein	Escherichia coli RiKo 2351/09
5139	RIKO2351_142c00010			L-shaped tail fiber protein	Escherichia coli RiKo 2351/09
	RIKO2351_61c00280			L-shaped tail fiber protein	Escherichia coli RiKo 2351/09
5140	EC1303_c18490			plasmid partition protein	Escherichia coli 1303
5141	EC1303_c45900			hypothetical protein	Escherichia coli 1303
5142	RIKO2351_154c00010			hypothetical protein	Escherichia coli RiKo 2351/09
	RIKO2351_162c00010			hypothetical protein	Escherichia coli RiKo 2351/09
5143	E1470_c44540			hypothetical protein	Escherichia coli ECC-1470
5144	EC1303_c38800	cbtA_4		toxin of the CbtA-CbeA toxin-antitoxin system	Escherichia coli 1303
5145	RIKO2351_165c00010	papE_1		minor pilin subunit PapE	Escherichia coli RiKo 2351/09
	RIKO2351_185c00010	papE_2		minor pilin subunit PapE	Escherichia coli RiKo 2351/09
5146	RIKO2351_165c00020	papF_1		minor pilin subunit PapF	Escherichia coli RiKo 2351/09
	RIKO2351_185c00020	papF_2		minor pilin subunit PapF	Escherichia coli RiKo 2351/09
5147	RIKO2299_124c00210	essD_2		putative phage lysis protein	Escherichia coli RiKo 2299/09
5149	RIKO2351_193c00010			host specificity protein J	Escherichia coli RiKo 2351/09
	RIKO2351_20c00010			host specificity protein J	Escherichia coli RiKo 2351/09
5150	D611707_10c01120			putative GTP-binding domain protein	Escherichia coli D6-117.07
	D611707_31c00050			putative GTP-binding domain protein	Escherichia coli D6-117.07
5151	RIKO2351_200c00010			putative KilA protein	Escherichia coli RiKo 2351/09
	RIKO2351_244c00010			putative KilA protein	Escherichia coli RiKo 2351/09
5152	RIKO2351_204c00010			DNA invertase	Escherichia coli RiKo 2351/09
	RIKO2351_61c00270	pinH		DNA invertase from prophage CP-933H	Escherichia coli RiKo 2351/09
5156	EC1303_c18400			hypothetical protein	Escherichia coli 1303
5157	EC1303_c18800	ogrK		DNA-binding transcriptional regulator	Escherichia coli 1303
5158	EC1303_c18810			small toxic polypeptide	Escherichia coli 1303
5159	P4NR_54c00080			hypothetical protein	Escherichia coli P4-NR
5161	RIKO2351_7c00790	yfdQ_1		bacteriophage protein	Escherichia coli RiKo 2351/09
	RIKO2351_95c00080	yfdQ_2		bacteriophage protein	Escherichia coli RiKo 2351/09
5162	RIKO2305_116c00010			hypothetical protein	Escherichia coli RiKo 2305/09
	RIKO2305_87c00060			hypothetical protein	Escherichia coli RiKo 2305/09
5163	EC13107_12c00010	ybfD		H repeat-associated putative transposase	Escherichia coli 131/07
5164	UVM2_117c00010			putative exclusion protein	Escherichia coli UVM2
5165	RIKO2331_37c00320			Rhs element Vgr protein	Escherichia coli RiKo 2331/09
	RIKO2331_9c02100			Rhs element Vgr protein	Escherichia coli RiKo 2331/09
5166	W26_117c00010			tail assembly chaperone gp38	Escherichia coli W26
	W26_151c00010			tail assembly chaperone gp38	Escherichia coli W26
5168	D611707_37c02810			transposase	Escherichia coli D6-117.07
5169	W26_146c00010		6.1.1.18	glutaminyl-tRNA synthetase	Escherichia coli W26
	W26_75c00010		6.1.1.18	glutaminyl-tRNA synthetase	Escherichia coli W26
5171	EC1303_c22210	rmlA	2.7.7.24	glucose-1-phosphate thymidylyltransferase	Escherichia coli 1303
5172	MPEC4969_41c00410			terminase small subunit	Escherichia coli MPEC4969
5175	MPEC4969_41c00290			Icd-like protein	Escherichia coli MPEC4969
5184	ECA727_154c00010			IS66 family element; transposase	Escherichia coli ECA-727
5187	ECA727_154c00040			transposase	Escherichia coli ECA-727
5188	D611707_12c00070			transposase; IS110 family	Escherichia coli D6-117.07
5196	EC2772a_65c01100	vpeR		transcriptional regulator	Escherichia coli 2772a
5197	EC2772a_65c01090	vpeA		PTS system, specific IIA component	Escherichia coli 2772a
5198	EC2772a_65c01080	vpeB		PTS system, specific IIB component	Escherichia coli 2772a
5199	EC2772a_65c01070	vpeC		PTS system ascorbate-specific transporter subunit IIC	Escherichia coli 2772a
5200	EC2772a_36c00480			bacteriophage protein	Escherichia coli 2772a
5201	EC2772a_36c00490			bacteriophage protein	Escherichia coli 2772a
5202	EC2772a_36c00500			bacteriophage protein	Escherichia coli 2772a
5203	UVM2_106c00050			baseplate assembly protein	Escherichia coli UVM2
5223	ECA727_19c00050			putative enolase	Escherichia coli ECA-727
5224	ECA727_19c00060			hypothetical protein	Escherichia coli ECA-727
5239	MPEC4969_98c00360	yfdT		CPS-53 (KpLE1) prophage protein	Escherichia coli MPEC4969
5243	UVM2_44c00010			hypothetical protein	Escherichia coli UVM2
5244	UVM2_106c00010			hypothetical protein	Escherichia coli UVM2
	UVM2_48c00550			hypothetical protein	Escherichia coli UVM2
5245	ECA727_262c00020			bacteriophage protein	Escherichia coli ECA-727
5246	ECA727_262c00030			bacteriophage protein	Escherichia coli ECA-727
5247	UVM2_148c00010			bacteriophage protein	Escherichia coli UVM2
5248	UVM2_107c00010			bacteriophage protein	Escherichia coli UVM2
	UVM2_125c00010			bacteriophage protein	Escherichia coli UVM2
5249	EC2772a_36c00600			bacteriophage protein	Escherichia coli 2772a
5250	UVM2_107c00030			hypothetical protein	Escherichia coli UVM2
5251	UVM2_107c00040			bacteriophage protein	Escherichia coli UVM2
5252	EC2772a_36c00630			head-tail adaptor	Escherichia coli 2772a
5253	UVM2_107c00060			bacteriophage protein	Escherichia coli UVM2
5254	UVM2_107c00070			hypothetical protein	Escherichia coli UVM2
5255	ECA727_262c00130			bacteriophage protein	Escherichia coli ECA-727
5256	UVM2_116c00010			bacteriophage protein	Escherichia coli UVM2
5257	ECA727_262c00150			head protein/prohead protease	Escherichia coli ECA-727
5258	UVM2_130c00030			head morphogenesis protein	Escherichia coli UVM2
	UVM2_136c00030			head morphogenesis protein	Escherichia coli UVM2
5259	ECA727_262c00170			portal protein	Escherichia coli ECA-727
5279	E1470_100p01070	traS		conjugal transfer entry exclusion protein	Escherichia coli ECC-1470-plasmid pECC-1470 100
5281	MPEC4839_122c00250			hypothetical protein	Escherichia coli MPEC4839
5283	ECA727_330c00010			minor tail protein H	Escherichia coli ECA-727
5285	D611729_632c00020			hypothetical protein	Escherichia coli D6-117.29
5289	EC1303_c44990			putative restriction endonuclease	Escherichia coli 1303
5297	UVM2_103c00040			putative holin	Escherichia coli UVM2
	UVM2_119c00040			putative holin	Escherichia coli UVM2
5298	MPEC4969_98c00190			antitermination protein Q from phage origin	Escherichia coli MPEC4969
5300	ECA727_454c00030			hypothetical protein	Escherichia coli ECA-727
5301	ECA0157_767c00010	etsG		type VI secretion system Vgr family protein	Escherichia coli ECA-O157
	ECA0157_900c00010			VgrG protein; encoded within repeats that are hotspots for chromosomal duplication formation; function of protein is unknown	Escherichia coli ECA-O157
5315	D611729_900c00080	ymfT		putative DNA-binding transcriptional regulator; e14 prophage	Escherichia coli D6-117.29
5316	D611729_900c00070			phage repressor	Escherichia coli D6-117.29
5317	EC2772a_65c01020	deoQ		transcriptional regulator	Escherichia coli 2772a
5318	EC2772a_65c01030	deoK	2.7.1.15	deoxyribokinase	Escherichia coli 2772a
5319	EC2772a_65c01040			L-fucose permease	Escherichia coli 2772a
5320	EC2772a_65c01050	deoM		deoxyribose specific mutarotase	Escherichia coli 2772a
5322	ECA0157_38c00070			transposase ORF 1; IS66 family	Escherichia coli ECA-O157
5324	MPEC4969_111c00300			hypothetical protein	Escherichia coli MPEC4969
5326	ECA727_98c00040			BfpM-like protein	Escherichia coli ECA-727
5327	ECA727_98c00060			truncated transposase	Escherichia coli ECA-727
5328	RIKO2351_50c00390	yedJ		putative HD superfamily phosphohydrolase	Escherichia coli RiKo 2351/09
5342	P4NR_43c01250			hypothetical protein	Escherichia coli P4-NR
5343	P4NR_43c01240			hypothetical protein	Escherichia coli P4-NR
5350	D611311_88c00020	gpB_3		phage protein B	Escherichia coli D6-113.11
5352	D611311_88c00010			hypothetical protein	Escherichia coli D6-113.11
5355	D611311_68c00790			tail fiber assembly protein	Escherichia coli D6-113.11
5356	EC1303_c18690			caudovirales tail fiber assembly protein	Escherichia coli 1303
5358	EC2772a_32c00010			RhsD protein in rhs element	Escherichia coli 2772a
5394	EC1303_c21610			transposase	Escherichia coli 1303
5395	P4NR_31c00010	etsG		type VI secretion system Vgr family protein	Escherichia coli P4-NR
5397	MPEC4839_122c00550			hypothetical protein	Escherichia coli MPEC4839
5398	EC1303_c18670			phage tail protein I	Escherichia coli 1303
5410	MPEC4839_94c00070			integrase	Escherichia coli MPEC4839
5411	MPEC4839_94c00080			phage excisionase	Escherichia coli MPEC4839
5429	D611729_568c00010	yagG		putative symporter YagG	Escherichia coli D6-117.29
5430	D611729_568c00020	mngR_2		DNA-binding transcriptional repressor MngR	Escherichia coli D6-117.29
5431	D611729_568c00030	yegU_2		(phospho)hydrolase	Escherichia coli D6-117.29
5432	D611729_568c00040			glucosamine--fructose-6-phosphate aminotransferase	Escherichia coli D6-117.29
5433	D611729_568c00050	yihV_2		sugar kinase yihV	Escherichia coli D6-117.29
5434	D611729_568c00060			hypothetical protein	Escherichia coli D6-117.29
5435	D611729_568c00070	kdgM		oligogalacturonate-specific porin KdgM precursor	Escherichia coli D6-117.29
5436	D611729_568c00080			hypothetical protein	Escherichia coli D6-117.29
5458	EC2772a_65c00510			hypothetical protein	Escherichia coli 2772a
5473	E1470_c14570			hypothetical protein	Escherichia coli ECC-1470
5478	E1470_c06100			RHS repeat family protein	Escherichia coli ECC-1470
5479	E1470_c06110			hypothetical protein	Escherichia coli ECC-1470
5481	D611311_68c00370			capsid protein of prophage	Escherichia coli D6-113.11
5483	EC1303_c18420			hypothetical protein	Escherichia coli 1303
5484	EC1303_c18410			hypothetical protein	Escherichia coli 1303
5485	EC1303_c18390			DNA-binding protein	Escherichia coli 1303
5486	D611729_204c00100			hypothetical protein	Escherichia coli D6-117.29
5487	EC1303_c21580	insH1		IS5 transposase and trans-activator	Escherichia coli 1303
5491	EC1303_c18450			hypothetical protein	Escherichia coli 1303
5492	EC1303_c18440			hypothetical protein	Escherichia coli 1303
5493	D611729_445c00010			hypothetical protein	Escherichia coli D6-117.29
5494	EC1303_c18460			hypothetical protein	Escherichia coli 1303
5495	EC1303_c18620			phage tail completion protein R	Escherichia coli 1303
5496	EC1303_c18610			hypothetical protein	Escherichia coli 1303
5497	D611729_723c00010			hypothetical protein	Escherichia coli D6-117.29
5498	EC1303_c18750			putative phage tail protein	Escherichia coli 1303
5499	D611729_850c00160			membrane protein	Escherichia coli D6-117.29
5500	D611729_850c00170			hypothetical protein	Escherichia coli D6-117.29
5501	D611729_850c00220			hypothetical protein	Escherichia coli D6-117.29
5502	EC1303_c18590			putative phage holin	Escherichia coli 1303
5503	EC1303_c18580			tail protein X (GpX)	Escherichia coli 1303
5504	EC1303_5p00010	rom		RNA I inhibition modulator protein	Escherichia coli 1303-plasmid p1303 5
5505	D611729_855c00020	mbeC_2		mobilization protein MbeC	Escherichia coli D6-117.29
5506	D611729_855c00030			mobilization protein MobB	Escherichia coli D6-117.29
5507	D611729_855c00040			MbeD/MobD like protein	Escherichia coli D6-117.29
5508	D611729_858c00010	eivJ_1		type III secretion protein	Escherichia coli D6-117.29
5509	D611729_860c00020			hypothetical protein	Escherichia coli D6-117.29
5510	D611729_860c00030			phage injection protein	Escherichia coli D6-117.29
5511	D611729_860c00040			DNA transfer protein from bacteriophage	Escherichia coli D6-117.29
5512	D611729_873c00010			hypothetical protein	Escherichia coli D6-117.29
5513	D611729_873c00030			hypothetical protein	Escherichia coli D6-117.29
5514	D611729_878c00040			replication protein C	Escherichia coli D6-117.29
5515	D611729_878c00050	repA		regulatory protein RepA	Escherichia coli D6-117.29
5516	D611729_884c00030			phage terminase large subunit	Escherichia coli D6-117.29
5517	E1470_c40740			putative transposase	Escherichia coli ECC-1470
5518	D611729_900c00100			immunity region from phage	Escherichia coli D6-117.29
5519	UVM2_98c00030			hypothetical protein	Escherichia coli UVM2
5520	D611729_909c00010			major pilu subunit operon regulatory protein PapB	Escherichia coli D6-117.29
5521	D611729_909c00020			putative fimbrial chaperone	Escherichia coli D6-117.29
5522	D611729_909c00030			putative fimbrial usher protein	Escherichia coli D6-117.29
5523	D611729_909c00040			enterobacteria AfaD invasin protein	Escherichia coli D6-117.29
5524	D611729_909c00050			hypothetical protein	Escherichia coli D6-117.29
5525	EC1303_c30900	intB		putative phage integrase	Escherichia coli 1303
5526	D611729_914c00010			hypothetical protein	Escherichia coli D6-117.29
5527	D611729_919c00010			immunoglobulin A1 protease domain protein	Escherichia coli D6-117.29
5528	EC1303_c46320			DinI-like family protein	Escherichia coli 1303
5529	D611729_933c00020			protein perC (protein bfpW)	Escherichia coli D6-117.29
5530	D611729_938c00010			AraC family transcriptional regulator	Escherichia coli D6-117.29
5531	D611729_938c00020			hypothetical protein	Escherichia coli D6-117.29
5532	EC2772a_63c00430			hypothetical protein	Escherichia coli 2772a
5533	UVM2_137c00010			transposase, IS903.B	Escherichia coli UVM2
5534	MPEC4969_48c00010			hypothetical protein	Escherichia coli MPEC4969
5536	MPEC4839_24c00730			transcriptional regulator	Escherichia coli MPEC4839
5537	MPEC4839_24c00740			regulatory protein	Escherichia coli MPEC4839
5538	UVM2_142c00010			bacteriophage protein	Escherichia coli UVM2
5540	RIKO2351_48c00760			phage integrase	Escherichia coli RiKo 2351/09
5541	RIKO2351_48c00770			hypothetical protein	Escherichia coli RiKo 2351/09
5542	RIKO2351_48c00780			flagella biosynthesis regulator	Escherichia coli RiKo 2351/09
5543	RIKO2351_48c00790			regulator	Escherichia coli RiKo 2351/09
5544	RIKO2351_48c00800			hypothetical protein	Escherichia coli RiKo 2351/09
5545	RIKO2351_48c00810			phage regulator DNA-binding protein	Escherichia coli RiKo 2351/09
5546	EC2772a_83c00050			hypothetical protein	Escherichia coli 2772a
	EC2772a_89c00030			hypothetical protein	Escherichia coli 2772a
5547	EC2772a_83c00020			derepression protein	Escherichia coli 2772a
5548	EC2772a_83c00010			hypothetical protein	Escherichia coli 2772a
5549	EC1303_c18520			portal capsid protein Q (GpQ)	Escherichia coli 1303
5550	EC1303_c18530			terminase, ATPase subunit (GpP)	Escherichia coli 1303
5551	EC1303_c18540			capsid scaffolding protein O	Escherichia coli 1303
5552	EC1303_c18630			phage tail protein S	Escherichia coli 1303
5553	EC1303_c18660			baseplate assembly protein J	Escherichia coli 1303
5554	EC1303_c18740			phage tail tape measure protein T	Escherichia coli 1303
5555	EC1303_c18760			major tail tube protein FII	Escherichia coli 1303
5556	EC1303_c18770			major tail sheath protein	Escherichia coli 1303
5557	EC1303_c18780			gene late control D protein	Escherichia coli 1303
5559	RIKO2351_213c00160			hypothetical protein	Escherichia coli RiKo 2351/09
5560	RIKO2351_213c00150			MerE protein	Escherichia coli RiKo 2351/09
5561	RIKO2351_213c00140			transcriptional regulator MerD	Escherichia coli RiKo 2351/09
5562	RIKO2351_213c00130			putative mercuric reductase	Escherichia coli RiKo 2351/09
5563	RIKO2351_213c00120			putative mercury transport protein MerC	Escherichia coli RiKo 2351/09
5564	RIKO2351_213c00110			mercuric transport protein periplasmic component precursor MerP	Escherichia coli RiKo 2351/09
5565	RIKO2351_213c00100			putative mercuric transport protein	Escherichia coli RiKo 2351/09
5566	RIKO2351_213c00090			putative transcriptional regulator MerR	Escherichia coli RiKo 2351/09
5567	RIKO2351_213c00080			hypothetical protein	Escherichia coli RiKo 2351/09
5572	MPEC4839_110c00120	hlyC	2.3.1.-	hemolysin-activating lysine-acyltransferase HlyC	Escherichia coli MPEC4839
5573	RIKO2351_117c00070	cnf1		cytotoxic necrotizing factor 1	Escherichia coli RiKo 2351/09
5574	RIKO2351_45c00340			hypothetical protein	Escherichia coli RiKo 2351/09
5577	P4O32_4c01430			phage transcriptional regulator; AlpA	Escherichia coli O32:H37 P4
5578	EC1303_c18700	tfaE		putative tail fiber assembly protein	Escherichia coli 1303
5579	RIKO2351_226c00030			tail assembly chaperone	Escherichia coli RiKo 2351/09
5587	ECA727_154c00060			transposase ORF1; IS66 family	Escherichia coli ECA-727
5589	RIKO2299_116c00160			putative transposase	Escherichia coli RiKo 2299/09
5593	RIKO2299_11c00300			hypothetical protein	Escherichia coli RiKo 2299/09
5594	RIKO2299_124c00090			DNA packaging protein	Escherichia coli RiKo 2299/09
5595	RIKO2299_124c00100			hypothetical protein	Escherichia coli RiKo 2299/09
5596	RIKO2299_124c00320			hypothetical protein	Escherichia coli RiKo 2299/09
5598	EC1303_c05390			RhsD protein in rhs element	Escherichia coli 1303
5599	E1470_c15830			hypothetical protein	Escherichia coli ECC-1470
5600	RIKO2299_41c00210			hypothetical protein	Escherichia coli RiKo 2299/09
5601	RIKO2299_43c00040			hypothetical protein	Escherichia coli RiKo 2299/09
5602	RIKO2299_49c00010			hypothetical protein	Escherichia coli RiKo 2299/09
5603	RIKO2299_49c00020			site-specific recombinase, phage integrase family	Escherichia coli RiKo 2299/09
5604	MPEC4839_91c00020			hypothetical protein	Escherichia coli MPEC4839
5606	RIKO2299_65c00840			phage tail tape measure protein T	Escherichia coli RiKo 2299/09
5607	RIKO2299_65c00850			hypothetical protein	Escherichia coli RiKo 2299/09
5608	RIKO2299_65c00860			hypothetical protein	Escherichia coli RiKo 2299/09
5609	RIKO2299_65c00870			hypothetical protein	Escherichia coli RiKo 2299/09
5610	RIKO2299_65c00880			hypothetical protein	Escherichia coli RiKo 2299/09
5611	RIKO2299_65c00890			hypothetical protein	Escherichia coli RiKo 2299/09
5612	RIKO2299_65c00900			hypothetical protein	Escherichia coli RiKo 2299/09
5613	RIKO2299_65c00910			hypothetical protein	Escherichia coli RiKo 2299/09
5614	RIKO2299_65c00920			DNA primase	Escherichia coli RiKo 2299/09
5615	RIKO2299_65c00930			hypothetical protein	Escherichia coli RiKo 2299/09
5616	RIKO2299_65c00940			putative phage regulatory protein	Escherichia coli RiKo 2299/09
5617	RIKO2299_65c00950			integrase of prophage	Escherichia coli RiKo 2299/09
5618	RIKO2299_86c00670			IS911 transposase orfB	Escherichia coli RiKo 2299/09
5619	MPEC4839_122c00100			transposase ORF A, IS3 family	Escherichia coli MPEC4839
5620	UVM2_103c00020			hypothetical protein	Escherichia coli UVM2
5621	UVM2_103c00030			hypothetical protein	Escherichia coli UVM2
5622	UVM2_107c00080			bacteriophage protein	Escherichia coli UVM2
5623	UVM2_123c00060			hypothetical protein	Escherichia coli UVM2
5624	UVM2_123c00070			putative Rz lytic protein from phage origin	Escherichia coli UVM2
5625	UVM2_131c00110			putative exclusion protein	Escherichia coli UVM2
	UVM2_144c00010			putative exclusion protein	Escherichia coli UVM2
5626	UVM2_133c00030	ldaC		minor afimbrial adhesin subunit protein LdaC	Escherichia coli UVM2
5627	UVM2_133c00040	ldaD		putative outer membrane usher protein LdaD	Escherichia coli UVM2
5628	UVM2_133c00050	ldaE		putative periplasmic chaperone LdaE	Escherichia coli UVM2
5629	UVM2_133c00060	ldaF		minor afimbrial adhesin subunit protein LdaF	Escherichia coli UVM2
5630	UVM2_133c00080	ldaH		minor afimbrial adhesin subunit protein LdaH	Escherichia coli UVM2
5631	UVM2_142c00030			putative repressor protein from phage	Escherichia coli UVM2
5632	UVM2_142c00040			regulator	Escherichia coli UVM2
5633	UVM2_142c00050			hypothetical protein	Escherichia coli UVM2
5634	UVM2_142c00060			hypothetical protein	Escherichia coli UVM2
5635	UVM2_144c00040			bacteriophage cohesive ends	Escherichia coli UVM2
5637	MPEC4969_52c00080			lipoprotein/autotransporter domain-containing protein	Escherichia coli MPEC4969
5638	UVM2_48c00440			putative phage tail fiber protein	Escherichia coli UVM2
5639	UVM2_49c00060			integrase	Escherichia coli UVM2
5640	UVM2_5c00010			RhsD protein in rhs element	Escherichia coli UVM2
5641	MPEC4969_113c00010			hypothetical protein	Escherichia coli MPEC4969
5642	RIKO2340_157c00010			hypothetical protein	Escherichia coli RiKo 2340/09
	RIKO2340_163c00040			hypothetical protein	Escherichia coli RiKo 2340/09
5643	MPEC4839_75c00430			hypothetical protein	Escherichia coli MPEC4839
5651	D611311_45c04240			putative inner membrane protein	Escherichia coli D6-113.11
5652	D611311_45c06460			hypothetical protein	Escherichia coli D6-113.11
5653	MPEC4839_20c00310	cox_1		phage regulatory protein	Escherichia coli MPEC4839
5654	MPEC4839_20c00300			phage repressor protein	Escherichia coli MPEC4839
5655	MPEC4839_20c00290			integrase	Escherichia coli MPEC4839
5656	D611311_62c00380		2.7.7.49	putative retron-type reverse transcriptase	Escherichia coli D6-113.11
5658	E1470_c06020			putative tail fiber assembly protein	Escherichia coli ECC-1470
5659	E1470_c44440			putative deoxyguanosinetriphosphate triphosphohydrolase; dGTPase	Escherichia coli ECC-1470
5660	E1470_c44450			putative membrane protein	Escherichia coli ECC-1470
5661	MPEC4969_118c00010			transposase	Escherichia coli MPEC4969
5662	D611707_37c02800			PapX protein	Escherichia coli D6-117.07
5670	RIKO2308_155c01240			type I restriction modification DNA specificity domain-containing protein	Escherichia coli RiKo 2308/09
5674	RIKO2340_143c00120			protein TnpM, transposon Tn21	Escherichia coli RiKo 2340/09
5678	RIKO2340_171c00010	intB_2		putative phage integrase	Escherichia coli RiKo 2340/09
	RIKO2340_68c00010	intB_1		putative phage integrase	Escherichia coli RiKo 2340/09
5679	EC2772a_65c01060			putative transposase	Escherichia coli 2772a
5680	RIKO2308_142c00010			hypothetical protein	Escherichia coli RiKo 2308/09
	RIKO2308_49c00040			hypothetical protein	Escherichia coli RiKo 2308/09
5681	RIKO2340_86c00010			hypothetical protein	Escherichia coli RiKo 2340/09
5682	RIKO2340_86c00100			hypothetical protein	Escherichia coli RiKo 2340/09
5683	RIKO2340_86c00110	thyA_2	2.1.1.45	thymidylate synthetase	Escherichia coli RiKo 2340/09
5684	P4O32_1c01350	ydcM_2		transposase	Escherichia coli O32:H37 P4
5685	MPEC4839_36c00370			hypothetical protein	Escherichia coli MPEC4839
5686	ECCZ_14c02850			tail fiber protein	Escherichia coli ECC-Z
5687	EC1303_109p00060	tnpR		transposon gamma-delta resolvase	Escherichia coli 1303-plasmid p1303 109
5688	ECCZ_6c00010			RhsA core protein	Escherichia coli ECC-Z
5689	P4NR_11c02140			phage tail domain-containing protein	Escherichia coli P4-NR
5690	P4NR_13c00350			putative protein rhsD	Escherichia coli P4-NR
5691	E1470_c10750			malonyl CoA-acyl carrier protein transacylase	Escherichia coli ECC-1470
5692	E1470_c24150	yfcR		putative fimbrial-like adhesin protein	Escherichia coli ECC-1470
5693	E1470_c24140	yfcQ		putative fimbrial-like adhesin protein	Escherichia coli ECC-1470
5694	E1470_c24130	yfcP		putative fimbrial-like adhesin protein	Escherichia coli ECC-1470
5695	E1470_c24120			putative outer membrane protein	Escherichia coli ECC-1470
5696	P4NR_40c00030			hypothetical protein	Escherichia coli P4-NR
5697	P4NR_40c00050			ABC transporter ATP-binding protein	Escherichia coli P4-NR
5698	MPEC4839_120c00050			hypothetical protein	Escherichia coli MPEC4839
5699	MPEC4839_120c00060			reverse transcriptase (RNA-dependent DNA polymerase)	Escherichia coli MPEC4839
5700	EC2772a_65c00650			ATPase	Escherichia coli 2772a
5701	EC2772a_65c00660			5-methylcytosine restriction system component-like protein	Escherichia coli 2772a
5702	EC2772a_65c00670			hypothetical protein	Escherichia coli 2772a
5703	EC2772a_65c00680			N-6 DNA methylase	Escherichia coli 2772a
5704	EC2772a_65c00700			hypothetical protein	Escherichia coli 2772a
5705	EC2772a_65c00710			hypothetical protein	Escherichia coli 2772a
5706	EC2772a_65c00720			hypothetical protein	Escherichia coli 2772a
5707	EC2772a_65c00730			hypothetical protein	Escherichia coli 2772a
5708	EC2772a_65c00740			HerA-ATP synthase, barrel domain-containing protein	Escherichia coli 2772a
5709	EC2772a_65c00750			hypothetical protein	Escherichia coli 2772a
5710	EC2772a_65c00760			serine/threonine protein kinase	Escherichia coli 2772a
5711	EC2772a_70c00380	copB		putative copy number control protein CopB	Escherichia coli 2772a
5712	EC1303_5p00040			putative entry exclusion protein 1	Escherichia coli 1303-plasmid p1303 5
5713	EC1303_95p00830			hypothetical protein	Escherichia coli 1303-plasmid p1303 95
5714	EC1303_c18370			integrase	Escherichia coli 1303
5715	EC1303_c18380			phage repressor protein	Escherichia coli 1303
5716	EC1303_c45780	intZ		putative phage integrase	Escherichia coli 1303
5717	EC1303_c45890			putative antirepressor	Escherichia coli 1303
5718	EC1303_c45990			hypothetical protein	Escherichia coli 1303
5719	ECCZ_11c05940			putative invasin	Escherichia coli ECC-Z
5720	ECCZ_11c05950			pesticin receptor	Escherichia coli ECC-Z
5721	ECCZ_11c05960			yersiniabactin siderophore biosynthetic protein YbtE	Escherichia coli ECC-Z
5722	ECCZ_11c05970	irp_1		thioesterase YbtT	Escherichia coli ECC-Z
5723	ECCZ_11c05980	irp_2		thiazolinyl-S-HMWP1 reductase YbtU	Escherichia coli ECC-Z
5724	ECCZ_11c05990			yersiniabactin biosynthetic protein	Escherichia coli ECC-Z
5725	ECCZ_11c06000	irp_3		high-molecular-weight nonribosomal peptide/polyketide synthetase 2 (HMWP2)	Escherichia coli ECC-Z
5726	ECCZ_11c06010			yersiniabactin transcriptional regulator; YbtA	Escherichia coli ECC-Z
5727	ECCZ_11c06020	irp_4		permease and ATP-binding protein of yersiniabactin-iron ABC transporter YbtP	Escherichia coli ECC-Z
5728	ECCZ_11c06030	irp_5		permease and ATP-binding protein of yersiniabactin-iron ABC transporter YbtQ	Escherichia coli ECC-Z
5729	ECCZ_11c06040	irp_6		yersiniabactin-iron transporter permease YbtX	Escherichia coli ECC-Z
5730	ECCZ_11c06050		4.1.3.27	salicylate synthase Irp9	Escherichia coli ECC-Z
5731	EC1303_c04960	insE1_1		IS3 transposase A	Escherichia coli 1303
	EC1303_c32840	insE1_6		IS3 transposase A	Escherichia coli 1303
5732	RIKO2351_232c00020			TonB-like membrane protein encoded within prophage	Escherichia coli RiKo 2351/09
5733	RIKO2351_232c00010			hypothetical protein	Escherichia coli RiKo 2351/09
5734	RIKO2351_50c00090			hypothetical protein	Escherichia coli RiKo 2351/09
5735	RIKO2351_50c00110			putative IS609 transposase TnpA	Escherichia coli RiKo 2351/09
5736	ECA0157_932c00030	yeeJ_2		adhesin	Escherichia coli ECA-O157
5737	RIKO2340_85c00170			superfamily I DNA helicase	Escherichia coli RiKo 2340/09
5738	RIKO2351_140c00010			hypothetical protein	Escherichia coli RiKo 2351/09
5739	MPEC4839_110c00150	hlyD		hemolysin secretion protein HlyD	Escherichia coli MPEC4839
5740	MPEC4839_110c00140	hlyB		alpha-hemolysin translocation ATP-binding protein HlyB	Escherichia coli MPEC4839
5741	MPEC4839_110c00130	hlyA		hemolysin structural protein HlyA	Escherichia coli MPEC4839
5742	MPEC4969_100c00110			IS100 transposase	Escherichia coli MPEC4969
5743	MPEC4969_104c00030			putative transposase	Escherichia coli MPEC4969
	MPEC4969_114c00010			putative transposase	Escherichia coli MPEC4969
5744	E1470_c44460			H-NS histone family protein	Escherichia coli ECC-1470
5745	RIKO2305_111c00030			hypothetical protein	Escherichia coli RiKo 2305/09
5746	RIKO2305_1c00520			hypothetical protein	Escherichia coli RiKo 2305/09
5747	RIKO2305_32c03360			phage terminase large subunit	Escherichia coli RiKo 2305/09
5748	RIKO2305_32c03370			putative small subunit terminase	Escherichia coli RiKo 2305/09
5749	RIKO2305_41c00390			hypothetical protein	Escherichia coli RiKo 2305/09
5750	RIKO2305_48c00140	eivJ_1		type III secretion protein	Escherichia coli RiKo 2305/09
5751	RIKO2305_6c00140	prfH		putative peptide chain release factor H	Escherichia coli RiKo 2305/09
5752	RIKO2305_75c00390		3.5.1.11	penicillin G acylase	Escherichia coli RiKo 2305/09
5753	RIKO2305_75c00400		3.5.1.11	penicillin G acylase	Escherichia coli RiKo 2305/09
5754	RIKO2305_83c00250	higB		mRNA interferase toxin of the HigB-HigA toxin-antitoxin system	Escherichia coli RiKo 2305/09
5755	RIKO2305_94c00010			L-shaped tail fiber protein	Escherichia coli RiKo 2305/09
5756	RIKO2340_170c00090			surface protein precursor	Escherichia coli RiKo 2340/09
5757	RIKO2340_90c00040			hypothetical protein	Escherichia coli RiKo 2340/09
5758	D611707_11c00020			hypothetical protein	Escherichia coli D6-117.07
	D611707_51c00010			hypothetical protein	Escherichia coli D6-117.07
5759	D611707_11c00030			hypothetical protein	Escherichia coli D6-117.07
	D611707_51c00020			hypothetical protein	Escherichia coli D6-117.07
5760	EC1303_c15620			RhsD protein in rhs element	Escherichia coli 1303
5761	D611707_15c00470	yfdR		CPS-53 (KpLE1) prophage protein	Escherichia coli D6-117.07
5762	D611707_19c00120		4.1.1.17	ornithine decarboxylase	Escherichia coli D6-117.07
5767	E1470_c38000	ivbL		ilvB operon leader peptide	Escherichia coli ECC-1470
5771	E1470_c40250			hypothetical protein	Escherichia coli ECC-1470
5773	T22_14c00810	cdtC		cytolethal distending toxin type IV subunit C	Escherichia coli O157:H43 T22
5774	T22_14c00820	cdtB		cytolethal distending toxin type IV subunit B	Escherichia coli O157:H43 T22
5775	T22_14c00830	cdtA		cytolethal distending toxin type IV subunit A	Escherichia coli O157:H43 T22
5777	EC1303_c15960	gadB	4.1.1.15	glutamate decarboxylase B, PLP-dependent	Escherichia coli 1303
	EC1303_c36590	gadA	4.1.1.15	glutamate decarboxylase A, PLP-dependent	Escherichia coli 1303
5778	E1470_c03450			hypothetical protein	Escherichia coli ECC-1470
5779	E1470_c03460			putative periplasmic binding protein, substrate ribose (sugar-binding protein), ABC-type transport system	Escherichia coli ECC-1470
5780	E1470_c03470		3.6.3.17	putative ABC superfamily sugar transporter ATP-binding subunit	Escherichia coli ECC-1470
5781	E1470_c03480			putative ABC transport system permease	Escherichia coli ECC-1470
5782	E1470_c03490			putative sugar ABC transporter permease	Escherichia coli ECC-1470
5783	UVM2_103c00120			phage terminase	Escherichia coli UVM2
5784	UVM2_103c00130			hypothetical protein	Escherichia coli UVM2
5785	UVM2_103c00140			ParB domain protein nuclease	Escherichia coli UVM2
5786	UVM2_103c00160			P22 coat protein - gene protein 5	Escherichia coli UVM2
5787	UVM2_103c00170			hypothetical protein	Escherichia coli UVM2
5788	UVM2_103c00180			hypothetical protein	Escherichia coli UVM2
5789	UVM2_103c00190			hypothetical protein	Escherichia coli UVM2
5790	UVM2_103c00200			hypothetical protein	Escherichia coli UVM2
5791	UVM2_103c00210			hypothetical protein	Escherichia coli UVM2
5792	UVM2_103c00220			hypothetical protein	Escherichia coli UVM2
5793	UVM2_103c00230			bacteriophage protein	Escherichia coli UVM2
5794	UVM2_103c00240			tail length tape measure protein H	Escherichia coli UVM2
5795	UVM2_103c00250			minor tail protein M	Escherichia coli UVM2
5796	E1470_c28240	kpdD	4.1.1.61	4-hydroxybenzoate decarboxylase, subunit D	Escherichia coli ECC-1470
5797	E1470_c28250	kpdC	4.1.1.61	4-hydroxybenzoate decarboxylase, subunit C	Escherichia coli ECC-1470
5798	E1470_c28260	kpdB	4.1.1.61	4-hydroxybenzoate decarboxylase, subunit B	Escherichia coli ECC-1470
5799	E1470_c28270	hosA		transcriptional regulator hosA	Escherichia coli ECC-1470
5802	MPEC4969_64c00790	hyfI	1.-.-.-	hydrogenase 4, Fe-S subunit	Escherichia coli MPEC4969
5803	ECA0157_800c00010			HpcH/HpaI aldolase/citrate lyase	Escherichia coli ECA-O157
5804	MPEC4969_41c00420			hypothetical protein	Escherichia coli MPEC4969
5808	MPEC4969_41c00330			hypothetical protein	Escherichia coli MPEC4969
5809	D611311_68c00260			hypothetical protein	Escherichia coli D6-113.11
5810	T22_1c03890			hypothetical protein	Escherichia coli O157:H43 T22
5811	T22_1c03910			putative transcriptional regulator	Escherichia coli O157:H43 T22
5812	T22_1c03920			hypothetical protein	Escherichia coli O157:H43 T22
5813	T22_1c03930	intA_1		integrase from prophage	Escherichia coli O157:H43 T22
5814	UVM2_55c00020	cbtA_1		toxin of the CbtA-CbeA toxin-antitoxin system	Escherichia coli UVM2
5820	EC1303_c21730			hypothetical protein	Escherichia coli 1303
5821	EC2772a_92c00170			ParA-like protein, putative partitioning protein	Escherichia coli 2772a
5822	EC2772a_92c00160			hypothetical protein	Escherichia coli 2772a
5823	EC2772a_92c00150	parM_2		plasmid segregation protein ParM	Escherichia coli 2772a
5824	EC2772a_92c00140			stable plasmid inheritance protein	Escherichia coli 2772a
5825	EC2772a_92c00130			DinI family protein	Escherichia coli 2772a
5828	EC1303_109p01080			alpha/beta hydrolase fold family protein	Escherichia coli 1303-plasmid p1303 109
5829	EC1303_109p01100			hypothetical protein	Escherichia coli 1303-plasmid p1303 109
5830	EC1303_109p01170	copB		putative copy number control protein CopB	Escherichia coli 1303-plasmid p1303 109
5831	MPEC4969_92c00020			O-acetylserine/cysteine export protein	Escherichia coli MPEC4969
5832	EC1303_109p00400			AraC family transcriptional regulator	Escherichia coli 1303-plasmid p1303 109
5833	T22_23c00400			major tail sheath protein FII	Escherichia coli O157:H43 T22
5834	T22_23c00460			phage baseplate protein	Escherichia coli O157:H43 T22
5835	T22_23c00500			tail protein	Escherichia coli O157:H43 T22
5836	T22_23c00510			phage lysis protein LysC	Escherichia coli O157:H43 T22
5837	T22_23c00560			capsid completion protein	Escherichia coli O157:H43 T22
5838	T22_23c00570			small terminase subunit	Escherichia coli O157:H43 T22
5845	EC2772a_2c00010	yaeF		putative lipoprotein	Escherichia coli 2772a
5846	E1470_c44940		3.5.1.11	penicillin G acylase	Escherichia coli ECC-1470
5848	E1470_c44590			hypothetical protein	Escherichia coli ECC-1470
5849	T22_3c01080			hypothetical protein	Escherichia coli O157:H43 T22
5850	EC1303_c44960			putative restriction methylase	Escherichia coli 1303
5851	EC1303_c44950	hsdM_2	2.1.1.72	type I restriction-modification system M subunit	Escherichia coli 1303
5852	EC1303_c44930		3.1.21.3	type I site-specific deoxyribonuclease, HsdR family protein	Escherichia coli 1303
5853	EC2772a_65c01500			hypothetical protein	Escherichia coli 2772a
5854	T22_3c01270	yjgL_2		hypothetical protein	Escherichia coli O157:H43 T22
5855	E1470_c42300			putative ribose-5-phosphate isomerase B (rpiB-like)	Escherichia coli ECC-1470
5863	E1470_c34590	gspO	2.1.1.-;3.4.23.43	bifunctional prepilin leader peptidase/ methylase	Escherichia coli ECC-1470
5864	MPEC4969_34c01120			hypothetical protein	Escherichia coli MPEC4969
5867	ECA0157_834c00020	hlyE_1		hemolysin E	Escherichia coli ECA-O157
5868	ECA0157_834c00030	hlyE_2		hemolysin E	Escherichia coli ECA-O157
5883	T22_9c01000			putative excisionase	Escherichia coli O157:H43 T22
5884	D611311_67c03090			putative phage replication protein O (weak confidence)	Escherichia coli D6-113.11
5885	UVM2_131c00180			membrane protein	Escherichia coli UVM2
5886	T22_9c01280			hypothetical protein	Escherichia coli O157:H43 T22
5887	T22_10c00020			IS66 family orf1	Escherichia coli O157:H43 T22
	T22_13c01180			IS66 family orf1	Escherichia coli O157:H43 T22
	T22_22c00790			IS66 family orf1	Escherichia coli O157:H43 T22
	T22_42c00040			IS66 family orf1	Escherichia coli O157:H43 T22
5888	D611311_46c00020			phage lysin	Escherichia coli D6-113.11
5889	P4NR_13c00320			transposase IS4 family protein	Escherichia coli P4-NR
5890	E1470_c08640			IS621, transposase	Escherichia coli ECC-1470
5891	T22_1c00160			IS621; transposase	Escherichia coli O157:H43 T22
	T22_2c02340			IS621; transposase	Escherichia coli O157:H43 T22
5892	T22_20c00010			IS66 family orf1	Escherichia coli O157:H43 T22
	T22_22c00010			IS66 family orf1	Escherichia coli O157:H43 T22
	T22_23c00010			IS66 family orf1	Escherichia coli O157:H43 T22
	T22_30c00400			IS66 family orf1	Escherichia coli O157:H43 T22
5893	T22_20c00020			transposase	Escherichia coli O157:H43 T22
	T22_22c00020			transposase	Escherichia coli O157:H43 T22
	T22_23c00020			transposase	Escherichia coli O157:H43 T22
	T22_30c00390			transposase	Escherichia coli O157:H43 T22
5894	E1470_c44300			putative transposase	Escherichia coli ECC-1470
5895	T22_2c00120	fucI_1	5.3.1.25	L-fucose isomerase	Escherichia coli O157:H43 T22
	T22_35c00010	fucI_5	5.3.1.25	L-fucose isomerase	Escherichia coli O157:H43 T22
5896	MPEC4969_126c00450			phage tail tape measure protein T	Escherichia coli MPEC4969
5897	EC1303_c16640			major head protein E	Escherichia coli 1303
5898	D611729_536c00010	yeeL		putative ADP-heptose:LPS heptosyl transferase	Escherichia coli D6-117.29
5899	ECA727_130c00030	ycjA_1		ParB-like nuclease	Escherichia coli ECA-727
5900	ECA727_133c00050	leuA_1	2.3.3.13	2-isopropylmalate synthase	Escherichia coli ECA-727
5901	ECA727_152c00010			mechanosensitive ion channel MscS	Escherichia coli ECA-727
5902	ECA727_159c00160			hypothetical protein	Escherichia coli ECA-727
5903	D611729_224c00010			carbohydrate kinase	Escherichia coli D6-117.29
5905	ECA727_246c00010	paaA		phenylacetate-CoA oxygenase subunit PaaA	Escherichia coli ECA-727
5906	ECA727_322c00010			hypothetical protein	Escherichia coli ECA-727
5907	EC1303_109p00820	trbD		conjugal transfer protein	Escherichia coli 1303-plasmid p1303 109
5909	ECA727_332c00060	elaD		deubiquitinase	Escherichia coli ECA-727
5910	ECA727_403c00030			aminoglycoside 3'-phosphotransferase	Escherichia coli ECA-727
5913	D611729_159c00050			putative outer membrane receptor for iron compound or colicin	Escherichia coli D6-117.29
5914	ECA727_500c00010	yeeU		antitoxin of the YeeV-YeeU toxin-antitoxin system; CP4-44 prophage	Escherichia coli ECA-727
5917	ECA727_59c00030			AlpA family transcriptional regulator	Escherichia coli ECA-727
5918	MPEC4969_41c00280			hypothetical protein	Escherichia coli MPEC4969
5919	ECA727_59c00060			hypothetical protein	Escherichia coli ECA-727
5920	ECA727_59c00070			hypothetical protein	Escherichia coli ECA-727
5922	D611707_18c00010			phage-related tail fiber protein-like protein	Escherichia coli D6-117.07
5923	MPEC4839_86c00010	trkG		potassium transporter subunit	Escherichia coli MPEC4839
5924	D611707_7c01110	hyfB_2		hydrogenase 4 subunit B	Escherichia coli D6-117.07
5925	D611707_7c01100	hyfB_1		hydrogenase 4 subunit B	Escherichia coli D6-117.07
5926	EC1303_c02390	lafK		lateral flagellar RpoN-interacting regulatory protein	Escherichia coli 1303
5927	EC1303_c02400	lfiE		lateral flagellar basal body component protein (FliE-like)	Escherichia coli 1303
5928	EC1303_c02410	lfiF		lateral flagellar basal-body M-ring and collar protein (FliF-like)	Escherichia coli 1303
5929	EC1303_c02420	lfiG		lateral flagellar C-ring switch protein (FliG-like)	Escherichia coli 1303
5930	EC2772a_80c00230	lfiH		lateral flagellar export/assembly protein (FliH-like)	Escherichia coli 2772a
5931	EC1303_c02440	lfiI	3.6.3.14	lateral flagellar specific ATP synthase (FliI-like)	Escherichia coli 1303
5932	EC1303_c02450	lfiJ		lateral flagellar export/assembly protein (FliI-like)	Escherichia coli 1303
5933	EC1303_c02460		2.7.1.-;2.7.7.-	glycerol-3-phosphate cytidyltransferase	Escherichia coli 1303
5934	EC1303_c02470			putative glycosyl transferase	Escherichia coli 1303
5935	D611729_207c00230			GTP-binding protein LepA	Escherichia coli D6-117.29
5936	EC1303_c02380	lfiM		lateral flagellar export/assembly protein (FliM-like)	Escherichia coli 1303
5937	EC1303_c02370	lfiN		lateral lateral flagellar motor switching and energizing component (FliN-like)	Escherichia coli 1303
5938	EC1303_c02360	lfiP		lateral flagellar export/assembly protein (FliP-like)	Escherichia coli 1303
5939	EC1303_c02350	lfiQ		lateral flagellar export/assembly protein (FliQ-like)	Escherichia coli 1303
5940	EC1303_c02340	lfiR		flagellar biosynthetic protein	Escherichia coli 1303
5941	EC1303_c02330	lfhB		lateral flagellar export/assembly protein (FlhB-like)	Escherichia coli 1303
5942	D611729_224c00040			hypothetical protein	Escherichia coli D6-117.29
5943	MPEC4839_19c00010			membrane protein	Escherichia coli MPEC4839
5944	UVM2_33c01850	recT		recombination and repair protein RecT	Escherichia coli UVM2
5945	UVM2_33c01860	recE	3.1.11.-	exonuclease VIII, 5' -> 3' specific dsDNA exonuclease	Escherichia coli UVM2
5946	UVM2_33c01900	sieB		prophage CP-933R superinfection exclusion protein	Escherichia coli UVM2
5947	UVM2_33c01930	racR		putative DNA-binding transcriptional regulator	Escherichia coli UVM2
5948	EC1303_c02730	lafU		lateral flagellar motor protein B (MotB-like)	Escherichia coli 1303
5949	EC1303_c02720	lafT		lateral flagellar motor protein A (MotA-like)	Escherichia coli 1303
5950	EC1303_c02710	lafS		lateral flagellar sigma factor 28 protein (FliA-like)	Escherichia coli 1303
5951	EC1303_c02700	lafF		lateral flagellar basal body-associated protein (FliL-like)	Escherichia coli 1303
5952	EC1303_c02690	lafE		lateral flagellar hook-length control protein (FliK-like)	Escherichia coli 1303
5953	EC1303_c02680	lafD		lateral flagellar chaperone protein (FliT-like)	Escherichia coli 1303
5954	EC1303_c02670	lafC		lateral flagellar chaperone protein (FliS-like)	Escherichia coli 1303
5955	EC1303_c02660	lafB		lateral flagellar filament capping protein (FliD-like)	Escherichia coli 1303
5956	D611729_465c00030	tbpA		thiamine transporter substrate binding subunit	Escherichia coli D6-117.29
5957	D611729_488c00010			tail fiber protein gpH	Escherichia coli D6-117.29
5958	MPEC4969_130c00340	traY		conjugative transfer oriT nicking protein	Escherichia coli MPEC4969
5959	EC2772a_63c00060			ShET2 enterotoxin domain-containing protein	Escherichia coli 2772a
5960	D611707_49c01800			PBS lyase HEAT domain-containing protein repeat-containing protein	Escherichia coli D6-117.07
5961	EC1303_c02480	lafV		lateral flagellar associated protein (FliB/FliUV-like)	Escherichia coli 1303
5962	EC1303_c02490	lfgN		lateral flagellar chaperone protein (FlgN-like)	Escherichia coli 1303
5963	EC1303_c02500	lfgM		lateral flagellar anti-sigma factor 28 protein (FlgM-like)	Escherichia coli 1303
5964	EC1303_c02510	lfgA		lateral flagellar P-ring addition protein (FlgA-like)	Escherichia coli 1303
5965	EC1303_c02520	lfgB		lateral flagellar rod protein (FlgB-like)	Escherichia coli 1303
5966	EC1303_c02530	lfgC		lateral flagellar component of cell-proximal portion of basal-body rod (FlgC-like)	Escherichia coli 1303
5967	EC1303_c02540	lfgD		lateral flagellar hook assembly protein (FlgD-like)	Escherichia coli 1303
5968	EC1303_c02550	lfgE		lateral flagellar hook protein (FlgE-like)	Escherichia coli 1303
5969	EC1303_c02560	lfgF		lateral flagellar component of cell-proximal portion of basal-body rod (FlgF-like)	Escherichia coli 1303
5970	EC1303_c02570	lfgG		lateral flagellar component of cell-distal portion of basal-body rod (FlgG-like)	Escherichia coli 1303
5971	EC1303_c02580	lfgH		lateral flagellar protein of basal-body outer-membrane L ring (FlgH-like)	Escherichia coli 1303
5972	EC1303_c02590	lfgI		lateral flagellar P-ring protein (FlgI-like)	Escherichia coli 1303
5973	EC1303_c02600	lfgJ		lateral flagellar peptidoglycan hydrolase (FlgJ-like)	Escherichia coli 1303
5974	EC1303_c02610	lfgK		lateral flagellar hook associated protein 1 (FlgK-like)	Escherichia coli 1303
5975	EC1303_c02620	lfgL		lateral flagellar hook associated protein 3 (FlgL-like)	Escherichia coli 1303
5976	EC1303_c02630	lafW		putative lateral flagellar hook associated protein	Escherichia coli 1303
5977	EC1303_c02640	lafZ		lateral flagellar transmembrane regulator LafZ	Escherichia coli 1303
5978	EC1303_c02650	lafA		lateral flagellar flagellin (FliC-like)	Escherichia coli 1303
5979	D611729_772c00080			colicin E1 (microcin) immunity protein	Escherichia coli D6-117.29
5980	D611311_4c00490			colicin protein	Escherichia coli D6-113.11
5981	D611729_772c00100			YagA	Escherichia coli D6-117.29
5982	D611729_772c00140			hypothetical protein	Escherichia coli D6-117.29
5983	E1470_100p00060			hypothetical protein	Escherichia coli ECC-1470-plasmid pECC-1470 100
5984	D611311_4c00480	yacC		YacC	Escherichia coli D6-113.11
5985	D611729_776c00050			hypothetical protein	Escherichia coli D6-117.29
5986	D611729_82c00010			transposase	Escherichia coli D6-117.29
5987	D611729_834c00020			two component transcriptional regulator; LuxR family	Escherichia coli D6-117.29
5988	D611729_848c00010			hypothetical protein	Escherichia coli D6-117.29
5989	MPEC4839_122c00120			transposase IS66 family protein	Escherichia coli MPEC4839
5991	ECA0157_1116c00100			hydrogenase 4 subunit D	Escherichia coli ECA-O157
5992	ECA0157_1126c00060			iron-dependent peroxidase	Escherichia coli ECA-O157
5993	E1470_c24960	flxA		uncharacterized protein	Escherichia coli ECC-1470
5994	ECA0157_1167c00020			outer membrane protein	Escherichia coli ECA-O157
5995	ECA0157_1167c00030			outer membrane protein	Escherichia coli ECA-O157
5996	D611707_12c05390	ddpA_2		D-ala-D-a la transporter subunit; periplasmic-binding component of ABC superfamily protein	Escherichia coli D6-117.07
5997	ECA0157_783c00070			hypothetical protein	Escherichia coli ECA-O157
5998	D611729_252c00010	ribD	1.1.1.193	bifunctional diaminohydroxyphosphoribosylaminopyrimidine deaminase/5-amino-6-(5-phosphoribosylamino)uracil reductase	Escherichia coli D6-117.29
5999	D611707_13c00510			diguanylate phosphodiesterase	Escherichia coli D6-117.07
6000	ECA0157_912c00010			hypothetical protein	Escherichia coli ECA-O157
6001	D611311_38c01060			NadR-like protein	Escherichia coli D6-113.11
6002	D611311_38c01070			transporter	Escherichia coli D6-113.11
6004	D611311_61c00370			major fimbrial subunit	Escherichia coli D6-113.11
6005	D611311_61c00820			putative fimbrial usher protein FanD	Escherichia coli D6-113.11
6007	EC1303_95p00910			putative morphogenetic protein	Escherichia coli 1303-plasmid p1303 95
6008	E1470_c15940			hypothetical protein	Escherichia coli ECC-1470
6009	E1470_c15930			hypothetical protein	Escherichia coli ECC-1470
6010	E1470_100p00260			hypothetical protein	Escherichia coli ECC-1470-plasmid pECC-1470 100
6011	D611311_8c00010			hypothetical protein	Escherichia coli D6-113.11
6012	EC1303_109p00310			putative IS protein	Escherichia coli 1303-plasmid p1303 109
6013	RIKO2331_54c01380			hypothetical protein	Escherichia coli RiKo 2331/09
6014	AA86_1c08770			hypothetical protein	Escherichia coli AA86
6015	AA86_1c12390			phage related protein	Escherichia coli AA86
6016	AA86_1c16450			DNA-invertase	Escherichia coli AA86
	AA86_1c27010	pinH		DNA invertase from prophage CP-933H	Escherichia coli AA86
6017	AA86_2c02340			2-hydroxyacid dehydrogenase	Escherichia coli AA86
6018	AA86_2c02350			posphosugar isomerase	Escherichia coli AA86
6019	AA86_2c02360		2.6.1.-	aminotransferase	Escherichia coli AA86
6020	AA86_2c02370			PTS system; maltose and glucose-specific IIABC component	Escherichia coli AA86
6021	AA86_2c02380			antiterminator	Escherichia coli AA86
6022	UVM2_128c00010			transposase OrfB protein of insertion sequence IS629	Escherichia coli UVM2
6023	AA86_3c05640			outer membrane autotransporter	Escherichia coli AA86
6024	AA86_3c05650			sigma-70 domain-containing protein	Escherichia coli AA86
6025	RIKO2331_33c01580			putative fimbrial operon positive regulatory protein FanR	Escherichia coli RiKo 2331/09
6026	RIKO2331_33c01600	espC		serine protease autotransporter	Escherichia coli RiKo 2331/09
6027	AA86_4c00480			hypothetical protein	Escherichia coli-plasmid pAA86L
6028	AA86_4c00880			PilJ protein	Escherichia coli-plasmid pAA86L
6029	AA86_4c00900			PilK protein	Escherichia coli-plasmid pAA86L
6030	EC1303_95p00670			hypothetical protein	Escherichia coli 1303-plasmid p1303 95
6031	EC1303_95p00680	doc		death on curing protein	Escherichia coli 1303-plasmid p1303 95
6032	EC1303_95p00690	phd		prevention of host death by Doc toxicity	Escherichia coli 1303-plasmid p1303 95
6033	EC1303_95p00700	humD		DNA repair protein	Escherichia coli 1303-plasmid p1303 95
6034	EC1303_95p00730			hypothetical protein	Escherichia coli 1303-plasmid p1303 95
6035	EC1303_95p00760			hypothetical protein	Escherichia coli 1303-plasmid p1303 95
6036	EC1303_95p00840			hypothetical protein	Escherichia coli 1303-plasmid p1303 95
6037	EC1303_95p00860			hypothetical protein	Escherichia coli 1303-plasmid p1303 95
6038	EC1303_95p00960	ppp		putative serine/threonine protein phosphatase	Escherichia coli 1303-plasmid p1303 95
6039	EC1303_95p01120			hypothetical protein	Escherichia coli 1303-plasmid p1303 95
6040	EC1303_c02320	lfhA		lateral flagellar export/assembly protein (FlhA-like)	Escherichia coli 1303
6041	EC1303_c12260			hypothetical protein	Escherichia coli 1303
6042	EC1303_c12270			hypothetical protein	Escherichia coli 1303
6043	EC1303_c18430			hypothetical protein	Escherichia coli 1303
6044	EC1303_c18470			phage replication protein	Escherichia coli 1303
6045	EC1303_c18550			major capsid protein precursor (GpN)	Escherichia coli 1303
6046	EC1303_c18560			phage terminase, endonuclease small subunit M	Escherichia coli 1303
6047	EC1303_c18640			baseplate assembly protein V	Escherichia coli 1303
6048	EC1303_c18650			baseplate assembly protein W	Escherichia coli 1303
6049	EC1303_c18720	pinE		site-specific DNA recombinase	Escherichia coli 1303
6050	EC1303_c18730			tail assembly protein U	Escherichia coli 1303
6051	P4NR_2c00930	hyfF_2		hydrogenase 4; membrane subunit HyfF	Escherichia coli P4-NR
6052	P4NR_30c00340			integrase	Escherichia coli P4-NR
6053	P4NR_30c00350			hypothetical protein	Escherichia coli P4-NR
6054	P4NR_30c00360			hypothetical protein	Escherichia coli P4-NR
6055	P4NR_30c00370			hypothetical protein	Escherichia coli P4-NR
6056	P4NR_30c00410			hypothetical protein	Escherichia coli P4-NR
6057	P4NR_30c00420			hypothetical protein	Escherichia coli P4-NR
6058	P4NR_30c00430			hypothetical protein	Escherichia coli P4-NR
6059	P4NR_30c00450			hypothetical protein	Escherichia coli P4-NR
6060	P4NR_30c00460			hypothetical protein	Escherichia coli P4-NR
6061	P4NR_30c00480			hypothetical protein	Escherichia coli P4-NR
6062	P4NR_30c00490			hypothetical protein	Escherichia coli P4-NR
6063	E1470_c02500			putative HicA	Escherichia coli ECC-1470
6064	E1470_c02490			HicB family protein	Escherichia coli ECC-1470
6066	P4NR_53c00190	lpfB		chaperone protein lpfB precursor	Escherichia coli P4-NR
6067	P4NR_53c00200	lpfC_2		outer membrane usher protein lpfC precursor	Escherichia coli P4-NR
6068	P4NR_53c00210	lpfD_2		LpfD protein precursor	Escherichia coli P4-NR
6069	P4NR_53c00220	lpfE		LpfE protein precursor	Escherichia coli P4-NR
6070	E1470_c05970	stfR_1		putative tail fiber protein	Escherichia coli ECC-1470
6071	MPEC4839_122c00230			DNA-binding protein	Escherichia coli MPEC4839
6072	MPEC4839_122c00240			prophage protein gp49	Escherichia coli MPEC4839
6073	MPEC4839_36c00040			phage repressor protein	Escherichia coli MPEC4839
6074	MPEC4839_47c00010	insO1		partial transposase of insertion element IS911A	Escherichia coli MPEC4839
6075	MPEC4839_81c00130			reverse transcriptase	Escherichia coli MPEC4839
6076	D611707_40c00030			PBS lyase HEAT domain-containing protein repeat-containing protein	Escherichia coli D6-117.07
	D611707_49c01810			PBS lyase HEAT domain-containing protein repeat-containing protein	Escherichia coli D6-117.07
6077	UVM2_103c00150			hypothetical protein	Escherichia coli UVM2
6078	UVM2_131c00260			hypothetical protein	Escherichia coli UVM2
6079	UVM2_131c00270			hypothetical protein	Escherichia coli UVM2
6080	UVM2_131c00280			terminase small subunit	Escherichia coli UVM2
6081	UVM2_149c00010			transposase, IS30	Escherichia coli UVM2
6082	MPEC4969_130c00350			conjugal transfer transcriptional regulator TraJ	Escherichia coli MPEC4969
6083	UVM2_33c01940	ydaS		putative DNA-binding transcriptional regulator	Escherichia coli UVM2
6084	MPEC4839_122c00060			putative transcriptional regulator	Escherichia coli MPEC4839
6085	RIKO2340_127c00010			hypothetical protein	Escherichia coli RiKo 2340/09
6086	RIKO2340_156c00010	f17a-C		fimbrial transmembrane protein F17a-C	Escherichia coli RiKo 2340/09
6087	RIKO2340_156c00020	f17a-D		fimbrial chaperone F17a-D	Escherichia coli RiKo 2340/09
6088	RIKO2340_156c00030	f17a-A		major fimbrial subunit protein F17a-A	Escherichia coli RiKo 2340/09
6089	RIKO2340_110c00030	f17a-G		fimbrial adhesin subunit F17a-G	Escherichia coli RiKo 2340/09
6090	RIKO2299_105c00280			hypothetical protein	Escherichia coli RiKo 2299/09
6091	RIKO2299_117c00110			transposase TnpA, Tn21	Escherichia coli RiKo 2299/09
6092	RIKO2299_40c00010			host specificity protein J of prophage	Escherichia coli RiKo 2299/09
6093	MPEC4969_68c00780			hypothetical protein	Escherichia coli MPEC4969
6094	MPEC4969_68c00790			pyridoxal phosphate-dependent enzyme	Escherichia coli MPEC4969
6095	MPEC4969_68c00800			PTS system mannose/fructose/sorbose family transporter subunit IID	Escherichia coli MPEC4969
6096	MPEC4969_68c00810			PTS system sorbose-specific IIC component	Escherichia coli MPEC4969
6097	MPEC4969_68c00820			PTS system sorbose subfamily transporter subunit IIB	Escherichia coli MPEC4969
6098	MPEC4969_68c00830			PTS system fructose IIA component	Escherichia coli MPEC4969
6099	MPEC4969_68c00840			putative NtrC family transcriptional regulators, ATPase domain	Escherichia coli MPEC4969
6100	E1470_c30780			putative c4-dicarboxylate transport system binding protein	Escherichia coli ECC-1470
6101	E1470_c30790			small integral C4-dicarboxylate membrane transport protein	Escherichia coli ECC-1470
6102	E1470_c30800	ygiK		c4-dicarboxylate permease	Escherichia coli ECC-1470
6103	E1470_c44430	insF1_2		IS3 transposase B	Escherichia coli ECC-1470
6104	ECA0157_935c00080			diguanylate cyclase	Escherichia coli ECA-O157
6105	EC1303_c16870	insE1_4		IS3 transposase A	Escherichia coli 1303
	EC1303_c30960	insE1_5		IS3 transposase A	Escherichia coli 1303
	EC1303_c45360	insE1_7		IS3 transposase A	Escherichia coli 1303
6106	D611707_10c00680	rmlC	5.1.3.13	dTDP-6-deoxy-D-glucose-3;5 epimerase	Escherichia coli D6-117.07
6107	D611707_10c00690	tll		dTDP-6-deoxy-D-xylo-4-hexulose reductase	Escherichia coli D6-117.07
6108	D611707_10c00700			hypothetical protein	Escherichia coli D6-117.07
6109	D611707_10c00710	wzx		O antigen flippase	Escherichia coli D6-117.07
6110	D611707_10c00720	wbvB		glycosyl transferase family protein	Escherichia coli D6-117.07
6111	D611707_10c00730	wzy		O-antigen polymerase	Escherichia coli D6-117.07
6112	D611707_10c00740	wbvC		O-acetyltransferase	Escherichia coli D6-117.07
6113	D611707_12c05380	ddpA_1		D-ala-D-a la transporter subunit; periplasmic-binding component of ABC superfamily protein	Escherichia coli D6-117.07
6114	D611707_43c00040			YD repeat-containing protein	Escherichia coli D6-117.07
6116	ECA727_103c00010	cobU	2.7.1.156	adenosylcobinamide kinase	Escherichia coli ECA-727
6117	ECA727_146c00250	coaBC_2	4.1.1.36	bifunctional phosphopantothenoylcysteine decarboxylase/phosphopantothenate synthase	Escherichia coli ECA-727
6118	ECA727_156c00010	tsr		methyl-accepting chemotaxis protein I	Escherichia coli ECA-727
6133	ECA727_185c00010	aceF	2.3.1.12	dihydrolipoamide acetyltransferase	Escherichia coli ECA-727
6139	ECA727_254c00010	yddV		putative diguanylate cyclase	Escherichia coli ECA-727
6140	ECA727_25c00010			hypothetical protein	Escherichia coli ECA-727
6141	ECA727_272c00110	ydjO_2		hypothetical protein	Escherichia coli ECA-727
6144	EC2772a_92c00230			hypothetical protein	Escherichia coli 2772a
6147	ECA727_424c00090			hypothetical protein	Escherichia coli ECA-727
6148	ECA727_424c00100			putative phage endopeptidase	Escherichia coli ECA-727
6149	ECA727_424c00130			hypothetical protein	Escherichia coli ECA-727
6150	ECA727_424c00140			hypothetical protein	Escherichia coli ECA-727
6151	ECA727_45c00270			multidrug transporter membrane\ATP-binding components	Escherichia coli ECA-727
6152	MPEC4969_94c00070		3.1.21.4	type-2 restriction enzyme EcoRII (R.EcoRII) (type II restriction enzyme EcoRII) (endonuclease EcoRII)	Escherichia coli MPEC4969
6153	ECA727_487c00030		2.1.1.37	DNA cytosine methylase	Escherichia coli ECA-727
6154	ECA727_487c00040		2.1.1.37	DNA cytosine methylase	Escherichia coli ECA-727
6155	EC2772a_79c00780			hypothetical protein	Escherichia coli 2772a
6157	ECA727_76c00380			hypothetical protein	Escherichia coli ECA-727
6158	RIKO2331_10c00010			hypothetical protein	Escherichia coli RiKo 2331/09
6159	MPEC4969_126c00590			hypothetical protein	Escherichia coli MPEC4969
6160	RIKO2331_1c00520			hypothetical protein	Escherichia coli RiKo 2331/09
6161	RIKO2331_33c01440			hypothetical protein	Escherichia coli RiKo 2331/09
6162	RIKO2331_33c01460			hypothetical protein	Escherichia coli RiKo 2331/09
6163	RIKO2331_33c01470			hlyD secretion family protein	Escherichia coli RiKo 2331/09
6164	RIKO2331_33c01480			ABC transporter family protein	Escherichia coli RiKo 2331/09
6165	RIKO2331_33c01500			putative fimbrial protein FanH	Escherichia coli RiKo 2331/09
6166	RIKO2331_33c01510			putative fimbrial protein FanG	Escherichia coli RiKo 2331/09
6167	RIKO2331_33c01520			putative fimbrial protein FanF	Escherichia coli RiKo 2331/09
6168	RIKO2331_33c01530			putative fimbrial assembly chaperone FanE	Escherichia coli RiKo 2331/09
6169	RIKO2331_37c00030			hypothetical protein	Escherichia coli RiKo 2331/09
6170	RIKO2331_37c00040			hypothetical protein	Escherichia coli RiKo 2331/09
6171	RIKO2331_37c00070			integrase	Escherichia coli RiKo 2331/09
6172	RIKO2331_37c00080			XRE family plasmid maintenance system antidote protein	Escherichia coli RiKo 2331/09
6173	RIKO2331_37c00090			hypothetical protein	Escherichia coli RiKo 2331/09
6174	RIKO2331_37c00100	etsR		type VI secretion protein	Escherichia coli RiKo 2331/09
6175	RIKO2331_37c00120			gene 25-like lysozyme	Escherichia coli RiKo 2331/09
6176	RIKO2331_37c00130			ImpE protein	Escherichia coli RiKo 2331/09
6177	RIKO2331_37c00140			hypothetical protein	Escherichia coli RiKo 2331/09
6178	RIKO2331_37c00150			type VI secretion ATPase, ClpV1 family	Escherichia coli RiKo 2331/09
6179	RIKO2331_37c00160			hypothetical protein	Escherichia coli RiKo 2331/09
6180	RIKO2331_37c00170			hypothetical protein	Escherichia coli RiKo 2331/09
6181	RIKO2331_37c00180			type VI secretion protein	Escherichia coli RiKo 2331/09
6182	RIKO2331_37c00190			type VI secretion protein EvpB	Escherichia coli RiKo 2331/09
6183	RIKO2331_37c00200			hypothetical protein	Escherichia coli RiKo 2331/09
6184	RIKO2331_37c00210			hypothetical protein	Escherichia coli RiKo 2331/09
6185	RIKO2331_37c00220			hypothetical protein	Escherichia coli RiKo 2331/09
6186	RIKO2331_37c00230			type VI secretion lipoprotein	Escherichia coli RiKo 2331/09
6187	RIKO2331_37c00240	etsM		type VI secretion protein	Escherichia coli RiKo 2331/09
6188	RIKO2331_37c00250	etsU		type IV / VI secretion system protein, DotU family	Escherichia coli RiKo 2331/09
6189	RIKO2331_37c00260			hypothetical protein	Escherichia coli RiKo 2331/09
6190	RIKO2331_37c00270			hypothetical protein	Escherichia coli RiKo 2331/09
6191	RIKO2331_37c00280	etsI		IcmF-like protein	Escherichia coli RiKo 2331/09
6192	RIKO2331_37c00300			hypothetical protein	Escherichia coli RiKo 2331/09
6193	RIKO2331_37c00310			hypothetical protein	Escherichia coli RiKo 2331/09
6194	RIKO2331_37c00330			hypothetical protein	Escherichia coli RiKo 2331/09
6195	RIKO2331_44c00030			toxin SymE, type I toxin-antitoxin system family protein	Escherichia coli RiKo 2331/09
6196	RIKO2331_5c00010			hypothetical protein	Escherichia coli RiKo 2331/09
6197	RIKO2331_5c00020			toxin SymE, type I toxin-antitoxin system family protein	Escherichia coli RiKo 2331/09
6198	RIKO2331_9c02080			hypothetical protein	Escherichia coli RiKo 2331/09
6199	RIKO2331_9c02090			hypothetical protein	Escherichia coli RiKo 2331/09
6200	RIKO2331_9c02110			hypothetical protein	Escherichia coli RiKo 2331/09
6201	RIKO2331_9c02120			hypothetical protein	Escherichia coli RiKo 2331/09
6202	RIKO2331_9c02130			hypothetical protein	Escherichia coli RiKo 2331/09
6203	RIKO2331_9c02140			hypothetical protein	Escherichia coli RiKo 2331/09
6204	RIKO2331_9c02150			hypothetical protein	Escherichia coli RiKo 2331/09
6205	MPEC4969_41c00260	intB_1		putative phage integrase	Escherichia coli MPEC4969
6206	MPEC4969_63c01140			putative outer membrane protein	Escherichia coli MPEC4969
6207	D611311_45c05260	ygcG_3		hypothetical protein	Escherichia coli D6-113.11
6208	D611311_45c05270			LemA family protein	Escherichia coli D6-113.11
6209	D611311_45c06530			hypothetical protein	Escherichia coli D6-113.11
6213	E1470_c27110			phage repressor protein	Escherichia coli ECC-1470
6216	E1470_c03350			outer membrane autotransporter barrel domain-containing protein	Escherichia coli ECC-1470
6217	EC2772a_80c01070			site-specific recombinase, phage integrase family	Escherichia coli 2772a
6218	EC2772a_80c01060			HTH DNA-binding domain-containing protein	Escherichia coli 2772a
6219	EC2772a_80c01050			hypothetical protein	Escherichia coli 2772a
6220	EC2772a_80c01040			hypothetical protein	Escherichia coli 2772a
6221	D611311_66c00360			hypothetical protein	Escherichia coli D6-113.11
6222	MPEC4969_116c01000			hypothetical protein	Escherichia coli MPEC4969
6223	MPEC4969_116c00990			hypothetical protein	Escherichia coli MPEC4969
6224	MPEC4969_116c00980		3.-.-.-	lysogenic conversion protein from bacteriophage P2-EC53	Escherichia coli MPEC4969
6225	D611311_67c03160			hypothetical protein	Escherichia coli D6-113.11
6226	D611311_67c03170			hypothetical protein	Escherichia coli D6-113.11
6227	EC1303_c12470			hypothetical protein	Escherichia coli 1303
6228	D611311_75c00420			putative adhesin	Escherichia coli D6-113.11
6229	D611311_76c00010			GDP-mannose pyrophosphorylase	Escherichia coli D6-113.11
6230	D611311_84c02320			D-serine permease	Escherichia coli D6-113.11
6231	EC1303_109p00740	traJ		conjugative transfer regulatory protein	Escherichia coli 1303-plasmid p1303 109
6232	EC1303_109p00750	traY		conjugative transfer oriT nicking protein	Escherichia coli 1303-plasmid p1303 109
6234	D611729_216c00010	yaeF		putative lipoprotein	Escherichia coli D6-117.29
6235	D611729_326c00030			tryptophan permease TnaB	Escherichia coli D6-117.29
6236	D611729_55c00080	intA		integrase	Escherichia coli D6-117.29
6237	D611729_61c00010		2.7.8.20	phosphoglycerol transferase I	Escherichia coli D6-117.29
6238	D611729_660c00100	ydjO		hypothetical protein	Escherichia coli D6-117.29
6239	D611729_708c00010			iron-enterobactin transporter membrane protein	Escherichia coli D6-117.29
6240	D611729_730c00060			SpoVR family protein	Escherichia coli D6-117.29
6241	D611729_778c00010	selB		selenocysteinyl-tRNA-specific translation factor	Escherichia coli D6-117.29
6243	D611707_12c02960			hypothetical protein	Escherichia coli D6-117.07
6244	E1470_c14560			hypothetical protein	Escherichia coli ECC-1470
6245	RIKO2340_31c00740			DNA packaging protein	Escherichia coli RiKo 2340/09
6246	D611707_10c01150			putative transposase	Escherichia coli D6-117.07
6247	MPEC4969_44c00010	insQ_1		IS609 transposase B	Escherichia coli MPEC4969
	MPEC4969_58c00580	insQ_2		IS609 transposase B	Escherichia coli MPEC4969
6248	UVM2_55c00040			eutP/pduV family protein	Escherichia coli UVM2
6249	ECA0157_453c00160			anaerobic nitric oxide reductase flavorubredoxin	Escherichia coli ECA-O157
6250	E1470_c39510			hypothetical protein	Escherichia coli ECC-1470
6251	E1470_c39410			hypothetical protein	Escherichia coli ECC-1470
6252	ECA0157_835c00040			SpoVR family protein	Escherichia coli ECA-O157
6253	EC2772a_80c00950			2,5-diketo-D-gluconic acid reductase A	Escherichia coli 2772a
6254	EC2772a_80c01030			outer membrane autotransporter barrel domain protein	Escherichia coli 2772a
6255	P4NR_30c00040			hypothetical protein	Escherichia coli P4-NR
6256	MPEC4839_79c00110			hypothetical protein	Escherichia coli MPEC4839
6257	MPEC4839_79c00120			hypothetical protein	Escherichia coli MPEC4839
6258	EC1303_95p00900			hypothetical protein	Escherichia coli 1303-plasmid p1303 95
6259	MPEC4969_94c00010			host specificity protein J	Escherichia coli MPEC4969
6260	MPEC4839_66c00630			integrase	Escherichia coli MPEC4839
6261	UVM2_105c00130			phage repressor protein	Escherichia coli UVM2
6262	MPEC4839_66c00650			regulatory phage protein Cox	Escherichia coli MPEC4839
6263	EC2772a_92c00260			hypothetical protein	Escherichia coli 2772a
6264	EC2772a_92c00250			N-acetyltransferase GCN5	Escherichia coli 2772a
6265	UVM2_23c00030			caudovirales tail fibre assembly protein	Escherichia coli UVM2
6266	UVM2_49c00040			RecT family protein	Escherichia coli UVM2
6267	UVM2_79c00010			hypothetical protein	Escherichia coli UVM2
6268	EC2772a_12c00030			RhsC protein in rhs element	Escherichia coli 2772a
6269	EC2772a_19c00420			hypothetical protein	Escherichia coli 2772a
6270	EC2772a_19c00430			putative integral membrane protein	Escherichia coli 2772a
6271	E1470_c14540			hypothetical protein	Escherichia coli ECC-1470
6272	EC2772a_34c01470			putative ankyrin repeat regulatory protein	Escherichia coli 2772a
6273	EC2772a_34c01480			putative ankyrin repeat regulatory protein	Escherichia coli 2772a
6274	EC2772a_55c00010			RhsD protein in rhs element	Escherichia coli 2772a
6275	E1470_c39500			hypothetical protein	Escherichia coli ECC-1470
6276	EC2772a_59c00250			hypothetical protein	Escherichia coli 2772a
6277	E1470_c39530			hypothetical protein	Escherichia coli ECC-1470
6278	EC2772a_65c01590			transposase	Escherichia coli 2772a
6279	E1470_c04430			Sel1 repeat protein	Escherichia coli ECC-1470
6280	E1470_c04440			putative acetyltransferase	Escherichia coli ECC-1470
6281	E1470_c04450			hypothetical protein	Escherichia coli ECC-1470
6282	EC2772a_92c00240			putative transposase	Escherichia coli 2772a
6283	RIKO2299_105c00320			portal protein B (minor capsid protein B) from bacteriophage origin	Escherichia coli RiKo 2299/09
6284	EC2772a_14c00030			Rhs element Vgr protein	Escherichia coli 2772a
6285	RIKO2299_53c01140			putative outer membrane protein	Escherichia coli RiKo 2299/09
6286	P4O32_11c01370			sugar kinase	Escherichia coli O32:H37 P4
6287	RIKO2299_58c00600			hypothetical protein	Escherichia coli RiKo 2299/09
6288	E1470_c16090	dicA		putative regulator for DicB	Escherichia coli ECC-1470
6289	EC2772a_18c00010			Rhs family protein	Escherichia coli 2772a
6290	P4NR_26c00020			hypothetical protein	Escherichia coli P4-NR
6291	P4NR_28c00490			multidrug transporter membrane\ATP-binding components	Escherichia coli P4-NR
6292	P4NR_2c00950			putative hydrogenase 4 membrane subunit	Escherichia coli P4-NR
6293	P4NR_2c00960	hyfD		hydrogenase 4 subunit D	Escherichia coli P4-NR
6294	ECCZ_11c10330			phage terminase large subunit	Escherichia coli ECC-Z
6295	EC1303_c16880	insF1_5		IS3 transposase B	Escherichia coli 1303
	EC1303_c30970	insF1_6		IS3 transposase B	Escherichia coli 1303
	EC1303_c45370	insF1_8		IS3 transposase B	Escherichia coli 1303
6296	RIKO2305_32c03810			putative integrase	Escherichia coli RiKo 2305/09
6297	RIKO2340_199c00010			transposase IS66 family protein	Escherichia coli RiKo 2340/09
6298	MPEC4969_94c00060	dcm_2	2.1.1.37	DNA cytosine methyltransferase	Escherichia coli MPEC4969
6299	D611729_156c00010			transcriptional regulator YcjW	Escherichia coli D6-117.29
6300	UVM2_113c00010	yfdM		putative methyltransferase	Escherichia coli UVM2
6301	D611729_15c00030			recombination protein ninB from phage origin	Escherichia coli D6-117.29
6302	D611707_9c02220			WGR domain-containing protein	Escherichia coli D6-117.07
6303	MPEC4839_40c00010			hypothetical protein	Escherichia coli MPEC4839
6304	D611729_204c00010			hypothetical protein	Escherichia coli D6-117.29
6305	D611729_221c00010		4.2.1.9	dihydroxy-acid dehydratase	Escherichia coli D6-117.29
6306	D611729_241c00010			copper-binding protein	Escherichia coli D6-117.29
6307	D611729_26c00010	fruK_1		fructose-1-phosphate kinase	Escherichia coli D6-117.29
6308	MPEC4969_60c00300			putative outer membrane protein	Escherichia coli MPEC4969
6309	D611729_365c00010			hypothetical protein	Escherichia coli D6-117.29
6310	D611729_385c00050			hypothetical protein	Escherichia coli D6-117.29
6311	D611729_407c00010	solA	1.5.3.-	N-methyltryptophan oxidase	Escherichia coli D6-117.29
6312	D611729_428c00020			hypothetical protein	Escherichia coli D6-117.29
6313	D611729_428c00030			hypothetical protein	Escherichia coli D6-117.29
6314	MPEC4839_39c01600	fryA		putative PTS enzyme, Hpr component/enzyme I component/enzyme IIA component	Escherichia coli MPEC4839
6315	D611729_463c00010		3.1.2.6	hydroxyacylglutathione hydrolase	Escherichia coli D6-117.29
6316	D611729_475c00050			hypothetical protein	Escherichia coli D6-117.29
6317	D611707_12c06110		1.2.1.12	glyceraldehyde 3-phosphate dehydrogenase C	Escherichia coli D6-117.07
6318	D611707_12c06100		1.2.1.12	glyceraldehyde 3-phosphate dehydrogenase C	Escherichia coli D6-117.07
6319	D611729_555c00020		1.3.1.34	2;4-dienoyl-CoA reductase	Escherichia coli D6-117.29
6320	D611311_15c00010			hypothetical protein	Escherichia coli D6-113.11
6321	D611729_624c00030			hemin-binding lipoprotein	Escherichia coli D6-117.29
6322	D611729_633c00010			hypothetical protein	Escherichia coli D6-117.29
6323	D611311_73c00800			hypothetical protein	Escherichia coli D6-113.11
6324	D611729_66c00080	ynjC		ABC transporter permease	Escherichia coli D6-117.29
6325	D611707_37c02660			hydrolase	Escherichia coli D6-117.07
6326	D611707_37c02650			hydrolase	Escherichia coli D6-117.07
6328	D611729_772c00030			abortive infection protein	Escherichia coli D6-117.29
6329	EC1303_c10810	tnpR		IS10 transposase	Escherichia coli 1303
	EC1303_c10910	tnpL		IS10 transposase	Escherichia coli 1303
6330	EC1303_c10820	tetD		tetracycline resistance protein D	Escherichia coli 1303
6331	EC1303_c10830	tetC		tetracycline resistance protein C	Escherichia coli 1303
6332	EC1303_c10840	tetB		tetracycline resistance determinant	Escherichia coli 1303
6333	EC1303_c10850	tetR		tetracycline repressor protein TetR	Escherichia coli 1303
6334	EC1303_c10860	ybdA		ArsR family transcriptional regulator	Escherichia coli 1303
6335	EC1303_c10870			regulatory protein in the aminoacid metabolism	Escherichia coli 1303
6336	EC1303_c10880			monooxygenase	Escherichia coli 1303
6337	D611729_801c00010	pyrB	2.1.3.2	aspartate carbamoyltransferase	Escherichia coli D6-117.29
6338	D611729_803c00010			hypothetical protein	Escherichia coli D6-117.29
6339	D611729_811c00010		2.7.1.69	PTS system; mannitol (cryptic)-specific IIBC component	Escherichia coli D6-117.29
6340	D611729_87c00020			hypothetical protein	Escherichia coli D6-117.29
6341	D611729_87c00030	trbL		P-type conjugative transfer protein TrbL	Escherichia coli D6-117.29
6342	D611729_87c00040			hypothetical protein	Escherichia coli D6-117.29
6343	D611729_87c00050	trbJ_1		conjugal transfer protein TrbJ	Escherichia coli D6-117.29
6344	D611729_87c00060			putative plasmid conjugation system NikA protein	Escherichia coli D6-117.29
6346	EC1303_c46030	rzpD		putative murein endopeptidase	Escherichia coli 1303
6347	MPEC4969_94c00090			hypothetical protein	Escherichia coli MPEC4969
6348	E1470_c02710			hypothetical protein	Escherichia coli ECC-1470
6349	MPEC4839_63c00010			P4 family phage/plasmid primase	Escherichia coli MPEC4839
6350	MPEC4839_86c00030			tail fiber protein	Escherichia coli MPEC4839
6351	D611311_28c00010			hypothetical protein	Escherichia coli D6-113.11
6353	D611311_65c01480	fbpC		ferric transporter ATP-binding subunit	Escherichia coli D6-113.11
6355	MPEC4969_98c00310			hypothetical protein	Escherichia coli MPEC4969
6357	D611311_74c00690			transcriptional regulator YdiP	Escherichia coli D6-113.11
6358	E1470_c21800	gpC		immunity repressor (GpC)	Escherichia coli ECC-1470
6359	D611311_85c00360	eutA		reactivating factor for ethanolamine ammonia lyase	Escherichia coli D6-113.11
6360	MPEC4969_119c00010			transposase, ORF A, IS3 family, IS407 group	Escherichia coli MPEC4969
6361	MPEC4969_119c00020			hypothetical protein	Escherichia coli MPEC4969
6362	MPEC4969_32c00010			IS621, transposase	Escherichia coli MPEC4969
6363	MPEC4969_83c00030			Rhs element protein	Escherichia coli MPEC4969
6364	ECA0157_224c00080			hypothetical protein	Escherichia coli ECA-O157
6365	ECA0157_224c00070			hypothetical protein	Escherichia coli ECA-O157
6366	ECA727_403c00010	tnpA		hypothetical protein	Escherichia coli ECA-727
6367	ECA727_403c00020			acyl-coenzyme A:6-aminopenicillanic acid acyl-transferase	Escherichia coli ECA-727
6368	ECA727_20c00020			hypothetical protein	Escherichia coli ECA-727
6369	ECA727_249c00020			putative transposase	Escherichia coli ECA-727
6370	ECA727_98c00030			IS629; transposase orfB; truncation	Escherichia coli ECA-727
6371	ECA727_455c00010			hypothetical protein	Escherichia coli ECA-727
6373	ECA727_157c00170	recF_1		DNA replication and repair protein RecF	Escherichia coli ECA-727
6376	ECA727_483c00090		4.1.1.17	ornithine decarboxylase	Escherichia coli ECA-727
6377	EC1303_c10890			putative sodium/glutamate symporter	Escherichia coli 1303
6378	ECA727_403c00080			hypothetical protein	Escherichia coli ECA-727
6379	EC1303_c10900			putative transcriptional regulator	Escherichia coli 1303
6380	ECA727_523c00050			glycoprotein with ribonuclease inhibitor domain (yddK) (modular protein)	Escherichia coli ECA-727
6381	ECA727_44c00090	fliC		flagellin	Escherichia coli ECA-727
6382	ECA727_489c00010			hypothetical protein	Escherichia coli ECA-727
6383	ECA727_432c00010			ABC transporter	Escherichia coli ECA-727
6384	ECA727_404c00010			hypothetical protein	Escherichia coli ECA-727
6385	MPEC4839_74c00970			putative phage integrase	Escherichia coli MPEC4839
6386	EC1303_c03880			hypothetical protein	Escherichia coli 1303
6387	EC1303_c08610			hypothetical protein	Escherichia coli 1303
6388	EC1303_c08620			putative DNA protecting protein DprA	Escherichia coli 1303
6389	EC1303_c44970	mcrB	3.1.21.4	5-methylcytosine-specific restriction enzyme McrBC, subunit McrB	Escherichia coli 1303
6390	EC1303_c44980	mcrC	3.1.21.4	5-methylcytosine-specific restriction enzyme McrBC, subunit McrC	Escherichia coli 1303
6391	ECA0157_748c00010			phage protein	Escherichia coli ECA-O157
6392	D611707_31c01280	yjjJ		HipA family protein	Escherichia coli D6-117.07
6393	ECA727_46c00010			hypothetical protein	Escherichia coli ECA-727
6394	ECA727_262c00600			hypothetical protein	Escherichia coli ECA-727
6395	ECA727_262c00450			lambda genome from map unit 74 backward to map unit 67	Escherichia coli ECA-727
6396	MPEC4839_100c00040			holin	Escherichia coli MPEC4839
6397	UVM2_123c00030			terminase, small subunit	Escherichia coli UVM2
6398	UVM2_123c00020			terminase large subunit	Escherichia coli UVM2
6399	UVM2_132c00010			bacteriophage protein	Escherichia coli UVM2
6400	ECA727_59c00080			DNA primase	Escherichia coli ECA-727
6401	ECA727_274c00010			autotransporter (AT) family porin	Escherichia coli ECA-727
6402	EC2772a_65c00920			hypothetical protein	Escherichia coli 2772a
6403	EC2772a_65c01010			hypothetical protein	Escherichia coli 2772a
6404	UVM2_105c00220			hypothetical protein	Escherichia coli UVM2
6405	UVM2_121c00030	quuD		putative antitermination protein	Escherichia coli UVM2
6406	UVM2_122c00060			phage NinH protein	Escherichia coli UVM2
6407	UVM2_22c01170			phage regulatory protein CII	Escherichia coli UVM2
6408	MPEC4839_79c00020			host specificity protein J	Escherichia coli MPEC4839
6409	UVM2_48c00520			putative toxin YafO	Escherichia coli UVM2
6410	UVM2_48c00530			hypothetical protein	Escherichia coli UVM2
6411	UVM2_62c00020	ban	3.6.4.12	replicative DNA helicase	Escherichia coli UVM2
6412	UVM2_62c00120			reguratory protein	Escherichia coli UVM2
6413	UVM2_62c00130			host killing protein	Escherichia coli UVM2
6414	UVM2_62c00140			hypothetical protein	Escherichia coli UVM2
6415	UVM2_62c00170	abc		anti-RecBCD protein 2	Escherichia coli UVM2
6416	UVM2_75c00010			hypothetical protein	Escherichia coli UVM2
6417	UVM2_94c00070	arpA		ankyrin	Escherichia coli UVM2
6418	D611311_29c00010			putative tail fiber protein	Escherichia coli D6-113.11
	D611311_70c00770			putative tail fiber protein	Escherichia coli D6-113.11
6419	E1470_c18320			putative IS609 transposase TnpA	Escherichia coli ECC-1470
6420	MPEC4839_121c00070			phage tail protein I	Escherichia coli MPEC4839
6421	D611311_60c00200	gadB_1	4.1.1.15	glutamate decarboxylase beta	Escherichia coli D6-113.11
	D611311_71c00410	gadB_2	4.1.1.15	glutamate decarboxylase beta	Escherichia coli D6-113.11
6422	D611311_75c00550			transcriptional regulator	Escherichia coli D6-113.11
	D611311_75c00560			transcriptional regulator	Escherichia coli D6-113.11
6423	D611311_76c00040		4.2.1.47	GDP-mannose 4;6-dehydratase	Escherichia coli D6-113.11
	D611311_77c00130		4.2.1.47	GDP-mannose 4;6-dehydratase	Escherichia coli D6-113.11
6424	ECA727_88c00020			outer membrane autotransporter	Escherichia coli ECA-727
6425	E1470_c33580			hypothetical protein	Escherichia coli ECC-1470
6426	MPEC4839_75c00330			hypothetical protein	Escherichia coli MPEC4839
6427	ECA727_304c00080	manC	2.7.7.22	mannose-1-phosphate guanylyltransferase	Escherichia coli ECA-727
6428	ECA0157_1000c00030			inner membrane protein	Escherichia coli ECA-O157
6429	ECA0157_1011c00010			hypothetical protein	Escherichia coli ECA-O157
6430	ECA0157_1016c00010		1.2.1.2	formate dehydrogenase; nitrate-inducible; major subunit	Escherichia coli ECA-O157
	ECA0157_908c00010	fdoG	1.2.1.2	formate dehydrogenase-O, large subunit	Escherichia coli ECA-O157
6431	ECA0157_1105c00020			ABC transporter permease	Escherichia coli ECA-O157
6432	ECA0157_1105c00030			ABC transporter permease	Escherichia coli ECA-O157
6433	ECA0157_1123c00050			ethanolamine utilization protein EutQ	Escherichia coli ECA-O157
6434	ECA0157_1138c00030			hypothetical protein	Escherichia coli ECA-O157
6435	ECA0157_116c00030			putative fimbrial chaperone	Escherichia coli ECA-O157
6436	ECA0157_118c00010	ycdU		inner membrane protein	Escherichia coli ECA-O157
6437	ECA0157_137c00040			sensor protein	Escherichia coli ECA-O157
6438	ECA0157_201c00180			outer membrane protein assembly factor YaeT	Escherichia coli ECA-O157
6439	ECA0157_275c00040	ycbL		metal-binding hydrolase	Escherichia coli ECA-O157
6440	ECA0157_280c00020			hypothetical protein	Escherichia coli ECA-O157
6441	ECA0157_282c00010			hypothetical protein	Escherichia coli ECA-O157
6442	ECA0157_364c00030			sulfatase	Escherichia coli ECA-O157
6443	ECA0157_405c00020			electron transport protein YccM	Escherichia coli ECA-O157
6444	ECA0157_417c00010		1.7.99.4	respiratory nitrate reductase 2 subunit beta	Escherichia coli ECA-O157
6445	ECA0157_433c00240	ygfP_1	3.5.4.3	guanine deaminase	Escherichia coli ECA-O157
6446	ECA0157_465c00010	aroF	2.5.1.54	phospho-2-dehydro-3-deoxyheptonate aldolase	Escherichia coli ECA-O157
6447	ECA0157_467c00020	gcl	4.1.1.47	glyoxylate carboligase	Escherichia coli ECA-O157
6448	ECA0157_613c00010	ynfF_2		dimethyl sulfoxide reductase subunit YnfF	Escherichia coli ECA-O157
6449	ECA0157_756c00060			protein YdiA	Escherichia coli ECA-O157
6450	E1470_c02670			hypothetical protein	Escherichia coli ECC-1470
6451	ECA0157_760c00010			hypothetical protein	Escherichia coli ECA-O157
6452	ECA0157_760c00030			regulatory protein	Escherichia coli ECA-O157
[truncated: 7,063 more rows]

## Sheet: unspecific
# OG#	ID	gene	EC_number	product	organism
16	EC1303_c12570			terminase large subunit (Gp2)	Escherichia coli 1303
	EC1303_c46070			DNA packaging protein of prophage; terminase large subunit	Escherichia coli 1303
18	EC1303_109p00660	psiA		plasmid SOS inhibition protein A	Escherichia coli 1303-plasmid p1303 109
21	EC1303_109p00220			IS66 family transposase orfA	Escherichia coli 1303-plasmid p1303 109
	EC1303_109p01110			transposase	Escherichia coli 1303-plasmid p1303 109
27	EC1303_c12490			putative phage holin	Escherichia coli 1303
32	RIKO2299_12c00020	tfaQ_1		putative tail fiber assembly protein	Escherichia coli
	RIKO2299_48c00940	tfaQ_2		putative tail fiber assembly protein	Escherichia coli
38	EC1303_109p00620	ssb		single-stranded DNA-binding protein	Escherichia coli 1303-plasmid p1303 109
40	EC1303_c16150	insC1_1		IS2 repressor TnpA	Escherichia coli 1303
51	RIKO2340_200c00070		2.1.1.72	putative methylase	Escherichia coli
68	EC1303_c08970	cbeA_1		antitoxin of the CbtA-CbeA toxin-antitoxin system	Escherichia coli 1303
	EC1303_c11230	cbeA_2		antitoxin of the CbtA-CbeA toxin-antitoxin system	Escherichia coli 1303
	EC1303_c21840	cbeA_3		antitoxin of the CbtA-CbeA toxin-antitoxin system	Escherichia coli 1303
	EC1303_c38790	cbeA_4		antitoxin of the CbtA-CbeA toxin-antitoxin system	Escherichia coli 1303
73	EC1303_c08990			hypothetical protein	Escherichia coli 1303
	EC1303_c11250			hypothetical protein	Escherichia coli 1303
	EC1303_c38810			hypothetical protein	Escherichia coli 1303
74	EC1303_c09000			hypothetical protein	Escherichia coli 1303
	EC1303_c11260			hypothetical protein	Escherichia coli 1303
	EC1303_c38820			hypothetical protein	Escherichia coli 1303
88	EC1303_c12510			putative peptidoglycan domain protein	Escherichia coli 1303
98	EC13107_108c00010			plasmid protein	Escherichia coli
	EC13107_140c00060			plasmid protein	Escherichia coli
	EC13107_269c00080			plasmid protein	Escherichia coli
104	EC13107_140c00030			adenine-specific DNA methylase	Escherichia coli
106	EC1303_109p00570			hypothetical protein	Escherichia coli 1303-plasmid p1303 109
111	EC1303_c12450	rusA	3.1.22.4	endodeoxyribonuclease RUS (holliday junction resolvase)	Escherichia coli 1303
132	EC1303_c22220	rmlB	4.2.1.46	dTDP-glucose 4,6-dehydratase	Escherichia coli 1303
	EC1303_c40120	rffG	4.2.1.46	dTDP-glucose 4,6-dehydratase	Escherichia coli 1303
133	EC1303_c22690	atlT		D-arabitol membrane transporter	Escherichia coli 1303
	EC1303_c22760	rbtT		ribitol transporter	Escherichia coli 1303
150	RIKO2340_109c00080			putative restriction methylase	Escherichia coli
	RIKO2340_91c00040			putative restriction methylase	Escherichia coli
270	EC13107_57c01110			putative outer membrane protein	Escherichia coli
272	RIKO2340_58c01260	yfcQ		putative fimbrial-like adhesin protein	Escherichia coli
273	RIKO2340_58c01270	yfcR		putative fimbrial-like adhesin protein	Escherichia coli
274	EC1303_c16080	ydeT		putative outer membrane protein	Escherichia coli 1303
334	RIKO2340_108c00120	yafQ		translation inhibitor toxin of toxin-antitoxin pair YafQ/DinJ	Escherichia coli
335	RIKO2340_108c00130	dinJ		antitoxin of YafQ-DinJ toxin-antitoxin system	Escherichia coli
337	EC1303_c15100			autotransporter (AT) family porin	Escherichia coli 1303
385	EC1303_c42770			hypothetical protein	Escherichia coli 1303
472	EC13107_57c00480			von Willebrand factor type A domain-containing protein	Escherichia coli
473	EC13107_255c00240	hsdR	3.1.21.3	type I restriction-modification enzyme R subunit	Escherichia coli
478	RIKO2340_70c00590	mqsA		antitoxin of the MqsRA toxin-antitoxin system and DNA-binding transcriptional repressor	Escherichia coli
479	EC1303_c31700	mqsR		GCU-specific mRNA interferase toxin of the MqsRA toxin-antitoxin system	Escherichia coli 1303
485	EC1303_c21630			hypothetical protein	Escherichia coli 1303
563	RIKO2340_15c00020	ybfC		putative periplasmic protein	Escherichia coli
564	EC13107_10c00010	ybfO		rhs-like protein	Escherichia coli
631	RIKO2340_61c00770	hyfD		hydrogenase 4, membrane subunit	Escherichia coli
694	EC1303_c22680			putative phosphoglycolate phosphatase	Escherichia coli 1303
695	EC1303_c22700	xylB_1	2.7.1.17	xylulokinase	Escherichia coli 1303
696	EC1303_c22710	atlD		mannitol dehydrogenase	Escherichia coli 1303
697	EC1303_c22720	atlR		D-arabitol repressor	Escherichia coli 1303
698	EC1303_c22730	rbtR		ribitol operon repressor	Escherichia coli 1303
699	EC1303_c22740	rbtD	1.1.1.56	ribitol 2-dehydrogenase	Escherichia coli 1303
700	EC1303_c22750	rtlK		ribitol kinase	Escherichia coli 1303
763	E1470_c43460			TRAP transporter solute receptor, DctP family protein	Escherichia coli ECC-1470
764	E1470_c43470			TRAP transporter, DctM subunit	Escherichia coli ECC-1470
765	E1470_c43480			TRAP transporter, DctQ-like membrane protein	Escherichia coli ECC-1470
776	EC13107_147c00040			integral membrane protein; sugar permease	Escherichia coli
777	EC13107_147c00050	yjhU		putative DNA-binding transcriptional regulator	Escherichia coli
778	EC13107_147c00060	yjhF		putative transporter	Escherichia coli
779	EC13107_147c00070	yjhG		predicted dehydratase	Escherichia coli
780	EC13107_147c00080	yjhH		putative lyase/synthase	Escherichia coli
781	EC13107_147c00090	yjhI		putative DNA-binding transcriptional regulator	Escherichia coli
782	EC13107_147c00100	sgcR		putative DNA-binding transcriptional regulator	Escherichia coli
783	EC13107_147c00110	sgcE		epimerase	Escherichia coli
784	EC13107_147c00120	sgcA		putative phosphotransferase enzyme IIA component	Escherichia coli
785	EC13107_147c00130	sgcQ		putative nucleoside triphosphatase	Escherichia coli
786	EC13107_147c00140	sgcC		putative phosphotransferase enzyme IIC component	Escherichia coli
787	EC13107_147c00150	sgcB		putative enzyme IIB component of PTS	Escherichia coli
788	EC13107_147c00160	sgcX		putative endoglucanase with Zn-dependent exopeptidase domain protein	Escherichia coli
789	EC13107_147c00170	yjhP		putative methyltransferase	Escherichia coli
790	EC13107_147c00180	yjhQ		putative acetyltransferase	Escherichia coli
791	EC13107_147c00190			hypothetical protein	Escherichia coli
792	EC13107_147c00200	yjhR		putative frameshift suppressor	Escherichia coli
881	EC13107_255c00230	mrr		methylated adenine and cytosine restriction protein	Escherichia coli
935	RIKO2340_21c01490	pgaA		biofilm adhesin polysaccharide PGA secretin, OM porin	Escherichia coli
936	RIKO2340_21c01500	ycdT	2.7.7.65	diguanylate cyclase, membrane-anchored	Escherichia coli
986	EC1303_c00550			hypothetical protein	Escherichia coli 1303
1003	EC1303_c16910			hypothetical protein	Escherichia coli 1303
1004	EC13107_255c00300			putative DEAD-box helicase-like protein	Escherichia coli
1012	EC13107_47c00370			hypothetical protein	Escherichia coli
1104	RIKO2299_52c00020	cpsB	2.7.7.22	mannose-1-phosphate guanyltransferase	Escherichia coli
1117	EC13107_50c00280			carbohydrate kinase	Escherichia coli
1118	EC13107_50c00290			cytoplasmic protein	Escherichia coli
1119	EC1303_c21600			putative phosphotriesterase	Escherichia coli 1303
1132	RIKO2340_69c00050			hypothetical protein	Escherichia coli
1133	RIKO2340_69c00060	fecE		ferric dicitrate ABC transporter, ATP binding subunit	Escherichia coli
1134	RIKO2340_69c00070	fecD		ferric dicitrate ABC transporter, membrane subunit	Escherichia coli
1135	RIKO2340_69c00080	fecC		ferric dicitrate ABC transporter, membrane subunit	Escherichia coli
1136	RIKO2340_69c00090	fecB		ferric dicitrate ABC transporter, periplasmic binding protein	Escherichia coli
1175	RIKO2331_58c00930	cspF		cold shock protein	Escherichia coli
1187	EC13107_4c00280			hypothetical protein	Escherichia coli
1194	RIKO2340_45c01980	ydjE		putative transporter	Escherichia coli
1195	RIKO2340_45c01990	ydjF		putative DNA-binding transcriptional regulator	Escherichia coli
1196	RIKO2340_45c02000	ydjG		alpha-keto reductase, NADH-dependent	Escherichia coli
1213	EC1303_c05540	hokE_1		toxic polypeptide, small	Escherichia coli 1303
1245	EC13107_57c00510			hypothetical protein	Escherichia coli
1246	EC13107_57c00520			hypothetical protein	Escherichia coli
1247	EC13107_57c00530	yfbP		TPR-like repeats-containing protein	Escherichia coli
1269	EC13107_35c00250			transposase, IS4 family protein	Escherichia coli
1271	RIKO2340_36c00110	ychG		transposase	Escherichia coli
1300	EC1303_c34700	gspC		general secretory pathway component, cryptic	Escherichia coli 1303
1302	EC1303_c34680	gspB		calcium-binding protein required for initiation of chromosome replication	Escherichia coli 1303
1335	E1470_c02700	cbeA		antitoxin of the CbtA-CbeA toxin-antitoxin system	Escherichia coli ECC-1470
1336	RIKO2340_58c00350	rhmA		2-keto-3-deoxy-L-rhamnonate aldolase	Escherichia coli
1337	RIKO2340_58c00360	rhmT		putative L-rhamnonate transporter	Escherichia coli
1338	RIKO2340_58c00370	rhmD		L-rhamnonate dehydratase	Escherichia coli
1347	RIKO2308_32c00320	dinI		DNA damage-inducible protein I	Escherichia coli
1532	RIKO2340_99c00250			hypothetical protein	Escherichia coli
1548	RIKO2340_38c00040	ydbD		family putative periplasmic methylglyoxal resistance protein	Escherichia coli
1575	EC13107_104c00750			Gnt-II system L-idonate transporter	Escherichia coli
1576	EC13107_104c00740	idnR		L-idonate regulatory protein	Escherichia coli
1652	RIKO2340_101c00270	yjeO		inner membrane protein	Escherichia coli
1653	RIKO2340_101c00260			hypothetical protein	Escherichia coli
1723	RIKO2340_21c01460	pgaD		biofilm PGA synthase PgaCD, regulatory subunit	Escherichia coli
1748	EC1303_c33630	gltF		periplasmic protein	Escherichia coli 1303
1749	EC1303_c33640	yhcA		putative periplasmic chaperone protein	Escherichia coli 1303
1750	EC1303_c33650	yhcD		putative outer membrane fimbrial subunit usher protein	Escherichia coli 1303
1751	EC1303_c33660			hypothetical protein	Escherichia coli 1303
1752	EC13107_69c00030	yhcF		putative transcriptional regulator	Escherichia coli
1795	EC13107_49c01690			hypothetical protein	Escherichia coli
1796	EC13107_49c01680			betaine-carnitine-choline transporter family member BetU	Escherichia coli
1815	EC13107_44c00160	yneF		putative membrane-bound diguanylate cyclase	Escherichia coli
1987	RIKO2299_48c00930	yodB		putative cytochrome	Escherichia coli
1995	RIKO2340_45c03860	yedR		inner membrane protein	Escherichia coli
2053	EC1303_c04940			hypothetical protein	Escherichia coli 1303
2054	EC13107_6c00030			RhsD protein in rhs element	Escherichia coli
2060	EC13107_94c00340			hypothetical protein	Escherichia coli
2233	EC1303_c37790	waaB	2.4.1.-	UDP-D-galactose:(glucosyl)lipopolysaccharide-1, 6-D-galactosyltransferase	Escherichia coli 1303
2234	EC1303_c37780	waaR	2.4.1.44	UDP-D-galactose:(glucosyl)lipopolysaccharide- alpha-1,3-D-galactosyltransferase	Escherichia coli 1303
2235	EC1303_c37770	waaJ	2.4.1.58	UDP-D-glucose:(galactosyl)lipopolysaccharide glucosyltransferase	Escherichia coli 1303
2236	EC1303_c37760	waaY		lipopolysaccharide core biosynthesis protein	Escherichia coli 1303
2237	EC1303_c37750	waaZ		lipopolysaccharide core biosynthesis protein	Escherichia coli 1303
2248	EC13107_57c00490	yfbL		aminopeptidase	Escherichia coli
2329	EC13107_36c01420	intR		integrase	Escherichia coli
2330	EC13107_36c01430	ydaQ		Rac prophage protein	Escherichia coli
2331	EC13107_36c01440			hypothetical protein	Escherichia coli
2332	EC13107_144c00110			hypothetical protein	Escherichia coli
2333	EC13107_144c00100	ydaE		bacteriophage protein	Escherichia coli
2334	EC13107_144c00090	kil		FtsZ inhibitor protein	Escherichia coli
2408	EC1303_c23990	atoC		fused response regulator of ato operon, in two-component system with AtoS: response regulator/sigma54 interaction protein	Escherichia coli 1303
2463	RIKO2299_45c00030	intQ		putative lambdoid prophage Qin defective integrase	Escherichia coli
2464	RIKO2299_45c00020	xis		prophage excisionase	Escherichia coli
2466	EC1303_c06620			hypothetical protein	Escherichia coli 1303
2491	EC1303_c25790	yfeS		WGR domain protein	Escherichia coli 1303
2528	EC13107_147c00030	mtnB		L-fuculose phosphate aldolase	Escherichia coli
2607	EC13107_49c00580			hypothetical protein	Escherichia coli
2629	RIKO2340_108c00220			release factor H-coupled RctB family protein	Escherichia coli
2703	EC13107_3c00550			hypothetical protein	Escherichia coli
2766	RIKO2340_82c00310			membrane protein	Escherichia coli
2792	EC13107_40c00030			putative transposase	Escherichia coli
2799	E1470_c05590			phage exonuclease	Escherichia coli ECC-1470
	E1470_c24460		3.1.11.3	phage exonuclease	Escherichia coli ECC-1470
2805	EC13107_105c00120			hypothetical protein	Escherichia coli
2853	E1470_100p00870	trbD		conjugal transfer protein	Escherichia coli ECC-1470-plasmid pECC-1470 100
2856	EC1303_109p00850	traR		conjugal transfer protein	Escherichia coli 1303-plasmid p1303 109
2865	RIKO2351_252c00120	trbA		conjugal transfer protein	Escherichia coli
2898	EC13107_104c00850			putative membrane-associated, metal-dependent hydrolase	Escherichia coli
2899	E1470_c44110	intB		putative phage integrase	Escherichia coli ECC-1470
2900	EC13107_104c00810			hypothetical protein	Escherichia coli
2902	EC13107_104c00780	idnK	2.7.1.12	D-gluconate kinase	Escherichia coli
2903	EC13107_104c00770			L-idonate 5-dehydrogenase	Escherichia coli
2904	EC13107_104c00760		1.1.1.69	gluconate 5-dehydrogenase	Escherichia coli
2916	EC13107_42c00100			hypothetical protein	Escherichia coli
2917	RIKO2299_36c00100	yddK		putative glycoprotein	Escherichia coli
2967	EC1303_c29640			hypothetical protein	Escherichia coli 1303
2972	EC13107_34c01350			hypothetical protein	Escherichia coli
2983	EC13107_48c00570			putative ankyrin repeat regulatory protein	Escherichia coli
3003	EC13107_75c00010			Rhs family protein	Escherichia coli
3094	EC1303_c42320	yjaA		stress-induced protein	Escherichia coli 1303
3126	EC13107_7c00450			putative amidohydrolase	Escherichia coli
3147	EC13107_50c00270			transposase IS66 family protein	Escherichia coli
3154	RIKO2340_70c00580	ygiS		putative inner membrane ABC superfamily transporter permease	Escherichia coli
3161	EC1303_c34810	gspO	2.1.1.-;3.4.23.43	bifunctional prepilin leader peptidase/ methylase	Escherichia coli 1303
3233	EC1303_c37000	insK		IS150 transposase B	Escherichia coli 1303
3234	RIKO2340_158c00010	insJ		IS150 transposase A	Escherichia coli
3252	EC13107_77c00010			hypothetical protein	Escherichia coli
3342	RIKO2340_22c00020	ycdU		putative inner membrane protein	Escherichia coli
3369	RIKO2340_40c00060	hicA		mRNA interferase toxin of the HicAB toxin-antitoxin system	Escherichia coli
3373	RIKO2340_65c00560	epaO		type III secretion system protein	Escherichia coli
3410	RIKO2340_45c02020	ydjI		putative aldolase	Escherichia coli
3411	RIKO2340_45c02030	ydjJ		putative Zn-dependent NAD(P)-binding oxidoreductase	Escherichia coli
3464	E1470_100p00040			putative transcriptional regulator	Escherichia coli ECC-1470-plasmid pECC-1470 100
3488	RIKO2340_36c00410	yciQ		putative inner membrane protein	Escherichia coli
3504	RIKO2299_105c00350	nohD		DNA packaging protein	Escherichia coli
3510	EC1303_c01310	yadC		putative fimbrial-like adhesin protein	Escherichia coli 1303
3515	EC13107_48c01140	ydjL		putative Zn-dependent NAD(P)-binding oxidoreductase	Escherichia coli
3516	RIKO2331_58c00590	ydfK		cold shock gene, predicted DNA-binding transcriptional regulator	Escherichia coli
3517	RIKO2331_58c00600	pinQ		putative site-specific recombinase	Escherichia coli
3543	RIKO2299_46c00010	ydcM		putative IS609 transposase TnpB	Escherichia coli
3548	E1470_c30960	gspJ		type II secretion system protein J	Escherichia coli ECC-1470
3551	EC1303_c02200			hypothetical protein	Escherichia coli 1303
3597	EC13107_243c00040			hypothetical protein	Escherichia coli
3598	EC13107_243c00030	ythA		expressed protein	Escherichia coli
3599	EC13107_243c00020	yjhC		putative oxidoreductase	Escherichia coli
3600	EC13107_243c00010	yjhB		putative sialic acid transporter	Escherichia coli
3602	RIKO2340_192c00050			phage regulatory protein	Escherichia coli
3603	EC1303_c38550			hypothetical protein	Escherichia coli 1303
3609	RIKO2340_104c00010			IS66 Orf2-like protein	Escherichia coli
3610	EC13107_51c00310	rmlC		dTDP-4-dehydrorhamnose 3,5-epimerase	Escherichia coli
3611	EC13107_51c00320	rmlA	2.7.7.24	glucose-1-phosphate thymidylyltransferase	Escherichia coli
3612	EC13107_51c00330	rmlD	1.1.1.133	dTDP-4-dehydrorhamnose reductase	Escherichia coli
3657	E1470_c05540			hypothetical protein	Escherichia coli ECC-1470
3658	EC13107_140c00050			hypothetical protein	Escherichia coli
3659	EC1303_109p00700			hypothetical protein	Escherichia coli 1303-plasmid p1303 109
3660	EC13107_235c00010			hypothetical protein	Escherichia coli
	EC13107_239c00010			hypothetical protein	Escherichia coli
3664	EC13107_36c00060			hypothetical protein	Escherichia coli
3665	RIKO2299_127c00010			putative transposase	Escherichia coli
3692	EC1303_c22530			hypothetical protein	Escherichia coli 1303
3729	RIKO2340_138c00010			transposase	Escherichia coli
	RIKO2340_74c00010			transposase orfA	Escherichia coli
3777	RIKO2340_99c00400			hypothetical protein	Escherichia coli
3778	RIKO2340_99c00410			hypothetical protein	Escherichia coli
3798	RIKO2340_61c00820	hyfI	1.-.-.-	hydrogenase 4, Fe-S subunit	Escherichia coli
3808	EC1303_c25240	dsdX		D-serine transporter	Escherichia coli 1303
3809	EC13107_58c00330			bacterial regulatory helix-turn-helix, lysR family protein	Escherichia coli
3831	EC1303_c34840	chiA	3.2.1.14;3.2.1.17	periplasmic endochitinase	Escherichia coli 1303
3847	EC3234A_33c00530	stfR		putative tail fiber protein	Escherichia coli
3849	E1470_c02260	etsN		type VI secretion lipoprotein	Escherichia coli ECC-1470
3883	EC1303_c45330	symE		toxic peptide regulated by antisense sRNA symR	Escherichia coli 1303
3885	EC3234A_192c00100			hypothetical protein	Escherichia coli
3892	EC1303_109p00480	repE		replication initiation protein	Escherichia coli 1303-plasmid p1303 109
3893	EC3234A_100c00110	insB1_1		IS1 transposase B	Escherichia coli
3894	EC1303_c30920	insA_1		IS1 repressor protein InsA	Escherichia coli 1303
	EC1303_c31100	insA_2		IS1 repressor protein InsA	Escherichia coli 1303
3911	RIKO2340_58c00600	elaD		deubiquitinase	Escherichia coli
3923	RIKO2340_190c00020			putative GTPase	Escherichia coli
	RIKO2340_89c00010			putative GTPase	Escherichia coli
3926	EC13107_50c00310			hypothetical protein	Escherichia coli
3927	EC13107_50c00300			hypothetical protein	Escherichia coli
3941	RIKO2340_65c00470	eprJ		type III secretion apparatus protein EprJ	Escherichia coli
3952	E1470_c28420	cas1		CRISPR-associated endonuclease Cas1	Escherichia coli ECC-1470
3959	EC1303_c27760			hypothetical protein	Escherichia coli 1303
3960	EC1303_c27750			hypothetical protein	Escherichia coli 1303
3963	RIKO2299_88c00020			hypothetical protein	Escherichia coli
3966	RIKO2340_21c01470	pgaC		biofilm PGA synthase PgaCD, catalytic subunit	Escherichia coli
3967	EC13107_30c00450			hypothetical protein	Escherichia coli
3970	RIKO2340_95c00550	yigF		putative inner membrane protein	Escherichia coli
3975	EC1303_c19000			hypothetical protein	Escherichia coli 1303
3990	E1470_c02200	etsI		IcmF-like protein	Escherichia coli ECC-1470
3991	E1470_c02280	etsR		type VI secretion protein	Escherichia coli ECC-1470
3992	E1470_c02300	etsD		type VI secretion system lysozyme-like protein	Escherichia coli ECC-1470
3993	E1470_c02310	etsB		EvpB/family type VI secretion protein	Escherichia coli ECC-1470
4015	E1470_c39180	rffG	4.2.1.46	dTDP-glucose 4,6-dehydratase	Escherichia coli ECC-1470
4016	EC13107_93c00150			PemK-like protein	Escherichia coli
4029	EC1303_c14280			hypothetical protein	Escherichia coli 1303
4053	EC13107_94c00370			enterobactin synthetase component D	Escherichia coli
4080	RIKO2340_45c02010	ydjH		putative kinase	Escherichia coli
4091	EC13107_63c00230			alpha amylase	Escherichia coli
4105	EC1303_109p00230			putative transposase protein	Escherichia coli 1303-plasmid p1303 109
	EC1303_109p01120			IS66 Orf2-like protein	Escherichia coli 1303-plasmid p1303 109
4106	RIKO2340_200c00020			hypothetical protein	Escherichia coli
4107	EC1303_109p00590	yfgB		antirestriction protein	Escherichia coli 1303-plasmid p1303 109
4108	EC1303_109p00500	sopB		plasmid-partitioning protein SopB	Escherichia coli 1303-plasmid p1303 109
4109	EC1303_109p00490	sopA		plasmid-partitioning protein SopA	Escherichia coli 1303-plasmid p1303 109
4110	EC1303_109p00470	resD		resolvase	Escherichia coli 1303-plasmid p1303 109
4111	EC1303_109p00460	ccdB		toxin CcdB	Escherichia coli 1303-plasmid p1303 109
4112	EC1303_109p00450	ccdA		antitoxin CcdA	Escherichia coli 1303-plasmid p1303 109
4114	EC1303_c01340	yadM		putative fimbrial-like adhesin protein	Escherichia coli 1303
4119	EC1303_c13840			hypothetical protein	Escherichia coli 1303
4123	EC1303_c29870			hypothetical protein	Escherichia coli 1303
4129	EC1303_c24230			hypothetical protein	Escherichia coli 1303
4138	EC1303_c35720			putative transmembrane protein	Escherichia coli 1303
4139	EC1303_c40420	yigG		family inner membrane protein	Escherichia coli 1303
4150	EC13107_48c00580			putative ankyrin repeat regulatory protein	Escherichia coli
4153	EC13107_37c00540			transposase	Escherichia coli
4159	E1470_c02290	etsC		type VI secretion protein	Escherichia coli ECC-1470
4160	E1470_c02270	etsH		type VI secretion system FHA domain-containing protein	Escherichia coli ECC-1470
4176	EC13107_60c00010	hyfB		hydrogenase 4, membrane subunit	Escherichia coli
4179	EC13107_8c00110			hypothetical protein	Escherichia coli
4184	EC1303_c15630			hypothetical protein	Escherichia coli 1303
4186	EC13107_135c00030	insB1_2		IS1 transposase B	Escherichia coli
4189	EC1303_c01890	yaeF		putative lipoprotein	Escherichia coli 1303
4191	E1470_c44320	insI1		IS30 transposase	Escherichia coli ECC-1470
4193	EC2772a_60c00880			hypothetical protein	Escherichia coli
4199	RIKO2340_108c00320			putative integrase	Escherichia coli
4206	E1470_100p00730			IS100 transposase	Escherichia coli ECC-1470-plasmid pECC-1470 100
	E1470_c10300			transposase	Escherichia coli ECC-1470
4215	EC1303_c08880	flu_1		antigen 43 (Ag43) phase-variable biofilm formation autotransporter	Escherichia coli 1303
	EC1303_c11130	flu_2		antigen 43 (Ag43) phase-variable biofilm formation autotransporter	Escherichia coli 1303
4216	RIKO2340_190c00080			hypothetical protein	Escherichia coli
4217	EC1303_c03700	yaiT		outer membrane autotransporter barrel domain protein	Escherichia coli 1303
4219	EC13107_63c00220			alpha amylase	Escherichia coli
4224	RIKO2299_49c00080			ADP-heptose--LPS heptosyltransferase-like protein	Escherichia coli
4229	EC13107_49c00210			putative cytoplasmic protein	Escherichia coli
4230	RIKO2340_45c02040	ydjK		putative transporter	Escherichia coli
4234	EC1303_c16690	gnsB		multicopy suppressor of secG(Cs) and fabA6(Ts)	Escherichia coli 1303
4235	EC1303_c02210	yhhI_1		putative transposase	Escherichia coli 1303
	EC1303_c05350	yhhI_2		putative transposase	Escherichia coli 1303
	EC1303_c15650	ydcC		H repeat-associated putative transposase	Escherichia coli 1303
	EC1303_c36270	yhhI_3		putative transposase	Escherichia coli 1303
4236	EC1303_c06750	ybfL		putative transposase	Escherichia coli 1303
4262	EC1303_c12500			hypothetical protein	Escherichia coli 1303
4263	EC1303_c12480			putative transcriptional regulator	Escherichia coli 1303
4272	EC13107_34c01480			hypothetical protein	Escherichia coli
4273	E1470_c12070	hlyE		hemolysin E	Escherichia coli ECC-1470
4277	RIKO2340_21c01480	pgaB		poly-beta-1,6-N-acetyl-D-glucosamine (PGA) N-deacetylase outer membrane export lipoprotein	Escherichia coli
4280	EC13107_6c00010			RhsD protein in rhs element	Escherichia coli
4287	E1470_c05680	nmpC		outer membrane porin protein	Escherichia coli ECC-1470
4289	EC1303_109p00150			hypothetical protein	Escherichia coli 1303-plasmid p1303 109
4290	EC13107_269c00050			hypothetical protein	Escherichia coli
4291	EC1303_109p00530			hypothetical protein	Escherichia coli 1303-plasmid p1303 109
4292	EC1303_109p00520			hypothetical protein	Escherichia coli 1303-plasmid p1303 109
4293	EC13107_139c00010			ParB-like nuclease	Escherichia coli
	EC13107_237c00130			ParB-like nuclease	Escherichia coli
4295	EC1303_c00190			hypothetical protein	Escherichia coli 1303
4296	E1470_c45410			helix-turn-helix domain-containing protein	Escherichia coli ECC-1470
4304	RIKO2340_83c00020	yibA		putative lyase containing HEAT-repeat protein	Escherichia coli
4305	EC1303_c37410			Rhs family protein	Escherichia coli 1303
4306	EC1303_c38100	intS		putative integrase	Escherichia coli 1303
4307	E1470_c27100	alpA		DNA-binding transcriptional activator	Escherichia coli ECC-1470
4308	E1470_c27140			hypothetical protein	Escherichia coli ECC-1470
4309	E1470_c27150			putative prophage DNA primase	Escherichia coli ECC-1470
4310	EC13107_95c00130			hypothetical protein	Escherichia coli
4311	EC13107_262c00150	copB_1		putative copy number control protein CopB	Escherichia coli
4312	EC13107_40c00010			RhsD protein in rhs element	Escherichia coli
4313	RIKO2340_172c00010			replication protein	Escherichia coli
4314	RIKO2299_11c00440			lipoprotein	Escherichia coli
4318	EC1303_c06740	ybfQ		putative transposase	Escherichia coli 1303
4319	EC13107_37c00790			Rhs element Vgr protein	Escherichia coli
4320	RIKO2299_41c00040			minor tail protein M	Escherichia coli
4321	RIKO2299_41c00050			putative tail length tape measure protein	Escherichia coli
4322	RIKO2299_41c00060			minor tail protein T	Escherichia coli
4323	RIKO2299_41c00080			major tail protein V	Escherichia coli
4324	RIKO2299_41c00090			minor tail protein U	Escherichia coli
4325	RIKO2299_41c00100			minor tail protein Z	Escherichia coli
4326	RIKO2340_31c00590			putative antitermination protein Q of prophage	Escherichia coli
4332	E1470_c31020	gspD		type II secretion system protein D	Escherichia coli ECC-1470
4335	EC1303_c31000	insN		transposase insN for insertion sequence element IS911B	Escherichia coli 1303
4336	EC1303_c08890	yeeR		putative membrane protein	Escherichia coli 1303
4337	EC1303_c08900			hypothetical protein	Escherichia coli 1303
4339	RIKO2340_89c00030			hypothetical protein	Escherichia coli
4340	RIKO2340_91c00010	cbtA_2		toxin of the CbtA-CbeA toxin-antitoxin system	Escherichia coli
4341	EC1303_c08980	cbtA_1		toxin of the CbtA-CbeA toxin-antitoxin system	Escherichia coli 1303
	EC1303_c11240	cbtA_2		toxin of the CbtA-CbeA toxin-antitoxin system	Escherichia coli 1303
4343	RIKO2340_87c00060			transposase IS66 family protein	Escherichia coli
4356	EC1303_c12280	ydfA		uncharacterized protein	Escherichia coli 1303
4358	RIKO2351_174c00150			Q antiterminator encoded by prophage CP-933P	Escherichia coli
4360	EC1303_c38170			hexuronate transporter	Escherichia coli 1303
	EC1303_c44320			hexuronate transporter	Escherichia coli 1303
4365	EC1303_c12610			head decoration protein (gpD) (major capsid protein D)	Escherichia coli 1303
	EC1303_c46110			head decoration protein (gpD) (major capsid protein D)	Escherichia coli 1303
4369	EC1303_109p01050	trbH		TrbH	Escherichia coli 1303-plasmid p1303 109
4371	EC13107_212c00140	lomR		membrane protein	Escherichia coli
4372	EC13107_212c00150			putative phage tail fiber protein	Escherichia coli
4376	RIKO2340_194c00170			putative integrase	Escherichia coli
4377	RIKO2340_194c00160			ShiA-like protein	Escherichia coli
	RIKO2340_85c00160			ShiA-like protein	Escherichia coli
4378	RIKO2340_194c00140			hypothetical protein	Escherichia coli
4379	RIKO2340_192c00060			hypothetical protein	Escherichia coli
4380	RIKO2340_190c00030			hypothetical protein	Escherichia coli
4383	EC1303_c12750			host specificity protein J	Escherichia coli 1303
	EC1303_c46250			host specificity protein J	Escherichia coli 1303
4389	EC1303_c29730	orgB		oxygen-regulated invasion protein OrgB	Escherichia coli 1303
4397	RIKO2340_139c00010	insB1_4		IS1 transposase B	Escherichia coli
4404	EC13107_1c01040			hypothetical protein	Escherichia coli
4928	RIKO2340_148c00030			phosphoadenosine phosphosulfate reductase	Escherichia coli
4935	EC13107_17c00190			major capsid protein precursor (GpN)	Escherichia coli
4936	EC13107_17c00180			capsid scaffolding protein O	Escherichia coli
4937	EC13107_17c00170			terminase, ATPase subunit (GpP)	Escherichia coli
4938	EC1303_c21640			hypothetical protein	Escherichia coli 1303
4941	EC13107_34c01130			outer membrane autotransporter barrel domain protein	Escherichia coli
4942	EC13107_34c01140			outer membrane autotransporter barrel domain protein	Escherichia coli
4943	EC13107_17c00110			hypothetical protein	Escherichia coli
4944	EC13107_17c00100			phage replication protein	Escherichia coli
4945	EC1303_c34780	gspK		general secretory pathway component, cryptic	Escherichia coli 1303
4946	EC13107_49c01670			putative transposase	Escherichia coli
4948	EC13107_17c00070			hypothetical protein	Escherichia coli
4949	EC13107_17c00080	ybiI_2		DksA-type zinc finger protein	Escherichia coli
4950	EC1303_c31170			putative transposase	Escherichia coli 1303
4951	EC13107_17c00030			regulatory protein	Escherichia coli
4952	EC13107_16c00440			integrase	Escherichia coli
4954	E1470_c05560			hypothetical protein	Escherichia coli ECC-1470
	E1470_c24490			hypothetical protein	Escherichia coli ECC-1470
4956	E1470_c05580			hypothetical protein	Escherichia coli ECC-1470
	E1470_c24470			hypothetical protein	Escherichia coli ECC-1470
4968	EC13107_17c00210			tail assembly protein U	Escherichia coli
4970	RIKO2340_45c01910	ynjI		inner membrane protein	Escherichia coli
4972	RIKO2340_138c00110			hypothetical protein	Escherichia coli
4977	E1470_c25570			post-segregational-killing anti-toxin	Escherichia coli ECC-1470
5009	E1470_100p00720			transposase/IS protein	Escherichia coli ECC-1470-plasmid pECC-1470 100
	E1470_c10290			transposase/IS protein	Escherichia coli ECC-1470
5023	EC1303_c12520	bor		lipoprotein bor	Escherichia coli 1303
5035	EC13107_140c00040			hypothetical protein	Escherichia coli
5049	RIKO2340_200c00040			hypothetical protein	Escherichia coli
5057	EC1303_c43090	alsE		allulose-6-phosphate 3-epimerase	Escherichia coli 1303
5058	EC13107_68c00020			putative restriction methylase	Escherichia coli
5060	EC1303_c21670			putative phage regulatory protein AlpA	Escherichia coli 1303
5063	EC1303_c08870	yfjP		50S ribosome-binding GTPase family protein	Escherichia coli 1303
	EC1303_c11120			putative GTPase	Escherichia coli 1303
	EC1303_c21740			putative GTPase	Escherichia coli 1303
5064	EC1303_c46020	rrrD	3.2.1.17	lysozyme	Escherichia coli 1303
5065	EC13107_58c00040	rzpD_2		putative murein endopeptidase	Escherichia coli
5068	RIKO2340_104c00020			transposase	Escherichia coli
5069	EC13107_93c00060			hypothetical protein	Escherichia coli
5074	EC1303_109p00640			hypothetical protein	Escherichia coli 1303-plasmid p1303 109
5075	RIKO2299_29c00290	ydcA_1		putative periplasmic protein	Escherichia coli
5076	RIKO2299_29c00300			CI repressor	Escherichia coli
5077	EC13107_17c00040			regulatory CII family protein	Escherichia coli
5079	EC13107_17c00060			hypothetical protein	Escherichia coli
5080	EC13107_17c00090	dam_1	2.1.1.72	DNA adenine methyltransferase	Escherichia coli
5081	EC13107_17c00160			portal capsid protein Q (GpQ)	Escherichia coli
5082	EC13107_17c00220			gene late control D protein	Escherichia coli
5083	EC13107_17c00230			prophage P2 OGR-like protein	Escherichia coli
5084	EC1303_c12310	ydaT		uncharacterized protein	Escherichia coli 1303
5090	RIKO2340_176c00020			hypothetical protein	Escherichia coli
5096	EC1303_c11220			hypothetical protein	Escherichia coli 1303
5107	RIKO2340_194c00130			hypothetical protein	Escherichia coli
5108	RIKO2340_194c00120			hypothetical protein	Escherichia coli
5109	RIKO2340_194c00110			hypothetical protein	Escherichia coli
5110	RIKO2340_194c00100			putative transcriptional regulator	Escherichia coli
5111	RIKO2340_194c00090	tia		tia invasion determinant	Escherichia coli
5114	RIKO2340_87c00010	arcA	3.5.3.6	arginine deiminase	Escherichia coli
5115	RIKO2340_87c00020	arcC	2.7.2.2	carbamate kinase	Escherichia coli
5116	RIKO2340_87c00030	arcB	2.1.3.3	ornithine carbamoyltransferase, catabolic	Escherichia coli
5117	RIKO2340_87c00040	arcD		arginine/ornithine antiporter	Escherichia coli
5118	RIKO2340_87c00050	argR		putative arginine repressor	Escherichia coli
5130	EC1303_c21680			hypothetical protein	Escherichia coli 1303
5135	EC1303_c45880	ymfL		putative DNA-binding transcriptional regulator	Escherichia coli 1303
5136	EC1303_95p00270			putative tail fiber assembly protein gpT	Escherichia coli 1303-plasmid p1303 95
5148	RIKO2340_31c00640			hypothetical protein	Escherichia coli
5153	EC1303_c45920	yfdN		uncharacterized protein	Escherichia coli 1303
5154	E1470_c40760			transposase	Escherichia coli ECC-1470
5155	RIKO2299_78c00280	rspA_2		bifunctional D-altronate/D-mannonate dehydratase	Escherichia coli
5160	EC1303_c45830	yfdR		deoxyribonucleoside 5'-monophosphate phosphatase	Escherichia coli 1303
5167	E1470_c21460			putative tail fiber assembly protein G	Escherichia coli ECC-1470
5170	EC1303_95p00320	pin		DNA-invertase	Escherichia coli 1303-plasmid p1303 95
5173	RIKO2299_105c00190			putative single-stranded DNA-binding protein	Escherichia coli
5174	RIKO2299_105c00200			hypothetical protein	Escherichia coli
5176	E1470_c06270	hokE_1		toxic polypeptide, small	Escherichia coli ECC-1470
	E1470_c06280	hokE_2		toxic polypeptide, small	Escherichia coli ECC-1470
5177	E1470_c31060	yghJ		putative lipoprotein peptidase	Escherichia coli ECC-1470
5178	E1470_c21440			major tail sheath protein FI	Escherichia coli ECC-1470
5179	E1470_c21430			major tail sheath protein FII	Escherichia coli ECC-1470
5180	E1470_c21420			tail protein E (GpE)	Escherichia coli ECC-1470
5181	E1470_c21400			tail assembly protein U	Escherichia coli ECC-1470
5182	E1470_c21390			phage late control protein D	Escherichia coli ECC-1470
5183	EC2772a_1c00660			hypothetical protein	Escherichia coli
5185	RIKO2340_154c00020			nickel uptake substrate-specific transmembrane region	Escherichia coli
5186	RIKO2340_154c00010			outer membrane heme/hemoglobin receptor	Escherichia coli
5189	RIKO2340_182c00070			hypothetical protein	Escherichia coli
5190	EC1303_109p00280	int		site-specific recombinase	Escherichia coli 1303-plasmid p1303 109
5191	MPEC4969_128c00020			hypothetical protein	Escherichia coli
5193	RIKO2340_182c00020			putative transposase subunit	Escherichia coli
5195	E1470_c31010	gspE		type II secretion system protein E	Escherichia coli ECC-1470
5204	E1470_c21630			major capsid protein	Escherichia coli ECC-1470
5205	E1470_c21620			small terminase subunit M	Escherichia coli ECC-1470
5206	E1470_c21610			capsid completion protein (GpL)	Escherichia coli ECC-1470
5207	E1470_c21600			tail X family protein	Escherichia coli ECC-1470
5208	E1470_c21590			phage lysis holin Y	Escherichia coli ECC-1470
5209	E1470_c21580			lysozyme	Escherichia coli ECC-1470
5210	E1470_c21570			phage lysis protein LysA	Escherichia coli ECC-1470
5211	E1470_c21560			phage lysis regulatory protein, LysB family	Escherichia coli ECC-1470
5212	E1470_c21550			phage lysis protein LysC	Escherichia coli ECC-1470
5213	E1470_c21540			phage tail completion protein R	Escherichia coli ECC-1470
5214	E1470_c21510			baseplate assembly protein V	Escherichia coli ECC-1470
5215	E1470_c21500			baseplate assembly protein W	Escherichia coli ECC-1470
5216	E1470_c21490			baseplate assembly protein J	Escherichia coli ECC-1470
5217	E1470_c21480			phage tail protein I	Escherichia coli ECC-1470
5218	RIKO2305_84c00140			hypothetical protein	Escherichia coli
5219	RIKO2299_125c00130	sitA		ABC iron transport system, periplasmic binding protein	Escherichia coli
5220	RIKO2299_125c00120	sitB		ABC iron transport system, ATP-binding component	Escherichia coli
5221	RIKO2299_125c00110	sitC		ABC iron transport system, permease component	Escherichia coli
5222	RIKO2299_125c00100	sitD		ABC iron transport system, inner membrane component	Escherichia coli
5225	RIKO2340_186c00070	crcB		camphor resistance protein CrcB	Escherichia coli
5233	EC2772a_26c01790	ydfC		Qin prophage	Escherichia coli
5235	EC1303_c46260	lomR		membrane protein	Escherichia coli 1303
5236	EC1303_c45850	yfdP		uncharacterized protein	Escherichia coli 1303
5237	EC1303_c45840	yfdQ		uncharacterized protein	Escherichia coli 1303
5238	EC1303_c45820	yfdS		uncharacterized protein	Escherichia coli 1303
5240	E1470_c05520	intD		putative phage integrase	Escherichia coli ECC-1470
5260	EC2772a_37c00110			lysozyme	Escherichia coli
5262	E1470_c05780			head-to-tail joining protein W	Escherichia coli ECC-1470
5263	E1470_c05820			major head coat protein E from bacteriophage origin	Escherichia coli ECC-1470
5264	EC1303_c16630			DNA packaging protein FI from bacteriophage origin	Escherichia coli 1303
5265	EC1303_c16620			head-tail attachment protein	Escherichia coli 1303
5266	EC1303_c12650			minor tail protein Z (GpZ)	Escherichia coli 1303
	EC1303_c46150			minor tail protein Z (GpZ)	Escherichia coli 1303
5267	EC1303_c12660			minor tail protein U	Escherichia coli 1303
	EC1303_c46160			minor tail protein U	Escherichia coli 1303
5268	EC1303_c12670			major tail protein V	Escherichia coli 1303
	EC1303_c46170			major tail protein V	Escherichia coli 1303
5269	EC1303_c12680			minor tail protein G	Escherichia coli 1303
	EC1303_c46180			minor tail protein G	Escherichia coli 1303
5270	E1470_c02330	etsS		type VI secretion protein	Escherichia coli ECC-1470
5271	E1470_c02320			hypothetical protein	Escherichia coli ECC-1470
5272	E1470_c02250	etsM		type VI secretion protein	Escherichia coli ECC-1470
5273	E1470_c02240	etsU		type IV / VI secretion system protein, DotU family	Escherichia coli ECC-1470
5274	E1470_c02230	etsV		type VI secretion ATPase, ClpV1 family	Escherichia coli ECC-1470
5275	E1470_c02220	etsX		type VI secretion-associated protein	Escherichia coli ECC-1470
5277	RIKO2340_203c00370	traJ		conjugal transfer transcriptional regulator TraJ	Escherichia coli
5278	RIKO2340_203c00360	traY		conjugative transfer oriT nicking protein	Escherichia coli
5280	RIKO2308_117c00140	repA		IncFII RepA protein family protein	Escherichia coli
5282	RIKO2340_26c00010	sul2	2.5.1.15	dihydropteroate synthase type-2	Escherichia coli
5284	EC1303_c12710			minor tail protein M	Escherichia coli 1303
	EC1303_c46210			minor tail protein M	Escherichia coli 1303
5287	RIKO2340_25c00020	strB		aminoglycoside/hydroxyurea antibiotic resistance kinase	Escherichia coli
5288	RIKO2340_25c00010	strA	2.7.1.87	aminoglycoside phosphotransferase	Escherichia coli
5290	RIKO2340_141c00010			transposase, IS26	Escherichia coli
5291	EC1303_c00210			hypothetical protein	Escherichia coli 1303
5293	D611311_66c00370			major capsid protein	Escherichia coli
5294	D611311_66c00390			phage portal protein	Escherichia coli
5295	D611311_66c00400	ymfR		e14 prophage; predicted protein	Escherichia coli
5296	D611311_66c00430			phage endonuclease	Escherichia coli
5299	EC1303_c12690			minor tail protein T	Escherichia coli 1303
	EC1303_c46190			minor tail protein T	Escherichia coli 1303
5302	EC1303_c04910			RhsD protein in rhs element	Escherichia coli 1303
5303	E1470_c21780			hypothetical protein	Escherichia coli ECC-1470
5304	E1470_c21760			hypothetical protein	Escherichia coli ECC-1470
5305	E1470_c21750			hypothetical protein	Escherichia coli ECC-1470
5306	E1470_c21740			transcriptional regulator, TraR/DksA family	Escherichia coli ECC-1470
5307	E1470_c21730			hypothetical protein	Escherichia coli ECC-1470
5308	E1470_c21720			replication gene A protein (GpA)	Escherichia coli ECC-1470
5309	E1470_c21660			putative phage portal protein Q	Escherichia coli ECC-1470
5310	E1470_c21650			terminase, ATPase subunit (GpP)	Escherichia coli ECC-1470
5311	EC1303_c45950			crossover junction endodeoxyribonuclease	Escherichia coli 1303
5312	EC1303_c45940			putative RecA-mediated autopeptidase	Escherichia coli 1303
5313	MPEC4839_79c00060			phage O family protein	Escherichia coli
5314	MPEC4839_79c00070			hypothetical protein	Escherichia coli
5321	E1470_c02340			Hcp-like protein	Escherichia coli ECC-1470
5323	EC1303_c21860			hypothetical protein	Escherichia coli 1303
5325	RIKO2340_159c00010		2.7.7.49	reverse transcriptase-like protein from prophage or plasmid	Escherichia coli
5329	RIKO2340_31c00690			phage terminase	Escherichia coli
5330	RIKO2340_31c00700			phage terminase	Escherichia coli
5331	RIKO2340_31c00750	gp7		head-tail adaptor	Escherichia coli
5332	RIKO2340_31c00760			HK97 family phage protein	Escherichia coli
5333	RIKO2340_31c00770			putative structural component of phage origin	Escherichia coli
5334	RIKO2340_31c00780	gp14		phage major tail subunit	Escherichia coli
5335	RIKO2340_31c00790			tail assembly chaperone	Escherichia coli
5336	RIKO2340_31c00800			phage-related minor tail protein	Escherichia coli
5337	RIKO2340_31c00810			tail length tape measure protein H	Escherichia coli
5338	RIKO2340_31c00820			minor tail protein M	Escherichia coli
5340	EC1303_c06610	speF	4.1.1.17	ornithine decarboxylase isozyme, inducible	Escherichia coli 1303
5341	E1470_c07340			hypothetical protein	Escherichia coli ECC-1470
5344	E1470_c38610	lpfA		major fimbrial subunit	Escherichia coli ECC-1470
5345	E1470_c38600	lpfB		putative fimbrial chaperone protein	Escherichia coli ECC-1470
5346	E1470_c38590	lpfC		putative fimbrial usher protein	Escherichia coli ECC-1470
5347	E1470_c38580	lpfD		putative fimbrial adhesin protein	Escherichia coli ECC-1470
5348	EC2772a_60c00080			hypothetical protein	Escherichia coli
5349	RIKO2305_59c00160			hypothetical protein	Escherichia coli
5351	E1470_c21770			phage protein B (GpB)	Escherichia coli ECC-1470
5353	E1470_c21640			phage capsid scaffolding protein (GpO)	Escherichia coli ECC-1470
5354	MPEC4839_91c00010			phage tail protein S	Escherichia coli
5357	E1470_c21410			phage tail tape measure protein T	Escherichia coli ECC-1470
5360	E1470_c15130			putative fimbrial chaperone	Escherichia coli ECC-1470
5363	EC1303_c16340	yneF		putative membrane-bound diguanylate cyclase	Escherichia coli 1303
5364	E1470_c15440	bcgA	3.2.1.86	6-phospho-beta-glucosidase	Escherichia coli ECC-1470
5367	RIKO2305_28c00410	bcgF	2.7.1.69	PTS system lactose/cellobiose family IIC subunit	Escherichia coli
5368	E1470_c15480	bcgE	2.7.1.69	PTS system lactose/cellobiose family IIB subunit	Escherichia coli ECC-1470
5369	E1470_c15490	bcgR		putative DNA-binding transcriptional regulator	Escherichia coli ECC-1470
5371	E1470_c28430	casE		CRISPR-associated protein, Cse3 family	Escherichia coli ECC-1470
5374	RIKO2299_58c00480	cse2		CRISPR type I-E/ECOLI-associated protein CasB/Cse2	Escherichia coli
5375	RIKO2299_58c00490	casA		CRISPR type I-E/ECOLI-associated protein CasA/Cse1	Escherichia coli
5376	EC1303_c28740	cas3		CRISPR-associated helicase Cas3/CRISPR-associated endonuclease Cas3-HD	Escherichia coli 1303
5379	EC1303_c40020			PemK-like protein	Escherichia coli 1303
5383	E1470_c22090	yehH		putative molybdate metabolism regulator	Escherichia coli ECC-1470
5384	E1470_c21900	gatY	4.1.2.40	D-tagatose 1,6-bisphosphate aldolase 2, catalytic subunit	Escherichia coli ECC-1470
5386	E1470_c21880	gatA	2.7.1.69	galactitol-specific enzyme IIA component of PTS	Escherichia coli ECC-1470
5387	E1470_c21870	gatB	2.7.1.69	galactitol-specific enzyme IIB component of PTS	Escherichia coli ECC-1470
5389	E1470_c21850	gatD	1.1.1.251	galactitol-1-phosphate dehydrogenase, Zn-dependent and NAD(P)-binding	Escherichia coli ECC-1470
5391	RIKO2299_52c00360			plasmid stabilisation system protein	Escherichia coli
5392	RIKO2299_52c00350			family addiction module antidote protein	Escherichia coli
5393	EC1303_c21650			hypothetical protein	Escherichia coli 1303
[truncated: 224 more rows]
