# Supplementary material for: No evidence for a bovine mastitis Escherichia coli pathotype
Source: BMC Genomics. 2017 May 8;18:359. doi: 10.1186/s12864-017-3739-x (PMC5422975; doi:10.1186/s12864-017-3739-x)
Supplement: Supplementary file 8 — Phylogroup-enriched OGs (A, B1, B2, or E) with Fisher exact test p-values (and Bonferroni correction) for phylogroup A versus B1 associations and vice versa. Furthermore the file includes the phylogroup group soft core, underrepresented, and unspecific OGs. (XLSX 541 kb) [file 12864_2017_3739_MOESM8_ESM.xlsx]

## Sheet: Overall_stats
Phylogroup-enriched (ECOR phylogroups A, B1, B2, and E) OGs in the 25 bovine-associated E. coli strain panel.
In the following sheets the representative annotation from only one genome is shown.
# category	OG_count	CDS_count (all included genomes)
A-B1_enriched	64	1348
A-B2_enriched	21	276
A-E_enriched	18	213
A_absent	23	272
A_enriched	66	760
B1-B2_enriched	15	142
B1-E_enriched	35	340
B1_absent	15	205
B1_enriched	50	434
B2_absent	229	5199
B2_enriched	706	718
group_soft_core	3382	82895
E-B2_enriched	97	194
E_absent	90	2017
E_enriched	598	611
underrepresented	7381	10962
unspecific	691	4431

## Sheet: A-B1_enriched
# OG#	ID	gene	EC_number	product	organism
32	EC1303_c16590	tfaQ_1		putative tail fiber assembly protein	Escherichia coli 1303
288	EC1303_c43440	melB		melibiose:sodium symporter	Escherichia coli 1303
355	EC1303_c36450	arsB		arsenite/antimonite transporter	Escherichia coli 1303
356	EC1303_c36440	arsR		arsenical resistance operon transcriptional repressor	Escherichia coli 1303
563	EC1303_c06730	ybfC		putative periplasmic protein	Escherichia coli 1303
837	EC1303_c07690			hypothetical protein	Escherichia coli 1303
929	EC1303_c00690	setA		broad specificity sugar efflux system	Escherichia coli 1303
1412	EC13107_72c01030			hypothetical protein	Escherichia coli
1490	EC1303_c15060	paaJ		3-oxoadipyl-CoA/3-oxo-5,6-dehydrosuberyl-CoA thiolase	Escherichia coli 1303
1491	EC1303_c15070	paaK	6.2.1.30	phenylacetyl-CoA ligase	Escherichia coli 1303
1492	EC1303_c15080	paaX		transcriptional repressor of phenylacetic acid degradation paa operon, phenylacetyl-CoA inducer	Escherichia coli 1303
1493	EC1303_c15090	paaY		putative hexapeptide repeat acetyltransferase	Escherichia coli 1303
1704	EC1303_c15050	paaI		hydroxyphenylacetyl-CoA thioesterase	Escherichia coli 1303
1705	EC1303_c15040	paaH	1.1.1.157	3-hydroxyadipyl-CoA dehydrogenase, NAD+-dependent	Escherichia coli 1303
1706	EC1303_c15030	paaG	4.2.1.17	1,2-epoxyphenylacetyl-CoA isomerase, oxepin-CoA-forming	Escherichia coli 1303
1707	EC1303_c15020	paaF	4.2.1.17	2,3-dehydroadipyl-CoA hydratase	Escherichia coli 1303
1708	EC1303_c15010	paaE		ring 1,2-phenylacetyl-CoA epoxidase, NAD(P)H oxidoreductase component	Escherichia coli 1303
1709	EC1303_c15000	paaD		ring 1,2-phenylacetyl-CoA epoxidase subunit	Escherichia coli 1303
1710	EC1303_c14990	paaC		ring 1,2-phenylacetyl-CoA epoxidase subunit	Escherichia coli 1303
1711	EC1303_c14980	paaB		putative ring 1,2-phenylacetyl-CoA epoxidase subunit	Escherichia coli 1303
1712	EC1303_c14970	paaA		ring 1,2-phenylacetyl-CoA epoxidase subunit	Escherichia coli 1303
1714	EC1303_c13290			hypothetical protein	Escherichia coli 1303
2037	EC1303_c15900	ddpB		D-ala-D-ala transporter subunit	Escherichia coli 1303
2073	EC1303_c06990	mngR		transcriptional repressor for the mannosyl-D-glycerate catabolic operon	Escherichia coli 1303
2241	EC1303_c09200	ycaK		putative NAD(P)H-dependent oxidoreductase	Escherichia coli 1303
2242	EC1303_c09190	ycaN		LysR family putative transcriptional regulator	Escherichia coli 1303
2336	EC1303_c14960	paaZ		fused oxepin-CoA hydrolase/3-oxo-5,6-dehydrosuberyl-CoA semialdehyde dehydrogenase	Escherichia coli 1303
2337	EC1303_c14950	tynA	1.4.3.21	tyramine oxidase, copper-requiring	Escherichia coli 1303
2338	EC1303_c14940	feaB	1.2.1.39	phenylacetaldehyde dehydrogenase	Escherichia coli 1303
2339	EC1303_c14930	feaR		transcriptional activator for tynA and feaB	Escherichia coli 1303
2422	EC13107_93c00210			hypothetical protein	Escherichia coli
2439	EC1303_c03640	yaiS		putative PIG-L family deacetylase	Escherichia coli 1303
2509	EC1303_c13350	ycgV		putative adhesin	Escherichia coli 1303
2531	EC1303_c32920	yraJ		putative outer membrane protein	Escherichia coli 1303
2614	EC13107_49c00510			hypothetical protein	Escherichia coli
2841	EC13107_101c00240			hypothetical protein	Escherichia coli
2842	EC13107_101c00250			putative low-complexity protein	Escherichia coli
2883	EC1303_c39440	cbrC		colicin E2 tolerance protein	Escherichia coli 1303
2918	EC1303_c15760	yddL		putative lipoprotein	Escherichia coli 1303
2972	EC13107_34c01350			hypothetical protein	Escherichia coli
3046	EC1303_c32900	yraH		putative fimbrial-like adhesin protein	Escherichia coli 1303
3047	EC1303_c32910	yraI		putative periplasmic pilin chaperone	Escherichia coli 1303
3252	EC13107_77c00010			hypothetical protein	Escherichia coli
3348	EC13107_66c00400	ygfF		putative NAD(P)-dependent oxidoreductase with NAD(P)-binding Rossmann-fold domain protein	Escherichia coli
3387	EC1303_c28930	yqcG		small protein involved in the cell envelope stress response	Escherichia coli 1303
3562	EC1303_c02160			Hcp-like protein	Escherichia coli 1303
3563	EC1303_c02150	yafU		inner membrane protein yafU	Escherichia coli 1303
3759	EC1303_c26620			hypothetical protein	Escherichia coli 1303
3786	EC1303_c32930	yraK		putative fimbrial-like adhesin protein	Escherichia coli 1303
3790	EC1303_c06710	ybfB		putative membrane protein	Escherichia coli 1303
3812	EC1303_c25190			hypothetical protein	Escherichia coli 1303
3824	EC1303_c31930	yqiI		fimbrial protein	Escherichia coli 1303
3916	EC1303_c24160			putative transcriptional regulator	Escherichia coli 1303
3988	EC1303_c02140	ykfM		lethality reduction protein, putative inner membrane protein	Escherichia coli 1303
3989	EC1303_c02170	impA		ImpA domain-containing protein	Escherichia coli 1303
4047	EC1303_c15610			hypothetical protein	Escherichia coli 1303
4050	EC1303_c37960	dinD		DNA damage-inducible protein	Escherichia coli 1303
4090	EC1303_c37420	yibG		TPR-like repeat protein	Escherichia coli 1303
4140	EC1303_c02880	yagP		putative transcriptional regulator LYSR-type	Escherichia coli 1303
4163	EC1303_c31910	yqiG		putative outer membrane usher protein	Escherichia coli 1303
4166	EC1303_c31900	ygiL		putative fimbrial-like adhesin protein	Escherichia coli 1303
4220	EC1303_c31920	yqiH		putative periplasmic pilin chaperone	Escherichia coli 1303
4304	EC1303_c37400	yibA		putative lyase containing HEAT-repeat protein	Escherichia coli 1303
4976	EC13107_36c00700			hypothetical protein	Escherichia coli

## Sheet: A-B2_enriched
# OG#	ID	gene	EC_number	product	organism	presence_in_A_strains	presence_in_B1_strains	proportion_in_A_strains	proportion_in_B1_strains	significant_Fisher_exact_p-value_A_vs_B1	significant_Bonferroni-corrected_p-value_A_vs_B1
472	EC13107_57c00480			von Willebrand factor type A domain-containing protein	Escherichia coli	11	3	0.846154	0.3	0.0130569	not_significant
1119	EC1303_c21600			putative phosphotriesterase	Escherichia coli 1303	10	2	0.769231	0.2	0.0122781	not_significant
1291	EC1303_c34800	gspM		general secretory pathway component, cryptic	Escherichia coli 1303	13	3	1	0.3	0.000489482	not_significant
1292	EC1303_c34790	gspL		general secretory pathway component, cryptic	Escherichia coli 1303	13	3	1	0.3	0.000489482	not_significant
1293	EC1303_c34770	gspJ		putative general secretory pathway component, cryptic	Escherichia coli 1303	13	3	1	0.3	0.000489482	not_significant
1294	EC1303_c34760	gspI		general secretory pathway component, cryptic	Escherichia coli 1303	13	3	1	0.3	0.000489482	not_significant
1295	EC1303_c34750	gspH		putative general secretory pathway component, cryptic	Escherichia coli 1303	13	3	1	0.3	0.000489482	not_significant
1296	EC1303_c34740	gspG		pseudopilin, cryptic, general secretion pathway	Escherichia coli 1303	13	3	1	0.3	0.000489482	not_significant
1297	EC1303_c34730	gspF		general secretory pathway component, cryptic	Escherichia coli 1303	13	3	1	0.3	0.000489482	not_significant
1298	EC1303_c34720	gspE		general secretory pathway component, cryptic	Escherichia coli 1303	13	3	1	0.3	0.000489482	not_significant
1299	EC1303_c34710	gspD		general secretory pathway component, cryptic	Escherichia coli 1303	13	3	1	0.3	0.000489482	not_significant
1300	EC1303_c34700	gspC		general secretory pathway component, cryptic	Escherichia coli 1303	12	3	0.923077	0.3	0.00589826	not_significant
1301	EC1303_c34690	gspA		general secretory pathway component, cryptic	Escherichia coli 1303	13	3	1	0.3	0.000489482	not_significant
1302	EC1303_c34680	gspB		calcium-binding protein required for initiation of chromosome replication	Escherichia coli 1303	11	3	0.846154	0.3	0.0130569	not_significant
2248	EC13107_57c00490	yfbL		aminopeptidase	Escherichia coli	11	3	0.846154	0.3	0.0130569	not_significant
2983	EC13107_48c00570			putative ankyrin repeat regulatory protein	Escherichia coli	11	1	0.846154	0.1	0.000644194	not_significant
3094	EC1303_c42320	yjaA		stress-induced protein	Escherichia coli 1303	12	2	0.923077	0.2	0.000728105	not_significant
3161	EC1303_c34810	gspO	2.1.1.-;3.4.23.43	bifunctional prepilin leader peptidase/ methylase	Escherichia coli 1303	12	3	0.923077	0.3	0.00589826	not_significant
3808	EC1303_c25240	dsdX		D-serine transporter	Escherichia coli 1303	10	1	0.769231	0.1	0.00275946	not_significant
3831	EC1303_c34840	chiA	3.2.1.14;3.2.1.17	periplasmic endochitinase	Escherichia coli 1303	12	3	0.923077	0.3	0.00589826	not_significant
4945	EC1303_c34780	gspK		general secretory pathway component, cryptic	Escherichia coli 1303	12	3	0.923077	0.3	0.00589826	not_significant

## Sheet: A-E_enriched
# OG#	ID	gene	EC_number	product	organism	presence_in_A_strains	presence_in_B1_strains	proportion_in_A_strains	proportion_in_B1_strains	significant_Fisher_exact_p-value_A_vs_B1	significant_Bonferroni-corrected_p-value_A_vs_B1
631	EC1303_c26360	hyfD		hydrogenase 4, membrane subunit	Escherichia coli 1303	13	2	1	0.2	9.17779e-05	not_significant
1003	EC1303_c16910			hypothetical protein	Escherichia coli 1303	9	3	0.692308	0.3	not_significant	not_significant
1176	EC13107_46c00090			hypothetical protein	Escherichia coli	10	3	0.769231	0.3	0.0396804	not_significant
2057	EC1303_c31160			hypothetical protein	Escherichia coli 1303	11	3	0.846154	0.3	0.0130569	not_significant
2458	EC1303_c02750	yafN		antitoxin of the YafO-YafN toxin-antitoxin system	Escherichia coli 1303	13	0	1	0	8.74075e-07	1
2478	EC1303_c31140			hypothetical protein	Escherichia coli 1303	11	3	0.846154	0.3	0.0130569	not_significant
3373	EC1303_c29850	epaO		type III secretion system protein	Escherichia coli 1303	13	2	1	0.2	9.17779e-05	not_significant
3833	EC1303_c36470			hypothetical protein	Escherichia coli 1303	11	2	0.846154	0.2	0.00343249	not_significant
3940	EC1303_c29770	eprI		type III secretion apparatus needle protein	Escherichia coli 1303	12	0	0.923077	0	9.61483e-06	not_significant
3941	EC1303_c29760	eprJ		type III secretion apparatus protein EprJ	Escherichia coli 1303	12	3	0.923077	0.3	0.00589826	not_significant
3953	EC13107_64c00410			hypothetical protein	Escherichia coli	11	2	0.846154	0.2	0.00343249	not_significant
3970	EC1303_c40410	yigF		putative inner membrane protein	Escherichia coli 1303	12	3	0.923077	0.3	0.00589826	not_significant
3975	EC1303_c19000			hypothetical protein	Escherichia coli 1303	11	3	0.846154	0.3	0.0130569	not_significant
4111	EC1303_109p00460	ccdB		toxin CcdB	Escherichia coli 1303-plasmid p1303 109	9	3	0.692308	0.3	not_significant	not_significant
4112	EC1303_109p00450	ccdA		antitoxin CcdA	Escherichia coli 1303-plasmid p1303 109	9	3	0.692308	0.3	not_significant	not_significant
4150	EC13107_48c00580			putative ankyrin repeat regulatory protein	Escherichia coli	9	3	0.692308	0.3	not_significant	not_significant
4273	EC13107_34c01260	hlyE		hemolysin E	Escherichia coli	9	3	0.692308	0.3	not_significant	not_significant
4950	EC1303_c31170			putative transposase	Escherichia coli 1303	9	3	0.692308	0.3	not_significant	not_significant

## Sheet: A_absent
# OG#	ID	gene	EC_number	product	organism	presence_in_A_strains	presence_in_B1_strains	proportion_in_A_strains	proportion_in_B1_strains	significant_Fisher_exact_p-value_A_vs_B1	significant_Bonferroni-corrected_p-value_A_vs_B1
5176	E1470_c06270	hokE_1		toxic polypeptide, small	Escherichia coli ECC-1470	1	7	0.0769231	0.7	0.00589826	not_significant
	E1470_c06280	hokE_2		toxic polypeptide, small	Escherichia coli ECC-1470						not_significant
5340	E1470_c07330	speF	4.1.1.17	ornithine decarboxylase isozyme, inducible	Escherichia coli ECC-1470	4	10	0.307692	1	0.00160305	not_significant
5359	E1470_c15120			putative fimbrial outer membrane usher protein	Escherichia coli ECC-1470	0	10	0	1	8.74075e-07	1
5360	E1470_c15130			putative fimbrial chaperone	Escherichia coli ECC-1470	1	10	0.0769231	1	9.61483e-06	not_significant
5361	E1470_c15140			putative major fimbrial subunit FmlA	Escherichia coli ECC-1470	0	10	0	1	8.74075e-07	1
5363	E1470_c15330	yneF		putative membrane-bound diguanylate cyclase	Escherichia coli ECC-1470	3	9	0.230769	0.9	0.00275946	not_significant
5384	E1470_c21900	gatY	4.1.2.40	D-tagatose 1,6-bisphosphate aldolase 2, catalytic subunit	Escherichia coli ECC-1470	1	10	0.0769231	1	9.61483e-06	not_significant
5385	E1470_c21890	gatZ	4.1.2.40	D-tagatose 1,6-bisphosphate aldolase 2, subunit	Escherichia coli ECC-1470	0	10	0	1	8.74075e-07	1
5386	E1470_c21880	gatA	2.7.1.69	galactitol-specific enzyme IIA component of PTS	Escherichia coli ECC-1470	1	10	0.0769231	1	9.61483e-06	not_significant
5387	E1470_c21870	gatB	2.7.1.69	galactitol-specific enzyme IIB component of PTS	Escherichia coli ECC-1470	1	10	0.0769231	1	9.61483e-06	not_significant
5388	E1470_c21860	gatC		galactitol-specific enzyme IIC component of PTS	Escherichia coli ECC-1470	0	10	0	1	8.74075e-07	1
5389	E1470_c21850	gatD	1.1.1.251	galactitol-1-phosphate dehydrogenase, Zn-dependent and NAD(P)-binding	Escherichia coli ECC-1470	1	9	0.0769231	0.9	0.000114504	not_significant
5390	E1470_c21840	gatR		galactitol utilization operon repressor	Escherichia coli ECC-1470	0	10	0	1	8.74075e-07	1
5418	E1470_c30450			putative DNA-binding protein	Escherichia coli ECC-1470	0	10	0	1	8.74075e-07	1
5419	E1470_c30460			putative membrane protein	Escherichia coli ECC-1470	0	10	0	1	8.74075e-07	1
5420	E1470_c30470			ABC transporter permease	Escherichia coli ECC-1470	0	10	0	1	8.74075e-07	1
5421	E1470_c30480			ABC transporter, ATP-binding protein	Escherichia coli ECC-1470	0	10	0	1	8.74075e-07	1
5422	E1470_c30490			ABC transporter, ATP-binding protein	Escherichia coli ECC-1470	0	10	0	1	8.74075e-07	1
5423	EC2772a_47c02630			lipoprotein	Escherichia coli	0	8	0	0.8	9.17779e-05	not_significant
5428	E1470_c31390	yghX	3.1.1.45	dienelactone hydrolase	Escherichia coli ECC-1470	1	10	0.0769231	1	9.61483e-06	not_significant
5472	E1470_c35460			hypothetical protein	Escherichia coli ECC-1470	2	10	0.153846	1	6.73038e-05	not_significant
5474	E1470_c14110	gapC	1.2.1.12	glyceraldehyde-3-phosphate dehydrogenase C	Escherichia coli ECC-1470	1	10	0.0769231	1	9.61483e-06	not_significant
6006	E1470_c02550			hypothetical protein	Escherichia coli ECC-1470	0	7	0	0.7	0.000489482	not_significant

## Sheet: A_enriched
# OG#	ID	gene	EC_number	product	organism	presence_in_A_strains	presence_in_B1_strains	proportion_in_A_strains	proportion_in_B1_strains	significant_Fisher_exact_p-value_A_vs_B1	significant_Bonferroni-corrected_p-value_A_vs_B1
133	EC1303_c22690	atlT		D-arabitol membrane transporter	Escherichia coli 1303	12	0	0.923077	0	9.61483e-06	not_significant
	EC1303_c22760	rbtT		ribitol transporter	Escherichia coli 1303						not_significant
270	EC13107_57c01110			putative outer membrane protein	Escherichia coli	9	0	0.692308	0	0.00160305	not_significant
274	EC1303_c16080	ydeT		putative outer membrane protein	Escherichia coli 1303	11	0	0.846154	0	6.73038e-05	not_significant
337	EC1303_c15100			autotransporter (AT) family porin	Escherichia coli 1303	12	0	0.923077	0	9.61483e-06	not_significant
385	EC1303_c42770			hypothetical protein	Escherichia coli 1303	12	0	0.923077	0	9.61483e-06	not_significant
478	EC1303_c31690	mqsA		antitoxin of the MqsRA toxin-antitoxin system and DNA-binding transcriptional repressor	Escherichia coli 1303	13	2	1	0.2	9.17779e-05	not_significant
479	EC1303_c31700	mqsR		GCU-specific mRNA interferase toxin of the MqsRA toxin-antitoxin system	Escherichia coli 1303	12	2	0.923077	0.2	0.000728105	not_significant
694	EC1303_c22680			putative phosphoglycolate phosphatase	Escherichia coli 1303	11	0	0.846154	0	6.73038e-05	not_significant
695	EC1303_c22700	xylB_1	2.7.1.17	xylulokinase	Escherichia coli 1303	11	0	0.846154	0	6.73038e-05	not_significant
696	EC1303_c22710	atlD		mannitol dehydrogenase	Escherichia coli 1303	12	0	0.923077	0	9.61483e-06	not_significant
697	EC1303_c22720	atlR		D-arabitol repressor	Escherichia coli 1303	11	0	0.846154	0	6.73038e-05	not_significant
698	EC1303_c22730	rbtR		ribitol operon repressor	Escherichia coli 1303	12	0	0.923077	0	9.61483e-06	not_significant
699	EC1303_c22740	rbtD	1.1.1.56	ribitol 2-dehydrogenase	Escherichia coli 1303	12	0	0.923077	0	9.61483e-06	not_significant
700	EC1303_c22750	rtlK		ribitol kinase	Escherichia coli 1303	12	0	0.923077	0	9.61483e-06	not_significant
986	EC1303_c00550			hypothetical protein	Escherichia coli 1303	10	0	0.769231	0	0.000364489	not_significant
1012	EC13107_47c00370			hypothetical protein	Escherichia coli	11	3	0.846154	0.3	0.0130569	not_significant
1213	EC1303_c05540	hokE_1		toxic polypeptide, small	Escherichia coli 1303	11	3	0.846154	0.3	0.0130569	not_significant
1245	EC13107_57c00510			hypothetical protein	Escherichia coli	11	0	0.846154	0	6.73038e-05	not_significant
1246	EC13107_57c00520			hypothetical protein	Escherichia coli	11	0	0.846154	0	6.73038e-05	not_significant
1247	EC13107_57c00530	yfbP		TPR-like repeats-containing protein	Escherichia coli	11	0	0.846154	0	6.73038e-05	not_significant
1269	EC13107_35c00250			transposase, IS4 family protein	Escherichia coli	11	3	0.846154	0.3	0.0130569	not_significant
1271	EC13107_35c00270	ychG		transposase	Escherichia coli	12	3	0.923077	0.3	0.00589826	not_significant
1653	EC1303_c43840			hypothetical protein	Escherichia coli 1303	13	2	1	0.2	9.17779e-05	not_significant
1725	EC13107_63c00240			alpha amylase	Escherichia coli	10	3	0.769231	0.3	0.0396804	not_significant
1748	EC1303_c33630	gltF		periplasmic protein	Escherichia coli 1303	12	0	0.923077	0	9.61483e-06	not_significant
1749	EC1303_c33640	yhcA		putative periplasmic chaperone protein	Escherichia coli 1303	12	0	0.923077	0	9.61483e-06	not_significant
1750	EC1303_c33650	yhcD		putative outer membrane fimbrial subunit usher protein	Escherichia coli 1303	11	0	0.846154	0	6.73038e-05	not_significant
1751	EC1303_c33660			hypothetical protein	Escherichia coli 1303	11	0	0.846154	0	6.73038e-05	not_significant
1752	EC13107_69c00030	yhcF		putative transcriptional regulator	Escherichia coli	10	0	0.769231	0	0.000364489	not_significant
1815	EC13107_44c00160	yneF		putative membrane-bound diguanylate cyclase	Escherichia coli	9	0	0.692308	0	0.00160305	not_significant
1974	EC1303_c28760			hypothetical protein	Escherichia coli 1303	13	0	1	0	8.74075e-07	1
1975	EC1303_c28750	insL1_2		IS186 transposase	Escherichia coli 1303	12	1	0.923077	0.1	0.000114504	not_significant
2053	EC1303_c04940			hypothetical protein	Escherichia coli 1303	11	1	0.846154	0.1	0.000644194	not_significant
2054	EC13107_6c00030			RhsD protein in rhs element	Escherichia coli	10	1	0.769231	0.1	0.00275946	not_significant
2060	EC13107_94c00340			hypothetical protein	Escherichia coli	11	3	0.846154	0.3	0.0130569	not_significant
2233	EC1303_c37790	waaB	2.4.1.-	UDP-D-galactose:(glucosyl)lipopolysaccharide-1, 6-D-galactosyltransferase	Escherichia coli 1303	11	0	0.846154	0	6.73038e-05	not_significant
2234	EC1303_c37780	waaR	2.4.1.44	UDP-D-galactose:(glucosyl)lipopolysaccharide- alpha-1,3-D-galactosyltransferase	Escherichia coli 1303	11	0	0.846154	0	6.73038e-05	not_significant
2235	EC1303_c37770	waaJ	2.4.1.58	UDP-D-glucose:(galactosyl)lipopolysaccharide glucosyltransferase	Escherichia coli 1303	12	0	0.923077	0	9.61483e-06	not_significant
2236	EC1303_c37760	waaY		lipopolysaccharide core biosynthesis protein	Escherichia coli 1303	12	0	0.923077	0	9.61483e-06	not_significant
2237	EC1303_c37750	waaZ		lipopolysaccharide core biosynthesis protein	Escherichia coli 1303	12	0	0.923077	0	9.61483e-06	not_significant
2457	EC1303_c02760	yafO		mRNA interferase toxin of the YafO-YafN toxin-antitoxin system	Escherichia coli 1303	13	0	1	0	8.74075e-07	1
2466	EC1303_c06620			hypothetical protein	Escherichia coli 1303	12	0	0.923077	0	9.61483e-06	not_significant
2491	EC1303_c25790	yfeS		WGR domain protein	Escherichia coli 1303	11	0	0.846154	0	6.73038e-05	not_significant
2629	EC1303_c02780			release factor H-coupled RctB family protein	Escherichia coli 1303	13	2	1	0.2	9.17779e-05	not_significant
2703	EC13107_3c00550			hypothetical protein	Escherichia coli	12	3	0.923077	0.3	0.00589826	not_significant
2884	EC1303_c06590			hypothetical protein	Escherichia coli 1303	13	0	1	0	8.74075e-07	1
2885	EC1303_c06580	ybfP		lipoprotein	Escherichia coli 1303	13	0	1	0	8.74075e-07	1
2889	EC1303_c01600	yaeI		phosphodiesterase with model substrate bis-pNPP	Escherichia coli 1303	13	0	1	0	8.74075e-07	1
2916	EC13107_42c00100			hypothetical protein	Escherichia coli	9	0	0.692308	0	0.00160305	not_significant
3003	EC13107_75c00010			Rhs family protein	Escherichia coli	9	3	0.692308	0.3	not_significant	not_significant
3126	EC13107_7c00450			putative amidohydrolase	Escherichia coli	9	0	0.692308	0	0.00160305	not_significant
3233	EC1303_c37000	insK		IS150 transposase B	Escherichia coli 1303	12	0	0.923077	0	9.61483e-06	not_significant
3234	EC1303_c36990	insJ		IS150 transposase A	Escherichia coli 1303	13	3	1	0.3	0.000489482	not_significant
3510	EC1303_c01310	yadC		putative fimbrial-like adhesin protein	Escherichia coli 1303	10	0	0.769231	0	0.000364489	not_significant
3551	EC1303_c02200			hypothetical protein	Escherichia coli 1303	9	1	0.692308	0.1	0.00968213	not_significant
3692	EC1303_c22530			hypothetical protein	Escherichia coli 1303	10	3	0.769231	0.3	0.0396804	not_significant
3976	EC1303_c10470			malonyl CoA-acyl carrier protein transacylase	Escherichia coli 1303	12	1	0.923077	0.1	0.000114504	not_significant
4016	EC13107_93c00150			PemK-like protein	Escherichia coli	9	0	0.692308	0	0.00160305	not_significant
4053	EC13107_94c00370			enterobactin synthetase component D	Escherichia coli	11	2	0.846154	0.2	0.00343249	not_significant
4091	EC13107_63c00230			alpha amylase	Escherichia coli	9	0	0.692308	0	0.00160305	not_significant
4123	EC1303_c29870			hypothetical protein	Escherichia coli 1303	11	1	0.846154	0.1	0.000644194	not_significant
4138	EC1303_c35720			putative transmembrane protein	Escherichia coli 1303	11	0	0.846154	0	6.73038e-05	not_significant
4272	EC13107_34c01480			hypothetical protein	Escherichia coli	9	3	0.692308	0.3	not_significant	not_significant
4312	EC13107_40c00010			RhsD protein in rhs element	Escherichia coli	10	2	0.769231	0.2	0.0122781	not_significant
4941	EC13107_34c01130			outer membrane autotransporter barrel domain protein	Escherichia coli	9	0	0.692308	0	0.00160305	not_significant
4942	EC13107_34c01140			outer membrane autotransporter barrel domain protein	Escherichia coli	11	0	0.846154	0	6.73038e-05	not_significant

## Sheet: B1-B2_enriched
# OG#	ID	gene	EC_number	product	organism	presence_in_A_strains	presence_in_B1_strains	proportion_in_A_strains	proportion_in_B1_strains	significant_Fisher_exact_p-value_A_vs_B1	significant_Bonferroni-corrected_p-value_A_vs_B1
5195	E1470_c31010	gspE		type II secretion system protein E	Escherichia coli ECC-1470	4	9	0.307692	0.9	0.00968213	not_significant
5284	E1470_c05910			minor tail protein M	Escherichia coli ECC-1470	4	7	0.307692	0.7	not_significant	not_significant
5339	E1470_c07020			peptidase, S54 family protein	Escherichia coli ECC-1470	0	9	0	0.9	1.22371e-05	not_significant
5424	E1470_c30970	gspI		type II secretion system protein I	Escherichia coli ECC-1470	4	9	0.307692	0.9	0.00968213	not_significant
5426	E1470_c30990	gspG		type II secretion system protein G	Escherichia coli ECC-1470	1	8	0.0769231	0.8	0.000728105	not_significant
5427	E1470_c31000	gspF		type II secretion system protein F	Escherichia coli ECC-1470	4	9	0.307692	0.9	0.00968213	not_significant
5470	E1470_c35480			hypothetical protein	Escherichia coli ECC-1470	1	10	0.0769231	1	9.61483e-06	not_significant
5471	E1470_c35470			hypothetical protein	Escherichia coli ECC-1470	1	10	0.0769231	1	9.61483e-06	not_significant
5477	E1470_c11980			hypothetical protein	Escherichia coli ECC-1470	0	10	0	1	8.74075e-07	1
5480	EC2772a_91c00180		2.1.1.72	DNA adenine methyltransferase, SAM-dependent	Escherichia coli	2	8	0.153846	0.8	0.00343249	not_significant
5482	E1470_c05810			head decoration protein D from bacteriophage origin	Escherichia coli ECC-1470	4	7	0.307692	0.7	not_significant	not_significant
5768	E1470_c40220		3.1.1.-	putative lipase	Escherichia coli ECC-1470	0	7	0	0.7	0.000489482	not_significant
5769	E1470_c40230			hypothetical protein	Escherichia coli ECC-1470	0	7	0	0.7	0.000489482	not_significant
5770	E1470_c40240			putative transcriptional regulator	Escherichia coli ECC-1470	0	7	0	0.7	0.000489482	not_significant
5800	E1470_c39400			hypothetical protein	Escherichia coli ECC-1470	1	8	0.0769231	0.8	0.000728105	not_significant

## Sheet: B1-E_enriched
# OG#	ID	gene	EC_number	product	organism	presence_in_A_strains	presence_in_B1_strains	proportion_in_A_strains	proportion_in_B1_strains	significant_Fisher_exact_p-value_A_vs_B1	significant_Bonferroni-corrected_p-value_A_vs_B1
5154	E1470_c40760			transposase	Escherichia coli ECC-1470	1	8	0.0769231	0.8	0.000728105	not_significant
5213	E1470_c21540			phage tail completion protein R	Escherichia coli ECC-1470	4	7	0.307692	0.7	not_significant	not_significant
5214	E1470_c21510			baseplate assembly protein V	Escherichia coli ECC-1470	4	8	0.307692	0.8	0.0360748	not_significant
5304	E1470_c21760			hypothetical protein	Escherichia coli ECC-1470	4	7	0.307692	0.7	not_significant	not_significant
5309	E1470_c21660			putative phage portal protein Q	Escherichia coli ECC-1470	4	9	0.307692	0.9	0.00968213	not_significant
5310	E1470_c21650			terminase, ATPase subunit (GpP)	Escherichia coli ECC-1470	4	9	0.307692	0.9	0.00968213	not_significant
5341	E1470_c07340			hypothetical protein	Escherichia coli ECC-1470	1	10	0.0769231	1	9.61483e-06	not_significant
5344	E1470_c38610	lpfA		major fimbrial subunit	Escherichia coli ECC-1470	1	10	0.0769231	1	9.61483e-06	not_significant
5345	E1470_c38600	lpfB		putative fimbrial chaperone protein	Escherichia coli ECC-1470	1	10	0.0769231	1	9.61483e-06	not_significant
5346	E1470_c38590	lpfC		putative fimbrial usher protein	Escherichia coli ECC-1470	1	10	0.0769231	1	9.61483e-06	not_significant
5347	E1470_c38580	lpfD		putative fimbrial adhesin protein	Escherichia coli ECC-1470	1	10	0.0769231	1	9.61483e-06	not_significant
5353	E1470_c21640			phage capsid scaffolding protein (GpO)	Escherichia coli ECC-1470	4	9	0.307692	0.9	0.00968213	not_significant
5357	E1470_c21410			phage tail tape measure protein T	Escherichia coli ECC-1470	3	8	0.230769	0.8	0.0122781	not_significant
5376	E1470_c28480	cas3		CRISPR-associated helicase Cas3/CRISPR-associated endonuclease Cas3-HD	Escherichia coli ECC-1470	2	10	0.153846	1	6.73038e-05	not_significant
5380	E1470_c24550	cscA	3.2.1.26	sucrose-6-phosphate hydrolase	Escherichia coli ECC-1470	2	9	0.153846	0.9	0.000644194	not_significant
5381	E1470_c24540	cscK	2.7.1.4	fructokinase	Escherichia coli ECC-1470	2	9	0.153846	0.9	0.000644194	not_significant
5382	E1470_c24530	cscB		sucrose transport protein	Escherichia coli ECC-1470	2	8	0.153846	0.8	0.00343249	not_significant
5391	E1470_c21360			plasmid stabilization system protein	Escherichia coli ECC-1470	0	9	0	0.9	1.22371e-05	not_significant
5392	E1470_c21350			family addiction module antidote protein	Escherichia coli ECC-1470	0	9	0	0.9	1.22371e-05	not_significant
5417	E1470_c29800			hypothetical protein	Escherichia coli ECC-1470	0	9	0	0.9	1.22371e-05	not_significant
5446	E1470_c41990			hypothetical protein	Escherichia coli ECC-1470	1	10	0.0769231	1	9.61483e-06	not_significant
5464	EC2772a_61c00020			hypothetical protein	Escherichia coli	1	7	0.0769231	0.7	0.00589826	not_significant
5466	E1470_c36010			HicB-like protein	Escherichia coli ECC-1470	1	9	0.0769231	0.9	0.000114504	not_significant
5469	E1470_c35490			phosphate transport system substrate-binding protein	Escherichia coli ECC-1470	2	10	0.153846	1	6.73038e-05	not_significant
5605	E1470_c24560	cscR		sucrose operon repressor	Escherichia coli ECC-1470	2	8	0.153846	0.8	0.00343249	not_significant
5776	E1470_c21380	ogrK		DNA-binding transcriptional regulator	Escherichia coli ECC-1470	4	8	0.307692	0.8	0.0360748	not_significant
5778	E1470_c03450			hypothetical protein	Escherichia coli ECC-1470	0	7	0	0.7	0.000489482	not_significant
5779	E1470_c03460			putative periplasmic binding protein, substrate ribose (sugar-binding protein), ABC-type transport system	Escherichia coli ECC-1470	0	7	0	0.7	0.000489482	not_significant
5780	E1470_c03470		3.6.3.17	putative ABC superfamily sugar transporter ATP-binding subunit	Escherichia coli ECC-1470	0	7	0	0.7	0.000489482	not_significant
5781	E1470_c03480			putative ABC transport system permease	Escherichia coli ECC-1470	0	7	0	0.7	0.000489482	not_significant
5782	E1470_c03490			putative sugar ABC transporter permease	Escherichia coli ECC-1470	0	7	0	0.7	0.000489482	not_significant
5796	E1470_c28240	kpdD	4.1.1.61	4-hydroxybenzoate decarboxylase, subunit D	Escherichia coli ECC-1470	0	7	0	0.7	0.000489482	not_significant
5798	E1470_c28260	kpdB	4.1.1.61	4-hydroxybenzoate decarboxylase, subunit B	Escherichia coli ECC-1470	0	7	0	0.7	0.000489482	not_significant
5799	E1470_c28270	hosA		transcriptional regulator hosA	Escherichia coli ECC-1470	0	7	0	0.7	0.000489482	not_significant
5863	E1470_c34590	gspO	2.1.1.-;3.4.23.43	bifunctional prepilin leader peptidase/ methylase	Escherichia coli ECC-1470	0	7	0	0.7	0.000489482	not_significant

## Sheet: B1_absent
# OG#	ID	gene	EC_number	product	organism	presence_in_A_strains	presence_in_B1_strains	proportion_in_A_strains	proportion_in_B1_strains	significant_Fisher_exact_p-value_A_vs_B1	significant_Bonferroni-corrected_p-value_A_vs_B1
1336	EC1303_c24240	rhmA		2-keto-3-deoxy-L-rhamnonate aldolase	Escherichia coli 1303	12	1	0.923077	0.1	0.000114504	not_significant
1337	EC1303_c24250	rhmT		putative L-rhamnonate transporter	Escherichia coli 1303	12	1	0.923077	0.1	0.000114504	not_significant
1338	EC1303_c24260	rhmD		L-rhamnonate dehydratase	Escherichia coli 1303	13	1	1	0.1	1.22371e-05	not_significant
1339	EC1303_c24270	rhmR		putative DNA-binding transcriptional regulator for the rhm operon	Escherichia coli 1303	10	1	0.769231	0.1	0.00275946	not_significant
1652	EC1303_c43850	yjeO		inner membrane protein	Escherichia coli 1303	12	2	0.923077	0.2	0.000728105	not_significant
2891	EC1303_c02310	rayT		REP-associated tyrosine transposase	Escherichia coli 1303	13	3	1	0.3	0.000489482	not_significant
3053	EC1303_c40260	aslA	3.1.6.1	putative Ser-type periplasmic non-aryl sulfatase	Escherichia coli 1303	12	0	0.923077	0	9.61483e-06	not_significant
3154	EC1303_c31680	ygiS		putative inner membrane ABC superfamily transporter permease	Escherichia coli 1303	13	2	1	0.2	9.17779e-05	not_significant
3488	EC1303_c14030	yciQ		putative inner membrane protein	Escherichia coli 1303	12	1	0.923077	0.1	0.000114504	not_significant
3800	EC1303_c32300	higB		mRNA interferase toxin of the HigB-HigA toxin-antitoxin system	Escherichia coli 1303	12	0	0.923077	0	9.61483e-06	not_significant
4080	EC1303_c19420	ydjH		putative kinase	Escherichia coli 1303	12	3	0.923077	0.3	0.00589826	not_significant
4129	EC1303_c24230			hypothetical protein	Escherichia coli 1303	9	1	0.692308	0.1	0.00968213	not_significant
4139	EC1303_c40420	yigG		family inner membrane protein	Escherichia coli 1303	11	3	0.846154	0.3	0.0130569	not_significant
4189	EC1303_c01890	yaeF		putative lipoprotein	Escherichia coli 1303	11	3	0.846154	0.3	0.0130569	not_significant
5023	EC1303_c12520	bor		lipoprotein bor	Escherichia coli 1303	9	3	0.692308	0.3	not_significant	not_significant

## Sheet: B1_enriched
# OG#	ID	gene	EC_number	product	organism	presence_in_A_strains	presence_in_B1_strains	proportion_in_A_strains	proportion_in_B1_strains	significant_Fisher_exact_p-value_A_vs_B1	significant_Bonferroni-corrected_p-value_A_vs_B1
5155	E1470_c41000	rspA_2		bifunctional D-altronate/D-mannonate dehydratase	Escherichia coli ECC-1470	0	8	0	0.8	9.17779e-05	not_significant
5182	E1470_c21390			phage late control protein D	Escherichia coli ECC-1470	4	9	0.307692	0.9	0.00968213	not_significant
5216	E1470_c21490			baseplate assembly protein J	Escherichia coli ECC-1470	4	8	0.307692	0.8	0.0360748	not_significant
5218	EC2772a_51c01670			hypothetical protein	Escherichia coli	1	7	0.0769231	0.7	0.00589826	not_significant
5362	EC2772a_26c02740			hypothetical protein	Escherichia coli	0	9	0	0.9	1.22371e-05	not_significant
5364	E1470_c15440	bcgA	3.2.1.86	6-phospho-beta-glucosidase	Escherichia coli ECC-1470	2	10	0.153846	1	6.73038e-05	not_significant
5365	E1470_c15450	bcgH		putative carbohydrate-specific outer membrane porin	Escherichia coli ECC-1470	1	10	0.0769231	1	9.61483e-06	not_significant
5366	EC2772a_26c02480	bcgI	2.7.1.69	PTS system lactose/cellobiose family IIA subunit	Escherichia coli	1	9	0.0769231	0.9	0.000114504	not_significant
5367	E1470_c15470	bcgF	2.7.1.69	PTS system lactose/cellobiose family IIC subunit	Escherichia coli ECC-1470	1	9	0.0769231	0.9	0.000114504	not_significant
5368	E1470_c15480	bcgE	2.7.1.69	PTS system lactose/cellobiose family IIB subunit	Escherichia coli ECC-1470	2	10	0.153846	1	6.73038e-05	not_significant
5369	E1470_c15490	bcgR		putative DNA-binding transcriptional regulator	Escherichia coli ECC-1470	2	10	0.153846	1	6.73038e-05	not_significant
5370	RIKO2299_58c00170			hypothetical protein	Escherichia coli	0	7	0	0.7	0.000489482	not_significant
5371	E1470_c28430	casE		CRISPR-associated protein, Cse3 family	Escherichia coli ECC-1470	2	10	0.153846	1	6.73038e-05	not_significant
5372	E1470_c28440	casD		CRISPR-associated protein Cas5/CasD, subtype I-E/ECOLI	Escherichia coli ECC-1470	1	10	0.0769231	1	9.61483e-06	not_significant
5373	E1470_c28450	casC		CRISPR-associated protein Cas7/Cse4/CasC, subtype I-E/ECOLI	Escherichia coli ECC-1470	1	10	0.0769231	1	9.61483e-06	not_significant
5374	E1470_c28460	cse2		CRISPR type I-E/ECOLI-associated protein CasB/Cse2	Escherichia coli ECC-1470	1	9	0.0769231	0.9	0.000114504	not_significant
5375	E1470_c28470	casA		CRISPR type I-E/ECOLI-associated protein CasA/Cse1	Escherichia coli ECC-1470	1	9	0.0769231	0.9	0.000114504	not_significant
5378	EC2772a_59c00030			arylsulfatase	Escherichia coli	1	9	0.0769231	0.9	0.000114504	not_significant
5379	E1470_c39080			PemK-like protein	Escherichia coli ECC-1470	3	10	0.230769	1	0.000364489	not_significant
5396	E1470_c01340	yadC		putative fimbrial-like adhesin protein	Escherichia coli ECC-1470	2	8	0.153846	0.8	0.00343249	not_significant
5399	E1470_c41660			zeta toxin; poison-antidote element	Escherichia coli ECC-1470	0	9	0	0.9	1.22371e-05	not_significant
5400	E1470_c41650			nucleotidyltransferase	Escherichia coli ECC-1470	0	10	0	1	8.74075e-07	1
5401	E1470_c41640			SPFH domain-containing protein	Escherichia coli ECC-1470	0	10	0	1	8.74075e-07	1
5403	E1470_c37310			autotransporter adhesin	Escherichia coli ECC-1470	4	10	0.307692	1	0.00160305	not_significant
5408	E1470_c41010			putative transport protein	Escherichia coli ECC-1470	0	8	0	0.8	9.17779e-05	not_significant
5437	E1470_c32260			CblD-like pilus biogenesis initiator	Escherichia coli ECC-1470	2	10	0.153846	1	6.73038e-05	not_significant
5438	E1470_c32270			outer membrane fimbrial usher protein	Escherichia coli ECC-1470	2	10	0.153846	1	6.73038e-05	not_significant
5439	E1470_c32280			CS1 type fimbrial major subunit	Escherichia coli ECC-1470	2	10	0.153846	1	6.73038e-05	not_significant
5440	E1470_c32290			putative CFA/I fimbrial subunit A	Escherichia coli ECC-1470	2	10	0.153846	1	6.73038e-05	not_significant
5443	E1470_c37790			hypothetical protein	Escherichia coli ECC-1470	1	9	0.0769231	0.9	0.000114504	not_significant
5444	EC2772a_37c00480			hypothetical protein	Escherichia coli	3	9	0.230769	0.9	0.00275946	not_significant
5445	E1470_c02210	etsA		ImpA domain-containing protein	Escherichia coli ECC-1470	4	7	0.307692	0.7	not_significant	not_significant
5459	E1470_c43720	chpB		toxin of the ChpB-ChpS toxin-antitoxin system	Escherichia coli ECC-1470	3	8	0.230769	0.8	0.0122781	not_significant
5460	E1470_c43710	chpS		antitoxin of the ChpBS toxin-antitoxin system	Escherichia coli ECC-1470	3	8	0.230769	0.8	0.0122781	not_significant
5465	E1470_c06130			hypothetical protein	Escherichia coli ECC-1470	4	7	0.307692	0.7	not_significant	not_significant
5475	E1470_c11930			outer membrane autotransporter barrel domain protein	Escherichia coli ECC-1470	0	10	0	1	8.74075e-07	1
5771	E1470_c40250			hypothetical protein	Escherichia coli ECC-1470	0	7	0	0.7	0.000489482	not_significant
5772	EC2772a_60c00410			hypothetical protein	Escherichia coli	0	7	0	0.7	0.000489482	not_significant
5801	E1470_c39390			hypothetical protein	Escherichia coli ECC-1470	1	8	0.0769231	0.8	0.000728105	not_significant
5841	E1470_c31560			hypothetical protein	Escherichia coli ECC-1470	0	8	0	0.8	9.17779e-05	not_significant
5859	E1470_c36230			putative permease	Escherichia coli ECC-1470	0	8	0	0.8	9.17779e-05	not_significant
5860	E1470_c36220			hypothetical protein	Escherichia coli ECC-1470	0	8	0	0.8	9.17779e-05	not_significant
5861	E1470_c35230			putative transcriptional regulator	Escherichia coli ECC-1470	0	7	0	0.7	0.000489482	not_significant
5862	E1470_c35220			hypothetical protein	Escherichia coli ECC-1470	0	7	0	0.7	0.000489482	not_significant
5866	E1470_c11920			hypothetical protein	Escherichia coli ECC-1470	0	9	0	0.9	1.22371e-05	not_significant
6233	E1470_c16060			phage O family protein	Escherichia coli ECC-1470	3	8	0.230769	0.8	0.0122781	not_significant
6250	E1470_c39510			hypothetical protein	Escherichia coli ECC-1470	1	7	0.0769231	0.7	0.00589826	not_significant
6251	E1470_c39410			hypothetical protein	Escherichia coli ECC-1470	1	7	0.0769231	0.7	0.00589826	not_significant
6275	E1470_c39500			hypothetical protein	Escherichia coli ECC-1470	0	7	0	0.7	0.000489482	not_significant
6277	E1470_c39530			hypothetical protein	Escherichia coli ECC-1470	0	7	0	0.7	0.000489482	not_significant

[truncated: 8 more sheets: B2_absent, B2_enriched, E-B2_enriched, E_absent, E_enriched, group_soft_core, underrepresented, unspecific]
