# Supplementary material for: No evidence for a bovine mastitis Escherichia coli pathotype
Source: BMC Genomics. 2017 May 8;18:359. doi: 10.1186/s12864-017-3739-x (PMC5422975; doi:10.1186/s12864-017-3739-x)
Supplement: Supplementary file 9 — All-strain soft core genome with 70% inclusion cutoff. (XLSX 185 kb) [file 12864_2017_3739_MOESM9_ESM.xlsx]

## Sheet: Sheet1
# OG#	ID	gene	EC_number	product	organism
3629	E1470_100p00680	psiB		plasmid SOS inhibition protein B	Escherichia_coli_ECC-1470-plasmid_pECC-1470_100
4953	E1470_c02560	prfH		putative peptide chain release factor H	Escherichia_coli_ECC-1470
2704	E1470_c03210			putative adhesin	Escherichia_coli_ECC-1470
4023	E1470_c11850	bluF		anti-repressor for YcgE, blue light-responsive	Escherichia_coli_ECC-1470
4130	E1470_c14060	ynbD		putative phosphatase inner membrane protein	Escherichia_coli_ECC-1470
5054	E1470_c14950	ddpX	3.4.13.-	D-ala-D-ala dipeptidase, Zn-dependent	Escherichia_coli_ECC-1470
1015	E1470_c19700	yecS		ABC family putative inner membrane permease	Escherichia_coli_ECC-1470
612	E1470_c20730	yoeB		toxin of the YoeB-YefM toxin-antitoxin system	Escherichia_coli_ECC-1470
613	E1470_c20740	yefM		antitoxin of the YoeB-YefM toxin-antitoxin system	Escherichia_coli_ECC-1470
1261	E1470_c28410	cas2		CRISPR-associated endoribonuclease Cas2, subtype I-E/ECOLI	Escherichia_coli_ECC-1470
3952	E1470_c28420	cas1		CRISPR-associated endonuclease Cas1	Escherichia_coli_ECC-1470
2201	E1470_c28890	fucP		L-fucose transporter	Escherichia_coli_ECC-1470
2966	E1470_c29570	yqeI		putative transcriptional regulator	Escherichia_coli_ECC-1470
3348	E1470_c30190	ygfF		putative NAD(P)-dependent oxidoreductase with NAD(P)-binding Rossmann-fold domain protein	Escherichia_coli_ECC-1470
3545	E1470_c30930	gspM		type II secretion system protein M	Escherichia_coli_ECC-1470
3546	E1470_c30940	gspL		type II secretion system protein L	Escherichia_coli_ECC-1470
3547	E1470_c30950	gspK		type II secretion system protein K	Escherichia_coli_ECC-1470
3549	E1470_c31030	gspC		type II secretion system protein C	Escherichia_coli_ECC-1470
3851	E1470_c31040	yghG		secretin (GspDbeta) OM localization lipoprotein pilotin	Escherichia_coli_ECC-1470
2948	E1470_c31050	pppA		bifunctional prepilin leader peptidase/ methylase	Escherichia_coli_ECC-1470
148	E1470_c31270	pitB		phosphate transporter	Escherichia_coli_ECC-1470
3821	E1470_c31810	yqiK		inner membrane protein	Escherichia_coli_ECC-1470
3281	E1470_c32810	agaB	2.7.1.69	N-acetylgalactosamine-specific enzyme IIB component of PTS	Escherichia_coli_ECC-1470
3289	E1470_c35000	yhfY		PRD domain protein	Escherichia_coli_ECC-1470
1078	E1470_c35090	hofQ		DNA catabolic putative fimbrial transporter	Escherichia_coli_ECC-1470
2516	E1470_c36520	bcsA	2.4.1.12	cellulose synthase, catalytic subunit	Escherichia_coli_ECC-1470
2515	E1470_c36530	bcsQ		putative cellulose biosynthesis protein	Escherichia_coli_ECC-1470
2514	E1470_c36540			hypothetical protein	Escherichia_coli_ECC-1470
2513	E1470_c36550	bcsE		cellulose production protein	Escherichia_coli_ECC-1470
666	E1470_c40430	rhaR		transcriptional activator of rhaSR	Escherichia_coli_ECC-1470
382	E1470_c41960	dnaB	3.6.1.-	replicative DNA helicase	Escherichia_coli_ECC-1470
588	E1470_c42250	mdtP		outer membrane factor of efflux pump	Escherichia_coli_ECC-1470
284	E1470_c42560	adiY		adi system transcriptional activator	Escherichia_coli_ECC-1470
194	E1470_c44740	gntP		fructuronate transporter	Escherichia_coli_ECC-1470
3882	E1470_c45100	yjjL		L-galactonate transporter	Escherichia_coli_ECC-1470
5192	EC1303_109p00290	repB		RepFIB replication protein A	Escherichia_coli_1303-plasmid_p1303_109
93	EC1303_109p00710			hypothetical protein	Escherichia_coli_1303-plasmid_p1303_109
92	EC1303_109p00720	ygfA		lytic transglycosylase	Escherichia_coli_1303-plasmid_p1303_109
3656	EC1303_109p00730	traM		relaxosome protein	Escherichia_coli_1303-plasmid_p1303_109
2848	EC1303_109p00760	traA		conjugal transfer pilin subunit	Escherichia_coli_1303-plasmid_p1303_109
2849	EC1303_109p00770	traL		conjugal transfer pilus assembly protein	Escherichia_coli_1303-plasmid_p1303_109
2850	EC1303_109p00780	traE		conjugal transfer pilus assembly protein	Escherichia_coli_1303-plasmid_p1303_109
2851	EC1303_109p00790	traK		conjugal transfer protein	Escherichia_coli_1303-plasmid_p1303_109
2852	EC1303_109p00800	traB		conjugal transfer pilus assembly protein	Escherichia_coli_1303-plasmid_p1303_109
91	EC1303_109p00810	traP		conjugal transfer protein	Escherichia_coli_1303-plasmid_p1303_109
2854	EC1303_109p00830	trbG		conjugal transfer protein	Escherichia_coli_1303-plasmid_p1303_109
2855	EC1303_109p00840	traV		type IV conjugative transfer system lipoprotein	Escherichia_coli_1303-plasmid_p1303_109
2857	EC1303_109p00860	traC		conjugal transfer ATP-binding protein	Escherichia_coli_1303-plasmid_p1303_109
2858	EC1303_109p00870	trbI		conjugal transfer protein	Escherichia_coli_1303-plasmid_p1303_109
2859	EC1303_109p00880	traW		conjugal transfer pilus assembly protein	Escherichia_coli_1303-plasmid_p1303_109
2860	EC1303_109p00890	traU		conjugal transfer pilus assembly protein	Escherichia_coli_1303-plasmid_p1303_109
2861	EC1303_109p00900	trbC		conjugal transfer pilus assembly protein	Escherichia_coli_1303-plasmid_p1303_109
2862	EC1303_109p00910	traN		conjugal transfer mating pair stabilization protein	Escherichia_coli_1303-plasmid_p1303_109
2863	EC1303_109p00920	trbE		conjugal transfer protein	Escherichia_coli_1303-plasmid_p1303_109
2864	EC1303_109p00930	traF		conjugal pilus assembly protein	Escherichia_coli_1303-plasmid_p1303_109
2866	EC1303_109p00960	traQ		type-F conjugative transfer system pilin chaperone	Escherichia_coli_1303-plasmid_p1303_109
2867	EC1303_109p00970	trbB		conjugal transfer protein	Escherichia_coli_1303-plasmid_p1303_109
2868	EC1303_109p00980	trbJ		conjugal transfer protein	Escherichia_coli_1303-plasmid_p1303_109
2869	EC1303_109p01000	traH		conjugative relaxosome accessory transposon protein	Escherichia_coli_1303-plasmid_p1303_109
2870	EC1303_109p01010	traG		conjugal transfer mating pair stabilization protein	Escherichia_coli_1303-plasmid_p1303_109
2871	EC1303_109p01030	traT		conjugal transfer surface exclusion protein	Escherichia_coli_1303-plasmid_p1303_109
2872	EC1303_109p01040	traD		coupling protein	Escherichia_coli_1303-plasmid_p1303_109
3507	EC1303_109p01060	traI		conjugal transfer nickase/helicase TraI	Escherichia_coli_1303-plasmid_p1303_109
3506	EC1303_109p01070	traX		F pilin acetylase	Escherichia_coli_1303-plasmid_p1303_109
46	EC1303_109p01090	finO		fertility inhibition protein	Escherichia_coli_1303-plasmid_p1303_109
3877	EC1303_c00020	thrA	1.1.1.3;2.7.2.4	bifunctional aspartokinase/homoserine dehydrogenase 1	Escherichia_coli_1303
1914	EC1303_c00030	thrB	2.7.1.39	homoserine kinase	Escherichia_coli_1303
1913	EC1303_c00040	thrC	4.2.3.1	L-threonine synthase	Escherichia_coli_1303
1912	EC1303_c00050	yaaX		putative periplasmic protein	Escherichia_coli_1303
352	EC1303_c00060	yaaA		peroxide resistance protein, lowers intracellular iron	Escherichia_coli_1303
351	EC1303_c00070	yaaJ		putative transporter	Escherichia_coli_1303
350	EC1303_c00080	talB	2.2.1.2	transaldolase B	Escherichia_coli_1303
349	EC1303_c00090	mog		molybdochelatase incorporating molybdenum into molybdopterin	Escherichia_coli_1303
348	EC1303_c00100	satP		succinate-acetate transporter	Escherichia_coli_1303
347	EC1303_c00110			hypothetical protein	Escherichia_coli_1303
346	EC1303_c00120			hypothetical protein	Escherichia_coli_1303
3556	EC1303_c00130	dnaK		chaperone Hsp70, with co-chaperone DnaJ	Escherichia_coli_1303
3557	EC1303_c00140	dnaJ		chaperone Hsp40, DnaK co-chaperone	Escherichia_coli_1303
3558	EC1303_c00160	mokC		regulatory protein for HokC, overlaps CDS of hokC	Escherichia_coli_1303
	EC1303_c00150	hokC		toxic membrane protein, small	Escherichia_coli_1303
3135	EC1303_c00170	nhaA		sodium-proton antiporter	Escherichia_coli_1303
3873	EC1303_c00180	nhaR		transcriptional activator of nhaA	Escherichia_coli_1303
958	EC1303_c00220	rpsT		30S ribosomal subunit protein S20	Escherichia_coli_1303
957	EC1303_c00240	ribF	2.7.1.26;2.7.7.2	bifunctional riboflavin kinase/FAD synthetase	Escherichia_coli_1303
956	EC1303_c00250	ileS	6.1.1.5	isoleucyl-tRNA synthetase	Escherichia_coli_1303
955	EC1303_c00260	lspA	3.4.23.36	prolipoprotein signal peptidase (signal peptidase II)	Escherichia_coli_1303
954	EC1303_c00270	fkpB	5.2.1.8	FKBP-type peptidyl-prolyl cis-trans isomerase (rotamase)	Escherichia_coli_1303
953	EC1303_c00280	ispH	1.17.1.2	4-hydroxy-3-methylbut-2-enyl diphosphate reductase, 4Fe-4S protein	Escherichia_coli_1303
952	EC1303_c00290	rihC	3.2.2.-	ribonucleoside hydrolase 3	Escherichia_coli_1303
3872	EC1303_c00300	dapB	1.17.1.8	dihydrodipicolinate reductase	Escherichia_coli_1303
1131	EC1303_c00310	carA	6.3.5.5	carbamoyl phosphate synthetase small subunit, glutamine amidotransferase	Escherichia_coli_1303
1130	EC1303_c00320	carB	6.3.5.5	carbamoyl-phosphate synthase large subunit	Escherichia_coli_1303
1129	EC1303_c00330	caiF		cai operon transcriptional activator	Escherichia_coli_1303
1128	EC1303_c00340	caiE		stimulator of CaiD and CaiB enzyme activities	Escherichia_coli_1303
1127	EC1303_c00350	caiD	4.2.1.-	carnitinyl-CoA dehydratase	Escherichia_coli_1303
3871	EC1303_c00360	caiC	6.3.2.-	putative crotonobetaine/carnitine-CoA ligase	Escherichia_coli_1303
3010	EC1303_c00370	caiB	2.8.3.-	crotonobetainyl CoA:carnitine CoA transferase	Escherichia_coli_1303
3009	EC1303_c00380	caiA	1.3.99.-	crotonobetaine reductase subunit II, FAD-binding	Escherichia_coli_1303
3008	EC1303_c00390	caiT		putative transporter	Escherichia_coli_1303
971	EC1303_c00400	fixA		anaerobic carnitine reduction putative electron transfer flavoprotein subunit	Escherichia_coli_1303
972	EC1303_c00410	fixB		putative electron transfer flavoprotein, NAD/FAD-binding domain and ETFP adenine nucleotide-binding domain-like protein	Escherichia_coli_1303
973	EC1303_c00420	fixC		putative oxidoreductase	Escherichia_coli_1303
974	EC1303_c00430	fixX		putative 4Fe-4S ferredoxin-type protein	Escherichia_coli_1303
975	EC1303_c00440	yaaU		putative transporter	Escherichia_coli_1303
976	EC1303_c00450	kefF	1.6.5.2	regulator of KefC-mediated potassium transport and quinone oxidoreductase	Escherichia_coli_1303
977	EC1303_c00460	kefC		potassium:proton antiporter	Escherichia_coli_1303
978	EC1303_c00470	folA	1.5.1.3	dihydrofolate reductase	Escherichia_coli_1303
979	EC1303_c00480	apaH	3.6.1.41	diadenosine tetraphosphatase	Escherichia_coli_1303
980	EC1303_c00490	apaG		protein associated with Co2+ and Mg2+ efflux	Escherichia_coli_1303
981	EC1303_c00500	rsmA	2.1.1.-	16S rRNA m(6), m(6)A1519 dimethyltransferase, SAM-dependent	Escherichia_coli_1303
982	EC1303_c00510	pdxA	1.1.1.262	4-hydroxy-L-threonine phosphate dehydrogenase, NAD-dependent	Escherichia_coli_1303
983	EC1303_c00520	surA	5.2.1.8	peptidyl-prolyl cis-trans isomerase (PPIase)	Escherichia_coli_1303
984	EC1303_c00530	lptD		LPS assembly OM complex LptDE, beta-barrel component	Escherichia_coli_1303
985	EC1303_c00540	djlA		membrane-anchored DnaK co-chaperone, DNA-binding protein	Escherichia_coli_1303
987	EC1303_c00560	rluA	4.2.1.70	dual specificity 23S rRNA pseudouridine(746), tRNA pseudouridine(32) synthase, SAM-dependent	Escherichia_coli_1303
988	EC1303_c00570	rapA	3.6.1.-	RNA polymerase (RNAP)-binding ATPase and RNAP recycling factor	Escherichia_coli_1303
4175	EC1303_c00580	polB	2.7.7.7	DNA polymerase II	Escherichia_coli_1303
116	EC1303_c00590	araD	5.1.3.4	L-ribulose-5-phosphate 4-epimerase	Escherichia_coli_1303
1850	EC1303_c00600	araA	5.3.1.4	L-arabinose isomerase	Escherichia_coli_1303
1851	EC1303_c00610	araB	2.7.1.16	L-ribulokinase	Escherichia_coli_1303
1852	EC1303_c00620	araC		AraC-arabinose DNA-binding transcriptional activator	Escherichia_coli_1303
3870	EC1303_c00630	yabI		DedA family inner membrane protein	Escherichia_coli_1303
2627	EC1303_c00640	thiQ		thiamine, thiamine pyrophosphate ABC transporter ATPase	Escherichia_coli_1303
2628	EC1303_c00650	thiP		thiamine, thiamine pyrophosphate ABC transporter permease	Escherichia_coli_1303
3869	EC1303_c00660	thiB		thiamine-, thiamine pyrophosphate-, thiamine monophosphate-binding ABC transporter periplasmic protein	Escherichia_coli_1303
931	EC1303_c00670	sgrR		transcriptional DNA-binding transcriptional activator of sgrS sRNA	Escherichia_coli_1303
930	EC1303_c00680	sgrT		inhibitor of glucose uptake	Escherichia_coli_1303
929	EC1303_c00690	setA		broad specificity sugar efflux system	Escherichia_coli_1303
928	EC1303_c00700	leuD	4.2.1.33	3-isopropylmalate dehydratase small subunit	Escherichia_coli_1303
927	EC1303_c00710	leuC	4.2.1.33	3-isopropylmalate dehydratase large subunit	Escherichia_coli_1303
926	EC1303_c00720	leuB	1.1.1.85	3-isopropylmalate dehydrogenase, NAD(+)-dependent	Escherichia_coli_1303
925	EC1303_c00730	leuA	2.3.3.13	2-isopropylmalate synthase	Escherichia_coli_1303
924	EC1303_c00750	leuO		global transcription factor	Escherichia_coli_1303
923	EC1303_c00760	ilvI	2.2.1.6	acetolactate synthase 3 large subunit	Escherichia_coli_1303
922	EC1303_c00770	ilvH	2.2.1.6	acetolactate synthase 3, small subunit, valine-sensitive	Escherichia_coli_1303
921	EC1303_c00780	cra		transcriptional repressor-activator for carbon metabolism	Escherichia_coli_1303
920	EC1303_c00790	mraZ		RsmH methytransferase inhibitor	Escherichia_coli_1303
919	EC1303_c00800	rsmH	2.1.1.-	16S rRNA m(4) methyltransferase, SAM-dependent	Escherichia_coli_1303
918	EC1303_c00810	ftsL		membrane bound cell division protein at septum containing leucine zipper motif protein	Escherichia_coli_1303
917	EC1303_c00820	ftsI	2.4.1.129	transpeptidase involved in septal peptidoglycan synthesis (penicillin-binding protein 3)	Escherichia_coli_1303
916	EC1303_c00830	murE	6.3.2.13	UDP-N-acetylmuramoyl-L-alanyl-D-glutamate:meso- diaminopimelate ligase	Escherichia_coli_1303
915	EC1303_c00840	murF	6.3.2.10	UDP-N-acetylmuramoyl-tripeptide:D-alanyl-D- alanine ligase	Escherichia_coli_1303
914	EC1303_c00850	mraY	2.7.8.13	phospho-N-acetylmuramoyl-pentapeptide transferase	Escherichia_coli_1303
913	EC1303_c00860	murD	6.3.2.9	UDP-N-acetylmuramoyl-L-alanine:D-glutamate ligase	Escherichia_coli_1303
912	EC1303_c00870	ftsW		lipid II flippase	Escherichia_coli_1303
911	EC1303_c00880	murG	2.4.1.227	N-acetylglucosaminyl transferase	Escherichia_coli_1303
910	EC1303_c00890	murC	6.3.2.8	UDP-N-acetylmuramate:L-alanine ligase	Escherichia_coli_1303
909	EC1303_c00900	ddlB	6.3.2.4	D-alanine:D-alanine ligase	Escherichia_coli_1303
908	EC1303_c00910	ftsQ		divisome assembly protein, membrane anchored protein involved in growth of wall at septum	Escherichia_coli_1303
907	EC1303_c00920	ftsA		ATP-binding cell division protein involved in recruitment of FtsK to Z ring	Escherichia_coli_1303
3868	EC1303_c00930	ftsZ		GTP-binding tubulin-like cell division protein	Escherichia_coli_1303
2642	EC1303_c00940	lpxC	3.5.1.-	UDP-3-O-acyl N-acetylglucosamine deacetylase	Escherichia_coli_1303
2643	EC1303_c00950	secM		regulator of secA translation	Escherichia_coli_1303
2644	EC1303_c00960	secA		preprotein translocase subunit, ATPase	Escherichia_coli_1303
2645	EC1303_c00970	mutT	3.6.1.-	nucleoside triphosphate pyrophosphohydrolase, marked preference for dGTP	Escherichia_coli_1303
2646	EC1303_c00980	yacG		DNA gyrase inhibitor	Escherichia_coli_1303
2647	EC1303_c00990	zapD		FtsZ stabilizer	Escherichia_coli_1303
2648	EC1303_c01000	coaE	2.7.1.24	dephospho-CoA kinase	Escherichia_coli_1303
2649	EC1303_c01010	guaC	1.7.1.7	GMP reductase	Escherichia_coli_1303
2650	EC1303_c01020	hofC		assembly protein in type IV pilin biogenesis, transmembrane protein	Escherichia_coli_1303
2651	EC1303_c01030	hofB		T2SE secretion family protein	Escherichia_coli_1303
2652	EC1303_c01040	ppdD		putative prepilin peptidase-dependent pilin	Escherichia_coli_1303
2653	EC1303_c01050	nadC	2.4.2.19	quinolinate phosphoribosyltransferase	Escherichia_coli_1303
2654	EC1303_c01060	ampD	3.5.1.28	Zn-dependent 1,6-anhydro-N-acetylmuramyl-L-alanine amidase	Escherichia_coli_1303
2655	EC1303_c01070	ampE		ampicillin resistance inner membrane protein	Escherichia_coli_1303
2656	EC1303_c01080	aroP		aromatic amino acid transporter	Escherichia_coli_1303
2657	EC1303_c01090	pdhR		PdhR DNA-binding transcriptional dual regulator	Escherichia_coli_1303
2658	EC1303_c01100	aceE	1.2.4.1	pyruvate dehydrogenase, decarboxylase component E1, thiamine triphosphate-binding	Escherichia_coli_1303
2659	EC1303_c01110	aceF	2.3.1.12	pyruvate dehydrogenase, dihydrolipoyltransacetylase component E2	Escherichia_coli_1303
2824	EC1303_c01120	lpd	1.8.1.4	lipoamide dehydrogenase, E3 component is part of three enzyme complexes	Escherichia_coli_1303
2825	EC1303_c01130	yacH		putative membrane protein	Escherichia_coli_1303
2826	EC1303_c01140	acnB	4.2.1.3;4.2.1.99	bifunctional aconitate hydratase 2/2-methylisocitrate dehydratase	Escherichia_coli_1303
2827	EC1303_c01150			hypothetical protein	Escherichia_coli_1303
2828	EC1303_c01160	speD	4.1.1.50	S-adenosylmethionine decarboxylase	Escherichia_coli_1303
2829	EC1303_c01170	speE	2.5.1.16	spermidine synthase (putrescine aminopropyltransferase)	Escherichia_coli_1303
2830	EC1303_c01180	yacC		PulS OutS family protein	Escherichia_coli_1303
2831	EC1303_c01190	cueO		multicopper oxidase (laccase)	Escherichia_coli_1303
1342	EC1303_c01200	gcd	1.1.5.2	glucose dehydrogenase	Escherichia_coli_1303
3327	EC1303_c01210	hpt	2.4.2.8	hypoxanthine phosphoribosyltransferase	Escherichia_coli_1303
4125	EC1303_c01220	can	4.2.1.1	carbonic anhydrase	Escherichia_coli_1303
3227	EC1303_c01230	yadG		putative ABC superfamily transporter ATP-binding subunit	Escherichia_coli_1303
3228	EC1303_c01240	yadH		inner membrane putative ABC superfamily transporter permease	Escherichia_coli_1303
3229	EC1303_c01250	yadI		putative PTS enzyme IIA	Escherichia_coli_1303
3867	EC1303_c01260	yadE		putative polysaccharide deacetylase lipoprotein	Escherichia_coli_1303
3323	EC1303_c01270	panD	4.1.1.11	aspartate 1-decarboxylase	Escherichia_coli_1303
3866	EC1303_c01280	yadD		transposase 31 family protein	Escherichia_coli_1303
2950	EC1303_c01290	panC	6.3.2.1	pantothenate synthetase	Escherichia_coli_1303
2949	EC1303_c01300	panB	2.1.2.11	3-methyl-2-oxobutanoate hydroxymethyltransferase	Escherichia_coli_1303
4113	EC1303_c01320	yadK		putative fimbrial-like adhesin protein	Escherichia_coli_1303
3302	EC1303_c01330	yadL		putative fimbrial-like adhesin protein	Escherichia_coli_1303
4115	EC1303_c01350	htrE		putative outer membrane usher protein	Escherichia_coli_1303
4116	EC1303_c01360	yadV		putative periplasmic pilin chaperone	Escherichia_coli_1303
4294	EC1303_c01370	yadN		putative fimbrial-like adhesin protein	Escherichia_coli_1303
3865	EC1303_c01380	folK	2.7.6.3	2-amino-4-hydroxy-6-hydroxymethyldihyropteridine pyrophosphokinase	Escherichia_coli_1303
1376	EC1303_c01390	pcnB	2.7.7.19	poly(A) polymerase	Escherichia_coli_1303
1377	EC1303_c01400	gluQ	6.1.1.-	glutamyl-Q tRNA(Asp) synthetase	Escherichia_coli_1303
1378	EC1303_c01410	dksA		transcriptional regulator of rRNA transcription, DnaK suppressor protein	Escherichia_coli_1303
1379	EC1303_c01420	sfsA		sugar fermentation stimulation protein A	Escherichia_coli_1303
1380	EC1303_c01430	ligT	6.5.1.-	2'-5' RNA ligase	Escherichia_coli_1303
1381	EC1303_c01440	hrpB		putative ATP-dependent helicase	Escherichia_coli_1303
1382	EC1303_c01450	mrcB	2.4.1.129;3.4.-.-	fused glycosyl transferase and transpeptidase	Escherichia_coli_1303
3864	EC1303_c01460	fhuA		ferrichrome outer membrane transporter	Escherichia_coli_1303
2725	EC1303_c01470	fhuC		iron-hydroxamate transporter subunit	Escherichia_coli_1303
2726	EC1303_c01480	fhuD		iron-hydroxamate transporter subunit	Escherichia_coli_1303
3863	EC1303_c01490	fhuB		fused iron-hydroxamate transporter subunits of ABC superfamily: membrane components	Escherichia_coli_1303
1598	EC1303_c01500	hemL	5.4.3.8	glutamate-1-semialdehyde aminotransferase (aminomutase)	Escherichia_coli_1303
1599	EC1303_c01510	clcA		H(+)/Cl(-) exchange transporter	Escherichia_coli_1303
1600	EC1303_c01520	erpA		iron-sulfur cluster insertion protein	Escherichia_coli_1303
1601	EC1303_c01530	yadS		putative inner membrane protein	Escherichia_coli_1303
1602	EC1303_c01540	btuF		vitamin B12 transporter subunit: periplasmic-binding component of ABC superfamily protein	Escherichia_coli_1303
1603	EC1303_c01550	mtn	3.2.2.16;3.2.2.9	5'-methylthioadenosine/S-adenosylhomocysteine nucleosidase	Escherichia_coli_1303
1604	EC1303_c01560	dgt	3.1.5.1	deoxyguanosine triphosphate triphosphohydrolase	Escherichia_coli_1303
1605	EC1303_c01570	degP	3.4.21.-	serine endoprotease (protease Do), membrane-associated	Escherichia_coli_1303
1606	EC1303_c01580	cdaR		carbohydrate diacid regulon transcriptional regulator	Escherichia_coli_1303
1607	EC1303_c01590			hypothetical protein	Escherichia_coli_1303
4214	EC1303_c01610	dapD	2.3.1.117	2,3,4,5-tetrahydropyridine-2-carboxylate N-succinyltransferase	Escherichia_coli_1303
3171	EC1303_c01620	glnD	2.7.7.59	uridylyltransferase	Escherichia_coli_1303
3172	EC1303_c01630	map	3.4.11.18	methionine aminopeptidase	Escherichia_coli_1303
3173	EC1303_c01640	rpsB		30S ribosomal subunit protein S2	Escherichia_coli_1303
3174	EC1303_c01650	tsf		translation elongation factor EF-Ts	Escherichia_coli_1303
3175	EC1303_c01660	pyrH	2.7.4.-	uridylate kinase	Escherichia_coli_1303
1454	EC1303_c01670	frr		ribosome recycling factor	Escherichia_coli_1303
1455	EC1303_c01680	dxr	1.1.1.267	1-deoxy-D-xylulose 5-phosphate reductoisomerase	Escherichia_coli_1303
1456	EC1303_c01690	ispU	2.5.1.31	undecaprenyl pyrophosphate synthase	Escherichia_coli_1303
1458	EC1303_c01700	cdsA	2.7.7.41	CDP-diglyceride synthase	Escherichia_coli_1303
1459	EC1303_c01710	rseP	3.4.24.-	inner membrane zinc RIP metalloprotease	Escherichia_coli_1303
1460	EC1303_c01720	bamA		BamABCDE complex OM biogenesis outer membrane pore-forming assembly factor	Escherichia_coli_1303
1461	EC1303_c01730	skp		periplasmic chaperone	Escherichia_coli_1303
1462	EC1303_c01740	lpxD	2.3.1.-	UDP-3-O-(3-hydroxymyristoyl)-glucosamine N-acyltransferase	Escherichia_coli_1303
1463	EC1303_c01750	fabZ	4.2.1.-	(3R)-hydroxymyristol acyl carrier protein dehydratase	Escherichia_coli_1303
1464	EC1303_c01760	lpxA	2.3.1.129	UDP-N-acetylglucosamine acetyltransferase	Escherichia_coli_1303
1465	EC1303_c01770	lpxB	2.4.1.182	tetraacyldisaccharide-1-P synthase	Escherichia_coli_1303
1466	EC1303_c01780	rnhB	3.1.26.4	ribonuclease HII, degrades RNA of DNA-RNA hybrids	Escherichia_coli_1303
1467	EC1303_c01790	dnaE	2.7.7.7	DNA polymerase III alpha subunit	Escherichia_coli_1303
1468	EC1303_c01800	accA	6.4.1.2	acetyl-CoA carboxylase, carboxytransferase, alpha subunit	Escherichia_coli_1303
3862	EC1303_c01810	ldcC	4.1.1.18	lysine decarboxylase 2, constitutive	Escherichia_coli_1303
627	EC1303_c01820	yaeR		putative lyase	Escherichia_coli_1303
3861	EC1303_c01830	tilS	6.1.1.5	tRNA(Ile)-lysidine synthetase	Escherichia_coli_1303
1742	EC1303_c01840	rof		modulator of Rho-dependent transcription termination	Escherichia_coli_1303
1743	EC1303_c01850			hypothetical protein	Escherichia_coli_1303
1744	EC1303_c01860	yaeQ		PDDEXK superfamily protein	Escherichia_coli_1303
1745	EC1303_c01870	arfB		alternative stalled-ribosome rescue factor B	Escherichia_coli_1303
1746	EC1303_c01880	nlpE		lipoprotein involved with copper homeostasis and adhesion	Escherichia_coli_1303
3032	EC1303_c01900	proS	6.1.1.15	prolyl-tRNA synthetase	Escherichia_coli_1303
3031	EC1303_c01910	tsaA		tRNA-Thr(GGU) m(6)t(6)A37 methyltransferase, SAM-dependent	Escherichia_coli_1303
3030	EC1303_c01920	rcsF		putative outer membrane protein	Escherichia_coli_1303
3860	EC1303_c01930	metQ		DL-methionine transporter subunit	Escherichia_coli_1303
2403	EC1303_c01940	metI		DL-methionine transporter subunit	Escherichia_coli_1303
2402	EC1303_c01950	metN		DL-methionine transporter subunit	Escherichia_coli_1303
3902	EC1303_c01960	gmhB		D,D-heptose 1,7-bisphosphate phosphatase	Escherichia_coli_1303
2626	EC1303_c02030	dkgB	1.1.1.274	2,5-diketo-D-gluconate reductase B	Escherichia_coli_1303
2625	EC1303_c02040	yafC		LysR family putative transcriptional regulator	Escherichia_coli_1303
2624	EC1303_c02050	yafD		endo/exonuclease/phosphatase family protein	Escherichia_coli_1303
2623	EC1303_c02060	yafE		putative S-adenosyl-L-methionine-dependent methyltransferase	Escherichia_coli_1303
2622	EC1303_c02070	mltD	3.2.1.-	putative membrane-bound lytic murein transglycosylase D	Escherichia_coli_1303
3985	EC1303_c02080	gloB		hydroxyacylglutathione hydrolase	Escherichia_coli_1303
3165	EC1303_c02090	yafS		putative S-adenosyl-L-methionine-dependent methyltransferase	Escherichia_coli_1303
3166	EC1303_c02100	rnhA	3.1.26.4	ribonuclease HI, degrades RNA of DNA-RNA hybrids	Escherichia_coli_1303
3167	EC1303_c02110	dnaQ	2.7.7.7	DNA polymerase III epsilon subunit	Escherichia_coli_1303
3987	EC1303_c02130	yafT		lipoprotein	Escherichia_coli_1303
3988	EC1303_c02140	ykfM		lethality reduction protein, putative inner membrane protein	Escherichia_coli_1303
3563	EC1303_c02150	yafU		inner membrane protein yafU	Escherichia_coli_1303
3562	EC1303_c02160			Hcp-like protein	Escherichia_coli_1303
3989	EC1303_c02170	impA		ImpA domain-containing protein	Escherichia_coli_1303
2893	EC1303_c02220	yafV		putative NAD(P)-binding C-N hydrolase family amidase	Escherichia_coli_1303
2892	EC1303_c02230	ivy		inhibitor of c-type lysozyme, periplasmic	Escherichia_coli_1303
4120	EC1303_c02240	fadE	1.3.99.-	acyl coenzyme A dehydrogenase	Escherichia_coli_1303
3076	EC1303_c02250	gmhA	5.-.-.-	D-sedoheptulose 7-phosphate isomerase	Escherichia_coli_1303
2946	EC1303_c02260	yafJ		putative amidotransfease	Escherichia_coli_1303
2947	EC1303_c02270	yafK		L,D-transpeptidase-related protein	Escherichia_coli_1303
334	EC1303_c02280	yafQ		translation inhibitor toxin of toxin-antitoxin pair YafQ/DinJ	Escherichia_coli_1303
335	EC1303_c02290	dinJ		antitoxin of YafQ-DinJ toxin-antitoxin system	Escherichia_coli_1303
2982	EC1303_c02300	yafL		putative lipoprotein and C40 family peptidase	Escherichia_coli_1303
2891	EC1303_c02310	rayT		REP-associated tyrosine transposase	Escherichia_coli_1303
2459	EC1303_c02740	dinB	2.7.7.7	DNA polymerase IV	Escherichia_coli_1303
4149	EC1303_c02770	yafP		putative acyl-CoA transferase	Escherichia_coli_1303
3994	EC1303_c02800	pepD	1.5.1.38	aminoacyl-histidine dipeptidase (peptidase D)	Escherichia_coli_1303
2735	EC1303_c02810	gpt	2.4.2.22	xanthine-guanine phosphoribosyltransferase	Escherichia_coli_1303
2734	EC1303_c02820	frsA		fermentation-respiration switch protein	Escherichia_coli_1303
2733	EC1303_c02830	crl		RNA polymerase holoenzyme assembly factor Crl	Escherichia_coli_1303
3995	EC1303_c02840	phoE		outer membrane phosphoporin protein E	Escherichia_coli_1303
2365	EC1303_c02850	proB	2.7.2.11	gamma-glutamate kinase	Escherichia_coli_1303
3996	EC1303_c02860	proA	1.2.1.41	gamma-glutamylphosphate reductase	Escherichia_coli_1303
4140	EC1303_c02880	yagP		putative transcriptional regulator LYSR-type	Escherichia_coli_1303
4141	EC1303_c02890	paoD		moco insertion factor for PaoABC aldehyde oxidoreductase	Escherichia_coli_1303
4142	EC1303_c02900	paoC		PaoABC aldehyde oxidoreductase, moco-containing subunit	Escherichia_coli_1303
4143	EC1303_c02910	paoB		PaoABC aldehyde oxidoreductase, FAD-containing subunit	Escherichia_coli_1303
4144	EC1303_c02920	paoA		PaoABC aldehyde oxidoreductase, 2Fe-2S subunit	Escherichia_coli_1303
4145	EC1303_c02930	yagU		putative inner membrane protein	Escherichia_coli_1303
4104	EC1303_c02950	ecpE		ECP production pilus chaperone	Escherichia_coli_1303
4103	EC1303_c02960	ecpD		polymerized tip adhesin of ECP fibers	Escherichia_coli_1303
4102	EC1303_c02970	ecpC		ECP production outer membrane protein	Escherichia_coli_1303
4101	EC1303_c02980	ecpB		ECP production pilus chaperone	Escherichia_coli_1303
4100	EC1303_c02990	ecpA		ECP pilin	Escherichia_coli_1303
4099	EC1303_c03000	ecpR		putative transcriptional regulator for the ecp operon	Escherichia_coli_1303
4098	EC1303_c03020	ykgO		RpmJ-like protein	Escherichia_coli_1303
4097	EC1303_c03030	ykgM		50S ribosomal protein L31 type B	Escherichia_coli_1303
3998	EC1303_c03040	ykgR		small membrane protein	Escherichia_coli_1303
2702	EC1303_c03060	ykgA		putative DNA-binding transcriptional regulator	Escherichia_coli_1303
1438	EC1303_c03070	rclC		reactive chlorine species (RCS) stress resistance inner membrane protein	Escherichia_coli_1303
1439	EC1303_c03090	rclA		reactive chlorine stress species (RCS) resistance protein	Escherichia_coli_1303
1440	EC1303_c03100	rclR		reactive chlorine species (RCS)-specific activator of the rcl genes	Escherichia_coli_1303
1895	EC1303_c03110	ykgE		putative oxidoreductase	Escherichia_coli_1303
1896	EC1303_c03120	ykgF		putative amino acid dehydrogenase with NAD(P)-binding domain and ferridoxin-like domain protein	Escherichia_coli_1303
1897	EC1303_c03130	ykgG		putative transporter	Escherichia_coli_1303
1898	EC1303_c03140	ykgH		putative inner membrane protein	Escherichia_coli_1303
1899	EC1303_c03150	betA	1.1.99.1	choline dehydrogenase, a flavoprotein	Escherichia_coli_1303
1900	EC1303_c03160	betB	1.2.1.8	betaine aldehyde dehydrogenase, NAD-dependent	Escherichia_coli_1303
5052	EC1303_c03170	betI		choline-inducible betIBA-betT divergent operon transcriptional repressor	Escherichia_coli_1303
3080	EC1303_c03180	betT		choline transporter of high affinity	Escherichia_coli_1303
3079	EC1303_c03190	yahA		c-di-GMP-specific phosphodiesterase	Escherichia_coli_1303
3078	EC1303_c03200	yahB		putative DNA-bindng transcriptional regulator	Escherichia_coli_1303
3077	EC1303_c03210	yahC		putative inner membrane protein	Escherichia_coli_1303
4000	EC1303_c03220	yahD		ankyrin repeat protein	Escherichia_coli_1303
4001	EC1303_c03230			hypothetical protein	Escherichia_coli_1303
4002	EC1303_c03240	yahF		putative NAD(P)-binding succinyl-CoA synthase	Escherichia_coli_1303
3196	EC1303_c03250			hypothetical protein	Escherichia_coli_1303
3496	EC1303_c03270	yahI		carbamate kinase-like protein	Escherichia_coli_1303
4192	EC1303_c03280	yahJ		putative metallo-dependent hydrolase domain deaminase	Escherichia_coli_1303
2460	EC1303_c03290	yahK		aldehyde reductase, NADPH-dependent, Zn-containing, broad specificity	Escherichia_coli_1303
2461	EC1303_c03300			hypothetical protein	Escherichia_coli_1303
3607	EC1303_c03320	yahN		amino acid exporter for proline, lysine, glutamate, homoserine	Escherichia_coli_1303
494	EC1303_c03330	yahO		periplasmic protein, function unknown, YhcN family	Escherichia_coli_1303
495	EC1303_c03340	prpR		propionate catabolism operon regulatory protein	Escherichia_coli_1303
496	EC1303_c03350	prpB	4.1.3.30	2-methylisocitrate lyase	Escherichia_coli_1303
2496	EC1303_c03360	prpC	2.3.3.1	2-methylcitrate synthase	Escherichia_coli_1303
2495	EC1303_c03370	prpD	4.2.1.79	2-methylcitrate dehydratase	Escherichia_coli_1303
2494	EC1303_c03380	prpE		propionate--CoA ligase	Escherichia_coli_1303
2493	EC1303_c03390	codB		cytosine transporter	Escherichia_coli_1303
2492	EC1303_c03400	codA	3.5.4.1	cytosine/isoguanine deaminase	Escherichia_coli_1303
2821	EC1303_c03410	cynR		transcriptional activator of cyn operon	Escherichia_coli_1303
2820	EC1303_c03420	cynT	4.2.1.1	carbonic anhydrase	Escherichia_coli_1303
2819	EC1303_c03430	cynS	4.2.1.104	cyanate aminohydrolase	Escherichia_coli_1303
2818	EC1303_c03440	cynX		putative cyanate transporter	Escherichia_coli_1303
2817	EC1303_c03450	lacA	2.3.1.18	thiogalactoside acetyltransferase	Escherichia_coli_1303
1769	EC1303_c03460	lacY		lactose permease	Escherichia_coli_1303
1770	EC1303_c03470	lacZ	3.2.1.23	beta-D-galactosidase	Escherichia_coli_1303
1771	EC1303_c03480	lacI		lactose-inducible lac operon transcriptional repressor	Escherichia_coli_1303
1772	EC1303_c03490	mhpR		mhp operon transcriptional activator	Escherichia_coli_1303
1773	EC1303_c03500	mhpA	1.14.13.-	3-(3-hydroxyphenyl)propionate hydroxylase	Escherichia_coli_1303
1774	EC1303_c03510	mhpB	1.13.11.-	2,3-dihydroxyphenylpropionate 1,2-dioxygenase	Escherichia_coli_1303
1775	EC1303_c03520	mhpC	3.7.1.-	2-hydroxy-6-ketonona-2,4-dienedioic acid hydrolase	Escherichia_coli_1303
1776	EC1303_c03530	mhpD	4.2.1.80	2-keto-4-pentenoate hydratase	Escherichia_coli_1303
1777	EC1303_c03540	mhpF	1.2.1.10	acetaldehyde-CoA dehydrogenase II, NAD-binding	Escherichia_coli_1303
1778	EC1303_c03550	mhpE	4.1.3.-	4-hyroxy-2-oxovalerate/4-hydroxy-2-oxopentanoic acid aldolase, class I	Escherichia_coli_1303
2185	EC1303_c03560	mhpT		3-hydroxyphenylpropionic transporter	Escherichia_coli_1303
2186	EC1303_c03570	yaiL		nucleoprotein/polynucleotide-associated enzyme	Escherichia_coli_1303
4003	EC1303_c03580	frmB		S-formylglutathione hydrolase	Escherichia_coli_1303
2591	EC1303_c03590	frmA	1.1.1.1;1.1.1.284	alcohol dehydrogenase class III/glutathione-dependent formaldehyde dehydrogenase	Escherichia_coli_1303
2590	EC1303_c03600	frmR		regulator protein that represses frmRAB operon	Escherichia_coli_1303
2437	EC1303_c03610	yaiO		outer membrane protein	Escherichia_coli_1303
2438	EC1303_c03630	yaiP		putative family 2 glycosyltransferase	Escherichia_coli_1303
2439	EC1303_c03640	yaiS		putative PIG-L family deacetylase	Escherichia_coli_1303
2440	EC1303_c03650	tauA		taurine transporter subunit	Escherichia_coli_1303
2441	EC1303_c03660	tauB		taurine transporter subunit	Escherichia_coli_1303
2442	EC1303_c03670	tauC		taurine transporter subunit	Escherichia_coli_1303
2443	EC1303_c03680	tauD	1.14.11.17	taurine dioxygenase, 2-oxoglutarate-dependent	Escherichia_coli_1303
2444	EC1303_c03690	hemB	4.2.1.24	5-aminolevulinate dehydratase (porphobilinogen synthase)	Escherichia_coli_1303
4217	EC1303_c03700	yaiT		outer membrane autotransporter barrel domain protein	Escherichia_coli_1303
1523	EC1303_c03710	yaiV		putative transcriptional regulator	Escherichia_coli_1303
1524	EC1303_c03720	ampH	3.4.17.8;3.5.2.6	D-alanyl-D-alanine- carboxypeptidase/endopeptidase	Escherichia_coli_1303
1526	EC1303_c03730	sbmA		microcin B17 transporter	Escherichia_coli_1303
1527	EC1303_c03740	yaiW		putative lipoprotein	Escherichia_coli_1303
1528	EC1303_c03750	yaiY		inner membrane protein	Escherichia_coli_1303
1149	EC1303_c03760	yaiZ		putative inner membrane protein	Escherichia_coli_1303
1150	EC1303_c03770	ddlA	6.3.2.4	D-alanine-D-alanine ligase A	Escherichia_coli_1303
1151	EC1303_c03780	iraP		anti-RssB factor, RpoS stabilzer during Pi starvation	Escherichia_coli_1303
1152	EC1303_c03790	phoA	3.1.3.1	bacterial alkaline phosphatase	Escherichia_coli_1303
1153	EC1303_c03800	psiF		PsiF family protein	Escherichia_coli_1303
1154	EC1303_c03810	yaiC		diguanylate cyclase, cellulose regualtor	Escherichia_coli_1303
1155	EC1303_c03820	proC	1.5.1.2	pyrroline-5-carboxylate reductase, NAD(P)-binding	Escherichia_coli_1303
1156	EC1303_c03830			hypothetical protein	Escherichia_coli_1303
1157	EC1303_c03840	aroL	2.7.1.71	shikimate kinase II	Escherichia_coli_1303
1158	EC1303_c03850			hypothetical protein	Escherichia_coli_1303
4004	EC1303_c03860	aroM		AroM family protein	Escherichia_coli_1303
3155	EC1303_c03870			hypothetical protein	Escherichia_coli_1303
1186	EC1303_c03890	rdgC		nucleoid-associated ssDNA and dsDNA binding protein	Escherichia_coli_1303
1185	EC1303_c03900	mak	2.7.1.4	manno(fructo)kinase	Escherichia_coli_1303
580	EC1303_c03910	araJ		arabinose-inducible putative transporter, MFS family	Escherichia_coli_1303
579	EC1303_c03920	sbcC		exonuclease, dsDNA, ATP-dependent	Escherichia_coli_1303
578	EC1303_c03930	sbcD		exonuclease, dsDNA, ATP-dependent	Escherichia_coli_1303
577	EC1303_c03940	phoB		response regulator in two-component regulatory system with PhoR (or CreC)	Escherichia_coli_1303
576	EC1303_c03950	phoR	2.7.3.-	sensory histidine kinase in two-component regulatory system with PhoB	Escherichia_coli_1303
575	EC1303_c03960	brnQ		branched-chain amino acid transport system 2 carrier protein	Escherichia_coli_1303
574	EC1303_c03970	proY		proline-specific permease	Escherichia_coli_1303
573	EC1303_c03980	malZ	3.2.1.20	maltodextrin glucosidase	Escherichia_coli_1303
572	EC1303_c03990	acpH		acyl carrier protein (ACP) phosphodiesterase	Escherichia_coli_1303
571	EC1303_c04000	queA	5.-.-.-	S-adenosylmethionine:tRNA ribosyltransferase-isomerase	Escherichia_coli_1303
570	EC1303_c04010	tgt	2.4.2.29	tRNA-guanine transglycosylase	Escherichia_coli_1303
569	EC1303_c04020	yajC		SecYEG protein translocase auxillary subunit	Escherichia_coli_1303
568	EC1303_c04030	secD		SecYEG protein translocase auxillary subunit	Escherichia_coli_1303
567	EC1303_c04040	secF		SecYEG protein translocase auxillary subunit	Escherichia_coli_1303
566	EC1303_c04050	yajD		HNH nuclease family protein	Escherichia_coli_1303
565	EC1303_c04060	tsx		nucleoside channel, receptor of phage T6 and colicin K	Escherichia_coli_1303
4005	EC1303_c04070	yajI		putative lipoprotein	Escherichia_coli_1303
1441	EC1303_c04080	nrdR		Nrd regulon repressor	Escherichia_coli_1303
4168	EC1303_c04090	ribD	1.1.1.193;3.5.4.26	fused diaminohydroxyphosphoribosylaminopyrimidine deaminase and 5-amino-6-(5-phosphoribosylamino) uracil reductase	Escherichia_coli_1303
1274	EC1303_c04100	ribE	2.5.1.9	riboflavin synthase beta chain	Escherichia_coli_1303
1275	EC1303_c04110	nusB		transcription antitermination protein	Escherichia_coli_1303
2741	EC1303_c04120	thiL	2.7.4.16	thiamine monophosphate kinase	Escherichia_coli_1303
2740	EC1303_c04130	pgpA	3.1.3.27	phosphatidylglycerophosphatase A	Escherichia_coli_1303
2739	EC1303_c04140	yajO		2-carboxybenzaldehyde reductase	Escherichia_coli_1303
2738	EC1303_c04150	dxs	2.2.1.7	1-deoxyxylulose-5-phosphate synthase, thiamine triphosphate-binding, FAD-requiring	Escherichia_coli_1303
2737	EC1303_c04160	ispA	2.5.1.1;2.5.1.10	geranyltranstransferase	Escherichia_coli_1303
2736	EC1303_c04170	xseB	3.1.11.6	exonuclease VII small subunit	Escherichia_coli_1303
4006	EC1303_c04180	thiI		tRNA s(4)U8 sulfurtransferase	Escherichia_coli_1303
3055	EC1303_c04190	yajL		oxidative-stress-resistance chaperone	Escherichia_coli_1303
3054	EC1303_c04200	panE	1.1.1.169	2-dehydropantoate reductase, NADPH-specific	Escherichia_coli_1303
4007	EC1303_c04210	yajQ		phage Phi6 host factor, ATP/GTP binding protein	Escherichia_coli_1303
2364	EC1303_c04220	yajR		putative transporter	Escherichia_coli_1303
2363	EC1303_c04230	cyoE	2.5.1.-	protoheme IX farnesyltransferase	Escherichia_coli_1303
2362	EC1303_c04240	cyoD	1.10.3.-	cytochrome o ubiquinol oxidase subunit IV	Escherichia_coli_1303
2361	EC1303_c04250	cyoC	1.10.3.-	cytochrome o ubiquinol oxidase subunit III	Escherichia_coli_1303
2360	EC1303_c04260	cyoB	1.10.3.-	cytochrome o ubiquinol oxidase subunit I	Escherichia_coli_1303
2359	EC1303_c04270	cyoA	1.10.3.-	cytochrome o ubiquinol oxidase subunit II	Escherichia_coli_1303
538	EC1303_c04280	ampG		muropeptide transporter	Escherichia_coli_1303
537	EC1303_c04290	yajG		putative lipoprotein	Escherichia_coli_1303
536	EC1303_c04300	bolA		stationary-phase morphogene, transcriptional repressor for mreB	Escherichia_coli_1303
535	EC1303_c04310	tig		peptidyl-prolyl cis/trans isomerase (trigger factor)	Escherichia_coli_1303
534	EC1303_c04320	clpP	3.4.21.92	proteolytic subunit of ClpA-ClpP and ClpX-ClpP ATP-dependent serine proteases	Escherichia_coli_1303
533	EC1303_c04330	clpX		ATPase and specificity subunit of ClpX-ClpP ATP-dependent serine protease	Escherichia_coli_1303
532	EC1303_c04340	lon	3.4.21.53	DNA-binding ATP-dependent protease La	Escherichia_coli_1303
531	EC1303_c04350	hupB		HU, DNA-binding transcriptional regulator, beta subunit	Escherichia_coli_1303
530	EC1303_c04360	ppiD	5.2.1.8	periplasmic folding chaperone, has an inactive PPIase domain	Escherichia_coli_1303
529	EC1303_c04370	ybaV		putative competence-suppressing periplasmic helix-hairpin-helix DNA-binding protein	Escherichia_coli_1303
528	EC1303_c04380	fadM		long-chain acyl-CoA thioesterase III	Escherichia_coli_1303
527	EC1303_c04390	queC		7-cyano-7-deazaguanine (preQ0) synthase	Escherichia_coli_1303
5261	EC1303_c04400	ybaE		putative ABC superfamily transporter periplasmic-binding protein	Escherichia_coli_1303
526	EC1303_c04410	cof		pyridoxal phosphatase / HMP-PP hydrolase	Escherichia_coli_1303
525	EC1303_c04420	ybaO		putative DNA-binding transcriptional regulator	Escherichia_coli_1303
524	EC1303_c04430	mdlA		putative multidrug transporter subunit of ABC superfamily, ATP-binding component	Escherichia_coli_1303
523	EC1303_c04440	mdlB		putative multidrug transporter subunit of ABC superfamily, ATP-binding component	Escherichia_coli_1303
522	EC1303_c04450	glnK		nitrogen assimilation regulatory protein for GlnL, GlnE, and AmtB	Escherichia_coli_1303
521	EC1303_c04460	amtB		ammonium transporter	Escherichia_coli_1303
520	EC1303_c04470	tesB	3.1.2.-	acyl-CoA thioesterase 2	Escherichia_coli_1303
519	EC1303_c04480	ybaY		outer membrane lipoprotein	Escherichia_coli_1303
518	EC1303_c04490	ybaZ		excision repair protein, alkyltransferase-like protein ATL	Escherichia_coli_1303
517	EC1303_c04500			hypothetical protein	Escherichia_coli_1303
516	EC1303_c04510	ylaB		putative membrane-anchored cyclic-di-GMP phosphodiesterase	Escherichia_coli_1303
515	EC1303_c04520	ylaC		putative inner membrane protein	Escherichia_coli_1303
514	EC1303_c04530	maa	2.3.1.79	maltose O-acetyltransferase	Escherichia_coli_1303
513	EC1303_c04540	hha		modulator of gene expression, with H-NS	Escherichia_coli_1303
512	EC1303_c04550	tomB		Hha toxicity attenuator	Escherichia_coli_1303
142	EC1303_c04560	acrB		multidrug efflux system protein	Escherichia_coli_1303
3401	EC1303_c04570	acrA		multidrug efflux system	Escherichia_coli_1303
3400	EC1303_c04580	acrR		transcriptional repressor	Escherichia_coli_1303
3399	EC1303_c04590	mscK		mechanosensitive channel protein, intermediate conductance, K+ regulated	Escherichia_coli_1303
2448	EC1303_c04600	ybaM		small protein involved in the cell envelope stress response	Escherichia_coli_1303
2447	EC1303_c04610	priC		primosomal replication protein N''	Escherichia_coli_1303
2446	EC1303_c04620	ybaN		putative inner membrane protein	Escherichia_coli_1303
2445	EC1303_c04630	apt	2.4.2.7	adenine phosphoribosyltransferase	Escherichia_coli_1303
4185	EC1303_c04640	dnaX	2.7.7.7	DNA polymerase III/DNA elongation factor III, tau and gamma subunits	Escherichia_coli_1303
901	EC1303_c04650	ybaB		DNA-binding protein, putative nucleoid-associated protein	Escherichia_coli_1303
900	EC1303_c04660	recR		gap repair protein	Escherichia_coli_1303
899	EC1303_c04670	htpG		protein refolding molecular co-chaperone Hsp90, Hsp70-dependent	Escherichia_coli_1303
898	EC1303_c04680	adk	2.7.4.3	adenylate kinase	Escherichia_coli_1303
897	EC1303_c04690	hemH	4.99.1.1	ferrochelatase	Escherichia_coli_1303
896	EC1303_c04700	aes	3.1.1.-	acetyl esterase	Escherichia_coli_1303
895	EC1303_c04710	gsk	2.7.1.73	inosine/guanosine kinase	Escherichia_coli_1303
2678	EC1303_c04720	ybaL		inner membrane putative NAD(P)-binding transporter	Escherichia_coli_1303
2677	EC1303_c04730	fsr		putative fosmidomycin efflux system protein	Escherichia_coli_1303
2676	EC1303_c04740	ushA	3.6.1.45	bifunctional UDP-sugar hydrolase/5'-nucleotidase	Escherichia_coli_1303
2675	EC1303_c04750	ybaK		Cys-tRNA(Pro)/Cys-tRNA(Cys) deacylase	Escherichia_coli_1303
2674	EC1303_c04760	ybaP		TraB family protein	Escherichia_coli_1303
4008	EC1303_c04770	ybaQ		putative DNA-binding transcriptional regulator	Escherichia_coli_1303
3097	EC1303_c04780	copA	3.6.3.4	copper transporter	Escherichia_coli_1303
2998	EC1303_c04790	glsA		glutaminase 1	Escherichia_coli_1303
2999	EC1303_c04800	ybaT		putative amino acid transporter	Escherichia_coli_1303
3000	EC1303_c04810	cueR		copper-responsive regulon transcriptional regulator	Escherichia_coli_1303
3001	EC1303_c04820	ybbJ		inner membrane protein that stimulates the ftsH htpX mutant suppressor activity of QmcA	Escherichia_coli_1303
3002	EC1303_c04830	qmcA		PHB domain membrane-anchored putative protease	Escherichia_coli_1303
4009	EC1303_c04840	fetA		iron exporter, ATP-binding subunit	Escherichia_coli_1303
3352	EC1303_c04850	fetB		iron exporter permease subunit	Escherichia_coli_1303
3353	EC1303_c04860	ybbN		DnaK co-chaperone, thioredoxin-like protein	Escherichia_coli_1303
3354	EC1303_c04870	ybbO		putative oxidoreductase	Escherichia_coli_1303
3355	EC1303_c04880	tesA	3.1.1.5;3.1.2.-	multifunctional acyl-CoA thioesterase 1 and protease I and lysophospholipase L1	Escherichia_coli_1303
3356	EC1303_c04890	ybbA		putative ABC superfamily transporter ATP-binding subunit	Escherichia_coli_1303
3357	EC1303_c04900	ybbP		putative ABC transporter permease	Escherichia_coli_1303
2051	EC1303_c04980	mnmH		tRNA 2-selenouridine synthase, selenophosphate-dependent	Escherichia_coli_1303
2050	EC1303_c04990	allS		allD operon transcriptional activator	Escherichia_coli_1303
2049	EC1303_c05000	allA	4.3.2.3	ureidoglycolate lyase, releasing urea	Escherichia_coli_1303
2048	EC1303_c05010	allR		transcriptional repressor of all and gcl operons	Escherichia_coli_1303
2047	EC1303_c05020	gcl	4.1.1.47	glyoxylate carboligase	Escherichia_coli_1303
3962	EC1303_c05030	hyi	5.3.1.22	hydroxypyruvate isomerase	Escherichia_coli_1303
1780	EC1303_c05040	glxR	1.1.1.60	tartronate semialdehyde reductase, NADH-dependent	Escherichia_coli_1303
1779	EC1303_c05050	ybbW		putative allantoin transporter	Escherichia_coli_1303
4010	EC1303_c05060	allB	3.5.2.5	allantoinase	Escherichia_coli_1303
1197	EC1303_c05070	ybbY		putative uracil/xanthine transporter	Escherichia_coli_1303
1198	EC1303_c05080	glxK	2.7.1.31	glycerate kinase II	Escherichia_coli_1303
4011	EC1303_c05090	allE		S-ureidoglycine aminohydrolase	Escherichia_coli_1303
3473	EC1303_c05100	allC	3.5.3.4	allantoate amidohydrolase	Escherichia_coli_1303
3472	EC1303_c05110	allD	1.1.1.154	ureidoglycolate dehydrogenase	Escherichia_coli_1303
1577	EC1303_c05120	fdrA		putative NAD(P)-binding acyl-CoA synthetase	Escherichia_coli_1303
1578	EC1303_c05130			hypothetical protein	Escherichia_coli_1303
1579	EC1303_c05140	ylbF		putative anaerobic allantoin catabolic oxamate carbamoyltransferase	Escherichia_coli_1303
1580	EC1303_c05150	ybcF		putative carbonate kinase	Escherichia_coli_1303
1581	EC1303_c05160	purK	4.1.1.21	N5-carboxyaminoimidazole ribonucleotide synthase	Escherichia_coli_1303
1582	EC1303_c05170	purE	4.1.1.21	N5-carboxyaminoimidazole ribonucleotide mutase	Escherichia_coli_1303
1583	EC1303_c05180	lpxH	3.6.1.-	UDP-2,3-diacylglucosamine pyrophosphohydrolase	Escherichia_coli_1303
1584	EC1303_c05190	ppiB	5.2.1.8	peptidyl-prolyl cis-trans isomerase B (rotamase B)	Escherichia_coli_1303
4136	EC1303_c05200	cysS	6.1.1.16	cysteinyl-tRNA synthetase	Escherichia_coli_1303
3337	EC1303_c05210	ybcI		inner membrane protein	Escherichia_coli_1303
3336	EC1303_c05220	ybcJ		putative RNA-binding protein	Escherichia_coli_1303
3335	EC1303_c05230	folD	1.5.1.5;3.5.4.9	bifunctional 5,10-methylene-tetrahydrofolate dehydrogenase/ 5,10-methylene-tetrahydrofolate cyclohydrolase	Escherichia_coli_1303
3334	EC1303_c05240	sfmA		putative fimbrial-like adhesin protein	Escherichia_coli_1303
4012	EC1303_c05250	sfmC		putative periplasmic pilus chaperone	Escherichia_coli_1303
4137	EC1303_c05260	sfmD		putative outer membrane export usher protein	Escherichia_coli_1303
2132	EC1303_c05270	sfmH		putative fimbrial-like adhesin protein	Escherichia_coli_1303
3565	EC1303_c05280	sfmF		putative fimbrial-like adhesin protein	Escherichia_coli_1303
4013	EC1303_c05290	sfmZ		response regulator family protein	Escherichia_coli_1303
4014	EC1303_c05310	envY		porin thermoregulatory transcriptional activator	Escherichia_coli_1303
1978	EC1303_c05320			hypothetical protein	Escherichia_coli_1303
1977	EC1303_c05330	nfrA		bacteriophage N4 receptor, outer membrane subunit	Escherichia_coli_1303
1976	EC1303_c05340	nfrB		bacteriophage N4 receptor, inner membrane subunit	Escherichia_coli_1303
3817	EC1303_c05420	cusS		sensory histidine kinase in two-component regulatory system with CusR, senses copper ions	Escherichia_coli_1303
2797	EC1303_c05430	cusR		response regulator in two-component regulatory system with CusS	Escherichia_coli_1303
2798	EC1303_c05440	cusC		copper/silver efflux system, outer membrane component	Escherichia_coli_1303
3818	EC1303_c05450	cusF		periplasmic copper- and silver-binding protein	Escherichia_coli_1303
1205	EC1303_c05460	cusB		copper/silver efflux system, membrane fusion protein	Escherichia_coli_1303
1206	EC1303_c05470	cusA		copper/silver efflux system, membrane component	Escherichia_coli_1303
1207	EC1303_c05480	pheP		phenylalanine transporter	Escherichia_coli_1303
1208	EC1303_c05490	ybdG		mechanosensitive channel protein, miniconductance	Escherichia_coli_1303
1209	EC1303_c05500	nfsB	1.5.1.34	dihydropteridine reductase, NAD(P)H-dependent, oxygen-insensitive	Escherichia_coli_1303
1210	EC1303_c05510			hypothetical protein	Escherichia_coli_1303
1211	EC1303_c05520	ybdJ		putative inner membrane protein	Escherichia_coli_1303
1212	EC1303_c05530	ybdK	6.3.2.2	weak gamma-glutamyl:cysteine ligase	Escherichia_coli_1303
3661	EC1303_c05560	entD	2.7.8.-	phosphopantetheinyltransferase component of enterobactin synthase multienzyme complex	Escherichia_coli_1303
2732	EC1303_c05570	fepA		iron-enterobactin outer membrane transporter	Escherichia_coli_1303
3819	EC1303_c05580	fes		enterobactin/ferric enterobactin esterase	Escherichia_coli_1303
2908	EC1303_c05590	ybdZ		stimulator of EntF adenylation activity, MbtH-like	Escherichia_coli_1303
3820	EC1303_c05600	entF	2.7.7.-	enterobactin synthase multienzyme complex component, ATP-dependent	Escherichia_coli_1303
3326	EC1303_c05610	fepE		regulator of length of O-antigen component of lipopolysaccharide chains	Escherichia_coli_1303
3325	EC1303_c05620	fepC		iron-enterobactin transporter subunit	Escherichia_coli_1303
3324	EC1303_c05630	fepG		iron-enterobactin transporter subunit	Escherichia_coli_1303
4197	EC1303_c05640	fepD		iron-enterobactin transporter subunit	Escherichia_coli_1303
3237	EC1303_c05650	entS		enterobactin exporter, iron-regulated	Escherichia_coli_1303
3236	EC1303_c05660	fepB		iron-enterobactin transporter subunit	Escherichia_coli_1303
2133	EC1303_c05670	entC	5.4.4.2	isochorismate synthase 1	Escherichia_coli_1303
2134	EC1303_c05680	entE	2.7.7.58	2,3-dihydroxybenzoate-AMP ligase component of enterobactin synthase multienzyme complex	Escherichia_coli_1303
2135	EC1303_c05690	entB	3.3.2.1	isochorismatase	Escherichia_coli_1303
2136	EC1303_c05700	entA	1.3.1.28	2,3-dihydro-2,3-dihydroxybenzoate dehydrogenase	Escherichia_coli_1303
2137	EC1303_c05710	entH		enterobactin synthesis proofreading thioesterase	Escherichia_coli_1303
2138	EC1303_c05720	cstA		peptide transporter induced by carbon starvation	Escherichia_coli_1303
49	EC1303_c05730			hypothetical protein	Escherichia_coli_1303
2139	EC1303_c05740	ybdH		putative oxidoreductase	Escherichia_coli_1303
2140	EC1303_c05750	ybdL	2.6.1.-	methionine aminotransferase, PLP-dependent	Escherichia_coli_1303
2141	EC1303_c05760	ybdM		Spo0J family protein, ParB-like nuclease domain	Escherichia_coli_1303
4124	EC1303_c05770	ybdN		PAPS reductase-like domain protein	Escherichia_coli_1303
1389	EC1303_c05780	ybdO		putative DNA-binding transcriptional regulator	Escherichia_coli_1303
670	EC1303_c05790	dsbG	5.3.4.1	thiol:disulfide interchange protein, periplasmic	Escherichia_coli_1303
671	EC1303_c05800	ahpC	1.11.1.15	alkyl hydroperoxide reductase, C22 subunit	Escherichia_coli_1303
672	EC1303_c05810	ahpF	1.11.1.15	alkyl hydroperoxide reductase, F52a subunit, FAD/NAD(P)-binding	Escherichia_coli_1303
673	EC1303_c05820	uspG		universal stress protein UP12	Escherichia_coli_1303
674	EC1303_c05830	ybdR		putative Zn-dependent NAD(P)-binding oxidoreductase	Escherichia_coli_1303
676	EC1303_c05840	rnk		regulator of nucleoside diphosphate kinase	Escherichia_coli_1303
677	EC1303_c05850	rna	3.1.27.6	ribonuclease I	Escherichia_coli_1303
678	EC1303_c05860	citT		citrate:succinate antiporter	Escherichia_coli_1303
679	EC1303_c05870	citG	2.4.2.52	2-(5''-triphosphoribosyl)-3'-dephosphocoenzyme-A synthase	Escherichia_coli_1303
680	EC1303_c05880	citX	2.7.7.61	apo-citrate lyase phosphoribosyl-dephospho-CoA transferase	Escherichia_coli_1303
681	EC1303_c05890	citF	2.8.3.10;4.1.3.6	citrate lyase, citrate-ACP transferase (alpha) subunit	Escherichia_coli_1303
682	EC1303_c05900	citE	4.1.3.34;4.1.3.6	citrate lyase, citryl-ACP lyase (beta) subunit	Escherichia_coli_1303
683	EC1303_c05910	citD	4.1.3.6	citrate lyase, acyl carrier (gamma) subunit	Escherichia_coli_1303
684	EC1303_c05920	citC	6.2.1.22	[citrate [pro-3S]-lyase] ligase	Escherichia_coli_1303
3121	EC1303_c05930	citA		sensory histidine kinase in two-component regulatory system with CitB	Escherichia_coli_1303
3122	EC1303_c05940	citB		response regulator in two-component regulatory system with CitA	Escherichia_coli_1303
3123	EC1303_c05950	dcuC		anaerobic C4-dicarboxylate transport	Escherichia_coli_1303
3124	EC1303_c05960	pagP	2.3.1.-	phospholipid:lipid A palmitoyltransferase	Escherichia_coli_1303
131	EC1303_c05970	cspE		constitutive cold shock family transcription antiterminator and regulator of RNA stability	Escherichia_coli_1303
3125	EC1303_c05980	flc		fluoride efflux channel, dual topology membrane protein	Escherichia_coli_1303
3127	EC1303_c05990			putative amidohydrolase	Escherichia_coli_1303
3128	EC1303_c06000	tatE		TatABCE protein translocation system subunit	Escherichia_coli_1303
3129	EC1303_c06010	lipA	2.8.1.-	lipoate synthase	Escherichia_coli_1303
3130	EC1303_c06020	ybeF		LysR family putative transcriptional regulator	Escherichia_coli_1303
3131	EC1303_c06030	lipB	2.3.1.-	octanoyl-[ACP]:protein N-octanoyltransferase	Escherichia_coli_1303
3132	EC1303_c06040			hypothetical protein	Escherichia_coli_1303
805	EC1303_c06050	dacA	3.4.16.4	D-alanyl-D-alanine carboxypeptidase (penicillin-binding protein 5)	Escherichia_coli_1303
806	EC1303_c06060	rlpA		septal ring protein, suppressor of prc, minor lipoprotein	Escherichia_coli_1303
807	EC1303_c06070	mrdB		cell wall shape-determining protein	Escherichia_coli_1303
808	EC1303_c06080	mrdA		transpeptidase involved in peptidoglycan synthesis (penicillin-binding protein 2)	Escherichia_coli_1303
809	EC1303_c06090	rlmH		23S rRNA m(3) pseudouridine methyltransferase, SAM-dependent	Escherichia_coli_1303
810	EC1303_c06100	rsfS		ribosomal silencing factor	Escherichia_coli_1303
811	EC1303_c06110	cobC		putative alpha-ribazole-5'-P phosphatase	Escherichia_coli_1303
812	EC1303_c06120	nadD	2.7.7.18	nicotinic acid mononucleotide adenylyltransferase, NAD(P)-dependent	Escherichia_coli_1303
813	EC1303_c06130	holA	2.7.7.7	DNA polymerase III, delta subunit	Escherichia_coli_1303
814	EC1303_c06140	lptE		LPS assembly OM complex LptDE, lipoprotein component	Escherichia_coli_1303
815	EC1303_c06150	leuS	6.1.1.4	leucyl-tRNA synthetase	Escherichia_coli_1303
816	EC1303_c06160			hypothetical protein	Escherichia_coli_1303
4213	EC1303_c06170	ybeQ		Sel1 family TPR-like repeat protein	Escherichia_coli_1303
3566	EC1303_c06180			hypothetical protein	Escherichia_coli_1303
4212	EC1303_c06190	djlB		putative HscC co-chaperone, uncharacterized J domain-containing protein	Escherichia_coli_1303
3555	EC1303_c06200	ybeT		Sel1 family TPR-like repeat protein	Escherichia_coli_1303
3554	EC1303_c06210	ybeU		putative tRNA ligase	Escherichia_coli_1303
4211	EC1303_c06220	djlC		J domain-containing HscC co-chaperone	Escherichia_coli_1303
4210	EC1303_c06230	hscC		Hsp70 family chaperone Hsc62, binds to RpoD and inhibits transcription	Escherichia_coli_1303
593	EC1303_c06240	rihA	3.2.2.-	ribonucleoside hydrolase 1	Escherichia_coli_1303
592	EC1303_c06250	gltL		glutamate, aspartate ABC transporter ATP-binding subunit	Escherichia_coli_1303
591	EC1303_c06260	gltK		glutamate, aspartate ABC transporter permease subunit	Escherichia_coli_1303
4209	EC1303_c06270	gltJ		glutamate, aspartate ABC transporter permease subunit	Escherichia_coli_1303
2532	EC1303_c06280	gltI		glutamate, aspartate binding protein, periplasmic	Escherichia_coli_1303
2533	EC1303_c06290	lnt	2.3.1.-	apolipoprotein N-acyltransferase	Escherichia_coli_1303
2534	EC1303_c06300	ybeX		putative ion transport	Escherichia_coli_1303
2535	EC1303_c06310	ybeY		ssRNA-specific co-endoribonuclease working with RNase R in 16S rRNA 3' end maturation and quality control	Escherichia_coli_1303
2536	EC1303_c06320	ybeZ		PhoH-like heat shock protein	Escherichia_coli_1303
2537	EC1303_c06330	miaB		tRNA-i(6)A37 methylthiotransferase	Escherichia_coli_1303
2538	EC1303_c06340	ubiF	1.14.13.-	2-octaprenyl-3-methyl-6-methoxy-1,4-benzoquinol oxygenase	Escherichia_coli_1303
324	EC1303_c06420	asnB	6.3.5.4	asparagine synthetase B	Escherichia_coli_1303
3105	EC1303_c06430	umpH		UMP phosphatase	Escherichia_coli_1303
3106	EC1303_c06440	nagC		N-acetylglucosamine-inducible nag divergent operon transcriptional repressor	Escherichia_coli_1303
3107	EC1303_c06450	nagA	3.5.1.25	N-acetylglucosamine-6-phosphate deacetylase	Escherichia_coli_1303
3108	EC1303_c06460	nagB	3.5.99.6	glucosamine-6-phosphate deaminase	Escherichia_coli_1303
3822	EC1303_c06470	nagE	2.7.1.69	fused N-acetyl glucosamine specific PTS enzyme: IIC, IIB, and IIA components	Escherichia_coli_1303
1181	EC1303_c06480	glnS	6.1.1.18	glutamyl-tRNA synthetase	Escherichia_coli_1303
1611	EC1303_c06490	chiP		chitoporin, uptake of chitosugars	Escherichia_coli_1303
1612	EC1303_c06500	chiQ		chitosugar-induced verified lipoprotein	Escherichia_coli_1303
1613	EC1303_c06510	fur		ferric iron uptake regulon transcriptional repressor	Escherichia_coli_1303
1614	EC1303_c06530	fldA		flavodoxin 1	Escherichia_coli_1303
1615	EC1303_c06540	ybfE		LexA-regulated protein, CopB family	Escherichia_coli_1303
1616	EC1303_c06550	ybfF		acyl-CoA esterase	Escherichia_coli_1303
1617	EC1303_c06560	seqA		negative modulator of initiation of replication	Escherichia_coli_1303
1618	EC1303_c06570	pgm	5.4.2.2	phosphoglucomutase	Escherichia_coli_1303
2229	EC1303_c06600	potE		putrescine/proton symporter: putrescine/ornithine antiporter	Escherichia_coli_1303
3825	EC1303_c06630	kdpE		response regulator in two-component regulatory system with KdpD	Escherichia_coli_1303
1564	EC1303_c06640	kdpD		fused sensory histidine kinase in two-component regulatory system with KdpE: signal sensing protein	Escherichia_coli_1303
1563	EC1303_c06650	kdpC	3.6.3.12	potassium translocating ATPase, subunit C	Escherichia_coli_1303
1562	EC1303_c06660	kdpB	3.6.3.12	potassium translocating ATPase, subunit B	Escherichia_coli_1303
1561	EC1303_c06670	kdpA	3.6.3.12	potassium translocating ATPase, subunit A	Escherichia_coli_1303
1560	EC1303_c06690			hypothetical protein	Escherichia_coli_1303
3790	EC1303_c06710	ybfB		putative membrane protein	Escherichia_coli_1303
563	EC1303_c06730	ybfC		putative periplasmic protein	Escherichia_coli_1303
1388	EC1303_c06770			hypothetical protein	Escherichia_coli_1303
1387	EC1303_c06780	phr	4.1.99.3	deoxyribodipyrimidine photolyase, FAD-binding	Escherichia_coli_1303
1386	EC1303_c06790	dtpD		dipeptide and tripeptide permease D	Escherichia_coli_1303
1385	EC1303_c06800	ybgI		NIF3 family metal-binding protein	Escherichia_coli_1303
1384	EC1303_c06810	ybgJ		putative allophanate hydrolase, subunit 1	Escherichia_coli_1303
1383	EC1303_c06820	ybgK		putative allophanate hydrolase, subunit 2	Escherichia_coli_1303
3908	EC1303_c06830	ybgL		putative lactam utilization protein	Escherichia_coli_1303
1064	EC1303_c06840	nei	3.2.-.-	endonuclease VIII/ 5-formyluracil/5-hydroxymethyluracil DNA glycosylase	Escherichia_coli_1303
1065	EC1303_c06850	abrB		regulator of aidB expression	Escherichia_coli_1303
3907	EC1303_c06860	ybgO		putative fimbrial protein	Escherichia_coli_1303
3029	EC1303_c06870	ybgP		putative periplasmic pilin chaperone	Escherichia_coli_1303
4126	EC1303_c06880	ybgQ		putative outer membrane protein	Escherichia_coli_1303
1442	EC1303_c06890	ybgD		putative fimbrial-like adhesin protein	Escherichia_coli_1303
2083	EC1303_c06900	gltA	2.3.3.1	citrate synthase	Escherichia_coli_1303
2081	EC1303_c06910	sdhC		succinate dehydrogenase, membrane subunit, binds cytochrome b556	Escherichia_coli_1303
2080	EC1303_c06920	sdhD		succinate dehydrogenase, membrane subunit, binds cytochrome b556	Escherichia_coli_1303
2079	EC1303_c06930	sdhA		succinate dehydrogenase, flavoprotein subunit	Escherichia_coli_1303
2078	EC1303_c06940	sdhB		succinate dehydrogenase, FeS subunit	Escherichia_coli_1303
2077	EC1303_c06950	sucA	1.2.4.2	2-oxoglutarate decarboxylase, thiamine triphosphate-binding	Escherichia_coli_1303
2076	EC1303_c06960	sucB	2.3.1.61	dihydrolipoyltranssuccinase	Escherichia_coli_1303
2075	EC1303_c06970	sucC	6.2.1.5	succinyl-CoA synthetase, beta subunit	Escherichia_coli_1303
2074	EC1303_c06980	sucD	6.2.1.5	succinyl-CoA synthetase, NAD(P)-binding, alpha subunit	Escherichia_coli_1303
2073	EC1303_c06990	mngR		transcriptional repressor for the mannosyl-D-glycerate catabolic operon	Escherichia_coli_1303
2072	EC1303_c07000	mngA	2.7.1.69	fused 2-O-a-mannosyl-D-glycerate specific PTS enzymes: IIA component/IIB component/IIC component	Escherichia_coli_1303
3906	EC1303_c07010	mngB		alpha-mannosidase	Escherichia_coli_1303
1950	EC1303_c07020	cydA	1.9.3.-	cytochrome d terminal oxidase, subunit I	Escherichia_coli_1303
1949	EC1303_c07030	cydB	1.9.3.-	cytochrome d terminal oxidase, subunit II	Escherichia_coli_1303
1948	EC1303_c07040	cydX		cytochrome d (bd-I) ubiquinol oxidase subunit X	Escherichia_coli_1303
1947	EC1303_c07050	ybgE		putative inner membrane protein in cydABX-ybgE operon	Escherichia_coli_1303
1946	EC1303_c07060	ybgC		acyl-CoA thioester hydrolase	Escherichia_coli_1303
1945	EC1303_c07070	tolQ		membrane spanning protein in TolA-TolQ-TolR complex	Escherichia_coli_1303
1944	EC1303_c07080	tolR		membrane spanning protein in TolA-TolQ-TolR complex	Escherichia_coli_1303
1943	EC1303_c07090	tolA		membrane anchored protein in TolA-TolQ-TolR complex	Escherichia_coli_1303
1942	EC1303_c07100	tolB		periplasmic protein	Escherichia_coli_1303
1941	EC1303_c07110	pal		peptidoglycan-associated outer membrane lipoprotein	Escherichia_coli_1303
1940	EC1303_c07120	ybgF		periplasmic TolA-binding protein	Escherichia_coli_1303
1837	EC1303_c07210	nadA		quinolinate synthase, subunit A	Escherichia_coli_1303
1836	EC1303_c07220	pnuC		nicotinamide riboside transporter	Escherichia_coli_1303
1835	EC1303_c07230	zitB		zinc efflux system	Escherichia_coli_1303
1834	EC1303_c07240	ybgS		putative periplasmic protein	Escherichia_coli_1303
1833	EC1303_c07250	aroG	2.5.1.54	3-deoxy-D-arabino-heptulosonate-7-phosphate synthase, phenylalanine repressible	Escherichia_coli_1303
1832	EC1303_c07260	gpmA	5.4.2.11	phosphoglyceromutase 1	Escherichia_coli_1303
3905	EC1303_c07270	galM	5.1.3.3	aldose 1-epimerase (type-1 mutarotase)	Escherichia_coli_1303
1429	EC1303_c07280	galK	2.7.1.6	galactokinase	Escherichia_coli_1303
1428	EC1303_c07290	galT	2.7.7.10	galactose-1-phosphate uridylyltransferase	Escherichia_coli_1303
1427	EC1303_c07300	galE	5.1.3.2	UDP-galactose-4-epimerase	Escherichia_coli_1303
1426	EC1303_c07310	modF		fused molybdate transporter subunits of ABC superfamily: ATP-binding components	Escherichia_coli_1303
1425	EC1303_c07320	modE		transcriptional repressor for the molybdenum transport operon modABC	Escherichia_coli_1303
1424	EC1303_c07330	acrZ		AcrAB-TolC efflux pump accessory protein, membrane-associated	Escherichia_coli_1303
1423	EC1303_c07340	modA		molybdate transporter subunit	Escherichia_coli_1303
1422	EC1303_c07350	modB		molybdate transporter subunit	Escherichia_coli_1303
1421	EC1303_c07360	modC	3.6.3.29	molybdate transporter subunit	Escherichia_coli_1303
1420	EC1303_c07370	ybhA		pyridoxal phosphate (PLP) phosphatase	Escherichia_coli_1303
1419	EC1303_c07380	pgl	3.1.1.31	6-phosphogluconolactonase	Escherichia_coli_1303
1418	EC1303_c07390	ybhD		putative DNA-binding transcriptional regulator	Escherichia_coli_1303
1417	EC1303_c07400	ybhH		putative PrpF family isomerase	Escherichia_coli_1303
1416	EC1303_c07410	ybhI		putative transporter	Escherichia_coli_1303
2450	EC1303_c07420	ybhJ		putative hydratase	Escherichia_coli_1303
3509	EC1303_c07430	ybhC		acyl-CoA thioesterase, lipoprotein	Escherichia_coli_1303
3109	EC1303_c07440	ybhB		putative kinase inhibitor	Escherichia_coli_1303
3904	EC1303_c07450	bioA	2.6.1.62	7,8-diaminopelargonic acid synthase, PLP-dependent	Escherichia_coli_1303
3048	EC1303_c07460	bioB	2.8.1.6	biotin synthase	Escherichia_coli_1303
3049	EC1303_c07470	bioF	2.3.1.47	8-amino-7-oxononanoate synthase	Escherichia_coli_1303
3050	EC1303_c07480	bioC		malonyl-ACP O-methyltransferase, SAM-dependent	Escherichia_coli_1303
3051	EC1303_c07490	bioD	6.3.3.3	dethiobiotin synthetase	Escherichia_coli_1303
3052	EC1303_c07500	uvrB		excinulease of nucleotide excision repair, DNA damage recognition component	Escherichia_coli_1303
2292	EC1303_c07510	ybhK		putative NAD(P)-binding transferase	Escherichia_coli_1303
2293	EC1303_c07520	moaA		molybdopterin biosynthesis protein A	Escherichia_coli_1303
2294	EC1303_c07530	moaB		inactive molybdopterin adenylyltransferase	Escherichia_coli_1303
2295	EC1303_c07540	moaC		molybdopterin biosynthesis, protein C	Escherichia_coli_1303
2296	EC1303_c07550	moaD		molybdopterin synthase, small subunit	Escherichia_coli_1303
2297	EC1303_c07560	moaE		molybdopterin synthase, large subunit	Escherichia_coli_1303
2298	EC1303_c07570	ybhL		putative inner membrane protein	Escherichia_coli_1303
3903	EC1303_c07580	ybhM		inner membrane protein	Escherichia_coli_1303
1565	EC1303_c07590	ybhN		putative inner membrane protein	Escherichia_coli_1303
1566	EC1303_c07600	clsB	2.7.8.-	cardiolipin synthase 2	Escherichia_coli_1303
1567	EC1303_c07610	ybhP		endo/exonuclease/phosphatase family protein	Escherichia_coli_1303
1568	EC1303_c07620	ybhQ		inner membrane protein	Escherichia_coli_1303
1569	EC1303_c07630	ybhR		inner membrane putative ABC superfamily transporter permease	Escherichia_coli_1303
1570	EC1303_c07640	ybhS		inner membrane putative ABC superfamily transporter permease	Escherichia_coli_1303
1571	EC1303_c07650	ybhF		putative transporter subunit of ABC superfamily: ATP-binding component	Escherichia_coli_1303
1572	EC1303_c07660	ybhG		putative membrane fusion protein (MFP) component of efflux pump, membrane anchor	Escherichia_coli_1303
1573	EC1303_c07670	ybiH		putative DNA-binding transcriptional regulator	Escherichia_coli_1303
1574	EC1303_c07680	rhlE		ATP-dependent RNA helicase	Escherichia_coli_1303
837	EC1303_c07690			hypothetical protein	Escherichia_coli_1303
838	EC1303_c07700	dinG		ATP-dependent DNA helicase	Escherichia_coli_1303
839	EC1303_c07710	ybiB		putative family 3 glycosyltransferase	Escherichia_coli_1303
840	EC1303_c07720	ybiC		putative dehydrogenase	Escherichia_coli_1303
841	EC1303_c07730	ybiJ		putative periplasmic protein	Escherichia_coli_1303
842	EC1303_c07740	ybiI		DksA-type zinc finger protein	Escherichia_coli_1303
843	EC1303_c07750	ybiX		Fe(II)-dependent oxygenase superfamily protein	Escherichia_coli_1303
844	EC1303_c07760	fiu		catecholate siderophore receptor Fiu	Escherichia_coli_1303
845	EC1303_c07770	mcbA		colanic acid mucoidy stimulation protein	Escherichia_coli_1303
846	EC1303_c07780	rlmF		23S rRNA m(6) methyltransferase, SAM-dependent	Escherichia_coli_1303
847	EC1303_c07790	ybiO		mechanosensitive channel protein, intermediate conductance	Escherichia_coli_1303
848	EC1303_c07800	glnQ		glutamine transporter subunit	Escherichia_coli_1303
849	EC1303_c07810	glnP		glutamine transporter subunit	Escherichia_coli_1303
850	EC1303_c07820	glnH		glutamine transporter subunit	Escherichia_coli_1303
851	EC1303_c07830	dps		stationary phase nucleoid protein that sequesters iron and protects DNA from damage	Escherichia_coli_1303
852	EC1303_c07840	rhtA		threonine and homoserine efflux system	Escherichia_coli_1303
853	EC1303_c07850	ompX		outer membrane protein X	Escherichia_coli_1303
4133	EC1303_c07860	ybiP		putative EptAB family phosphoethanolamine transferase, inner membrane protein	Escherichia_coli_1303
992	EC1303_c07870	mntS		Mn(2)-response protein, MntR-repressed	Escherichia_coli_1303
991	EC1303_c07880	mntR		Mn(2+)-responsive manganese regulon transcriptional regulator	Escherichia_coli_1303
990	EC1303_c07890	ybiR		putative transporter	Escherichia_coli_1303
989	EC1303_c07900	ldtB		L,D-transpeptidase linking Lpp to murein	Escherichia_coli_1303
1159	EC1303_c07910	ybiT		putative transporter subunit of ABC superfamily: ATP-binding component	Escherichia_coli_1303
1160	EC1303_c07920			hypothetical protein	Escherichia_coli_1303
1161	EC1303_c07930	ybiV	3.1.3.23	sugar phosphatase	Escherichia_coli_1303
1162	EC1303_c07940	ybiW		putative pyruvate formate lyase	Escherichia_coli_1303
1163	EC1303_c07950	ybiY		putative pyruvate formate lyase activating enzyme	Escherichia_coli_1303
28	EC1303_c07960	fsaA	4.1.2.-	fructose-6-phosphate aldolase 1	Escherichia_coli_1303
1164	EC1303_c07970	moeB		molybdopterin synthase sulfurylase	Escherichia_coli_1303
1165	EC1303_c07980	moeA		molybdopterin molybdenumtransferase	Escherichia_coli_1303
1166	EC1303_c07990	iaaA	3.5.1.1	isoaspartyl peptidase	Escherichia_coli_1303
1167	EC1303_c08000	gsiA		glutathione transporter ATP-binding protein, ABC superfamily	Escherichia_coli_1303
3901	EC1303_c08010	gsiB		glutathione periplasmic binding protein, ABC superfamily transporter	Escherichia_coli_1303
3111	EC1303_c08020	gsiC		glutathione transporter, permease component, ABC superfamily	Escherichia_coli_1303
3110	EC1303_c08030	gsiD		glutathione transporter, permease component, ABC superfamily	Escherichia_coli_1303
3900	EC1303_c08040	yliE		putative membrane-anchored cyclic-di-GMP phosphodiesterase	Escherichia_coli_1303
366	EC1303_c08050	yliF		putative membrane-anchored diguanylate cyclase	Escherichia_coli_1303
367	EC1303_c08060	rimO		ribosomal protein S12 methylthiotransferase	Escherichia_coli_1303
368	EC1303_c08070	bssR		repressor of biofilm formation by indole transport regulation	Escherichia_coli_1303
369	EC1303_c08080	yliI		soluble aldose sugar dehydrogenase	Escherichia_coli_1303
370	EC1303_c08090	gstB		glutathione S-transferase	Escherichia_coli_1303
371	EC1303_c08100	dacC	3.4.16.4	D-alanyl-D-alanine carboxypeptidase (penicillin-binding protein 6a)	Escherichia_coli_1303
372	EC1303_c08110	deoR		deoxyribose-5-phosphate-inducible deoxyribose operon transcriptional repressor	Escherichia_coli_1303
373	EC1303_c08120	ybjG		undecaprenyl pyrophosphate phosphatase	Escherichia_coli_1303
374	EC1303_c08130	mdfA		multidrug efflux system protein	Escherichia_coli_1303
375	EC1303_c08140			hypothetical protein	Escherichia_coli_1303
376	EC1303_c08150	ybjI	3.1.3.-	5-amino-6-(5-phospho-D-ribitylamino)uracil phosphatase	Escherichia_coli_1303
377	EC1303_c08160	ybjJ		putative transporter	Escherichia_coli_1303
378	EC1303_c08170	rcdA		transcriptional regulator of csgD and ybiJI	Escherichia_coli_1303
3497	EC1303_c08180	ybjL		putative transporter	Escherichia_coli_1303
3498	EC1303_c08190	ybjM		inner membrane protein	Escherichia_coli_1303
3499	EC1303_c08200	grxA		glutaredoxin 1, redox coenzyme for ribonucleotide reductase (RNR1a)	Escherichia_coli_1303
3500	EC1303_c08210	ybjC		putative inner membrane protein	Escherichia_coli_1303
4151	EC1303_c08220	nfsA	1.-.-.-	nitroreductase A, NADPH-dependent, FMN-dependent	Escherichia_coli_1303
3022	EC1303_c08230	rimK		ribosomal protein S6 modification protein	Escherichia_coli_1303
3023	EC1303_c08240	ybjN		negative regulator of motility	Escherichia_coli_1303
3899	EC1303_c08250	potF		putrescine transporter subunit: periplasmic-binding component of ABC superfamily protein	Escherichia_coli_1303
3898	EC1303_c08260	potG		putrescine transporter subunit: ATP-binding component of ABC superfamily protein	Escherichia_coli_1303
1648	EC1303_c08270	potH		putrescine transporter subunit: membrane component of ABC superfamily protein	Escherichia_coli_1303
1649	EC1303_c08280	potI		putrescine transporter subunit: membrane component of ABC superfamily protein	Escherichia_coli_1303
1650	EC1303_c08290	ybjO		putative inner membrane protein	Escherichia_coli_1303
1651	EC1303_c08300	rlmC	2.1.1.-	23S rRNA m(5)U747 methyltransferase, SAM-dependent	Escherichia_coli_1303
3848	EC1303_c08310	artJ		arginine binding protein, periplasmic	Escherichia_coli_1303
2312	EC1303_c08320	artM		arginine transporter subunit	Escherichia_coli_1303
2311	EC1303_c08330	artQ		arginine transporter subunit	Escherichia_coli_1303
2310	EC1303_c08340	artI		arginine transporter subunit	Escherichia_coli_1303
2309	EC1303_c08350	artP		arginine transporter subunit	Escherichia_coli_1303
2308	EC1303_c08360	ybjP		lipoprotein	Escherichia_coli_1303
2307	EC1303_c08370			hypothetical protein	Escherichia_coli_1303
2306	EC1303_c08380	amiD	3.5.1.28	Zn-dependent 1,6-anhydro-N-acetylmuramyl-L-alanine amidase	Escherichia_coli_1303
2305	EC1303_c08390	ybjS		putative NAD(P)H-dependent oxidoreductase with NAD(P)-binding Rossmann-fold domain protein	Escherichia_coli_1303
2304	EC1303_c08400	ybjT		putative NAD-dependent oxidoreductase	Escherichia_coli_1303
2303	EC1303_c08410	ltaE	4.1.2.5	L-allo-threonine aldolase, PLP-dependent	Escherichia_coli_1303
2302	EC1303_c08420	poxB	1.2.5.1	pyruvate dehydrogenase (pyruvate oxidase), thiamine triphosphate-binding, FAD-binding	Escherichia_coli_1303
2301	EC1303_c08430	hcr	1.-.-.-	HCP oxidoreductase, NADH-dependent	Escherichia_coli_1303
2300	EC1303_c08440	hcp	1.7.-.-	hydroxylamine reductase	Escherichia_coli_1303
2299	EC1303_c08450	ybjE		putative transporter	Escherichia_coli_1303
1060	EC1303_c08460	aqpZ		aquaporin Z	Escherichia_coli_1303
1059	EC1303_c08470	ybjD		putative OLD family ATP-dependent endonuclease	Escherichia_coli_1303
3897	EC1303_c08480			hypothetical protein	Escherichia_coli_1303
539	EC1303_c08490	macA		macrolide transporter subunit, membrane fusion protein (MFP) component	Escherichia_coli_1303
540	EC1303_c08500	macB		fused macrolide transporter subunits of ABC superfamily: ATP-binding component/membrane component	Escherichia_coli_1303
541	EC1303_c08510	cspD		DNA replication inhibitor	Escherichia_coli_1303
542	EC1303_c08520	clpS		regulatory protein for ClpA substrate specificity	Escherichia_coli_1303
543	EC1303_c08530	clpA		ATPase and specificity subunit of ClpA-ClpP ATP-dependent serine protease, chaperone activity	Escherichia_coli_1303
3977	EC1303_c08950	yeeT_1		uncharacterized protein	Escherichia_coli_1303
	EC1303_c21830	yeeT_3		uncharacterized protein	Escherichia_coli_1303
1909	EC1303_c09030	infA		translation initiation factor IF-1	Escherichia_coli_1303
1908	EC1303_c09040	aat	2.3.2.6	leucyl/phenylalanyl-tRNA-protein transferase	Escherichia_coli_1303
1907	EC1303_c09050	cydC		fused glutathione, cysteine exporter subunits of ABC superfamily: membrane component/ATP-binding component	Escherichia_coli_1303
1906	EC1303_c09060	cydD		fused glutathione, cysteine exporter subunits of ABC superfamily: membrane component/ATP-binding component	Escherichia_coli_1303
1905	EC1303_c09070	trxB	1.8.1.9	thioredoxin reductase, FAD/NAD(P)-binding	Escherichia_coli_1303
3284	EC1303_c09080	lrp		leucine-responsive global transcriptional regulator	Escherichia_coli_1303
4278	EC1303_c09090	ftsK		DNA translocase at septal ring sorting daughter chromsomes	Escherichia_coli_1303
2981	EC1303_c09100	lolA		lipoprotein chaperone	Escherichia_coli_1303
2980	EC1303_c09110	rarA		DNA-dependent ATPase involved in processing recombination intermediates at replication forks	Escherichia_coli_1303
2979	EC1303_c09120	serS	6.1.1.11	seryl-tRNA synthetase, also charges selenocysteinyl-tRNA with serine	Escherichia_coli_1303
2247	EC1303_c09130	dmsA	1.8.99.-	dimethyl sulfoxide reductase, anaerobic, subunit A	Escherichia_coli_1303
30	EC1303_c09140	dmsB	1.8.99.-	dimethyl sulfoxide reductase, anaerobic, subunit B	Escherichia_coli_1303
2246	EC1303_c09150	dmsC	1.8.99.-	dimethyl sulfoxide reductase, anaerobic, subunit C	Escherichia_coli_1303
2245	EC1303_c09160	ycaC		putative isochorismatase family hydrolase	Escherichia_coli_1303
2244	EC1303_c09170	ycaD		putative MFS-type transporter	Escherichia_coli_1303
2243	EC1303_c09180	ycaM		putative transporter	Escherichia_coli_1303
2242	EC1303_c09190	ycaN		LysR family putative transcriptional regulator	Escherichia_coli_1303
2241	EC1303_c09200	ycaK		putative NAD(P)H-dependent oxidoreductase	Escherichia_coli_1303
2240	EC1303_c09210	pflA	1.97.1.4	pyruvate formate-lyase 1-activating enzyme	Escherichia_coli_1303
96	EC1303_c09220	pflB	2.3.1.54	pyruvate formate-lyase 1	Escherichia_coli_1303
3017	EC1303_c09230	focA		formate channel	Escherichia_coli_1303
3016	EC1303_c09240	ycaO		ribosomal protein S12 methylthiotransferase accessory factor	Escherichia_coli_1303
3015	EC1303_c09250	ycaP		putative inner membrane	Escherichia_coli_1303
3896	EC1303_c09260	serC	2.6.1.52	3-phosphoserine/phosphohydroxythreonine aminotransferase	Escherichia_coli_1303
3719	EC1303_c09270	aroA	2.5.1.19	5-enolpyruvylshikimate-3-phosphate synthetase	Escherichia_coli_1303
3718	EC1303_c09280	ycaL		putative peptidase-related chaperone	Escherichia_coli_1303
3717	EC1303_c09290	cmk	2.7.4.14	cytidylate kinase	Escherichia_coli_1303
3716	EC1303_c09300	rpsA		30S ribosomal subunit protein S1	Escherichia_coli_1303
3715	EC1303_c09310	ihfB		integration host factor (IHF), DNA-binding protein, beta subunit	Escherichia_coli_1303
3714	EC1303_c09320	ycaI		ComEC family inner membrane protein	Escherichia_coli_1303
3713	EC1303_c09330	msbA		fused lipid transporter subunits of ABC superfamily: membrane component/ATP-binding component	Escherichia_coli_1303
3712	EC1303_c09340	lpxK	2.7.1.130	lipid A 4'kinase	Escherichia_coli_1303
3711	EC1303_c09350			hypothetical protein	Escherichia_coli_1303
3710	EC1303_c09360	ycaR		peroxide and acid resistance protein	Escherichia_coli_1303
3709	EC1303_c09370	kdsB	2.7.7.38	3-deoxy-manno-octulosonate cytidylyltransferase	Escherichia_coli_1303
3708	EC1303_c09380	ycbJ		protein kinase-like domain protein	Escherichia_coli_1303
3707	EC1303_c09390			hypothetical protein	Escherichia_coli_1303
3706	EC1303_c09400	smtA		putative S-adenosyl-L-methionine-dependent methyltransferase	Escherichia_coli_1303
3705	EC1303_c09410	mukF		chromosome condensin MukBEF, kleisin-like subunit, binds calcium	Escherichia_coli_1303
3704	EC1303_c09420	mukE		chromosome condensin MukBEF, MukE localization factor	Escherichia_coli_1303
3703	EC1303_c09430	mukB		chromosome condensin MukBEF, ATPase and DNA-binding subunit	Escherichia_coli_1303
3702	EC1303_c09440	ldtD		murein L,D-transpeptidase	Escherichia_coli_1303
3701	EC1303_c09450	ycbK		M15A protease-related family periplasmic protein	Escherichia_coli_1303
3700	EC1303_c09460	ycbL		putative metal-binding enzyme	Escherichia_coli_1303
893	EC1303_c09470	aspC	2.6.1.1	aspartate aminotransferase, PLP-dependent	Escherichia_coli_1303
894	EC1303_c09480	ompF		outer membrane porin 1a (Ia;b;F)	Escherichia_coli_1303
2589	EC1303_c09490	asnS	6.1.1.22	asparaginyl tRNA synthetase	Escherichia_coli_1303
2588	EC1303_c09500	pncB	6.3.4.21	nicotinate phosphoribosyltransferase	Escherichia_coli_1303
2587	EC1303_c09510	pepN	3.4.11.2	aminopeptidase N	Escherichia_coli_1303
2586	EC1303_c09520	ssuB		alkanesulfonate transporter subunit	Escherichia_coli_1303
2585	EC1303_c09530	ssuC		putative alkanesulfonate transporter subunit	Escherichia_coli_1303
2584	EC1303_c09540	ssuD	1.14.14.5	alkanesulfonate monooxygenase, FMNH(2)-dependent	Escherichia_coli_1303
2583	EC1303_c09550	ssuA		aliphatic sulfonate binding protein, SsuABC ABC transporter	Escherichia_coli_1303
2582	EC1303_c09560	ssuE	1.5.1.38	NAD(P)H-dependent FMN reductase	Escherichia_coli_1303
2581	EC1303_c09570	elfA		laminin-binding fimbrin subunit	Escherichia_coli_1303
2580	EC1303_c09580	elfD		putative periplasmic pilin chaperone	Escherichia_coli_1303
2579	EC1303_c09590	elfC		putative outer membrane fimbrial subunit export usher protein	Escherichia_coli_1303
2578	EC1303_c09600	elfG		putative fimbrial-like adhesin protein	Escherichia_coli_1303
2577	EC1303_c09610	ycbU		putative fimbriae protein	Escherichia_coli_1303
2576	EC1303_c09620	ycbV		putative fimbrial-like adhesin protein	Escherichia_coli_1303
2575	EC1303_c09630	ycbF		putative periplasmic pilin chaperone	Escherichia_coli_1303
2574	EC1303_c09640	pyrD	1.3.5.2	dihydro-orotate oxidase, FMN-linked	Escherichia_coli_1303
2573	EC1303_c09650	zapC		FtsZ stabilizer	Escherichia_coli_1303
2572	EC1303_c09660	ycbX		6-N-hydroxylaminopurine detoxification oxidoreductase	Escherichia_coli_1303
2571	EC1303_c09670	rlmL		fused 23S rRNA m(2) and m(7)G2069 methyltransferase, SAM-dependent	Escherichia_coli_1303
2570	EC1303_c09680	uup		putative transporter subunit of ABC superfamily: ATP-binding component	Escherichia_coli_1303
2569	EC1303_c09690	pqiA		paraquat-inducible, SoxRS-regulated inner membrane protein	Escherichia_coli_1303
2568	EC1303_c09700	pqiB		paraquat-inducible, SoxRS-regulated MCE domain protein	Escherichia_coli_1303
2567	EC1303_c09710	pqiC		putative lipoprotein	Escherichia_coli_1303
2566	EC1303_c09720	rmf		ribosome modulation factor	Escherichia_coli_1303
2565	EC1303_c09730	fabA	4.2.1.59;5.3.3.14	beta-hydroxydecanoyl thioester dehydrase	Escherichia_coli_1303
2564	EC1303_c09740	ycbZ		putative peptidase	Escherichia_coli_1303
2563	EC1303_c09750	matP		Ter macrodomain organizer matS-binding protein	Escherichia_coli_1303
2562	EC1303_c09760	ompA		outer membrane protein A (3a;II*;G;d)	Escherichia_coli_1303
2561	EC1303_c09770	sulA		SOS cell division inhibitor	Escherichia_coli_1303
2560	EC1303_c09780	sxy		CRP-S-dependent promoter expression factor	Escherichia_coli_1303
2559	EC1303_c09790	yccS		putative transporter, FUSC superfamily inner membrane protein, tandem domains	Escherichia_coli_1303
2558	EC1303_c09800	yccF		putative membrane protein	Escherichia_coli_1303
2557	EC1303_c09810	helD	3.6.1.-	DNA helicase IV	Escherichia_coli_1303
2556	EC1303_c09820	mgsA	4.2.3.3	methylglyoxal synthase	Escherichia_coli_1303
2555	EC1303_c09830			hypothetical protein	Escherichia_coli_1303
2554	EC1303_c09840	yccU		putative CoA-binding protein	Escherichia_coli_1303
2553	EC1303_c09850	hspQ		heat shock protein involved in degradation of mutant DnaA	Escherichia_coli_1303
2552	EC1303_c09860	rlmI		23S rRNA m(5) methyltransferase, SAM-dependent	Escherichia_coli_1303
2551	EC1303_c09870	yccX		weak acylphosphatase	Escherichia_coli_1303
2550	EC1303_c09880	tusE		mnm(5)-s(2)U34-tRNA 2-thiolation sulfurtransferase	Escherichia_coli_1303
2549	EC1303_c09890	yccA		putative carrier/transport protein	Escherichia_coli_1303
2548	EC1303_c09910	hyaA	1.12.99.6	hydrogenase 1, small subunit	Escherichia_coli_1303
2547	EC1303_c09920	hyaB	1.12.99.6	hydrogenase 1, large subunit	Escherichia_coli_1303
2546	EC1303_c09930	hyaC		hydrogenase 1, b-type cytochrome subunit	Escherichia_coli_1303
2545	EC1303_c09940	hyaD		hydrogenase 1 maturation protease	Escherichia_coli_1303
2544	EC1303_c09950	hyaE		putative HyaA chaperone	Escherichia_coli_1303
2543	EC1303_c09960	hyaF		protein involved in nickel incorporation into hydrogenase-1 proteins	Escherichia_coli_1303
2542	EC1303_c09970	cbdA	1.10.3.-	cytochrome bd-II oxidase, subunit I	Escherichia_coli_1303
3973	EC1303_c09980	cbdB	1.10.3.-	cytochrome bd-II oxidase, subunit II	Escherichia_coli_1303
3972	EC1303_c09990	cbdX		putative cytochrome bd-II oxidase subunit	Escherichia_coli_1303
970	EC1303_c10000	appA	3.1.3.2;3.1.3.26	phosphoanhydride phosphorylase	Escherichia_coli_1303
969	EC1303_c10010	etk	2.7.10.2	tyrosine-protein kinase, role in O-antigen capsule formation	Escherichia_coli_1303
968	EC1303_c10020	etp	3.1.3.48	phosphotyrosine-protein phosphatase	Escherichia_coli_1303
967	EC1303_c10030	gfcE		putative O-antigen capsule outer membrane auxillary protein export channel	Escherichia_coli_1303
966	EC1303_c10040	gfcD		putative O-antigen capsule production periplasmic protein	Escherichia_coli_1303
965	EC1303_c10050	gfcC		putative O-antigen capsule production periplasmic protein	Escherichia_coli_1303
4122	EC1303_c10060	gfcB		O-antigen capsule production lipoprotein	Escherichia_coli_1303
3971	EC1303_c10070	gfcA		O-antigen capsule production threonine-rich inner membrane protein	Escherichia_coli_1303
1175	EC1303_c10080	cspH		stress protein, member of the CspA-family	Escherichia_coli_1303
	EC1303_c16780	cspF		cold shock protein	Escherichia_coli_1303
99	EC1303_c10090	cspG		cold shock protein CspG	Escherichia_coli_1303
964	EC1303_c10110	gnsA		putative phosphatidylethanolamine synthesis regulator	Escherichia_coli_1303
963	EC1303_c10120	yccM		putative 4Fe-4S membrane protein	Escherichia_coli_1303
962	EC1303_c10130	torS		hybrid sensory histidine kinase in two-component regulatory system with TorR	Escherichia_coli_1303
1120	EC1303_c10140	torT		periplasmic sensory protein associated with the TorRS two-component regulatory system	Escherichia_coli_1303
1121	EC1303_c10150	torR		response regulator in two-component regulatory system with TorS	Escherichia_coli_1303
1122	EC1303_c10160	torC		trimethylamine N-oxide (TMAO) reductase I, cytochrome c-type subunit	Escherichia_coli_1303
1123	EC1303_c10170	torA	1.6.6.9	trimethylamine N-oxide (TMAO) reductase I, catalytic subunit	Escherichia_coli_1303
1124	EC1303_c10180	torD		TorA-maturation chaperone	Escherichia_coli_1303
1125	EC1303_c10190	cbpM		modulator of CbpA co-chaperone	Escherichia_coli_1303
1126	EC1303_c10200	cbpA		DnaK co-chaperone	Escherichia_coli_1303
3968	EC1303_c10210			hypothetical protein	Escherichia_coli_1303
1116	EC1303_c10220	agp	3.1.3.10	glucose-1-phosphatase/inositol phosphatase	Escherichia_coli_1303
1115	EC1303_c10230			hypothetical protein	Escherichia_coli_1303
1114	EC1303_c10240	wrbA		NAD(P)H:quinone oxidoreductase	Escherichia_coli_1303
87	EC1303_c10250	ymdF		KGG family protein	Escherichia_coli_1303
758	EC1303_c10260	rutG		pyrimidine permease	Escherichia_coli_1303
757	EC1303_c10270	rutF		flavin:NADH reductase	Escherichia_coli_1303
756	EC1303_c10280	rutE		putative malonic semialdehyde reductase	Escherichia_coli_1303
755	EC1303_c10290	rutD		putative aminoacrylate hydrolase, reactive intermediate detoxification	Escherichia_coli_1303
754	EC1303_c10300	rutC		putative aminoacrylate deaminase, reactive intermediate detoxification	Escherichia_coli_1303
753	EC1303_c10310	rutB		ureidoacrylate amidohydrolase	Escherichia_coli_1303
752	EC1303_c10320	rutA		pyrimidine oxygenase, FMN-dependent	Escherichia_coli_1303
2875	EC1303_c10330	rutR		rut operon transcriptional repressor for	Escherichia_coli_1303
2874	EC1303_c10340	putA	1.2.1.88;1.5.5.2	fused DNA-binding transcriptional regulator/proline dehydrogenase/pyrroline-5-carboxylate dehydrogenase	Escherichia_coli_1303
2670	EC1303_c10350	putP		proline:sodium symporter	Escherichia_coli_1303
2671	EC1303_c10360	efeU		ferrous iron permease	Escherichia_coli_1303
2672	EC1303_c10370	efeO		inactive ferrous ion transporter EfeUOB	Escherichia_coli_1303
2673	EC1303_c10380	efeB		deferrrochelatase, periplasmic	Escherichia_coli_1303
1724	EC1303_c10390	phoH		putative PhoH family P-loop ATPase	Escherichia_coli_1303
1723	EC1303_c10400	pgaD		biofilm PGA synthase PgaCD, regulatory subunit	Escherichia_coli_1303
3966	EC1303_c10410	pgaC		biofilm PGA synthase PgaCD, catalytic subunit	Escherichia_coli_1303
4277	EC1303_c10420	pgaB		poly-beta-1,6-N-acetyl-D-glucosamine (PGA) N-deacetylase outer membrane export lipoprotein	Escherichia_coli_1303
935	EC1303_c10430	pgaA		biofilm adhesin polysaccharide PGA secretin, OM porin	Escherichia_coli_1303
936	EC1303_c10440	ycdT_1	2.7.7.65	diguanylate cyclase, membrane-anchored	Escherichia_coli_1303
3342	EC1303_c10480	ycdU		putative inner membrane protein	Escherichia_coli_1303
960	EC1303_c11290	ghrA	1.1.1.79	glyoxylate/hydroxypyruvate reductase A	Escherichia_coli_1303
961	EC1303_c11300	ycdX		alkaline phosphatase	Escherichia_coli_1303
4019	EC1303_c11310	ycdY		redox enzyme maturation protein (REMP) chaperone for YcdX	Escherichia_coli_1303
4020	EC1303_c11320	ycdZ		putative inner membrane protein	Escherichia_coli_1303
3437	EC1303_c11330	csgG		curli production assembly/transport outer membrane lipoprotein	Escherichia_coli_1303
3436	EC1303_c11340	csgF		curli nucleation outer membrane protein	Escherichia_coli_1303
3435	EC1303_c11350	csgE		curlin secretion specificity factor	Escherichia_coli_1303
3434	EC1303_c11360	csgD		csgBAC operon transcriptional regulator	Escherichia_coli_1303
2288	EC1303_c11370	csgB		curlin nucleator protein, minor subunit in curli complex	Escherichia_coli_1303
2287	EC1303_c11380	csgA		curlin subunit, amyloid curli fibers, cryptic	Escherichia_coli_1303
2286	EC1303_c11390	csgC		curli assembly protein	Escherichia_coli_1303
2285	EC1303_c11400			hypothetical protein	Escherichia_coli_1303
2284	EC1303_c11410	ymdB		O-acetyl-ADP-ribose deacetylase	Escherichia_coli_1303
2283	EC1303_c11420	clsC		stationary phase cardiolipin synthase 3	Escherichia_coli_1303
2282	EC1303_c11430	opgC		osmoregulated periplasmic glucan succinylation membrane protein	Escherichia_coli_1303
2281	EC1303_c11440	opgG		osmoregulated periplasmic glucan (OPG) biosynthesis periplasmic protein	Escherichia_coli_1303
2280	EC1303_c11450	opgH		membrane glycosyltransferase	Escherichia_coli_1303
2279	EC1303_c11460	yceK		outer membrane integrity lipoprotein	Escherichia_coli_1303
2278	EC1303_c11470	msyB		multicopy suppressor of secY and secA	Escherichia_coli_1303
2277	EC1303_c11480	mdtG		putative drug efflux system protein	Escherichia_coli_1303
2276	EC1303_c11490	lpxL	2.3.1.-	lauryl-acyl carrier protein (ACP)-dependent acyltransferase	Escherichia_coli_1303
2275	EC1303_c11500	yceA		putative rhodanese-related sulfurtransferase	Escherichia_coli_1303
2274	EC1303_c11510	yceI		secreted protein	Escherichia_coli_1303
2273	EC1303_c11520	yceJ		putative cytochrome b561	Escherichia_coli_1303
2272	EC1303_c11530	yceO		small protein involved in biofilm formation and acid stress response	Escherichia_coli_1303
4021	EC1303_c11540	solA	1.5.3.2	N-methyltryptophan oxidase, FAD-binding	Escherichia_coli_1303
1346	EC1303_c11550	bssS		biofilm regulator	Escherichia_coli_1303
1348	EC1303_c11570	pyrC	3.5.2.3	dihydro-orotase	Escherichia_coli_1303
1349	EC1303_c11580	yceB		putative lipoprotein	Escherichia_coli_1303
1350	EC1303_c11590	grxB		glutaredoxin 2 (Grx2)	Escherichia_coli_1303
1351	EC1303_c11600	mdtH		multidrug resistance efflux transporter conferring overexpression resistance to norfloxacin and enoxacin	Escherichia_coli_1303
1352	EC1303_c11610	rimJ	2.3.1.128	ribosomal-protein-S5-alanine N-acetyltransferase	Escherichia_coli_1303
1353	EC1303_c11620			hypothetical protein	Escherichia_coli_1303
1354	EC1303_c11630	yceM		putative oxidoreductase	Escherichia_coli_1303
1355	EC1303_c11640	murJ		putative peptidoglycan lipid II flippase	Escherichia_coli_1303
1356	EC1303_c11650	flgN		export chaperone for FlgK and FlgL	Escherichia_coli_1303
1357	EC1303_c11660	flgM		anti-sigma factor for FliA (sigma 28)	Escherichia_coli_1303
1358	EC1303_c11670	flgA		assembly protein for flagellar basal-body periplasmic P ring	Escherichia_coli_1303
1359	EC1303_c11680	flgB		flagellar component of cell-proximal portion of basal-body rod	Escherichia_coli_1303
1360	EC1303_c11690	flgC		flagellar component of cell-proximal portion of basal-body rod	Escherichia_coli_1303
1361	EC1303_c11700	flgD		flagellar hook assembly protein	Escherichia_coli_1303
1362	EC1303_c11710	flgE		flagellar hook protein	Escherichia_coli_1303
1363	EC1303_c11720	flgF		flagellar component of cell-proximal portion of basal-body rod	Escherichia_coli_1303
1364	EC1303_c11730	flgG		flagellar component of cell-distal portion of basal-body rod	Escherichia_coli_1303
1365	EC1303_c11740	flgH		flagellar protein of basal-body outer-membrane L ring	Escherichia_coli_1303
1366	EC1303_c11750	flgI		putative flagellar basal body protein	Escherichia_coli_1303
1367	EC1303_c11760	flgJ		flagellar rod assembly protein and murein hydrolase	Escherichia_coli_1303
1368	EC1303_c11770	flgK		flagellar hook-filament junction protein 1	Escherichia_coli_1303
1369	EC1303_c11780	flgL		flagellar hook-filament junction protein	Escherichia_coli_1303
4022	EC1303_c11790	rne	3.1.4.-	fused ribonucleaseE: endoribonuclease/RNA-binding protein/RNA degradosome binding protein	Escherichia_coli_1303
870	EC1303_c11810	rluC	4.2.1.70	23S rRNA pseudouridine(955,2504,2580) synthase	Escherichia_coli_1303
869	EC1303_c11820	yceF		Maf-like protein	Escherichia_coli_1303
868	EC1303_c11830			hypothetical protein	Escherichia_coli_1303
867	EC1303_c11840	rpmF		50S ribosomal subunit protein L32	Escherichia_coli_1303
866	EC1303_c11850	plsX		putative phosphate acyltransferase	Escherichia_coli_1303
865	EC1303_c11860	fabH	2.3.1.41	3-oxoacyl-[acyl-carrier-protein] synthase III	Escherichia_coli_1303
864	EC1303_c11870	fabD	2.3.1.39	malonyl-CoA-[acyl-carrier-protein] transacylase	Escherichia_coli_1303
863	EC1303_c11880	fabG	1.1.1.100	3-oxoacyl-[acyl-carrier-protein] reductase	Escherichia_coli_1303
862	EC1303_c11890	acpP		acyl carrier protein (ACP)	Escherichia_coli_1303
861	EC1303_c11900	fabF	2.3.1.41	3-oxoacyl-[acyl-carrier-protein] synthase II	Escherichia_coli_1303
860	EC1303_c11910	pabC	4.1.3.38	4-amino-4-deoxychorismate lyase component of para-aminobenzoate synthase multienzyme complex	Escherichia_coli_1303
859	EC1303_c11920	yceG		septation protein, ampicillin sensitivity	Escherichia_coli_1303
858	EC1303_c11930	tmk	2.7.4.9	thymidylate kinase	Escherichia_coli_1303
857	EC1303_c11940	holB	2.7.7.7	DNA polymerase III, delta prime subunit	Escherichia_coli_1303
856	EC1303_c11950	ycfH		putative DNase	Escherichia_coli_1303
855	EC1303_c11960	ptsG	2.7.1.69	fused glucose-specific PTS enzymes: IIB component/IIC component	Escherichia_coli_1303
854	EC1303_c11970	fhuE		ferric-rhodotorulic acid outer membrane transporter	Escherichia_coli_1303
1370	EC1303_c11980	hinT		purine nucleoside phosphoramidase, dadA activator protein	Escherichia_coli_1303
1371	EC1303_c11990	ycfL		putative periplasmic lipoprotein	Escherichia_coli_1303
1372	EC1303_c12000	lpoB		OM lipoprotein stimulator of MrcB transpeptidase	Escherichia_coli_1303
1373	EC1303_c12010	thiK	2.7.1.89	thiamine kinase	Escherichia_coli_1303
1374	EC1303_c12020	nagZ	3.2.1.52	beta N-acetyl-glucosaminidase	Escherichia_coli_1303
1375	EC1303_c12030	ycfP		putative esterase	Escherichia_coli_1303
2253	EC1303_c12040	ndh	1.16.1.-;1.6.99.3	respiratory NADH dehydrogenase 2/cupric reductase	Escherichia_coli_1303
2252	EC1303_c12050	ycfJ		putative outer membrane lipoprotein	Escherichia_coli_1303
2251	EC1303_c12060	ycfQ		repressor for bhsA(ycfR)	Escherichia_coli_1303
2250	EC1303_c12070	bhsA		biofilm, cell surface and signaling protein	Escherichia_coli_1303
2249	EC1303_c12080	ldtC		L,D-transpeptidase linking Lpp to murein	Escherichia_coli_1303
4276	EC1303_c12090	mfd		transcription-repair coupling factor	Escherichia_coli_1303
2392	EC1303_c12100	ycfT		inner membrane protein	Escherichia_coli_1303
2393	EC1303_c12110	lolC		lipoprotein-releasing system transmembrane protein	Escherichia_coli_1303
2394	EC1303_c12120	lolD		outer membrane-specific lipoprotein transporter subunit	Escherichia_coli_1303
2395	EC1303_c12130	lolE		lipoprotein-releasing system transmembrane protein	Escherichia_coli_1303
2396	EC1303_c12140	nagK	2.7.1.59	N-acetyl-D-glucosamine kinase	Escherichia_coli_1303
2397	EC1303_c12150	cobB		deacetylase of acs and cheY, chemotaxis regulator	Escherichia_coli_1303
2398	EC1303_c12160	ycfZ		inner membrane protein	Escherichia_coli_1303
1044	EC1303_c12170	ymfA		putative inner membrane protein	Escherichia_coli_1303
1230	EC1303_c12180	potD		polyamine transporter subunit	Escherichia_coli_1303
1231	EC1303_c12190	potC		polyamine transporter subunit	Escherichia_coli_1303
3964	EC1303_c12240			hypothetical protein	Escherichia_coli_1303
	EC1303_c16960			hypothetical protein	Escherichia_coli_1303
5232	EC1303_c12250	dicB_1		cell division inhibition protein	Escherichia_coli_1303
	EC1303_c16950	dicB_2		cell division inhibition protein	Escherichia_coli_1303
5131	EC1303_c12350			putative exclusion protein	Escherichia_coli_1303
1830	EC1303_c12540	insE1_3		IS3 transposase A	Escherichia_coli_1303
	EC1303_c10460	insE1_2		IS3 transposase A	Escherichia_coli_1303
3730	EC1303_c12720			minor tail protein L	Escherichia_coli_1303
	EC1303_c46220			minor tail protein L	Escherichia_coli_1303
3693	EC1303_c12730			tail assembly protein K	Escherichia_coli_1303
	EC1303_c46230			tail assembly protein K	Escherichia_coli_1303
1232	EC1303_c12800	potB		polyamine transporter subunit	Escherichia_coli_1303
1233	EC1303_c12810	potA		polyamine transporter subunit	Escherichia_coli_1303
1234	EC1303_c12820	pepT		peptidase T	Escherichia_coli_1303
1235	EC1303_c12830	roxA	1.14.11.-	50S ribosomal protein L16 arginine hydroxylase; 2-oxoglutarate oxygenase	Escherichia_coli_1303
1236	EC1303_c12840	phoQ		sensory histidine kinase in two-component regulatory system with PhoP	Escherichia_coli_1303
1237	EC1303_c12850	phoP		response regulator in two-component regulatory system with PhoQ	Escherichia_coli_1303
1238	EC1303_c12860	purB	4.3.2.2	adenylosuccinate lyase	Escherichia_coli_1303
1239	EC1303_c12870	hflD		putative lysogenization regulator	Escherichia_coli_1303
1240	EC1303_c12880	mnmA	2.1.1.61	tRNA(Gln,Lys,Glu) U34 2-thiouridylase, first step in mnm(5)-s(2)U34-tRNA synthesis	Escherichia_coli_1303
1241	EC1303_c12890	nudJ		bifunctional thiamine pyrimidine pyrophosphate hydrolase/ thiamine pyrophosphate hydrolase	Escherichia_coli_1303
1242	EC1303_c12900	rluE	4.2.1.70	23S rRNA pseudouridine(2457) synthase	Escherichia_coli_1303
4275	EC1303_c12910	icd	1.1.1.42	isocitrate dehydrogenase, specific for NADP+	Escherichia_coli_1303
3075	EC1303_c12930			hypothetical protein	Escherichia_coli_1303
3074	EC1303_c12940	bluR		repressor of blue light-responsive genes	Escherichia_coli_1303
2802	EC1303_c12960	ycgZ		RcsB connector protein for regulation of biofilm and acid-resistance	Escherichia_coli_1303
2801	EC1303_c12980	ariR		RcsB connector protein for regulation of biofilm and acid-resistance	Escherichia_coli_1303
2800	EC1303_c12990	ymgC		blue light, low temperature and stress induced protein	Escherichia_coli_1303
4274	EC1303_c13000	ycgG		putative membrane-anchored cyclic-di-GMP phosphodiesterase	Escherichia_coli_1303
3235	EC1303_c13010	ymgF		inner membrane division septum protein	Escherichia_coli_1303
5476	EC1303_c13030			hypothetical protein	Escherichia_coli_1303
3025	EC1303_c13040			hypothetical protein	Escherichia_coli_1303
3333	EC1303_c13070	minE		cell division topological specificity factor	Escherichia_coli_1303
3332	EC1303_c13080	minD		membrane ATPase of the MinC-MinD-MinE system	Escherichia_coli_1303
3331	EC1303_c13090	minC		cell division inhibitor	Escherichia_coli_1303
3330	EC1303_c13100			hypothetical protein	Escherichia_coli_1303
3628	EC1303_c13110	pliG		periplasmic inhibitor of g-type lysozyme	Escherichia_coli_1303
3627	EC1303_c13120			hypothetical protein	Escherichia_coli_1303
3626	EC1303_c13130	ycgM		putative isomerase/hydrolase	Escherichia_coli_1303
3625	EC1303_c13140	ycgN		cysteine cluster protein	Escherichia_coli_1303
3379	EC1303_c13160	umuD	3.4.21.-	DNA polymerase V, subunit D	Escherichia_coli_1303
3380	EC1303_c13170	umuC		DNA polymerase V, subunit C	Escherichia_coli_1303
3381	EC1303_c13180	dsbB		oxidoreductase that catalyzes reoxidation of DsbA protein disulfide isomerase I	Escherichia_coli_1303
3382	EC1303_c13190	nhaB		sodium:proton antiporter	Escherichia_coli_1303
3383	EC1303_c13200	fadR		fatty acid metabolism regulon transcriptional regulator	Escherichia_coli_1303
4158	EC1303_c13210	ycgB		SpoVR family stationary phase protein	Escherichia_coli_1303
2970	EC1303_c13220	dadA	1.4.99.1	D-amino acid dehydrogenase	Escherichia_coli_1303
2971	EC1303_c13230	dadX	5.1.1.1	alanine racemase, catabolic, PLP-binding	Escherichia_coli_1303
2973	EC1303_c13240	cvrA		putative cation/proton antiporter	Escherichia_coli_1303
2974	EC1303_c13250	ldcA	3.4.17.13	LD-carboxypeptidase A	Escherichia_coli_1303
2975	EC1303_c13260	emtA	3.2.1.-	lytic murein endotransglycosylase E	Escherichia_coli_1303
2976	EC1303_c13270	ycgR		flagellar velocity braking protein, c-di-GMP-regulated	Escherichia_coli_1303
2977	EC1303_c13280	ymgE		putative inner membrane protein	Escherichia_coli_1303
1714	EC1303_c13290			hypothetical protein	Escherichia_coli_1303
1713	EC1303_c13300	treA	3.2.1.28	periplasmic trehalase	Escherichia_coli_1303
2505	EC1303_c13310	dhaM		putative dihydroxyacetone-specific PTS enzymes: HPr component/EI component	Escherichia_coli_1303
2506	EC1303_c13320	dhaL		dihydroxyacetone kinase, C-terminal domain	Escherichia_coli_1303
2507	EC1303_c13330	dhaK		dihydroxyacetone kinase, PTS-dependent, dihydroxyacetone-binding subunit	Escherichia_coli_1303
2508	EC1303_c13340	dhaR		dhaKLM operon transcription activator	Escherichia_coli_1303
2509	EC1303_c13350	ycgV		putative adhesin	Escherichia_coli_1303
3045	EC1303_c13360	ychF		catalase inhibitor protein	Escherichia_coli_1303
3044	EC1303_c13370	pth	3.1.1.29	peptidyl-tRNA hydrolase	Escherichia_coli_1303
3043	EC1303_c13380	ychH		putative inner membrane protein	Escherichia_coli_1303
3042	EC1303_c13390	dauA		C4-dicarboxylic acid transporter	Escherichia_coli_1303
3041	EC1303_c13400	prs	2.7.6.1	phosphoribosylpyrophosphate synthase	Escherichia_coli_1303
3040	EC1303_c13410	ispE	2.7.1.148	4-diphosphocytidyl-2-C-methylerythritol kinase	Escherichia_coli_1303
3039	EC1303_c13420	lolB		lipoprotein localization factor	Escherichia_coli_1303
3038	EC1303_c13430	hemA	1.2.1.-	glutamyl tRNA reductase	Escherichia_coli_1303
3037	EC1303_c13440	prfA		peptide chain release factor RF-1	Escherichia_coli_1303
3036	EC1303_c13450	prmC	2.1.1.-	N5-glutamine methyltransferase, modifies release factors RF-1 and RF-2	Escherichia_coli_1303
3035	EC1303_c13460	ychQ		SIRB family inner membrane protein	Escherichia_coli_1303
3034	EC1303_c13470	ychA		transglutaminase-like TPR-repeat protein	Escherichia_coli_1303
3033	EC1303_c13480	kdsA	2.5.1.55	3-deoxy-D-manno-octulosonate 8-phosphate synthase	Escherichia_coli_1303
75	EC1303_c13500	ldrB		toxic polypeptide, small	Escherichia_coli_1303
	EC1303_c13490	ldrA		toxic polypeptide, small	Escherichia_coli_1303
	EC1303_c13510	ldrC		toxic polypeptide, small	Escherichia_coli_1303
3397	EC1303_c13520	chaA		calcium/sodium:proton antiporter	Escherichia_coli_1303
3396	EC1303_c13530	chaB		cation transport regulator	Escherichia_coli_1303
3395	EC1303_c13540	chaC		cation transport regulator	Escherichia_coli_1303
3394	EC1303_c13550	ychN		putative sulfur relay protein	Escherichia_coli_1303
3393	EC1303_c13560	ychO		putative invasin	Escherichia_coli_1303
3392	EC1303_c13570	narL		response regulator in two-component regulatory system with NarX (or NarQ)	Escherichia_coli_1303
3391	EC1303_c13580	narX		sensory histidine kinase in two-component regulatory system with NarL	Escherichia_coli_1303
76	EC1303_c13590	narK		nitrate/nitrite transporter	Escherichia_coli_1303
78	EC1303_c13600	narG	1.7.99.4	nitrate reductase 1, alpha subunit	Escherichia_coli_1303
80	EC1303_c13610	narH	1.7.99.4	nitrate reductase 1, beta (Fe-S) subunit	Escherichia_coli_1303
1911	EC1303_c13620	narJ	1.7.99.4	molybdenum-cofactor-assembly chaperone subunit (delta subunit) of nitrate reductase 1	Escherichia_coli_1303
82	EC1303_c13630	narI	1.7.99.4	nitrate reductase 1, gamma (cytochrome b(NR)) subunit	Escherichia_coli_1303
1262	EC1303_c13670	purU	3.5.1.10	formyltetrahydrofolate hydrolase	Escherichia_coli_1303
1263	EC1303_c13680			hypothetical protein	Escherichia_coli_1303
1264	EC1303_c13690	rssA		putative patatin-like family phospholipase	Escherichia_coli_1303
1265	EC1303_c13700	rssB		PcnB-degradosome interaction factor	Escherichia_coli_1303
1266	EC1303_c13710	galU	2.7.7.9	glucose-1-phosphate uridylyltransferase	Escherichia_coli_1303
1267	EC1303_c13720	hns		global DNA-binding transcriptional dual regulator H-NS	Escherichia_coli_1303
1268	EC1303_c13730	tdk	2.7.1.21	thymidine kinase/deoxyuridine kinase	Escherichia_coli_1303
1272	EC1303_c13750	adhE	1.1.1.1;1.2.1.10	fused acetaldehyde-CoA dehydrogenase/iron-dependent alcohol dehydrogenase/pyruvate-formate lyase deactivase	Escherichia_coli_1303
1273	EC1303_c13760	ychE		putative inner membrane protein	Escherichia_coli_1303
2944	EC1303_c13770	oppA		oligopeptide transporter subunit	Escherichia_coli_1303
2943	EC1303_c13780	oppB		oligopeptide transporter subunit	Escherichia_coli_1303
2942	EC1303_c13790	oppC		oligopeptide transporter subunit	Escherichia_coli_1303
2941	EC1303_c13800	oppD		oligopeptide transporter subunit	Escherichia_coli_1303
2940	EC1303_c13810	oppF		oligopeptide transporter subunit	Escherichia_coli_1303
2939	EC1303_c13820			hypothetical protein	Escherichia_coli_1303
4118	EC1303_c13830	clsA	2.7.8.-	cardiolipin synthase 1	Escherichia_coli_1303
2502	EC1303_c13850	kch		voltage-gated potassium channel	Escherichia_coli_1303
2501	EC1303_c13860	yciI		putative DGPF domain-containing enzyme	Escherichia_coli_1303
2500	EC1303_c13870	tonB		membrane spanning protein in TonB-ExbB-ExbD transport complex	Escherichia_coli_1303
2499	EC1303_c13880	yciA		acyl-CoA esterase	Escherichia_coli_1303
2498	EC1303_c13890	yciB		IspA family inner membrane protein	Escherichia_coli_1303
2497	EC1303_c13900	yciC		putative inner membrane protein	Escherichia_coli_1303
2992	EC1303_c13910	ompW		outer membrane protein W	Escherichia_coli_1303
4026	EC1303_c13920	yciE		putative rubrerythrin/ferritin-like metal-binding protein	Escherichia_coli_1303
4027	EC1303_c13930	yciF		putative rubrerythrin/ferritin-like metal-binding protein	Escherichia_coli_1303
86	EC1303_c13940	yciG		KGG family protein	Escherichia_coli_1303
993	EC1303_c13950	trpA	4.2.1.20	tryptophan synthase, alpha subunit	Escherichia_coli_1303
994	EC1303_c13960	trpB	4.2.1.20	tryptophan synthase, beta subunit	Escherichia_coli_1303
995	EC1303_c13970	trpC	4.1.1.48;5.3.1.24	fused indole-3-glycerolphosphate synthetase/N-(5-phosphoribosyl)anthranilate isomerase	Escherichia_coli_1303
996	EC1303_c13980	trpD	2.4.2.18;4.1.3.27	fused glutamine amidotransferase (component II) of anthranilate synthase/anthranilate phosphoribosyl transferase	Escherichia_coli_1303
997	EC1303_c13990	trpE	4.1.3.27	component I of anthranilate synthase	Escherichia_coli_1303
2823	EC1303_c14010	yciV		PHP domain protein	Escherichia_coli_1303
4028	EC1303_c14020	yciO		putative RNA binding protein	Escherichia_coli_1303
3487	EC1303_c14040	rluB	4.2.1.70	23S rRNA pseudouridine(2605) synthase	Escherichia_coli_1303
3486	EC1303_c14050	btuR	2.5.1.-;2.5.1.17	cob(I)yrinic acid a,c-diamide adenosyltransferase	Escherichia_coli_1303
3485	EC1303_c14060	yciK		putative EmrKY-TolC system oxoacyl-(acyl carrier protein) reductase	Escherichia_coli_1303
3484	EC1303_c14070	sohB		inner membrane protein, S49 peptidase family protein	Escherichia_coli_1303
3483	EC1303_c14080			hypothetical protein	Escherichia_coli_1303
3482	EC1303_c14090	topA	5.99.1.2	DNA topoisomerase I, omega subunit	Escherichia_coli_1303
3481	EC1303_c14100	cysB		N-acetylserine-responsive cysteine regulon transcriptional activator	Escherichia_coli_1303
3480	EC1303_c14110	ymiA		small predicted membrane protein	Escherichia_coli_1303
3479	EC1303_c14120			hypothetical protein	Escherichia_coli_1303
3478	EC1303_c14130	acnA	4.2.1.3	aconitate hydratase 1	Escherichia_coli_1303
3477	EC1303_c14140	ribA	3.5.4.25	GTP cyclohydrolase II	Escherichia_coli_1303
3476	EC1303_c14150	pgpB	3.1.3.27	phosphatidylglycerophosphatase B	Escherichia_coli_1303
3475	EC1303_c14160	yciS		putative inner membrane protein	Escherichia_coli_1303
3474	EC1303_c14170	yciM		envelope integrity maintenance protein	Escherichia_coli_1303
1639	EC1303_c14180	pyrF	4.1.1.23	orotidine-5'-phosphate decarboxylase	Escherichia_coli_1303
1638	EC1303_c14190	yciH		translation initiation factor	Escherichia_coli_1303
1637	EC1303_c14200	osmB		lipoprotein	Escherichia_coli_1303
1636	EC1303_c14210	yciT		global regulator of transcription	Escherichia_coli_1303
1635	EC1303_c14220			hypothetical protein	Escherichia_coli_1303
1634	EC1303_c14230	gmr	3.1.4.52	cyclic-di-GMP phosphodiesterase	Escherichia_coli_1303
1633	EC1303_c14250	rnb	3.1.13.1	ribonuclease II	Escherichia_coli_1303
1632	EC1303_c14260	yciW		putative oxidoreductase	Escherichia_coli_1303
1631	EC1303_c14270	fabI	1.3.1.9	enoyl-[acyl-carrier-protein] reductase, NADH-dependent	Escherichia_coli_1303
3462	EC1303_c14290	sapF		antimicrobial peptide transport ABC system ATP-binding protein	Escherichia_coli_1303
3461	EC1303_c14300	sapD		antimicrobial peptide transport ABC system ATP-binding protein	Escherichia_coli_1303
3460	EC1303_c14310	sapC		antimicrobial peptide transport ABC transporter permease	Escherichia_coli_1303
3459	EC1303_c14320	sapB		antimicrobial peptide transport ABC transporter permease	Escherichia_coli_1303
3458	EC1303_c14330	sapA		antimicrobial peptide transport ABC transporter periplasmic binding protein	Escherichia_coli_1303
3457	EC1303_c14340			hypothetical protein	Escherichia_coli_1303
3456	EC1303_c14350	puuP		putrescine importer	Escherichia_coli_1303
3455	EC1303_c14360	puuA		glutamate--putrescine ligase	Escherichia_coli_1303
3454	EC1303_c14370	puuD		gamma-glutamyl-gamma-aminobutyrate hydrolase	Escherichia_coli_1303
3453	EC1303_c14380	puuR		repressor for the divergent puu operons, putrescine inducible	Escherichia_coli_1303
3452	EC1303_c14390	puuC	1.2.1.3	gamma-glutamyl-gamma-aminobutyraldehyde dehydrogenase	Escherichia_coli_1303
3451	EC1303_c14400	puuB		gamma-glutamylputrescine oxidoreductase	Escherichia_coli_1303
4030	EC1303_c14410	puuE	2.6.1.19	4-aminobutyrate aminotransferase, PLP-dependent	Escherichia_coli_1303
4132	EC1303_c14420	pspF		psp operon transcriptional activator	Escherichia_coli_1303
608	EC1303_c14430	pspA		regulatory protein for phage-shock-protein operon	Escherichia_coli_1303
607	EC1303_c14440	pspB		psp operon transcription co-activator	Escherichia_coli_1303
606	EC1303_c14450	pspC		psp operon transcription co-activator	Escherichia_coli_1303
605	EC1303_c14460	pspD		peripheral inner membrane phage-shock protein	Escherichia_coli_1303
604	EC1303_c14470	pspE	2.8.1.1	thiosulfate:cyanide sulfurtransferase (rhodanese)	Escherichia_coli_1303
603	EC1303_c14480	ycjM		alpha amylase catalytic domain family protein	Escherichia_coli_1303
602	EC1303_c14490	ycjN		putative ABC superfamily sugar transporter periplasmic-binding protein	Escherichia_coli_1303
601	EC1303_c14500	ycjO		inner membrane putative ABC superfamily sugar transporter permease	Escherichia_coli_1303
600	EC1303_c14510	ycjP		inner membrane putative ABC superfamily sugar transporter permease	Escherichia_coli_1303
599	EC1303_c14520	ycjQ		putative Zn-dependent NAD(P)-binding oxidoreductase	Escherichia_coli_1303
598	EC1303_c14530	ycjR		putative TIM alpha/beta barrel enzyme	Escherichia_coli_1303
4939	EC1303_c14540	ycjS		putative NADH-binding oxidoreductase	Escherichia_coli_1303
597	EC1303_c14550	ycjT		putative family 65 glycosyl hydrolase	Escherichia_coli_1303
596	EC1303_c14560	ycjU		beta-phosphoglucomutase	Escherichia_coli_1303
595	EC1303_c14570	ycjV		putative sugar transporter subunit: ATP-binding component of ABC superfamily protein	Escherichia_coli_1303
594	EC1303_c14580	ompG		outer membrane porin G	Escherichia_coli_1303
4271	EC1303_c14590	ycjW		LacI family putative transcriptional repressor	Escherichia_coli_1303
333	EC1303_c14600	ycjX		putative P-loop NTPase	Escherichia_coli_1303
332	EC1303_c14610	ycjF		putative inner membrane protein	Escherichia_coli_1303
331	EC1303_c14620	tyrR		aromatic amino acid biosynthesis and transport regulon transcriptional regulator	Escherichia_coli_1303
330	EC1303_c14630	tpx	1.11.1.-	lipid hydroperoxide peroxidase	Escherichia_coli_1303
329	EC1303_c14640	ycjG		L-Ala-D/L-Glu epimerase	Escherichia_coli_1303
328	EC1303_c14650	mpaA		murein peptide amidase A	Escherichia_coli_1303
327	EC1303_c14660	ymjC		putative oxidoreductase	Escherichia_coli_1303
326	EC1303_c14670	ycjY		putative hydrolase	Escherichia_coli_1303
325	EC1303_c14680	pgrR		murein peptide degradation regulator	Escherichia_coli_1303
2313	EC1303_c14690	mppA		murein tripeptide (L-ala-gamma-D-glutamyl-meso-DAP) transporter subunit	Escherichia_coli_1303
2314	EC1303_c14700	ynaI		mechanosensitive channel protein, very small conductance	Escherichia_coli_1303
2315	EC1303_c14710	ynaJ		putative inner membrane protein	Escherichia_coli_1303
2316	EC1303_c14720	uspE		stress-induced protein	Escherichia_coli_1303
2317	EC1303_c14730	fnr		oxygen-sensing anaerobic growth regulon transcriptional regulator	Escherichia_coli_1303
2318	EC1303_c14740	ogt	2.1.1.63	O-6-alkylguanine-DNA:cysteine-protein methyltransferase	Escherichia_coli_1303
2319	EC1303_c14750	abgT		p-aminobenzoyl-glutamate transporter	Escherichia_coli_1303
2320	EC1303_c14760	abgB		p-aminobenzoyl-glutamate hydrolase, B subunit	Escherichia_coli_1303
2321	EC1303_c14770	abgA	3.5.1.14	p-aminobenzoyl-glutamate hydrolase, A subunit	Escherichia_coli_1303
2322	EC1303_c14780	abgR		putative DNA-binding transcriptional regulator of abgABT operon	Escherichia_coli_1303
2323	EC1303_c14790	smrA		DNA endonuclease	Escherichia_coli_1303
2324	EC1303_c14800	ydaM		diguanylate cyclase, csgD regulator	Escherichia_coli_1303
2325	EC1303_c14810	ydaN		putative Zn(II) transporter	Escherichia_coli_1303
2327	EC1303_c14820	dbpA		ATP-dependent RNA helicase, specific for 23S rRNA	Escherichia_coli_1303
2328	EC1303_c14830	ttcA		tRNA 2-thiocytidine biosynthesis protein	Escherichia_coli_1303
3398	EC1303_c14840	uspF		stress-induced protein, ATP-binding protein	Escherichia_coli_1303
4042	EC1303_c14850	ompN		outer membrane pore protein N, non-specific	Escherichia_coli_1303
2131	EC1303_c14860	pfo		pyruvate-flavodoxin oxidoreductase	Escherichia_coli_1303
2130	EC1303_c14870	ydbJ		putative lipoprotein	Escherichia_coli_1303
2129	EC1303_c14880	hslJ		heat-inducible lipoprotein involved in novobiocin resistance	Escherichia_coli_1303
2343	EC1303_c14890	ldhA	1.1.1.28	fermentative D-lactate dehydrogenase, NAD-dependent	Escherichia_coli_1303
2342	EC1303_c14900	ydbH		putative membrane-anchored protein, function unknown	Escherichia_coli_1303
2341	EC1303_c14910	ynbE		lipoprotein	Escherichia_coli_1303
2340	EC1303_c14920			hypothetical protein	Escherichia_coli_1303
2339	EC1303_c14930	feaR		transcriptional activator for tynA and feaB	Escherichia_coli_1303
2338	EC1303_c14940	feaB	1.2.1.39	phenylacetaldehyde dehydrogenase	Escherichia_coli_1303
2337	EC1303_c14950	tynA	1.4.3.21	tyramine oxidase, copper-requiring	Escherichia_coli_1303
2336	EC1303_c14960	paaZ		fused oxepin-CoA hydrolase/3-oxo-5,6-dehydrosuberyl-CoA semialdehyde dehydrogenase	Escherichia_coli_1303
1712	EC1303_c14970	paaA		ring 1,2-phenylacetyl-CoA epoxidase subunit	Escherichia_coli_1303
1711	EC1303_c14980	paaB		putative ring 1,2-phenylacetyl-CoA epoxidase subunit	Escherichia_coli_1303
1710	EC1303_c14990	paaC		ring 1,2-phenylacetyl-CoA epoxidase subunit	Escherichia_coli_1303
1709	EC1303_c15000	paaD		ring 1,2-phenylacetyl-CoA epoxidase subunit	Escherichia_coli_1303
1708	EC1303_c15010	paaE		ring 1,2-phenylacetyl-CoA epoxidase, NAD(P)H oxidoreductase component	Escherichia_coli_1303
1707	EC1303_c15020	paaF	4.2.1.17	2,3-dehydroadipyl-CoA hydratase	Escherichia_coli_1303
1706	EC1303_c15030	paaG	4.2.1.17	1,2-epoxyphenylacetyl-CoA isomerase, oxepin-CoA-forming	Escherichia_coli_1303
1705	EC1303_c15040	paaH	1.1.1.157	3-hydroxyadipyl-CoA dehydrogenase, NAD+-dependent	Escherichia_coli_1303
1704	EC1303_c15050	paaI		hydroxyphenylacetyl-CoA thioesterase	Escherichia_coli_1303
1490	EC1303_c15060	paaJ		3-oxoadipyl-CoA/3-oxo-5,6-dehydrosuberyl-CoA thiolase	Escherichia_coli_1303
1491	EC1303_c15070	paaK	6.2.1.30	phenylacetyl-CoA ligase	Escherichia_coli_1303
1492	EC1303_c15080	paaX		transcriptional repressor of phenylacetic acid degradation paa operon, phenylacetyl-CoA inducer	Escherichia_coli_1303
1493	EC1303_c15090	paaY		putative hexapeptide repeat acetyltransferase	Escherichia_coli_1303
336	EC1303_c15110	ydbC		putative NAD(P)-binding oxidoreductase	Escherichia_coli_1303
3319	EC1303_c15130	ynbA		inner membrane protein	Escherichia_coli_1303
4043	EC1303_c15140	ynbB		putative CDP-diglyceride synthase	Escherichia_coli_1303
4238	EC1303_c15150	ynbC		putative esterase	Escherichia_coli_1303
2876	EC1303_c15170	azoR	3.1.4.14	NADH-azoreductase, FMN-dependent	Escherichia_coli_1303
2877	EC1303_c15180	hrpA		putative ATP-dependent helicase	Escherichia_coli_1303
2878	EC1303_c15190			hypothetical protein	Escherichia_coli_1303
2879	EC1303_c15200	aldA	1.2.1.22	aldehyde dehydrogenase A, NAD-linked	Escherichia_coli_1303
3402	EC1303_c15220	cybB		cytochrome b561	Escherichia_coli_1303
3403	EC1303_c15230	ydcA		putative periplasmic protein	Escherichia_coli_1303
3404	EC1303_c15250	mokB		regulatory peptide	Escherichia_coli_1303
2721	EC1303_c15260	trg		methyl-accepting chemotaxis protein III, ribose and galactose sensor receptor	Escherichia_coli_1303
2720	EC1303_c15270	ydcI		putative DNA-binding transcriptional regulator	Escherichia_coli_1303
2719	EC1303_c15280	ydcJ		putative metalloenzyme	Escherichia_coli_1303
2718	EC1303_c15290	opgD		osmoregulated periplasmic glucan (OPG) biosynthesis periplasmic protein	Escherichia_coli_1303
2717	EC1303_c15300			hypothetical protein	Escherichia_coli_1303
4045	EC1303_c15310	rimL	2.3.1.-	ribosomal-protein-L7/L12-serine acetyltransferase	Escherichia_coli_1303
1738	EC1303_c15320	ydcK		putative enzyme	Escherichia_coli_1303
1737	EC1303_c15330	tehA		potassium-tellurite ethidium and proflavin transporter	Escherichia_coli_1303
1736	EC1303_c15340	tehB		tellurite, selenium methyltransferase, SAM-dependent	Escherichia_coli_1303
1735	EC1303_c15350	ydcL		lipoprotein	Escherichia_coli_1303
3365	EC1303_c15380	ydcO		BenE family inner membrane putative transporter	Escherichia_coli_1303
3366	EC1303_c15390	ydcN		putative DNA-binding transcriptional regulator	Escherichia_coli_1303
3367	EC1303_c15400	ydcP		putative peptidase	Escherichia_coli_1303
3368	EC1303_c15410			hypothetical protein	Escherichia_coli_1303
3369	EC1303_c15420	hicA		mRNA interferase toxin of the HicAB toxin-antitoxin system	Escherichia_coli_1303
4046	EC1303_c15430	hicB		antitoxin for the HicAB toxin-antitoxin system	Escherichia_coli_1303
4152	EC1303_c15440	ydcR		putative DNA-binding transcriptional regulator/putative amino transferase	Escherichia_coli_1303
2928	EC1303_c15450	ydcS		putative ABC transporter periplasmic-binding protein	Escherichia_coli_1303
2929	EC1303_c15460	ydcT		putative spermidine/putrescine transporter subunit	Escherichia_coli_1303
2930	EC1303_c15470	ydcU		putative spermidine/putrescine transporter subunit	Escherichia_coli_1303
2931	EC1303_c15480	ydcV		putative spermidine/putrescine transporter subunit	Escherichia_coli_1303
2932	EC1303_c15490	patD		gamma-aminobutyraldehyde dehydrogenase	Escherichia_coli_1303
2933	EC1303_c15510	ydcX		putative inner membrane protein	Escherichia_coli_1303
2934	EC1303_c15520			hypothetical protein	Escherichia_coli_1303
2935	EC1303_c15530	ydcZ		putative inner membrane protein	Escherichia_coli_1303
2936	EC1303_c15540	mnaT		methionine N-acyltransferase	Escherichia_coli_1303
2937	EC1303_c15550	curA		curcumin/dihydrocurcumin reductase, NADPH-dependent	Escherichia_coli_1303
2529	EC1303_c15560	mcbR		colanic acid and biofilm gene transcriptional regulator, MqsR-controlled	Escherichia_coli_1303
2530	EC1303_c15570	yncD		putative iron outer membrane transporter	Escherichia_coli_1303
3275	EC1303_c15580	yncE		ATP-binding protein, periplasmic, function unknown	Escherichia_coli_1303
3276	EC1303_c15590	ansP		L-asparagine transporter	Escherichia_coli_1303
4237	EC1303_c15600	yncG		putative glutathione S-transferase	Escherichia_coli_1303
4047	EC1303_c15610			hypothetical protein	Escherichia_coli_1303
3891	EC1303_c15660	pptA	5.3.2.-	4-oxalocrotonate tautomerase	Escherichia_coli_1303
4121	EC1303_c15670	yddH		flavin reductase like-protein	Escherichia_coli_1303
1820	EC1303_c15680	nhoA	2.3.1.118	N-hydroxyarylamine O-acetyltransferase	Escherichia_coli_1303
1821	EC1303_c15690	yddE		PhzC-PhzF family protein	Escherichia_coli_1303
83	EC1303_c15700	narV	1.7.99.4	nitrate reductase 2 (NRZ), gamma subunit	Escherichia_coli_1303
1822	EC1303_c15710	narW	1.7.99.4	nitrate reductase 2 (NRZ), delta subunit (assembly subunit)	Escherichia_coli_1303
81	EC1303_c15720	narY	1.7.99.4	nitrate reductase 2 (NRZ), beta subunit	Escherichia_coli_1303
79	EC1303_c15730	narZ	1.7.99.4	nitrate reductase 2 (NRZ), alpha subunit	Escherichia_coli_1303
77	EC1303_c15740	narU		nitrate/nitrite transporter	Escherichia_coli_1303
2918	EC1303_c15760	yddL		putative lipoprotein	Escherichia_coli_1303
2919	EC1303_c15770	yddG		aromatic amino acid exporter	Escherichia_coli_1303
118	EC1303_c15780	fdnG	1.2.1.2	formate dehydrogenase-N, alpha subunit, nitrate-inducible	Escherichia_coli_1303
120	EC1303_c15790	fdnH		formate dehydrogenase-N, Fe-S (beta) subunit, nitrate-inducible	Escherichia_coli_1303
959	EC1303_c15800	fdnI		formate dehydrogenase-N, cytochrome B556 (gamma) subunit, nitrate-inducible	Escherichia_coli_1303
2046	EC1303_c15810	yddM		putative DNA-binding transcriptional regulator	Escherichia_coli_1303
2045	EC1303_c15820	adhP	1.1.1.1	ethanol-active dehydrogenase/acetaldehyde-active reductase	Escherichia_coli_1303
2044	EC1303_c15830	maeA	1.1.1.38	malate dehydrogenase, (decarboxylating, NAD-requiring) (malic enzyme)	Escherichia_coli_1303
2043	EC1303_c15840	sra		stationary-phase-induced ribosome-associated protein	Escherichia_coli_1303
2042	EC1303_c15850	bdm		biofilm-dependent modulation protein	Escherichia_coli_1303
2041	EC1303_c15860	osmC	1.11.1.15	lipoyl-dependent Cys-based peroxidase, hydroperoxide resistance	Escherichia_coli_1303
2040	EC1303_c15870	ddpF		D,D-dipeptide permease system, ATP-binding component	Escherichia_coli_1303
2039	EC1303_c15880	ddpD		D,D-dipeptide permease system, ATP-binding component	Escherichia_coli_1303
2038	EC1303_c15890	ddpC		D-ala-D-ala transporter subunit	Escherichia_coli_1303
2037	EC1303_c15900	ddpB		D-ala-D-ala transporter subunit	Escherichia_coli_1303
5055	EC1303_c15910	ddpA		D-ala-D-a la transporter subunit	Escherichia_coli_1303
2630	EC1303_c15920	dosP	3.1.4.52	oxygen sensor, c-di-GMP phosphodiesterase, heme-regulated	Escherichia_coli_1303
2631	EC1303_c15930	dosC		diguanylate cyclase, cold- and stationary phase-induced oxygen-dependent biofilm regulator	Escherichia_coli_1303
2161	EC1303_c15940	yddW		putative lipoprotein	Escherichia_coli_1303
2160	EC1303_c15950	gadC		glutamate:gamma-aminobutyric acid antiporter	Escherichia_coli_1303
932	EC1303_c15970	pqqL		putative periplasmic M16 family zinc metalloendopeptidase	Escherichia_coli_1303
933	EC1303_c15980	yddB		putative TonB-dependent outer membrane receptor	Escherichia_coli_1303
934	EC1303_c15990	yddA		putative multidrug transporter subunit of ABC superfamily, membrane component/ATP-binding component	Escherichia_coli_1303
3427	EC1303_c16000	ydeM		putative YdeN-specific sulfatase-maturating enzyme	Escherichia_coli_1303
3426	EC1303_c16010	ydeN		putative Ser-type periplasmic non-aryl sulfatase	Escherichia_coli_1303
3425	EC1303_c16020	ydeO		UV-inducible global regulator, EvgA-, GadE-dependent	Escherichia_coli_1303
3424	EC1303_c16030	safA		two-component system connector membrane protein, EvgSA to PhoQP	Escherichia_coli_1303
4135	EC1303_c16040	ydeP		putative oxidoreductase	Escherichia_coli_1303
2386	EC1303_c16050	ydeQ		putative fimbrial-like adhesin protein	Escherichia_coli_1303
2811	EC1303_c16060	ydeR		putative fimbrial-like adhesin protein	Escherichia_coli_1303
4165	EC1303_c16070	ydeS		putative fimbrial-like adhesin protein	Escherichia_coli_1303
275	EC1303_c16190	hipA		toxin of HipAB TA pair	Escherichia_coli_1303
276	EC1303_c16200	hipB		antitoxin of HipAB toxin-antitoxin system	Escherichia_coli_1303
4208	EC1303_c16210			outer membrane autotransporter barrel domain-containing protein	Escherichia_coli_1303
1804	EC1303_c16230	lsrK		autoinducer-2 (AI-2) kinase	Escherichia_coli_1303
1805	EC1303_c16240	lsrR		lsr operon transcriptional repressor	Escherichia_coli_1303
1806	EC1303_c16250	lsrA		autoinducer 2 import ATP-binding protein	Escherichia_coli_1303
1807	EC1303_c16260	lsrC		autoinducer 2 import system permease protein	Escherichia_coli_1303
1808	EC1303_c16270	lsrD		autoinducer 2 import system permease protein	Escherichia_coli_1303
1809	EC1303_c16280	lsrB		autoinducer 2-binding protein	Escherichia_coli_1303
1810	EC1303_c16290	lsrF		putative autoinducer-2 (AI-2) aldolase	Escherichia_coli_1303
1811	EC1303_c16300	lsrG		autoinducer-2 (AI-2) degrading protein LsrG	Escherichia_coli_1303
1812	EC1303_c16310	tam	2.1.1.144	trans-aconitate methyltransferase	Escherichia_coli_1303
1813	EC1303_c16320	yneE		bestrophin family putative inner membrane protein	Escherichia_coli_1303
1814	EC1303_c16330	uxaB	1.1.1.58	altronate oxidoreductase, NAD-dependent	Escherichia_coli_1303
1816	EC1303_c16350			hypothetical protein	Escherichia_coli_1303
1817	EC1303_c16360	glsB		glutaminase 2	Escherichia_coli_1303
1818	EC1303_c16370	sad	1.2.1.24	succinate semialdehyde dehydrogenase, NAD(P)+-dependent	Escherichia_coli_1303
1819	EC1303_c16380	yneJ		putative DNA-binding transcriptional regulator	Escherichia_coli_1303
2169	EC1303_c16400	ydeA		arabinose efflux transporter, arabinose-inducible	Escherichia_coli_1303
2168	EC1303_c16410	marC		putative transporter	Escherichia_coli_1303
3844	EC1303_c16420	marR		transcriptional repressor of multiple antibiotic resistance	Escherichia_coli_1303
3231	EC1303_c16430	marA		multiple antibiotic resistance transcriptional regulator	Escherichia_coli_1303
3230	EC1303_c16440	marB		mar operon regulator, periplasmic	Escherichia_coli_1303
3845	EC1303_c16450	eamA		cysteine and O-acetyl-L-serine efflux system	Escherichia_coli_1303
3338	EC1303_c16460	ydeE		putative transporter	Escherichia_coli_1303
3339	EC1303_c16470	yneM		inner membrane-associated protein	Escherichia_coli_1303
3340	EC1303_c16480	dgcZ		diguanylate cyclase, zinc-sensing	Escherichia_coli_1303
3341	EC1303_c16490	ydeI		putative periplasmic protein	Escherichia_coli_1303
3846	EC1303_c16500	ydeJ		inactive PncC family protein	Escherichia_coli_1303
397	EC1303_c16510	dcp	3.4.15.5	dipeptidyl carboxypeptidase II	Escherichia_coli_1303
398	EC1303_c16520	ydfG	1.1.1.298	NADP-dependent 3-hydroxy acid dehydrogenase	Escherichia_coli_1303
399	EC1303_c16530	rspR		transcriptional repressor for rspAB	Escherichia_coli_1303
400	EC1303_c16540	ydfZ		selenoprotein, function unknown	Escherichia_coli_1303
401	EC1303_c16550	ydfI		putative NAD-dependent D-mannonate oxidoreductase	Escherichia_coli_1303
3567	EC1303_c16560	ydfJ		inner membrane metabolite transport protein	Escherichia_coli_1303
3516	EC1303_c16570	ydfK		cold shock protein, function unknown	Escherichia_coli_1303
3517	EC1303_c16580	pinQ		putative site-specific recombinase	Escherichia_coli_1303
32	EC1303_c16590	tfaQ_1		putative tail fiber assembly protein	Escherichia_coli_1303
3504	EC1303_c16660	nohQ		DNA packaging protein	Escherichia_coli_1303
1179	EC1303_c16740	rrrQ		putative lysozyme	Escherichia_coli_1303
115	EC1303_c16800			hypothetical protein	Escherichia_coli_1303
	EC1303_c12440			hypothetical protein	Escherichia_coli_1303
114	EC1303_c16820	hokD_2		small toxic polypeptide	Escherichia_coli_1303
	EC1303_c12420	hokD_1		small toxic polypeptide	Escherichia_coli_1303
2464	EC1303_c16980	xis		prophage excisionase	Escherichia_coli_1303
2462	EC1303_c17010	rspB		putative Zn-dependent NAD(P)-binding oxidoreductase	Escherichia_coli_1303
3568	EC1303_c17020	rspA		bifunctional D-altronate/D-mannonate dehydratase	Escherichia_coli_1303
3569	EC1303_c17030	ynfA		putative inner membrane protein	Escherichia_coli_1303
3570	EC1303_c17040	ynfB		putative periplasmic protein	Escherichia_coli_1303
3571	EC1303_c17050	speG	2.3.1.57	spermidine N1-acetyltransferase	Escherichia_coli_1303
3572	EC1303_c17060	ynfC		lipoprotein	Escherichia_coli_1303
3573	EC1303_c17070	ynfD		periplasmic protein	Escherichia_coli_1303
124	EC1303_c17080	ynfE		putative selenate reductase, periplasmic	Escherichia_coli_1303
125	EC1303_c17090	ynfF		S- and N-oxide reductase, A subunit, periplasmic	Escherichia_coli_1303
31	EC1303_c17100	ynfG		oxidoreductase, Fe-S subunit	Escherichia_coli_1303
3574	EC1303_c17110	ynfH		oxidoreductase, membrane subunit	Escherichia_coli_1303
3575	EC1303_c17120	dmsD		twin-argninine leader-binding protein for DmsA and TorA	Escherichia_coli_1303
3576	EC1303_c17130	clcB		H(+)/Cl(-) exchange transporter	Escherichia_coli_1303
3577	EC1303_c17140	ynfK		putative dethiobiotin synthetase	Escherichia_coli_1303
3578	EC1303_c17150	mlc		glucosamine anaerobic growth regulon transcriptional repressor	Escherichia_coli_1303
3579	EC1303_c17160	ynfL		LysR family putative transcriptional regulator	Escherichia_coli_1303
3580	EC1303_c17170	ynfM		putative arabinose efflux transporter	Escherichia_coli_1303
3581	EC1303_c17180	asr		acid shock-inducible periplasmic protein	Escherichia_coli_1303
3582	EC1303_c17200	ydgD		putative peptidase	Escherichia_coli_1303
3583	EC1303_c17210	mdtI		multidrug efflux system transporter	Escherichia_coli_1303
3584	EC1303_c17220	mdtJ		multidrug efflux system transporter	Escherichia_coli_1303
3585	EC1303_c17230	tqsA		pheromone AI-2 transporter	Escherichia_coli_1303
3586	EC1303_c17240	pntB	1.6.1.2	pyridine nucleotide transhydrogenase, beta subunit	Escherichia_coli_1303
3587	EC1303_c17250	pntA	1.6.1.2	pyridine nucleotide transhydrogenase, alpha subunit	Escherichia_coli_1303
3588	EC1303_c17260	ydgH		putative periplasmic protein	Escherichia_coli_1303
3589	EC1303_c17270	ydgI		putative arginine/ornithine antiporter transporter	Escherichia_coli_1303
3590	EC1303_c17280	folM	1.5.1.3	dihydromonapterin reductase / dihydrofolate reductase isozyme, NADPH-dependent	Escherichia_coli_1303
3591	EC1303_c17290	ydgC		GlpM family inner membrane protein	Escherichia_coli_1303
3592	EC1303_c17300	rstA		response regulator of RstAB two-component system, low Mg-responsive via PhoQP	Escherichia_coli_1303
3593	EC1303_c17310	rstB		sensory histidine kinase of RstAB two-component system, low Mg-responsive via PhoQP	Escherichia_coli_1303
3696	EC1303_c17320	tus		inhibitor of replication at Ter, DNA-binding protein	Escherichia_coli_1303
3695	EC1303_c17330	fumC	4.2.1.2	fumarate hydratase (fumarase C),aerobic class II	Escherichia_coli_1303
126	EC1303_c17340	fumA	4.2.1.2	fumarate hydratase (fumarase A), aerobic class I	Escherichia_coli_1303
3694	EC1303_c17350	manA	5.3.1.8	mannose-6-phosphate isomerase	Escherichia_coli_1303
4085	EC1303_c17360			hypothetical protein	Escherichia_coli_1303
1011	EC1303_c17370	uidC		putative outer membrane porin for beta-glucuronides porin protein	Escherichia_coli_1303
1010	EC1303_c17380	uidB		glucuronide transporter	Escherichia_coli_1303
1009	EC1303_c17390	uidA	3.2.1.31	beta-D-glucuronidase	Escherichia_coli_1303
1008	EC1303_c17400	uidR		transcriptional repressor	Escherichia_coli_1303
1007	EC1303_c17410	hdhA	1.1.1.159	7-alpha-hydroxysteroid dehydrogenase, NAD-dependent	Escherichia_coli_1303
1006	EC1303_c17420	malI		transcriptional repressor of Mal regulon	Escherichia_coli_1303
1005	EC1303_c17430	malX	2.7.1.69	fused maltose and glucose-specific PTS enzymes: IIB component, IIC component	Escherichia_coli_1303
3965	EC1303_c17440	malY	4.4.1.8	bifunctional beta-cystathionase, PLP-dependent/ regulator of maltose regulon	Escherichia_coli_1303
3141	EC1303_c17450	add	3.5.4.4	adenosine deaminase	Escherichia_coli_1303
3140	EC1303_c17460	ydgJ		putative oxidoreductase	Escherichia_coli_1303
3139	EC1303_c17480	cnu		nucleoid-associated oriC-binding protein	Escherichia_coli_1303
3138	EC1303_c17490	ydgK		putative inner membrane protein	Escherichia_coli_1303
3137	EC1303_c17500	rsxA		inner membrane electron transport complex protein required for SoxR iron-sulfur cluster reduction	Escherichia_coli_1303
3136	EC1303_c17510	rsxB		putative iron-sulfur protein required for SoxR iron-sulfur cluster reduction	Escherichia_coli_1303
4232	EC1303_c17520	rsxC		SoxR iron-sulfur cluster reduction factor component	Escherichia_coli_1303
1699	EC1303_c17530	rsxD		SoxR iron-sulfur cluster reduction factor component	Escherichia_coli_1303
1698	EC1303_c17540	rsxG		SoxR iron-sulfur cluster reduction factor component	Escherichia_coli_1303
1697	EC1303_c17550	rsxE		electron transport complex inner membrane NADH-quinone reductase required for SoxR iron-sulfur cluster reduction	Escherichia_coli_1303
1696	EC1303_c17560	nth	4.2.99.18	DNA glycosylase and apyrimidinic (AP) lyase (endonuclease III)	Escherichia_coli_1303
1694	EC1303_c17570	dtpA		dipeptide and tripeptide permease A	Escherichia_coli_1303
1693	EC1303_c17580	gstA	2.5.1.18	glutathionine S-transferase	Escherichia_coli_1303
1692	EC1303_c17590	pdxY	2.7.1.35	pyridoxamine kinase	Escherichia_coli_1303
1691	EC1303_c17600	tyrS	6.1.1.1	tyrosyl-tRNA synthetase	Escherichia_coli_1303
1690	EC1303_c17610	pdxH	1.4.3.5	pyridoxine 5'-phosphate oxidase	Escherichia_coli_1303
1689	EC1303_c17620	mliC		inhibitor of c-type lysozyme, membrane-bound	Escherichia_coli_1303
1688	EC1303_c17630	anmK		anhydro-N-acetylmuramic acid kinase	Escherichia_coli_1303
1687	EC1303_c17640	slyB		outer membrane lipoprotein	Escherichia_coli_1303
1686	EC1303_c17650	slyA		global transcriptional regulator	Escherichia_coli_1303
1685	EC1303_c17660	ydhI		putative inner membrane protein	Escherichia_coli_1303
1684	EC1303_c17670	ydhJ		putative membrane fusion protein (MFP) of YdhJK efflux pump	Escherichia_coli_1303
1683	EC1303_c17680	ydhK		putative efflux protein (PET) component of YdhJK efflux pump	Escherichia_coli_1303
1682	EC1303_c17690	sodC	1.15.1.1	superoxide dismutase, Cu, Zn, periplasmic	Escherichia_coli_1303
1681	EC1303_c17700	ydhF		putative oxidoreductase	Escherichia_coli_1303
1680	EC1303_c17710			hypothetical protein	Escherichia_coli_1303
1679	EC1303_c17720	nemR		transcriptional repressor for the nemRA-gloA operon, quinone-, glyoxal-, and HOCl-activated	Escherichia_coli_1303
1678	EC1303_c17730	nemA	1.-.-.-	N-ethylmaleimide reductase, FMN-linked	Escherichia_coli_1303
1677	EC1303_c17740	gloA	4.4.1.5	glyoxalase I, Ni-dependent	Escherichia_coli_1303
1676	EC1303_c17750	rnt	3.1.13.-	ribonuclease T (RNase T)	Escherichia_coli_1303
1675	EC1303_c17760	lhr		putative ATP-dependent helicase	Escherichia_coli_1303
1674	EC1303_c17770	grxD		glutaredoxin-4	Escherichia_coli_1303
1673	EC1303_c17780	mepH		murein DD-endopeptidase, space-maker hydrolase	Escherichia_coli_1303
1672	EC1303_c17790	sodB	1.15.1.1	superoxide dismutase, Fe	Escherichia_coli_1303
1671	EC1303_c17800	ydhP		putative transporter	Escherichia_coli_1303
1670	EC1303_c17810	ynhF		stress response membrane	Escherichia_coli_1303
1669	EC1303_c17820	purR		transcriptional repressor, hypoxanthine-binding	Escherichia_coli_1303
1668	EC1303_c17830	ydhB		LysR family putative transcriptional regulator	Escherichia_coli_1303
1667	EC1303_c17840	ydhC		putative arabinose efflux transporter	Escherichia_coli_1303
1666	EC1303_c17850	cfa	2.1.1.79	cyclopropane fatty acyl phospholipid synthase (unsaturated-phospholipid methyltransferase)	Escherichia_coli_1303
1665	EC1303_c17860	ribC	2.5.1.9	riboflavin synthase, alpha subunit	Escherichia_coli_1303
1664	EC1303_c17870	mdtK		multidrug efflux system transporter	Escherichia_coli_1303
1663	EC1303_c17880	ydhQ		autotransporter adhesin-related protein	Escherichia_coli_1303
1214	EC1303_c17910	ydhR		putative monooxygenase	Escherichia_coli_1303
1215	EC1303_c17920	ydhS		putative oxidoreductase	Escherichia_coli_1303
1216	EC1303_c17930	ydhT		putative subunit of YdhYVWXUT oxidoreductase complex	Escherichia_coli_1303
1217	EC1303_c17940	ydhU		putative cytochrome b subunit of YdhYVWXUT oxidoreductase complex	Escherichia_coli_1303
1218	EC1303_c17950	ydhX		putative 4Fe-4S ferridoxin-type protein of YdhYVWXUT oxidoreductase complex	Escherichia_coli_1303
1219	EC1303_c17960	ydhW		putative subunit of YdhYVWXUT oxidoreductase complex	Escherichia_coli_1303
1220	EC1303_c17970	ydhV		putative oxidoreductase subunit	Escherichia_coli_1303
1221	EC1303_c17980	ydhY		putative 4Fe-4S ferridoxin-type protein of YdhYVWXUT oxidoreductase complex	Escherichia_coli_1303
1222	EC1303_c17990			hypothetical protein	Escherichia_coli_1303
1223	EC1303_c18000	pykF	2.7.1.40	pyruvate kinase I	Escherichia_coli_1303
1224	EC1303_c18010	lpp		murein lipoprotein	Escherichia_coli_1303
1225	EC1303_c18020	ldtE		murein L,D-transpeptidase	Escherichia_coli_1303
1226	EC1303_c18030	sufE		sulfur acceptor protein	Escherichia_coli_1303
1227	EC1303_c18040	sufS	2.8.1.7;4.4.1.16	cysteine desulfurase, stimulated by SufE	Escherichia_coli_1303
2633	EC1303_c18050	sufD		component of SufBCD Fe-S cluster assembly scaffold protein	Escherichia_coli_1303
2634	EC1303_c18060	sufC		SufBCD Fe-S cluster assembly scaffold protein, ATP-binding protein	Escherichia_coli_1303
2635	EC1303_c18070	sufB		component of SufBCD Fe-S cluster assembly scaffold protein	Escherichia_coli_1303
2636	EC1303_c18080	sufA		Fe-S cluster assembly protein	Escherichia_coli_1303
2637	EC1303_c18090			hypothetical protein	Escherichia_coli_1303
2638	EC1303_c18100	menI	3.1.2.28	1,4-dihydroxy-2-naphthoyl-CoA hydrolase	Escherichia_coli_1303
2639	EC1303_c18110	ydiJ		putative FAD-linked oxidoreductase	Escherichia_coli_1303
2640	EC1303_c18120	ydiK		putative inner membrane protein	Escherichia_coli_1303
2641	EC1303_c18130	ydiL		putative HTH domain DNA-binding protein	Escherichia_coli_1303
3301	EC1303_c18140	ydiM		MFS superfamily sugar transport 1 family protein	Escherichia_coli_1303
4083	EC1303_c18150	ydiN		MFS transporter superfamily protein	Escherichia_coli_1303
3541	EC1303_c18160	ydiB	1.1.1.25	quinate/shikimate 5-dehydrogenase, NAD(P)-binding	Escherichia_coli_1303
3540	EC1303_c18170	aroD	4.2.1.10	3-dehydroquinate dehydratase	Escherichia_coli_1303
3539	EC1303_c18180	ydiF		putative acetyl-CoA:acetoacetyl-CoA transferase: alpha subunit/beta subunit	Escherichia_coli_1303
3538	EC1303_c18190	ydiO		putative acyl-CoA dehydrogenase	Escherichia_coli_1303
3537	EC1303_c18200	ydiP		putative DNA-binding transcriptional regulator	Escherichia_coli_1303
3536	EC1303_c18210	ydiQ		putative electron transfer flavoprotein subunit	Escherichia_coli_1303
3535	EC1303_c18220	ydiR		putative electron transfer flavoprotein, FAD-binding subunit	Escherichia_coli_1303
3534	EC1303_c18230	ydiS		putative oxidoreductase	Escherichia_coli_1303
3533	EC1303_c18240	ydiT		putative 3Fe-4S ferredoxin-type protein	Escherichia_coli_1303
3532	EC1303_c18250	fadK		short chain acyl-CoA synthetase, anaerobic	Escherichia_coli_1303
3531	EC1303_c18260	ppsA	2.7.9.2	phosphoenolpyruvate synthase	Escherichia_coli_1303
3530	EC1303_c18270	ppsR		bifunctional regulatory protein: PEP synthase kinase and PEP synthase pyrophosphorylase	Escherichia_coli_1303
3529	EC1303_c18280	aroH	2.5.1.54	3-deoxy-D-arabino-heptulosonate-7-phosphate synthase, tryptophan repressible	Escherichia_coli_1303
3528	EC1303_c18290	ydiE		hemin uptake protein	Escherichia_coli_1303
3527	EC1303_c18300			hypothetical protein	Escherichia_coli_1303
3526	EC1303_c18310	ydiV		anti-FlhD4C2 factor, inactive EAL family phosphodiesterase	Escherichia_coli_1303
3525	EC1303_c18320	nlpC		putative C40 clan peptidase lipoprotein	Escherichia_coli_1303
3524	EC1303_c18330	btuD	3.6.3.33	vitamin B12 transporter subunit : ATP-binding component of ABC superfamily protein	Escherichia_coli_1303
3523	EC1303_c18340	btuE		glutathione peroxidase	Escherichia_coli_1303
3522	EC1303_c18350	btuC		vitamin B12 transporter subunit: membrane component of ABC superfamily protein	Escherichia_coli_1303
493	EC1303_c18820	ihfA		integration host factor (IHF), DNA-binding protein, alpha subunit	Escherichia_coli_1303
492	EC1303_c18830	pheT	6.1.1.20	phenylalanine tRNA synthetase, beta subunit	Escherichia_coli_1303
491	EC1303_c18840	pheS	6.1.1.20	phenylalanine tRNA synthetase, alpha subunit	Escherichia_coli_1303
490	EC1303_c18860	rplT		50S ribosomal subunit protein L20	Escherichia_coli_1303
489	EC1303_c18870	rpmI		50S ribosomal subunit protein L35	Escherichia_coli_1303
488	EC1303_c18880	infC		translation initiation factor IF-3	Escherichia_coli_1303
487	EC1303_c18890	thrS	6.1.1.3	threonyl-tRNA synthetase	Escherichia_coli_1303
3218	EC1303_c18910	yniD		small predicted membrane protein	Escherichia_coli_1303
3219	EC1303_c18920	ydiY		acid-inducible putative outer membrane protein	Escherichia_coli_1303
3220	EC1303_c18930	pfkB	2.7.1.11	6-phosphofructokinase II	Escherichia_coli_1303
3221	EC1303_c18940			hypothetical protein	Escherichia_coli_1303
3222	EC1303_c18950	yniA		fructosamine kinase family protein	Escherichia_coli_1303
3223	EC1303_c18960	yniB		putative inner membrane protein	Escherichia_coli_1303
3224	EC1303_c18970	yniC		2-deoxyglucose-6-P phosphatase	Escherichia_coli_1303
3225	EC1303_c18980	ydjM		inner membrane protein regulated by LexA	Escherichia_coli_1303
3226	EC1303_c18990	ydjN		putative transporter	Escherichia_coli_1303
3412	EC1303_c19010	cedA		cell division modulator	Escherichia_coli_1303
4082	EC1303_c19020	katE	1.11.1.6	catalase HPII, heme d-containing	Escherichia_coli_1303
2503	EC1303_c19030	chbG		chito-oligosaccharide deacetylase	Escherichia_coli_1303
2504	EC1303_c19040	chbF	3.2.1.86	phospho-chitobiase	Escherichia_coli_1303
2184	EC1303_c19050	chbR		repressor of chb operon for N,N'-diacetylchitobiose utilization	Escherichia_coli_1303
2183	EC1303_c19060	chbA	2.7.1.69	N,N'-diacetylchitobiose-specific enzyme IIA component of PTS	Escherichia_coli_1303
2182	EC1303_c19070	chbC	2.7.1.69	N,N'-diacetylchitobiose-specific enzyme IIC component of PTS	Escherichia_coli_1303
2181	EC1303_c19080	chbB	2.7.1.69	N,N'-diacetylchitobiose-specific enzyme IIB component of PTS	Escherichia_coli_1303
2180	EC1303_c19090	osmE		osmotically-inducible lipoprotein	Escherichia_coli_1303
2179	EC1303_c19100	nadE	6.3.5.1	NAD synthetase, NH3/glutamine-dependent	Escherichia_coli_1303
2178	EC1303_c19110	cho	3.1.25.-	endonuclease of nucleotide excision repair	Escherichia_coli_1303
2177	EC1303_c19120	ves		cold- and stress-inducible protein	Escherichia_coli_1303
2176	EC1303_c19130	spy		periplasmic ATP-independent protein refolding chaperone, stress-induced	Escherichia_coli_1303
2175	EC1303_c19140	astE	3.5.1.-	succinylglutamate desuccinylase	Escherichia_coli_1303
2174	EC1303_c19150	astB	3.5.3.-	succinylarginine dihydrolase	Escherichia_coli_1303
2173	EC1303_c19160	astD	1.2.1.-	succinylglutamic semialdehyde dehydrogenase	Escherichia_coli_1303
2172	EC1303_c19170	astA	2.3.1.109	arginine succinyltransferase	Escherichia_coli_1303
2171	EC1303_c19180	astC	2.6.1.11;2.6.1.17	succinylornithine transaminase, PLP-dependent	Escherichia_coli_1303
2170	EC1303_c19190	xthA	3.1.11.2	exonuclease III	Escherichia_coli_1303
4081	EC1303_c19200	ydjX		TVP38/TMEM64 family inner membrane protein	Escherichia_coli_1303
2156	EC1303_c19210	ydjY		putative ferrodoxin-like lipoprotein	Escherichia_coli_1303
2157	EC1303_c19220	ydjZ		TVP38/TMEM64 family inner membrane protein	Escherichia_coli_1303
2158	EC1303_c19230	ynjA		carboxymuconolactone decarboxylase family protein	Escherichia_coli_1303
2159	EC1303_c19240	ynjB		putative ABC superfamily transporter periplasmic-binding protein	Escherichia_coli_1303
4231	EC1303_c19250	ynjC		inner membrane putative ABC superfamily transporter permease	Escherichia_coli_1303
3244	EC1303_c19260	ynjD		putative ABC superfamily transporter ATP-binding subunit	Escherichia_coli_1303
3243	EC1303_c19270	ynjE		molybdopterin synthase sulfurtransferase	Escherichia_coli_1303
3242	EC1303_c19280	ynjF		putative phosphatidyl transferase, inner membrane protein	Escherichia_coli_1303
3241	EC1303_c19290	nudG	3.6.1.-	CTP pyrophosphohydrolase	Escherichia_coli_1303
3240	EC1303_c19300			hypothetical protein	Escherichia_coli_1303
3239	EC1303_c19310	gdhA	1.4.1.4	glutamate dehydrogenase, NADP-specific	Escherichia_coli_1303
1188	EC1303_c19330	topB	5.99.1.2	DNA topoisomerase III	Escherichia_coli_1303
1189	EC1303_c19340	selD	2.7.9.3	selenophosphate synthase	Escherichia_coli_1303
1190	EC1303_c19350	ydjA		putative oxidoreductase	Escherichia_coli_1303
1191	EC1303_c19360	sppA	3.4.-.-	protease IV (signal peptide peptidase)	Escherichia_coli_1303
1192	EC1303_c19370	ansA	3.5.1.1	cytoplasmic L-asparaginase 1	Escherichia_coli_1303
1193	EC1303_c19380	pncA	3.5.1.-;3.5.1.19	nicotinamidase/pyrazinamidase	Escherichia_coli_1303
1194	EC1303_c19390	ydjE		putative transporter	Escherichia_coli_1303
1195	EC1303_c19400	ydjF		putative DNA-binding transcriptional regulator	Escherichia_coli_1303
1196	EC1303_c19410	ydjG		alpha-keto reductase, NADH-dependent	Escherichia_coli_1303
3410	EC1303_c19430	ydjI		putative aldolase	Escherichia_coli_1303
3411	EC1303_c19440	ydjJ		putative Zn-dependent NAD(P)-binding oxidoreductase	Escherichia_coli_1303
463	EC1303_c19470			hypothetical protein	Escherichia_coli_1303
464	EC1303_c19480	msrB	1.8.4.12	methionine sulfoxide reductase B	Escherichia_coli_1303
465	EC1303_c19490	gapA	1.2.1.12	glyceraldehyde-3-phosphate dehydrogenase A	Escherichia_coli_1303
466	EC1303_c19500	yeaD		D-hexose-6-phosphate epimerase-like protein	Escherichia_coli_1303
467	EC1303_c19510	yeaE		aldo-keto reductase, methylglyoxal to acetol, NADPH-dependent	Escherichia_coli_1303
468	EC1303_c19520	mipA		scaffolding protein for murein synthesizing machinery	Escherichia_coli_1303
469	EC1303_c19530	yeaG		protein kinase	Escherichia_coli_1303
470	EC1303_c19540			hypothetical protein	Escherichia_coli_1303
471	EC1303_c19550	yeaI		putative membrane-anchored diguanylate cyclase	Escherichia_coli_1303
4079	EC1303_c19560	yeaJ		putative diguanylate cyclase	Escherichia_coli_1303
2151	EC1303_c19570	yeaK		aminoacyl-tRNA editing domain protein	Escherichia_coli_1303
2150	EC1303_c19590	yeaL		putative inner membrane protein	Escherichia_coli_1303
2149	EC1303_c19600	yeaM		putative DNA-binding transcriptional regulator	Escherichia_coli_1303
2148	EC1303_c19610	yeaN		putative transporter	Escherichia_coli_1303
2147	EC1303_c19620			hypothetical protein	Escherichia_coli_1303
2146	EC1303_c19630	yoaF		outer membrane lipoprotein	Escherichia_coli_1303
2145	EC1303_c19640	yeaP		diguanylate cyclase	Escherichia_coli_1303
2144	EC1303_c19670			hypothetical protein	Escherichia_coli_1303
2143	EC1303_c19680			hypothetical protein	Escherichia_coli_1303
5276	EC1303_c19690			hypothetical protein	Escherichia_coli_1303
3343	EC1303_c19700	leuE		leucine efflux protein	Escherichia_coli_1303
3344	EC1303_c19710	dmlR		transcriptional activator of dmlA	Escherichia_coli_1303
3345	EC1303_c19720	dmlA	1.1.1.83	D-malate oxidase, NAD-dependent	Escherichia_coli_1303
503	EC1303_c19730	yeaV		putative transporter	Escherichia_coli_1303
504	EC1303_c19740	yeaW		putative 2Fe-2S cluster-containing YeaWX dioxygenase alpha subunit	Escherichia_coli_1303
505	EC1303_c19750	yeaX		putative YeaWX dioxygenase beta subunit, reductase component	Escherichia_coli_1303
506	EC1303_c19760	rnd	3.1.26.3	ribonuclease D	Escherichia_coli_1303
507	EC1303_c19770	fadD	6.2.1.3	acyl-CoA synthetase (long-chain-fatty-acid--CoA ligase)	Escherichia_coli_1303
508	EC1303_c19780	yeaY		Slp family lipoprotein, RpoE-regulated	Escherichia_coli_1303
509	EC1303_c19790	tsaB		tRNA(ANN) t(6)A37 threonylcarbamoyladenosine modification protein	Escherichia_coli_1303
510	EC1303_c19800	yoaA		putative ATP-dependent helicase, DinG family	Escherichia_coli_1303
511	EC1303_c19810	yoaB		putative reactive intermediate deaminase	Escherichia_coli_1303
3443	EC1303_c19820			hypothetical protein	Escherichia_coli_1303
3444	EC1303_c19830			hypothetical protein	Escherichia_coli_1303
4077	EC1303_c19840	pabB	2.6.1.85	aminodeoxychorismate synthase, subunit I	Escherichia_coli_1303
207	EC1303_c19850	nudL		putative CoA pyrophosphohydrolase, weak 3-phosphohydroxypyruvate phosphatase	Escherichia_coli_1303
128	EC1303_c19860	sdaA	4.3.1.17	L-serine dehydratase 1	Escherichia_coli_1303
208	EC1303_c19870	yoaD		putative membrane-anchored cyclic-di-GMP phosphodiesterase, regulator of cellulose production	Escherichia_coli_1303
209	EC1303_c19880	yoaE		putative inner membrane protein	Escherichia_coli_1303
210	EC1303_c19890	manX	2.7.1.69	fused mannose-specific PTS enzymes: IIA component/IIB component	Escherichia_coli_1303
211	EC1303_c19900	manY		mannose-specific enzyme IIC component of PTS	Escherichia_coli_1303
212	EC1303_c19910	manZ		mannose-specific enzyme IID component of PTS	Escherichia_coli_1303
213	EC1303_c19920	yobD		putative inner membrane protein	Escherichia_coli_1303
214	EC1303_c19930	mntP		putative Mn(2+) efflux pump, mntR-regulated	Escherichia_coli_1303
215	EC1303_c19940	rlmA	2.1.1.187	23S rRNA m(1)G745 methyltransferase, SAM-dependent	Escherichia_coli_1303
130	EC1303_c19950	cspC		stress protein, member of the CspA-family	Escherichia_coli_1303
3542	EC1303_c19970	yebO		putative inner membrane protein	Escherichia_coli_1303
4076	EC1303_c19990			hypothetical protein	Escherichia_coli_1303
462	EC1303_c20000	kdgR		KDG regulon transcriptional repressor	Escherichia_coli_1303
461	EC1303_c20010	yebQ		putative transporter	Escherichia_coli_1303
460	EC1303_c20020	htpX		putative endopeptidase	Escherichia_coli_1303
459	EC1303_c20030	prc	3.4.21.102	carboxy-terminal protease for penicillin-binding protein 3	Escherichia_coli_1303
458	EC1303_c20040	proQ		RNA chaperone, putative ProP translation regulator	Escherichia_coli_1303
457	EC1303_c20050	msrC		free methionine-(R)-sulfoxide reductase	Escherichia_coli_1303
456	EC1303_c20060	yebS		inner membrane protein	Escherichia_coli_1303
455	EC1303_c20070	yebT		MCE domain protein	Escherichia_coli_1303
454	EC1303_c20080	rsmF		16S rRNA m(5) methyltransferase, SAM-dependent	Escherichia_coli_1303
453	EC1303_c20090			hypothetical protein	Escherichia_coli_1303
452	EC1303_c20100			hypothetical protein	Escherichia_coli_1303
451	EC1303_c20110	pphA	3.1.3.16	serine/threonine-specific protein phosphatase 1	Escherichia_coli_1303
4075	EC1303_c20120			hypothetical protein	Escherichia_coli_1303
2621	EC1303_c20130	yebZ		inner membrane protein	Escherichia_coli_1303
2620	EC1303_c20140	yobA		CopC family protein	Escherichia_coli_1303
2619	EC1303_c20150	holE	2.7.7.7	DNA polymerase III, theta subunit	Escherichia_coli_1303
2618	EC1303_c20160	yobB		C-N hydrolase family protein	Escherichia_coli_1303
2617	EC1303_c20170	exoX	3.1.11.-	exodeoxyribonuclease 10	Escherichia_coli_1303
2616	EC1303_c20180	ptrB	3.4.21.83	protease II	Escherichia_coli_1303
2615	EC1303_c20190	yebE		putative inner membrane protein	Escherichia_coli_1303
2613	EC1303_c20200	yebF		extracellular colicin M immunity family protein	Escherichia_coli_1303
2612	EC1303_c20210	yebG		DNA damage-inducible protein regulated by LexA	Escherichia_coli_1303
2611	EC1303_c20220	purT	2.7.2.1	phosphoribosylglycinamide formyltransferase 2	Escherichia_coli_1303
2610	EC1303_c20230	eda	4.1.2.14;4.1.3.16	multifunctional 2-keto-3-deoxygluconate 6-phosphate aldolase and 2-keto-4-hydroxyglutarate aldolase and oxaloacetate decarboxylase	Escherichia_coli_1303
2609	EC1303_c20240	edd	4.2.1.12	6-phosphogluconate dehydratase	Escherichia_coli_1303
2608	EC1303_c20250	zwf	1.1.1.49	glucose-6-phosphate 1-dehydrogenase	Escherichia_coli_1303
2606	EC1303_c20260	yebK		putative DNA-binding transcriptional regulator	Escherichia_coli_1303
2605	EC1303_c20270	pykA	2.7.1.40	pyruvate kinase II	Escherichia_coli_1303
2604	EC1303_c20280	lpxM	2.3.1.-	myristoyl-acyl carrier protein (ACP)-dependent acyltransferase	Escherichia_coli_1303
2603	EC1303_c20290	mepM		murein DD-endopeptidase, space-maker hydrolase, septation protein	Escherichia_coli_1303
4074	EC1303_c20300	znuA		zinc transporter subunit: periplasmic-binding component of ABC superfamily protein	Escherichia_coli_1303
2788	EC1303_c20310	znuC		zinc transporter subunit: ATP-binding component of ABC superfamily protein	Escherichia_coli_1303
2789	EC1303_c20320	znuB		zinc transporter subunit: membrane component of ABC superfamily protein	Escherichia_coli_1303
2790	EC1303_c20330	ruvB	3.1.22.4	ATP-dependent DNA helicase, component of RuvABC resolvasome	Escherichia_coli_1303
2791	EC1303_c20340	ruvA	3.1.22.4	component of RuvABC resolvasome, regulatory subunit	Escherichia_coli_1303
4228	EC1303_c20360			hypothetical protein	Escherichia_coli_1303
1662	EC1303_c20370	ruvC	3.1.22.4	component of RuvABC resolvasome, endonuclease	Escherichia_coli_1303
1661	EC1303_c20380			hypothetical protein	Escherichia_coli_1303
1660	EC1303_c20390	nudB	3.6.1.-	dihydroneopterin triphosphate pyrophosphatase	Escherichia_coli_1303
1659	EC1303_c20400	aspS	6.1.1.12	aspartyl-tRNA synthetase	Escherichia_coli_1303
1658	EC1303_c20410	yecD		isochorismatase family protein	Escherichia_coli_1303
1657	EC1303_c20420			hypothetical protein	Escherichia_coli_1303
1656	EC1303_c20430	yecN		MAPEG family inner membrane protein	Escherichia_coli_1303
1655	EC1303_c20440	cmoA		carboxy-SAM synthase	Escherichia_coli_1303
1654	EC1303_c20450	cmoB		tRNA (cmo5U34)-carboxymethyltransferase, carboxy-SAM-dependent	Escherichia_coli_1303
1797	EC1303_c20460	torZ	1.6.6.9	trimethylamine N-oxide reductase system III, catalytic subunit	Escherichia_coli_1303
1798	EC1303_c20470	torY		TMAO reductase III (TorYZ), cytochrome c-type subunit	Escherichia_coli_1303
1799	EC1303_c20480	cutC		copper homeostasis protein	Escherichia_coli_1303
4947	EC1303_c20490	yecM		putative metal-binding enzyme	Escherichia_coli_1303
1800	EC1303_c20500	argS	6.1.1.19	arginyl-tRNA synthetase	Escherichia_coli_1303
1801	EC1303_c20510			hypothetical protein	Escherichia_coli_1303
402	EC1303_c20520	flhE		proton seal during flagellar secretion	Escherichia_coli_1303
403	EC1303_c20530	flhA		putative flagellar export pore protein	Escherichia_coli_1303
404	EC1303_c20540	flhB		flagellin export apparatus, substrate specificity protein	Escherichia_coli_1303
405	EC1303_c20550	cheZ		chemotaxis regulator, protein phosphatase for CheY	Escherichia_coli_1303
406	EC1303_c20560	cheY		chemotaxis regulator transmitting signal to flagellar motor component	Escherichia_coli_1303
407	EC1303_c20570	cheB	3.1.1.61	fused chemotaxis regulator: protein-glutamate methylesterase in two-component regulatory system with CheA	Escherichia_coli_1303
408	EC1303_c20580	cheR	2.1.1.80	chemotaxis regulator, protein-glutamate methyltransferase	Escherichia_coli_1303
409	EC1303_c20590	tap		methyl-accepting protein IV	Escherichia_coli_1303
410	EC1303_c20600	tar		methyl-accepting chemotaxis protein II	Escherichia_coli_1303
411	EC1303_c20610	cheW		purine-binding chemotaxis protein	Escherichia_coli_1303
412	EC1303_c20620	cheA		fused chemotactic sensory histidine kinase in two-component regulatory system with CheB and CheY: sensory histidine kinase/signal sensing protein	Escherichia_coli_1303
413	EC1303_c20630	motB		protein that enables flagellar motor rotation	Escherichia_coli_1303
414	EC1303_c20640	motA		proton conductor component of flagella motor	Escherichia_coli_1303
415	EC1303_c20650	flhC		flagellar class II regulon transcriptional activator, with FlhD	Escherichia_coli_1303
416	EC1303_c20660	flhD		flagellar class II regulon transcriptional activator, with FlhC	Escherichia_coli_1303
2456	EC1303_c20670	uspC		universal stress protein	Escherichia_coli_1303
2455	EC1303_c20680	otsA	2.4.1.15	trehalose-6-phosphate synthase	Escherichia_coli_1303
2454	EC1303_c20690	otsB	3.1.3.12	trehalose-6-phosphate phosphatase, biosynthetic	Escherichia_coli_1303
2453	EC1303_c20700	araH		fused L-arabinose transporter subunits of ABC superfamily: membrane components	Escherichia_coli_1303
2452	EC1303_c20710	araG		fused L-arabinose transporter subunits of ABC superfamily: ATP-binding components	Escherichia_coli_1303
2451	EC1303_c20720	araF		L-arabinose transporter subunit	Escherichia_coli_1303
3720	EC1303_c20730	ftnB		ferritin B, putative ferrous iron reservoir	Escherichia_coli_1303
3721	EC1303_c20740			hypothetical protein	Escherichia_coli_1303
3722	EC1303_c20760	yecR		lipoprotein, function unknown	Escherichia_coli_1303
3723	EC1303_c20770	ftnA		ferritin iron storage protein (cytoplasmic)	Escherichia_coli_1303
3724	EC1303_c20780			hypothetical protein	Escherichia_coli_1303
3266	EC1303_c20790	tyrP		tyrosine transporter	Escherichia_coli_1303
3267	EC1303_c20800			hypothetical protein	Escherichia_coli_1303
3300	EC1303_c20840	pgsA	2.7.8.5	phosphatidylglycerophosphate synthetase	Escherichia_coli_1303
3299	EC1303_c20850	uvrC		excinuclease UvrABC, endonuclease subunit	Escherichia_coli_1303
3298	EC1303_c20860	uvrY		response regulator in two-component regulatory system with BarA	Escherichia_coli_1303
1018	EC1303_c20870			hypothetical protein	Escherichia_coli_1303
1017	EC1303_c20880	sdiA		quorum-sensing transcriptional activator	Escherichia_coli_1303
1016	EC1303_c20890	yecC		putative ABC superfamily transporter ATP-binding subunit	Escherichia_coli_1303
1014	EC1303_c20910	dcyD	4.4.1.15	D-cysteine desulfhydrase, PLP-dependent	Escherichia_coli_1303
4183	EC1303_c20930	fliZ		putative regulator of FliA activity	Escherichia_coli_1303
474	EC1303_c20940	fliA		RNA polymerase, sigma 28 (sigma F) factor	Escherichia_coli_1303
475	EC1303_c20960	fliD		flagellar filament capping protein	Escherichia_coli_1303
476	EC1303_c20970	fliS		flagellar protein potentiates polymerization	Escherichia_coli_1303
477	EC1303_c20980	fliT		putative flagellar synthesis and assembly chaperone	Escherichia_coli_1303
4073	EC1303_c20990	amyA	3.2.1.1	cytoplasmic alpha-amylase	Escherichia_coli_1303
2291	EC1303_c21000	yedD		lipoprotein	Escherichia_coli_1303
2290	EC1303_c21010	yedE		putative inner membrane protein	Escherichia_coli_1303
2289	EC1303_c21020	yedF		putative TusA family sulfurtransferase	Escherichia_coli_1303
85	EC1303_c21030			hypothetical protein	Escherichia_coli_1303
2019	EC1303_c21040	fliE		flagellar basal-body component	Escherichia_coli_1303
2018	EC1303_c21050	fliF		flagellar basal-body MS-ring and collar protein	Escherichia_coli_1303
2017	EC1303_c21060	fliG		flagellar motor switching and energizing component	Escherichia_coli_1303
2016	EC1303_c21070	fliH		negative regulator of FliI ATPase activity	Escherichia_coli_1303
2015	EC1303_c21080	fliI	3.6.3.14	flagellum-specific ATP synthase	Escherichia_coli_1303
2014	EC1303_c21090	fliJ		flagellar protein	Escherichia_coli_1303
2013	EC1303_c21100	fliK		flagellar hook-length control protein	Escherichia_coli_1303
2012	EC1303_c21110	fliL		flagellar biosynthesis protein	Escherichia_coli_1303
2011	EC1303_c21120	fliM		flagellar motor switching and energizing component	Escherichia_coli_1303
2010	EC1303_c21130	fliN		flagellar motor switching and energizing component	Escherichia_coli_1303
2009	EC1303_c21140	fliO		flagellar biosynthesis protein	Escherichia_coli_1303
2008	EC1303_c21150	fliP		flagellar biosynthesis protein	Escherichia_coli_1303
2007	EC1303_c21160	fliQ		flagellar biosynthesis protein	Escherichia_coli_1303
2006	EC1303_c21170	fliR		flagellar export pore protein	Escherichia_coli_1303
2005	EC1303_c21180	rcsA		transcriptional regulator of colanic acid capsular biosynthesis	Escherichia_coli_1303
2004	EC1303_c21190			hypothetical protein	Escherichia_coli_1303
2003	EC1303_c21200	yodD		stress-induced protein	Escherichia_coli_1303
2002	EC1303_c21210	yedP		putative mannosyl-3-phosphoglycerate phosphatase	Escherichia_coli_1303
5764	EC1303_c21220	yedQ		putative membrane-anchored diguanylate cyclase	Escherichia_coli_1303
2001	EC1303_c21230			hypothetical protein	Escherichia_coli_1303
2000	EC1303_c21240	yedI		putative inner membrane protein	Escherichia_coli_1303
1999	EC1303_c21250	yedA		amino acid exporter for phenylalanine, threonine	Escherichia_coli_1303
1998	EC1303_c21260	vsr	3.1.-.-	DNA mismatch endonuclease of very short patch repair	Escherichia_coli_1303
1997	EC1303_c21270	dcm	2.1.1.37	DNA cytosine methyltransferase	Escherichia_coli_1303
1996	EC1303_c21280	yedJ		putative HD superfamily phosphohydrolase	Escherichia_coli_1303
1995	EC1303_c21290	yedR		inner membrane protein	Escherichia_coli_1303
1994	EC1303_c21310	hchA		glyoxalase III and Hsp31 molecular chaperone	Escherichia_coli_1303
1993	EC1303_c21320	yedV		putative sensory kinase in two-component regulatory system with YedW	Escherichia_coli_1303
1992	EC1303_c21330	yedW		response regulator family protein	Escherichia_coli_1303
1991	EC1303_c21340	hiuH		hydroxyisourate hydrolase	Escherichia_coli_1303
1990	EC1303_c21350	yedY		membrane-anchored, periplasmic TMAO, DMSO reductase	Escherichia_coli_1303
1989	EC1303_c21360	yedZ		inner membrane heme subunit for periplasmic YedYZ reductase	Escherichia_coli_1303
1988	EC1303_c21370	zinT		zinc and cadmium binding protein, periplasmic	Escherichia_coli_1303
1987	EC1303_c21380	yodB		putative cytochrome	Escherichia_coli_1303
3601	EC1303_c21400	mtfA		anti-repressor for DgsA(Mlc)	Escherichia_coli_1303
4224	EC1303_c21430			ADP-heptose--LPS heptosyltransferase-like protein	Escherichia_coli_1303
2886	EC1303_c21440	shiA		shikimate transporter	Escherichia_coli_1303
2887	EC1303_c21450	amn	3.2.2.4	AMP nucleosidase	Escherichia_coli_1303
2888	EC1303_c21460			hypothetical protein	Escherichia_coli_1303
3142	EC1303_c21480	yeeO		putative multdrug exporter, MATE family	Escherichia_coli_1303
2660	EC1303_c21500	cbl		ssuEADCB/tauABCD operon transcriptional activator	Escherichia_coli_1303
2661	EC1303_c21510	nac		nitrogen assimilation regulon transcriptional regulator	Escherichia_coli_1303
618	EC1303_c21530	ldtA		L,D-transpeptidase linking Lpp to murein	Escherichia_coli_1303
619	EC1303_c21540	cobT	2.4.2.21	nicotinate-nucleotide--dimethylbenzimidazole phosphoribosyltransferase	Escherichia_coli_1303
620	EC1303_c21550	cobS	2.-.-.-	cobalamin synthase	Escherichia_coli_1303
621	EC1303_c21560	cobU		bifunctional cobinamide kinase/ cobinamide phosphate guanylyltransferase	Escherichia_coli_1303
485	EC1303_c21630			hypothetical protein	Escherichia_coli_1303
4938	EC1303_c21640			hypothetical protein	Escherichia_coli_1303
3728	EC1303_c21800	yfjQ_3		uncharacterized protein	Escherichia_coli_1303
	EC1303_c08920	yfjQ_1		uncharacterized protein	Escherichia_coli_1303
	EC1303_c11170	yfjQ_2		uncharacterized protein	Escherichia_coli_1303
	EC1303_c38750	yfjQ_4		uncharacterized protein	Escherichia_coli_1303
2056	EC1303_c21810	yfjX_3		putative antirestriction protein	Escherichia_coli_1303
	EC1303_c11190	yfjX_2		putative antirestriction protein	Escherichia_coli_1303
64	EC1303_c21820	yeeS_3		putative DNA repair protein	Escherichia_coli_1303
1551	EC1303_c21870			hypothetical protein	Escherichia_coli_1303
1550	EC1303_c21880	yeeA		putative transporter, FUSC family inner membrane protein	Escherichia_coli_1303
1549	EC1303_c21890	sbmC		DNA gyrase inhibitor	Escherichia_coli_1303
1279	EC1303_c21900	dacD	3.4.16.4	D-alanyl-D-alanine carboxypeptidase (penicillin-binding protein 6b)	Escherichia_coli_1303
1278	EC1303_c21910	sbcB	3.1.11.1	exonuclease I	Escherichia_coli_1303
1277	EC1303_c21920	yeeD		putative TusA family sulfurtransferase	Escherichia_coli_1303
1276	EC1303_c21930	yeeE		putative transport system permease protein	Escherichia_coli_1303
609	EC1303_c21940	plaP		putrescine importer, low affinity	Escherichia_coli_1303
610	EC1303_c21960	yeeY		LysR family putative transcriptional regulator	Escherichia_coli_1303
611	EC1303_c21970	yeeZ		putative epimerase	Escherichia_coli_1303
3364	EC1303_c21990	hisG	2.4.2.17	ATP phosphoribosyltransferase	Escherichia_coli_1303
4157	EC1303_c22000	hisD	1.1.1.23	bifunctional histidinal dehydrogenase/ histidinol dehydrogenase	Escherichia_coli_1303
3771	EC1303_c22010	hisC	2.6.1.9	histidinol-phosphate aminotransferase	Escherichia_coli_1303
1094	EC1303_c22020	hisB	3.1.3.15;4.2.1.19	fused histidinol-phosphatase/imidazoleglycerol-phosphate dehydratase	Escherichia_coli_1303
1095	EC1303_c22030	hisH	2.4.2.-	imidazole glycerol phosphate synthase, glutamine amidotransferase subunit with HisF	Escherichia_coli_1303
1096	EC1303_c22040	hisA	5.3.1.16	N-(5'-phospho-L-ribosyl-formimino)-5-amino-1- (5'-phosphoribosyl)-4-imidazolecarboxamide isomerase	Escherichia_coli_1303
1097	EC1303_c22050	hisF	2.4.2.-	imidazole glycerol phosphate synthase, catalytic subunit with HisH	Escherichia_coli_1303
1098	EC1303_c22060	hisI	3.5.4.19;3.6.1.31	fused phosphoribosyl-AMP cyclohydrolase/phosphoribosyl-ATP pyrophosphatase	Escherichia_coli_1303
4223	EC1303_c22070	wzzB		regulator of length of O-antigen component of lipopolysaccharide chains	Escherichia_coli_1303
1099	EC1303_c22080	ugd	1.1.1.22	UDP-glucose 6-dehydrogenase	Escherichia_coli_1303
1100	EC1303_c22090	gnd	1.1.1.44	6-phosphogluconate dehydrogenase, decarboxylating	Escherichia_coli_1303
3613	EC1303_c22230	galF		UTP--glucose-1-phosphate uridylyltransferase subunit GalF	Escherichia_coli_1303
3615	EC1303_c22250	wcaM		colanic acid biosynthesis protein	Escherichia_coli_1303
3617	EC1303_c22260	wcaL		putative glycosyl transferase	Escherichia_coli_1303
3619	EC1303_c22270	wcaK		colanic acid biosynthesis protein	Escherichia_coli_1303
1101	EC1303_c22280	wzxC		putative colanic acid exporter	Escherichia_coli_1303
1102	EC1303_c22290	wcaJ		colanic biosynthesis UDP-glucose lipid carrier transferase	Escherichia_coli_1303
1103	EC1303_c22300	cpsG	5.4.2.8	phosphomannomutase	Escherichia_coli_1303
1104	EC1303_c22310	cpsB	2.7.7.22	mannose-1-phosphate guanyltransferase	Escherichia_coli_1303
1105	EC1303_c22320	wcaI		putative glycosyl transferase	Escherichia_coli_1303
1106	EC1303_c22330	wcaH	1.1.1.271	GDP-mannose mannosyl hydrolase	Escherichia_coli_1303
1107	EC1303_c22340	wcaG_2	1.1.1.271	bifunctional GDP-fucose synthetase: GDP-4-dehydro-6-deoxy-D-mannose epimerase/ GDP-4-dehydro-6-L-deoxygalactose reductase	Escherichia_coli_1303
1108	EC1303_c22350	gmd	4.2.1.47	GDP-D-mannose dehydratase, NAD(P)-binding	Escherichia_coli_1303
1109	EC1303_c22360	wcaF		putative acyl transferase	Escherichia_coli_1303
4089	EC1303_c22370	wcaE		putative glycosyl transferase	Escherichia_coli_1303
2389	EC1303_c22380	wcaD		putative colanic acid polymerase	Escherichia_coli_1303
2388	EC1303_c22390	wcaC		putative glycosyl transferase	Escherichia_coli_1303
2387	EC1303_c22400	wcaB		putative acyl transferase	Escherichia_coli_1303
3841	EC1303_c22410	wcaA		putative glycosyl transferase	Escherichia_coli_1303
890	EC1303_c22420	wzc	2.7.10.2	colanic acid production tyrosine-protein kinase	Escherichia_coli_1303
891	EC1303_c22430	wzb	3.1.3.48	colanic acid production protein-tyrosine-phosphatase	Escherichia_coli_1303
892	EC1303_c22440	wza		outer membrane auxillary lipoprotein for colanic acid export	Escherichia_coli_1303
2664	EC1303_c22450	yegH		inner membrane protein	Escherichia_coli_1303
2665	EC1303_c22460	asmA		putative outer membrane protein assembly factor	Escherichia_coli_1303
2666	EC1303_c22470	dcd	3.5.4.13	2'-deoxycytidine 5'-triphosphate deaminase	Escherichia_coli_1303
2667	EC1303_c22480	udk	2.7.1.48	uridine/cytidine kinase	Escherichia_coli_1303
4222	EC1303_c22490	yegE		putative diguanylate cyclase	Escherichia_coli_1303
3839	EC1303_c22500	alkA	3.2.2.21	3-methyl-adenine DNA glycosylase II	Escherichia_coli_1303
2153	EC1303_c22510	yegD		Hsp70 chaperone family protein	Escherichia_coli_1303
2152	EC1303_c22520	yegI		protein kinase-related putative non-specific DNA-binding protein	Escherichia_coli_1303
3838	EC1303_c22540	yegK		ser/thr phosphatase-related protein	Escherichia_coli_1303
2873	EC1303_c22550	yegL		VMA domain protein	Escherichia_coli_1303
3837	EC1303_c22580	mdtA		multidrug efflux system, subunit A	Escherichia_coli_1303
685	EC1303_c22590	mdtB		multidrug efflux system, subunit B	Escherichia_coli_1303
686	EC1303_c22600	mdtC		multidrug efflux system, subunit C	Escherichia_coli_1303
687	EC1303_c22610	mdtD		putative arabinose efflux transporter	Escherichia_coli_1303
688	EC1303_c22620	baeS		sensory histidine kinase in two-component regulatory system with BaeR	Escherichia_coli_1303
689	EC1303_c22630	baeR		response regulator in two-component regulatory system with BaeS	Escherichia_coli_1303
690	EC1303_c22640			hypothetical protein	Escherichia_coli_1303
691	EC1303_c22650	yegQ		putative peptidase	Escherichia_coli_1303
692	EC1303_c22660			hypothetical protein	Escherichia_coli_1303
693	EC1303_c22670	yegS		phosphatidylglycerol kinase, metal-dependent	Escherichia_coli_1303
701	EC1303_c22770	fbaB	4.1.2.13	fructose-bisphosphate aldolase class I	Escherichia_coli_1303
702	EC1303_c22780	yegT		nucleoside transporter, low affinity	Escherichia_coli_1303
703	EC1303_c22790	yegU		ADP-ribosylglycohydrolase family protein	Escherichia_coli_1303
704	EC1303_c22800	yegV		putative kinase	Escherichia_coli_1303
705	EC1303_c22810	yegW		putative DNA-binding transcriptional regulator	Escherichia_coli_1303
706	EC1303_c22820	yegX		putative family 25 glycosyl hydrolase	Escherichia_coli_1303
707	EC1303_c22830	thiD	2.7.1.49;2.7.4.7	bifunctional hydroxy-methylpyrimidine kinase/ hydroxy-phosphomethylpyrimidine kinase	Escherichia_coli_1303
708	EC1303_c22840	thiM	2.7.1.50	hydoxyethylthiazole kinase	Escherichia_coli_1303
709	EC1303_c22850	rcnR		transcriptional repressor of rcnA	Escherichia_coli_1303
710	EC1303_c22860	rcnA		membrane protein conferring nickel and cobalt resistance	Escherichia_coli_1303
711	EC1303_c22870	rcnB		periplasmic modulator of Ni and Co efflux	Escherichia_coli_1303
712	EC1303_c22880	yehA		putative fimbrial-like adhesin protein	Escherichia_coli_1303
713	EC1303_c22890	yehB		putative outer membrane protein	Escherichia_coli_1303
714	EC1303_c22900	yehC		putative periplasmic pilin chaperone	Escherichia_coli_1303
715	EC1303_c22910	yehD		putative fimbrial-like adhesin protein	Escherichia_coli_1303
716	EC1303_c22920			hypothetical protein	Escherichia_coli_1303
717	EC1303_c22930	mrp		antiporter inner membrane protein	Escherichia_coli_1303
718	EC1303_c22940	metG	6.1.1.10	methionyl-tRNA synthetase	Escherichia_coli_1303
719	EC1303_c22960			hypothetical protein	Escherichia_coli_1303
720	EC1303_c22970			hypothetical protein	Escherichia_coli_1303
721	EC1303_c22980	yehL		putative ABC superfamily transporter ATP-binding subunit	Escherichia_coli_1303
722	EC1303_c22990			hypothetical protein	Escherichia_coli_1303
723	EC1303_c23000	yehP		VMA domain putative YehL ATPase stimulator	Escherichia_coli_1303
724	EC1303_c23010			zinc finger SWIM domain-containing protein	Escherichia_coli_1303
725	EC1303_c23020	yehR		putative lipoprotein	Escherichia_coli_1303
726	EC1303_c23030			hypothetical protein	Escherichia_coli_1303
727	EC1303_c23040	yehT		putative response regulator in two-component system withYehU	Escherichia_coli_1303
728	EC1303_c23050	yehU		inner membrane putative sensory kinase in two-component system with YehT	Escherichia_coli_1303
729	EC1303_c23060	mlrA		transcriptional activator of csgD and csgBA	Escherichia_coli_1303
730	EC1303_c23070	yohO		putative membrane protein	Escherichia_coli_1303
731	EC1303_c23080	yehW		inner membrane putative ABC superfamily transporter permease	Escherichia_coli_1303
732	EC1303_c23090	yehX		putative ABC superfamily transporter ATP-binding subunit	Escherichia_coli_1303
733	EC1303_c23100	yehY		inner membrane putative ABC superfamily transporter permease	Escherichia_coli_1303
734	EC1303_c23110	osmF		putative ABC superfamily transporter periplasmic-binding protein	Escherichia_coli_1303
735	EC1303_c23120	bglX	3.2.1.21	beta-D-glucoside glucohydrolase, periplasmic	Escherichia_coli_1303
3021	EC1303_c23130	dld	1.1.1.28	D-lactate dehydrogenase, FAD-binding, NADH independent	Escherichia_coli_1303
3020	EC1303_c23140	pbpG		D-alanyl-D-alanine endopeptidase	Escherichia_coli_1303
3019	EC1303_c23150	yohC		Yip1 family inner membrane protein	Escherichia_coli_1303
3018	EC1303_c23160	yohD		DedA family inner membrane protein	Escherichia_coli_1303
3922	EC1303_c23170	yohF		putative oxidoreductase	Escherichia_coli_1303
2978	EC1303_c23180	mdtQ		putative channel/filament protein	Escherichia_coli_1303
3118	EC1303_c23200	dusC		tRNA-dihydrouridine synthase C	Escherichia_coli_1303
2997	EC1303_c23210	yohJ		putative inner membrane protein	Escherichia_coli_1303
2996	EC1303_c23220	yohK		LrgB family inner membrane protein	Escherichia_coli_1303
2995	EC1303_c23230	cdd	3.5.4.5	cytidine/deoxycytidine deaminase	Escherichia_coli_1303
2994	EC1303_c23240	sanA		vancomycin high temperature exclusion protein	Escherichia_coli_1303
2993	EC1303_c23250	yeiS		putative inner membrane protein	Escherichia_coli_1303
3346	EC1303_c23260	preT		dihydropyrimidine dehydrogenase, NADH-dependent, subunit N	Escherichia_coli_1303
3347	EC1303_c23270	preA		dihydropyrimidine dehydrogenase, NADH-dependent, subunit C	Escherichia_coli_1303
2662	EC1303_c23280	mglC		methyl-galactoside transporter subunit	Escherichia_coli_1303
2663	EC1303_c23290	mglA		fused methyl-galactoside transporter subunits of ABC superfamily: ATP-binding components	Escherichia_coli_1303
1630	EC1303_c23300	mglB		methyl-galactoside transporter subunit	Escherichia_coli_1303
1629	EC1303_c23310	galS		galactose- and fucose-inducible galactose regulon transcriptional isorepressor	Escherichia_coli_1303
1628	EC1303_c23320	yeiB		putative inner membrane protein	Escherichia_coli_1303
1627	EC1303_c23330	folE	3.5.4.16	GTP cyclohydrolase I	Escherichia_coli_1303
1626	EC1303_c23340	yeiG	3.1.1.-	S-formylglutathione hydrolase	Escherichia_coli_1303
1625	EC1303_c23350	cirA		ferric iron-catecholate transporter	Escherichia_coli_1303
1624	EC1303_c23360	lysP		lysine transporter	Escherichia_coli_1303
1623	EC1303_c23370	yeiE		putative DNA-binding transcriptional regulator	Escherichia_coli_1303
1622	EC1303_c23380	yeiH		putative inner membrane protein	Escherichia_coli_1303
1621	EC1303_c23390	nfo	3.1.21.2	endonuclease IV with intrinsic 3'-5' exonuclease activity	Escherichia_coli_1303
1620	EC1303_c23400	yeiI		putative kinase	Escherichia_coli_1303
134	EC1303_c23410	nupX		nucleoside permease	Escherichia_coli_1303
1619	EC1303_c23420	rihB	3.2.2.-	ribonucleoside hydrolase 2	Escherichia_coli_1303
4180	EC1303_c23430	yeiL		putative transcriptional regulator	Escherichia_coli_1303
135	EC1303_c23440	psuT		putative nucleoside transporter	Escherichia_coli_1303
2238	EC1303_c23450	psuG		pseudouridine 5'-phosphate glycosidase	Escherichia_coli_1303
2239	EC1303_c23460	psuK		pseudouridine kinase	Escherichia_coli_1303
3921	EC1303_c23470	fruA		fused fructose-specific PTS enzymes: IIBcomponent/IIC components	Escherichia_coli_1303
1392	EC1303_c23480	fruK	2.7.1.56	fructose-1-phosphate kinase	Escherichia_coli_1303
1393	EC1303_c23490	fruB	2.7.1.69	fused fructose-specific PTS enzymes: IIA component/HPr component	Escherichia_coli_1303
136	EC1303_c23500	setB		lactose/glucose efflux system	Escherichia_coli_1303
1394	EC1303_c23510			hypothetical protein	Escherichia_coli_1303
1395	EC1303_c23520	yeiP		elongation factor P-like protein	Escherichia_coli_1303
1396	EC1303_c23530	yeiQ		putative NAD-dependent D-mannonate oxidoreductase	Escherichia_coli_1303
1397	EC1303_c23540	yeiR		Zn-stimulated GTPase involved in zinc homeostasis	Escherichia_coli_1303
1398	EC1303_c23550	lpxT		undecaprenyl pyrophosphate:lipid A 1-phosphate phosphotransferase	Escherichia_coli_1303
1399	EC1303_c23560	mepS		murein DD-endopeptidase, space-maker hydrolase, mutational suppressor of prc thermosensitivity, outer membrane lipoprotein	Escherichia_coli_1303
1400	EC1303_c23570	rtn		resistance protein for phages lambda and N4, putative membrane-anchored cyclic-di-GMP phosphodiesterase	Escherichia_coli_1303
1401	EC1303_c23580	yejA		microcin C transporter YejABEF, periplasmic binding protein	Escherichia_coli_1303
1402	EC1303_c23590	yejB		microcin C transporter YejABEF, permease subunit	Escherichia_coli_1303
1403	EC1303_c23600	yejE		microcin C transporter YejABEF, permease subunit	Escherichia_coli_1303
1404	EC1303_c23610	yejF		microcin C transporter, ATP-binding subunit	Escherichia_coli_1303
1405	EC1303_c23620			hypothetical protein	Escherichia_coli_1303
4169	EC1303_c23630	bcr		bicyclomycin/cysteine/sulfonamide efflux transporter	Escherichia_coli_1303
2796	EC1303_c23640	rsuA	4.2.1.70	16S rRNA pseudouridine(516) synthase	Escherichia_coli_1303
3920	EC1303_c23650	yejH		putative ATP-dependent DNA or RNA helicase	Escherichia_coli_1303
3667	EC1303_c23660	rplY		50S ribosomal subunit protein L25	Escherichia_coli_1303
3668	EC1303_c23670	yejK		spermidine nucleoid-associated protein	Escherichia_coli_1303
3669	EC1303_c23680			hypothetical protein	Escherichia_coli_1303
3670	EC1303_c23690	yejM		putative hydrolase, inner membrane	Escherichia_coli_1303
3671	EC1303_c23710	yejO		putative autotransporter outer membrane protein	Escherichia_coli_1303
3442	EC1303_c23720	narP		response regulator in two-component regulatory system with NarQ or NarX	Escherichia_coli_1303
173	EC1303_c23730	ccmH		heme lyase, CcmH subunit	Escherichia_coli_1303
172	EC1303_c23740	dsbE		periplasmic thioredoxin of cytochrome c-type biogenesis	Escherichia_coli_1303
171	EC1303_c23750	ccmF		heme lyase, CcmF subunit	Escherichia_coli_1303
170	EC1303_c23760	ccmE		periplasmic heme chaperone	Escherichia_coli_1303
169	EC1303_c23770	ccmD		cytochrome c biogenesis protein	Escherichia_coli_1303
168	EC1303_c23780	ccmC		heme exporter subunit	Escherichia_coli_1303
167	EC1303_c23790	ccmB		heme exporter subunit	Escherichia_coli_1303
166	EC1303_c23800	ccmA		heme exporter subunit	Escherichia_coli_1303
165	EC1303_c23810	napC		quinol dehydrogenase, electron source for NapAB	Escherichia_coli_1303
164	EC1303_c23820	napB		nitrate reductase, small, cytochrome C550 subunit, periplasmic	Escherichia_coli_1303
163	EC1303_c23830	napH		ferredoxin-type protein essential for electron transfer from ubiquinol to periplasmic nitrate reductase (NapAB)	Escherichia_coli_1303
162	EC1303_c23840	napG		ferredoxin-type protein essential for electron transfer from ubiquinol to periplasmic nitrate reductase (NapAB)	Escherichia_coli_1303
161	EC1303_c23850	napA	1.7.99.4	nitrate reductase, periplasmic, large subunit	Escherichia_coli_1303
160	EC1303_c23860	napD		assembly protein for periplasmic nitrate reductase	Escherichia_coli_1303
159	EC1303_c23870	napF		ferredoxin-type protein, role in electron transfer to periplasmic nitrate reductase NapA	Escherichia_coli_1303
628	EC1303_c23880	eco		ecotin, a serine protease inhibitor	Escherichia_coli_1303
644	EC1303_c23890	mqo	1.1.5.4	malate dehydrogenase, FAD/NAD(P)-binding domain	Escherichia_coli_1303
643	EC1303_c23900	yojI		microcin J25 efflux pump, TolC-dependent	Escherichia_coli_1303
642	EC1303_c23910	alkB		oxidative demethylase of N1-methyladenine or N3-methylcytosine DNA lesions	Escherichia_coli_1303
641	EC1303_c23920	ada	2.1.1.63	fused DNA-binding transcriptional dual regulator/O6-methylguanine-DNA methyltransferase	Escherichia_coli_1303
640	EC1303_c23930	apbE		putative thiamine-synthetic flavin transferase lipoprotein	Escherichia_coli_1303
3918	EC1303_c23940	ompC		outer membrane porin protein C	Escherichia_coli_1303
2404	EC1303_c23950	rcsD		phosphotransfer intermediate protein in two-component regulatory system with RcsBC	Escherichia_coli_1303
2405	EC1303_c23960	rcsB		response regulator in two-component regulatory system with RcsC and YojN	Escherichia_coli_1303
2406	EC1303_c23970	rcsC		hybrid sensory kinase in two-component regulatory system with RcsB and YojN	Escherichia_coli_1303
2407	EC1303_c23980	atoS		sensory histidine kinase in two-component regulatory system with AtoC	Escherichia_coli_1303
2409	EC1303_c24000	atoD	2.8.3.8	acetyl-CoA:acetoacetyl-CoA transferase, alpha subunit	Escherichia_coli_1303
2410	EC1303_c24010	atoA	2.8.3.8	acetyl-CoA:acetoacetyl-CoA transferase, beta subunit	Escherichia_coli_1303
2411	EC1303_c24020	atoE		short chain fatty acid transporter	Escherichia_coli_1303
1482	EC1303_c24030	atoB	2.3.1.9	acetyl-CoA acetyltransferase	Escherichia_coli_1303
1483	EC1303_c24040	yfaP		putative host defense protein	Escherichia_coli_1303
1484	EC1303_c24050	yfaQ		putative host defense protein	Escherichia_coli_1303
1485	EC1303_c24060			large extracellular alpha-helical protein	Escherichia_coli_1303
1486	EC1303_c24070	yfaT		putative host defense protein	Escherichia_coli_1303
1487	EC1303_c24080	yfaA		putative host defense protein	Escherichia_coli_1303
1488	EC1303_c24090	gyrA	5.99.1.3	DNA gyrase (type II topoisomerase), subunit A	Escherichia_coli_1303
1489	EC1303_c24100	ubiG	2.1.1.64	bifunctional 3-demethylubiquinone-9 3-methyltransferase/ 2-octaprenyl-6-hydroxy phenol methylase	Escherichia_coli_1303
1939	EC1303_c24110	yfaL		adhesin	Escherichia_coli_1303
4128	EC1303_c24120	nrdA	1.17.4.1	ribonucleoside-diphosphate reductase 1, alpha subunit	Escherichia_coli_1303
2705	EC1303_c24130	nrdB	1.17.4.1	ribonucleoside-diphosphate reductase 1, beta subunit, ferritin-like protein	Escherichia_coli_1303
2706	EC1303_c24140	yfaE		ferredoxin involved with ribonucleotide reductase diferric-tyrosyl radical (Y*) cofactor maintenance	Escherichia_coli_1303
2707	EC1303_c24150	inaA		acid-inducible Kdo/WaaP family putative kinase	Escherichia_coli_1303
3916	EC1303_c24160			putative transcriptional regulator	Escherichia_coli_1303
3915	EC1303_c24170	glpQ	3.1.4.46	periplasmic glycerophosphodiester phosphodiesterase	Escherichia_coli_1303
2822	EC1303_c24180	glpT		sn-glycerol-3-phosphate transporter	Escherichia_coli_1303
1182	EC1303_c24190	glpA	1.1.5.3	sn-glycerol-3-phosphate dehydrogenase (anaerobic), large subunit, FAD/NAD(P)-binding	Escherichia_coli_1303
1183	EC1303_c24200	glpB	1.1.5.3	sn-glycerol-3-phosphate dehydrogenase (anaerobic), membrane anchor subunit	Escherichia_coli_1303
1184	EC1303_c24210	glpC		anaerobic sn-glycerol-3-phosphate dehydrogenase, C subunit, 4Fe-4S iron-sulfur cluster	Escherichia_coli_1303
4018	EC1303_c24220	yfaD		transposase 31 family protein	Escherichia_coli_1303
1340	EC1303_c24280	yfaY		inactive PncC family protein	Escherichia_coli_1303
1341	EC1303_c24290	yfaZ		outer membrane protein, putative porin	Escherichia_coli_1303
3913	EC1303_c24300	nudI		nucleoside triphosphatase	Escherichia_coli_1303
3912	EC1303_c24310	ais		putative LPS core heptose(II)-phosphate phosphatase	Escherichia_coli_1303
2785	EC1303_c24320	arnB		uridine 5'-(beta-1-threo-pentapyranosyl-4-ulose diphosphate) aminotransferase, PLP-dependent	Escherichia_coli_1303
2784	EC1303_c24330	arnC		undecaprenyl phosphate-L-Ara4FN transferase	Escherichia_coli_1303
2783	EC1303_c24340	arnA	2.1.2.-;4.1.1.35	fused UDP-L-Ara4N formyltransferase/UDP-GlcA C-4'-decarboxylase	Escherichia_coli_1303
2782	EC1303_c24350	arnD		undecaprenyl phosphate-alpha-L-ara4FN deformylase	Escherichia_coli_1303
2781	EC1303_c24360	arnT		4-amino-4-deoxy-L-arabinose transferase	Escherichia_coli_1303
2780	EC1303_c24370	arnE		undecaprenyl phosphate-alpha-L-ara4N exporter	Escherichia_coli_1303
2779	EC1303_c24380	arnF		undecaprenyl phosphate-alpha-L-ara4N exporter	Escherichia_coli_1303
2778	EC1303_c24390	pmrD		inactive two-component system connector protein	Escherichia_coli_1303
2777	EC1303_c24400	menE	6.2.1.26	O-succinylbenzoate-CoA ligase	Escherichia_coli_1303
2776	EC1303_c24410	menC	4.2.1.-	O-succinylbenzoyl-CoA synthase	Escherichia_coli_1303
2775	EC1303_c24420	menB	4.1.3.36	dihydroxynaphthoic acid synthetase	Escherichia_coli_1303
2774	EC1303_c24430	menH		2-succinyl-6-hydroxy-2, 4-cyclohexadiene-1-carboxylate synthase	Escherichia_coli_1303
2773	EC1303_c24440	menD	2.2.1.9;4.1.1.71	2-succinyl-5-enolpyruvyl-6-hydroxy-3- cyclohexene-1-carboxylate synthase	Escherichia_coli_1303
2772	EC1303_c24450	menF	5.4.4.2	isochorismate synthase 2	Escherichia_coli_1303
2771	EC1303_c24460	elaB		putative membrane-anchored ribosome-binding protein	Escherichia_coli_1303
2770	EC1303_c24470	elaA		putative acyl-CoA transferase	Escherichia_coli_1303
2769	EC1303_c24480	rbn		RNase BN, tRNA processing enzyme	Escherichia_coli_1303
1244	EC1303_c24500			hypothetical protein	Escherichia_coli_1303
[truncated: 1,861 more rows]
