# Supplementary material for: No evidence for a bovine mastitis Escherichia coli pathotype
Source: BMC Genomics. 2017 May 8;18:359. doi: 10.1186/s12864-017-3739-x (PMC5422975; doi:10.1186/s12864-017-3739-x)
Supplement: Supplementary file 10 — Predicted GIs and prophages of MAEC 1303. (XLSX 68 kb) [file 12864_2017_3739_MOESM10_ESM.xlsx]

## Sheet: GIs_chr_overview
# GI no.	start	end	size	gene content/function	CDS (non-pseudo)	tRNA	GC of region [%]
1	236197	297077	60881	Flag-2, rhs element, toxin-antitoxin, transposase	64	trnD2	53.21
2	314085	337542	23458	ECP (E. coli common pilus), 50S ribosomal protein, RCS stress resistance	21	trnT1 upstream	47.17
3	915116	983106	67991	macrolide transport, ClpAS serine protease, integrase, helicase, CdiAB (contact-dependent inhibition), transposase, type-I RM system HsdRSM, recombinase, Ag43 (flu_1), toxin-antitoxin system, putative restriction methylase	55	trnS1	49.72
4	1143727	1231949	88223	part of pga operon (biofilm PGA synthase PgaCD), transposases, integrase, CdiAB (contact-dependent inhibition), AMR-SSuT resistance island, Ag43 (flu_2), antirestriction proteins, toxin-antitoxin system, putative methyltransferase	81	trnS3	47.17
5	1722353	1753065	30713	sulfatase, two-component system, putative fimbrial operon, IS element, integrases, toxin-antitoxin system, autotransporter	22	none	44.26
6	2256785	2290484	33700	transcriptional regulators, transpeptidase LdtA, cobalamine synthesis operon (CobTSU), transposases, putative antirestriction protein, toxin-antitoxin system	38	trnN2, trnN3, trnN4 (trnS4 and trnN1 upstream)	50.00
7	2308004	2328717	20714	O-Antigen gene cluster, transposase	19	none	38.85
8	3152186	3170406	18221	ETT2	21	trnG2 downstream	34.80
9	3281272	3294034	12763	integrase, IS elements, arginine/ornithine transporter, glycosyl transferase, putative polysaccharide deacetylase	11	trnF1 upstream	48.34
10	4000441	4011591	11151	LOS core oligosaccharide biosynthesis	11	none	36.18
11	4040110	4116872	76763	integrase, ShiA-like protein, putative phosphoethanolamine transferase, transcriptional regulators, tia invasion determinant, type-I RM system, arginine/carbamate/ornithine transporter/catabolism (ArcACBD-ArgR), transposase, hemagglutinin-related protein, putative hemolysin activator HlyB, IS element, EAST1 (astA), putative antirestriction protein, toxin-antitoxin system, putative restriction met…	68	trnU upstream	47.29
12	4778029	4803715	25687	type-I RM system HsdRSM, 5-methylcytosine-specific restriction system McrBC, 9-O-acetyl N-acetylneuraminic usage operon NanSMC, type-1 fimbriae operon (FimBEAICDFGH)	20	trnL5 upstream	44.31

## Sheet: GIs_detailed
# GI no.	start	end	size	gene name	locus_tag	gene start	gene end	strand	product
1	236197	297077	60881	gloB	EC1303_c02080	236196	236951	-1	hydroxyacylglutathione hydrolase
1	236197	297077	60881	yafS	EC1303_c02090	236985	237707	1	putative S-adenosyl-L-methionine-dependent methyltransferase
1	236197	297077	60881	rnhA	EC1303_c02100	237704	238171	-1	ribonuclease HI, degrades RNA of DNA-RNA hybrids
1	236197	297077	60881	dnaQ	EC1303_c02110	238236	238967	1	DNA polymerase III epsilon subunit
1	236197	297077	60881	trnD2	EC1303_c02120	239100	239176	1	tRNA-Asp
1	236197	297077	60881	yafT	EC1303_c02130	239506	240291	1	lipoprotein
1	236197	297077	60881	ykfM	EC1303_c02140	240428	240907	-1	lethality reduction protein, putative inner membrane protein
1	236197	297077	60881	yafU	EC1303_c02150	240917	241831	-1	inner membrane protein yafU
1	236197	297077	60881		EC1303_c02160	241875	242357	-1	Hcp-like protein
1	236197	297077	60881	impA	EC1303_c02170	242381	243733	-1	ImpA domain-containing protein
1	236197	297077	60881		EC1303_c02180	243744	245027	-1	IcmF-like protein
1	236197	297077	60881		EC1303_c02190	245161	248382	1	RhsD protein in rhs element
1	236197	297077	60881		EC1303_c02200	248360	248752	1	hypothetical protein
1	236197	297077	60881	yhhI_1	EC1303_c02210	249183	250319	1	putative transposase
1	236197	297077	60881	yafV	EC1303_c02220	250360	251130	-1	putative NAD(P)-binding C-N hydrolase family amidase
1	236197	297077	60881	ivy	EC1303_c02230	251284	251757	1	inhibitor of c-type lysozyme, periplasmic
1	236197	297077	60881	fadE	EC1303_c02240	251800	254244	-1	acyl coenzyme A dehydrogenase
1	236197	297077	60881	gmhA	EC1303_c02250	254484	255062	1	D-sedoheptulose 7-phosphate isomerase
1	236197	297077	60881	yafJ	EC1303_c02260	255268	256035	1	putative amidotransfease
1	236197	297077	60881	yafK	EC1303_c02270	256006	256746	-1	L,D-transpeptidase-related protein
1	236197	297077	60881	yafQ	EC1303_c02280	256902	257180	-1	translation inhibitor toxin of toxin-antitoxin pair YafQ/DinJ
1	236197	297077	60881	dinJ	EC1303_c02290	257183	257443	-1	antitoxin of YafQ-DinJ toxin-antitoxin system
1	236197	297077	60881	yafL	EC1303_c02300	257653	258402	1	putative lipoprotein and C40 family peptidase
1	236197	297077	60881	rayT	EC1303_c02310	258578	259075	1	REP-associated tyrosine transposase
1	236197	297077	60881	lfhA	EC1303_c02320	259299	261392	-1	lateral flagellar export/assembly protein (FlhA-like)
1	236197	297077	60881	lfhB	EC1303_c02330	261376	262515	-1	lateral flagellar export/assembly protein (FlhB-like)
1	236197	297077	60881	lfiR	EC1303_c02340	262505	263287	-1	flagellar biosynthetic protein
1	236197	297077	60881	lfiQ	EC1303_c02350	263289	263561	-1	lateral flagellar export/assembly protein (FliQ-like)
1	236197	297077	60881	lfiP	EC1303_c02360	263564	264316	-1	lateral flagellar export/assembly protein (FliP-like)
1	236197	297077	60881	lfiN	EC1303_c02370	264313	264684	-1	lateral lateral flagellar motor switching and energizing component (FliN-like)
1	236197	297077	60881	lfiM	EC1303_c02380	264677	265528	-1	lateral flagellar export/assembly protein (FliM-like)
1	236197	297077	60881	lafK	EC1303_c02390	265915	266901	1	lateral flagellar RpoN-interacting regulatory protein
1	236197	297077	60881	lfiE	EC1303_c02400	266916	267257	1	lateral flagellar basal body component protein (FliE-like)
1	236197	297077	60881	lfiF	EC1303_c02410	267262	268908	1	lateral flagellar basal-body M-ring and collar protein (FliF-like)
1	236197	297077	60881	lfiG	EC1303_c02420	268886	269896	1	lateral flagellar C-ring switch protein (FliG-like)
1	236197	297077	60881	lfiH (pseudo)	EC1303_c02430	269900	270599	1	lateral flagellar export/assembly protein (FliH-like); nonfunctional due to frameshift
1	236197	297077	60881	lfiI	EC1303_c02440	270592	271929	1	lateral flagellar specific ATP synthase (FliI-like)
1	236197	297077	60881	lfiJ	EC1303_c02450	271932	272366	1	lateral flagellar export/assembly protein (FliI-like)
1	236197	297077	60881		EC1303_c02460	272369	272764	1	glycerol-3-phosphate cytidyltransferase
1	236197	297077	60881		EC1303_c02470	272882	275326	-1	putative glycosyl transferase
1	236197	297077	60881	lafV	EC1303_c02480	275505	276434	-1	lateral flagellar associated protein (FliB/FliUV-like)
1	236197	297077	60881	lfgN	EC1303_c02490	276561	276989	-1	lateral flagellar chaperone protein (FlgN-like)
1	236197	297077	60881	lfgM	EC1303_c02500	277002	277280	-1	lateral flagellar anti-sigma factor 28 protein (FlgM-like)
1	236197	297077	60881	lfgA	EC1303_c02510	277361	278098	-1	lateral flagellar P-ring addition protein (FlgA-like)
1	236197	297077	60881	lfgB	EC1303_c02520	278180	278515	1	lateral flagellar rod protein (FlgB-like)
1	236197	297077	60881	lfgC	EC1303_c02530	278518	278949	1	lateral flagellar component of cell-proximal portion of basal-body rod (FlgC-like)
1	236197	297077	60881	lfgD	EC1303_c02540	278949	279662	1	lateral flagellar hook assembly protein (FlgD-like)
1	236197	297077	60881	lfgE	EC1303_c02550	279822	281024	1	lateral flagellar hook protein (FlgE-like)
1	236197	297077	60881	lfgF	EC1303_c02560	281024	281761	1	lateral flagellar component of cell-proximal portion of basal-body rod (FlgF-like)
1	236197	297077	60881	lfgG	EC1303_c02570	281840	282625	1	lateral flagellar component of cell-distal portion of basal-body rod (FlgG-like)
1	236197	297077	60881	lfgH	EC1303_c02580	282829	283494	1	lateral flagellar protein of basal-body outer-membrane L ring (FlgH-like)
1	236197	297077	60881	lfgI	EC1303_c02590	283494	284609	1	lateral flagellar P-ring protein (FlgI-like)
1	236197	297077	60881	lfgJ	EC1303_c02600	284609	284908	1	lateral flagellar peptidoglycan hydrolase (FlgJ-like)
1	236197	297077	60881	lfgK	EC1303_c02610	285091	286467	1	lateral flagellar hook associated protein 1 (FlgK-like)
1	236197	297077	60881	lfgL	EC1303_c02620	286482	287411	1	lateral flagellar hook associated protein 3 (FlgL-like)
1	236197	297077	60881	lafW	EC1303_c02630	287428	288405	1	putative lateral flagellar hook associated protein
1	236197	297077	60881	lafZ	EC1303_c02640	288464	289306	-1	lateral flagellar transmembrane regulator LafZ
1	236197	297077	60881	lafA	EC1303_c02650	289793	290707	1	lateral flagellar flagellin (FliC-like)
1	236197	297077	60881	lafB	EC1303_c02660	290959	292275	1	lateral flagellar filament capping protein (FliD-like)
1	236197	297077	60881	lafC	EC1303_c02670	292298	292690	1	lateral flagellar chaperone protein (FliS-like)
1	236197	297077	60881	lafD	EC1303_c02680	292695	293006	1	lateral flagellar chaperone protein (FliT-like)
1	236197	297077	60881	lafE	EC1303_c02690	293003	294064	1	lateral flagellar hook-length control protein (FliK-like)
1	236197	297077	60881	lafF	EC1303_c02700	294072	294539	1	lateral flagellar basal body-associated protein (FliL-like)
1	236197	297077	60881	lafS	EC1303_c02710	294559	295275	1	lateral flagellar sigma factor 28 protein (FliA-like)
1	236197	297077	60881	lafT	EC1303_c02720	295288	296151	1	lateral flagellar motor protein A (MotA-like)
1	236197	297077	60881	lafU	EC1303_c02730	296154	297077	1	lateral flagellar motor protein B (MotB-like)
2	314085	337542	23458	yagU	EC1303_c02930	314085	314699	1	putative inner membrane protein
2	314085	337542	23458	ykgJ	EC1303_c02940	314947	315276	-1	putative ferredoxin
2	314085	337542	23458	ecpE	EC1303_c02950	315589	316299	-1	ECP production pilus chaperone
2	314085	337542	23458	ecpD	EC1303_c02960	316268	317911	-1	polymerized tip adhesin of ECP fibers
2	314085	337542	23458	ecpC	EC1303_c02970	317901	320426	-1	ECP production outer membrane protein
2	314085	337542	23458	ecpB	EC1303_c02980	320452	321120	-1	ECP production pilus chaperone
2	314085	337542	23458	ecpA	EC1303_c02990	321178	321765	-1	ECP pilin
2	314085	337542	23458	ecpR	EC1303_c03000	321840	322382	-1	putative transcriptional regulator for the ecp operon
2	314085	337542	23458		EC1303_c03010	323206	323433	1	hypothetical protein
2	314085	337542	23458	ykgO	EC1303_c03020	323468	323608	-1	RpmJ-like protein
2	314085	337542	23458	ykgM	EC1303_c03030	323608	323874	-1	50S ribosomal protein L31 type B
2	314085	337542	23458	ykgR	EC1303_c03040	324235	324336	-1	small membrane protein
2	314085	337542	23458	(pseudo)	EC1303_c03050	325451	328323	1	bacterial Ig-like domain family protein; nonfunctional due to frameshift
2	314085	337542	23458	ykgA	EC1303_c03060	328463	329314	-1	putative DNA-binding transcriptional regulator
2	314085	337542	23458	rclC	EC1303_c03070	329904	330497	-1	reactive chlorine species (RCS) stress resistance inner membrane protein
2	314085	337542	23458	rclB	EC1303_c03080	330509	330745	-1	reactive chlorine species (RCS) stress resistance periplasmic protein
2	314085	337542	23458	rclA	EC1303_c03090	330854	332179	-1	reactive chlorine stress species (RCS) resistance protein
2	314085	337542	23458	rclR	EC1303_c03100	332405	333259	1	reactive chlorine species (RCS)-specific activator of the rcl genes
2	314085	337542	23458	ykgE	EC1303_c03110	333786	334505	1	putative oxidoreductase
2	314085	337542	23458	ykgF	EC1303_c03120	334516	335943	1	putative amino acid dehydrogenase with NAD(P)-binding domain and ferridoxin-like domain protein
2	314085	337542	23458	ykgG	EC1303_c03130	335936	336631	1	putative transporter
2	314085	337542	23458	ykgH	EC1303_c03140	336874	337542	-1	putative inner membrane protein
3	915116	983106	67991	ybjD	EC1303_c08470	915116	916774	1	putative OLD family ATP-dependent endonuclease
3	915116	983106	67991		EC1303_c08480	916771	917763	-1	hypothetical protein
3	915116	983106	67991	macA	EC1303_c08490	917878	918993	1	macrolide transporter subunit, membrane fusion protein (MFP) component
3	915116	983106	67991	macB	EC1303_c08500	918990	920936	1	fused macrolide transporter subunits of ABC superfamily: ATP-binding component/membrane component
3	915116	983106	67991	cspD	EC1303_c08510	921009	921233	-1	DNA replication inhibitor
3	915116	983106	67991	clpS	EC1303_c08520	921556	921876	1	regulatory protein for ClpA substrate specificity
3	915116	983106	67991	clpA	EC1303_c08530	921907	924183	1	ATPase and specificity subunit of ClpA-ClpP ATP-dependent serine protease, chaperone activity
3	915116	983106	67991	intA_1	EC1303_c08540	924701	925909	1	integrase
3	915116	983106	67991		EC1303_c08550	926133	927698	-1	hypothetical protein
3	915116	983106	67991	alpA_1	EC1303_c08560	927714	927962	-1	DNA-binding transcriptional activator
3	915116	983106	67991		EC1303_c08570	928063	929886	1	hypothetical protein
3	915116	983106	67991		EC1303_c08580	930956	931060	-1	hypothetical protein
3	915116	983106	67991		EC1303_c08590	931109	931672	1	hypothetical protein
3	915116	983106	67991		EC1303_c08600	931825	934185	1	DEAD/DEAH box helicase
3	915116	983106	67991		EC1303_c08610	934203	934829	-1	hypothetical protein
3	915116	983106	67991		EC1303_c08620	934826	935719	-1	putative DNA protecting protein DprA
3	915116	983106	67991	cdiB_1	EC1303_c08630	936318	938084	1	putative outer-membrane transporter essential for contact-dependent inhibition
3	915116	983106	67991	cdiA_1	EC1303_c08640	938097	947663	1	contact-dependent inhibitor A
3	915116	983106	67991		EC1303_c08650	947669	948043	1	hypothetical protein
3	915116	983106	67991		EC1303_c08660	948441	950024	-1	putative transposase
3	915116	983106	67991		EC1303_c08670	950067	950447	-1	IS66 Orf2 family protein
3	915116	983106	67991		EC1303_c08680	950434	950763	-1	hypothetical protein
3	915116	983106	67991		EC1303_c08690	950955	951473	1	ShlA/HecA/FhaA exofamily protein
3	915116	983106	67991		EC1303_c08700	951460	951921	1	hypothetical protein
3	915116	983106	67991		EC1303_c08710	952134	952469	1	hypothetical protein
3	915116	983106	67991		EC1303_c08720	952544	952753	1	hypothetical protein
3	915116	983106	67991		EC1303_c08730	952859	953173	1	hypothetical protein
3	915116	983106	67991		EC1303_c08740	953177	953512	1	hypothetical protein
3	915116	983106	67991	(pseudo)	EC1303_c08750	953538	953887	1	putative transposase; nonfunctional due to frameshift
3	915116	983106	67991		EC1303_c08760	953924	955189	1	hypothetical protein
3	915116	983106	67991		EC1303_c08770	955602	956318	-1	SprT-like family protein
3	915116	983106	67991		EC1303_c08780	956318	959413	-1	HsdR family type I site-specific deoxyribonuclease
3	915116	983106	67991		EC1303_c08790	959432	961036	-1	RNase III inhibitor
3	915116	983106	67991		EC1303_c08800	961158	962465	-1	type I restriction-modification enzyme, S subunit
3	915116	983106	67991	hsdM_1	EC1303_c08810	962465	964903	-1	type I restriction-modification system M subunit
3	915116	983106	67991		EC1303_c08820	964943	965188	-1	hypothetical protein
3	915116	983106	67991		EC1303_c08830	965401	965703	-1	hypothetical protein
3	915116	983106	67991		EC1303_c08840	966215	967576	-1	putative dGTPase
3	915116	983106	67991		EC1303_c08850	967735	968337	-1	site-specific recombinase, phage integrase family
3	915116	983106	67991		EC1303_c08860	968405	969100	1	hypothetical protein
3	915116	983106	67991	yfjP	EC1303_c08870	969382	970254	1	50S ribosome-binding GTPase family protein
3	915116	983106	67991	flu_1	EC1303_c08880	970627	973476	1	antigen 43 (Ag43) phase-variable biofilm formation autotransporter
3	915116	983106	67991	yeeR	EC1303_c08890	973597	976113	1	putative membrane protein
3	915116	983106	67991		EC1303_c08900	976189	976644	1	hypothetical protein
3	915116	983106	67991	ykfF	EC1303_c08910	976723	976956	1	uncharacterized protein
3	915116	983106	67991	yfjQ_1	EC1303_c08920	977056	977874	1	uncharacterized protein
3	915116	983106	67991	yfjX_1	EC1303_c08930	977965	978450	1	putative antirestriction protein
3	915116	983106	67991	yeeS_1	EC1303_c08940	978466	978942	1	putative DNA repair protein
3	915116	983106	67991	yeeT_1	EC1303_c08950	979011	979232	1	uncharacterized protein
3	915116	983106	67991	yeeU	EC1303_c08960	979247	979891	1	antitoxin of the YeeV-YeeU toxin-antitoxin system
3	915116	983106	67991	cbeA_1	EC1303_c08970	979941	980309	1	antitoxin of the CbtA-CbeA toxin-antitoxin system
3	915116	983106	67991	cbtA_1	EC1303_c08980	980399	980776	1	toxin of the CbtA-CbeA toxin-antitoxin system
3	915116	983106	67991		EC1303_c08990	980773	981261	1	hypothetical protein
3	915116	983106	67991		EC1303_c09000	981273	981470	1	hypothetical protein
3	915116	983106	67991		EC1303_c09010	981555	982397	1	putative restriction methylase
3	915116	983106	67991	trnS1	EC1303_c09020	982547	982634	-1	tRNA-Ser
3	915116	983106	67991	infA	EC1303_c09030	982888	983106	-1	translation initiation factor IF-1
4	1143727	1231949	88223	pgaC	EC1303_c10410	1142409	1143734	-1	biofilm PGA synthase PgaCD, catalytic subunit
4	1143727	1231949	88223	pgaB	EC1303_c10420	1143727	1145745	-1	poly-beta-1,6-N-acetyl-D-glucosamine (PGA) N-deacetylase outer membrane export lipoprotein
4	1143727	1231949	88223	pgaA	EC1303_c10430	1145754	1148177	-1	biofilm adhesin polysaccharide PGA secretin, OM porin
4	1143727	1231949	88223	ycdT_1	EC1303_c10440	1148764	1150122	1	diguanylate cyclase, membrane-anchored
4	1143727	1231949	88223	insF1_2	EC1303_c10450	1150163	1151029	-1	IS3 transposase B
4	1143727	1231949	88223	insE1_2	EC1303_c10460	1151026	1151325	-1	IS3 transposase A
4	1143727	1231949	88223		EC1303_c10470	1151411	1151734	1	malonyl CoA-acyl carrier protein transacylase
4	1143727	1231949	88223	ycdU	EC1303_c10480	1151731	1152717	1	putative inner membrane protein
4	1143727	1231949	88223		EC1303_c10490	1152855	1153268	1	hypothetical protein
4	1143727	1231949	88223	intA_2	EC1303_c10500	1153446	1154648	1	integrase
4	1143727	1231949	88223	(pseudo)	EC1303_c10510	1154836	1156652	-1	hypothetical protein; nonfunctional due to frameshift
4	1143727	1231949	88223	insB1_1	EC1303_c10520	1157150	1157542	1	IS1 transposase B
4	1143727	1231949	88223	alpA_2	EC1303_c10530	1157682	1158062	1	DNA-binding transcriptional activator
4	1143727	1231949	88223		EC1303_c10540	1158705	1160138	1	hypothetical protein
4	1143727	1231949	88223		EC1303_c10550	1161110	1161673	1	hypothetical protein
4	1143727	1231949	88223		EC1303_c10560	1161978	1164398	-1	KAP family protein
4	1143727	1231949	88223		EC1303_c10570	1164591	1164986	-1	transposase
4	1143727	1231949	88223		EC1303_c10580	1165805	1166545	-1	HIRAN domain protein
4	1143727	1231949	88223		EC1303_c10590	1166535	1167464	-1	hypothetical protein
4	1143727	1231949	88223		EC1303_c10600	1167564	1167782	-1	hypothetical protein
4	1143727	1231949	88223	cdiB_2	EC1303_c10610	1167925	1169691	1	putative outer-membrane transporter essential for contact-dependent inhibition
4	1143727	1231949	88223	cdiA_2	EC1303_c10620	1169704	1179333	1	contact-dependent inhibitor A
4	1143727	1231949	88223		EC1303_c10630	1179333	1179872	1	hypothetical protein
4	1143727	1231949	88223		EC1303_c10640	1180143	1181159	1	hypothetical protein
4	1143727	1231949	88223		EC1303_c10650	1181156	1181374	1	hypothetical protein
4	1143727	1231949	88223		EC1303_c10660	1181614	1182015	1	hypothetical protein
4	1143727	1231949	88223		EC1303_c10670	1182015	1182260	1	hypothetical protein
4	1143727	1231949	88223	yeeF_1	EC1303_c10680	1182396	1183178	1	putative ribonuclease YeeF
4	1143727	1231949	88223		EC1303_c10690	1183230	1183607	1	hypothetical protein
4	1143727	1231949	88223		EC1303_c10700	1183790	1184239	1	hypothetical protein
4	1143727	1231949	88223		EC1303_c10710	1184249	1184662	1	hypothetical protein
4	1143727	1231949	88223		EC1303_c10720	1184732	1185586	1	ShlA/HecA/FhaA exofamily protein
4	1143727	1231949	88223		EC1303_c10730	1185583	1185846	1	hypothetical protein
4	1143727	1231949	88223		EC1303_c10740	1185962	1187227	1	ShlA/HecA/FhaA exofamily protein
4	1143727	1231949	88223		EC1303_c10750	1187224	1187481	1	hypothetical protein
4	1143727	1231949	88223		EC1303_c10760	1187504	1188013	1	hypothetical protein
4	1143727	1231949	88223		EC1303_c10770	1188018	1188473	1	hypothetical protein
4	1143727	1231949	88223		EC1303_c10780	1188705	1189193	1	hypothetical protein
4	1143727	1231949	88223		EC1303_c10790	1189190	1189420	1	hypothetical protein
4	1143727	1231949	88223	cdiA_3 (pseudo)	EC1303_c10800	1189435	1189593	1	contact-dependent inhibitor A fragment
4	1143727	1231949	88223	tnpR	EC1303_c10810	1189700	1190908	1	IS10 transposase
4	1143727	1231949	88223	tetD	EC1303_c10820	1190918	1191334	-1	tetracycline resistance protein D
4	1143727	1231949	88223	tetC	EC1303_c10830	1191422	1192015	1	tetracycline resistance protein C
4	1143727	1231949	88223	tetB	EC1303_c10840	1192128	1193333	-1	tetracycline resistance determinant
4	1143727	1231949	88223	tetR	EC1303_c10850	1193415	1194038	1	tetracycline repressor protein TetR
4	1143727	1231949	88223	ybdA	EC1303_c10860	1194016	1194639	-1	ArsR family transcriptional regulator
4	1143727	1231949	88223		EC1303_c10870	1194710	1195096	-1	regulatory protein in the aminoacid metabolism
4	1143727	1231949	88223		EC1303_c10880	1195089	1195409	-1	monooxygenase
4	1143727	1231949	88223		EC1303_c10890	1195853	1197058	1	putative sodium/glutamate symporter
4	1143727	1231949	88223		EC1303_c10900	1197289	1197414	1	putative transcriptional regulator
4	1143727	1231949	88223	tnpL	EC1303_c10910	1197424	1198632	-1	IS10 transposase
4	1143727	1231949	88223	strA	EC1303_c10920	1198918	1199721	1	aminoglycoside phosphotransferase
4	1143727	1231949	88223	strB	EC1303_c10930	1199721	1200557	1	aminoglycoside/hydroxyurea antibiotic resistance kinase
4	1143727	1231949	88223		EC1303_c10940	1200941	1201243	-1	phosphoglucosamine mutase
4	1143727	1231949	88223	sul2	EC1303_c10950	1201330	1202145	-1	dihydropteroate synthase type-2
4	1143727	1231949	88223		EC1303_c10960	1202386	1203222	-1	RND divalent metal cation efflux transporter
4	1143727	1231949	88223	czcB	EC1303_c10970	1203212	1203406	-1	cobalt-zinc-cadmium resistance protein CzcB
4	1143727	1231949	88223	cdiA_3 (pseudo)	EC1303_c10980	1203467	1204015	1	contact-dependent inhibitor A fragment
4	1143727	1231949	88223		EC1303_c10990	1204008	1204262	1	hypothetical protein
4	1143727	1231949	88223		EC1303_c11000	1204493	1205101	1	hypothetical protein
4	1143727	1231949	88223		EC1303_c11010	1205070	1205345	1	hypothetical protein
4	1143727	1231949	88223		EC1303_c11020	1205609	1206130	1	hypothetical protein
4	1143727	1231949	88223		EC1303_c11030	1206165	1207298	1	ShlA/HecA/FhaA exofamily protein
4	1143727	1231949	88223		EC1303_c11040	1207298	1207801	1	hypothetical protein
4	1143727	1231949	88223		EC1303_c11050	1208299	1208616	-1	hypothetical protein
4	1143727	1231949	88223	(pseudo)	EC1303_c11060	1208776	1209036	-1	type I restriction-modification enzyme R subunit
4	1143727	1231949	88223	(pseudo)	EC1303_c11070	1209085	1211484	-1	adenosine/AMP deaminase family protein; nonfunctional due to frameshift
4	1143727	1231949	88223		EC1303_c11080	1211511	1214354	-1	hypothetical protein
4	1143727	1231949	88223	ykgN	EC1303_c11090	1214777	1215133	1	putative transposase
4	1143727	1231949	88223	insI1 (pseudo)	EC1303_c11100	1215090	1216239	1	IS30 transposase; nonfunctional due to frameshift
4	1143727	1231949	88223	insF1_3	EC1303_c11110	1216333	1217145	1	IS3 transposase B
4	1143727	1231949	88223		EC1303_c11120	1217516	1218388	1	putative GTPase
4	1143727	1231949	88223	flu_2	EC1303_c11130	1218760	1221879	1	antigen 43 (Ag43) phase-variable biofilm formation autotransporter
4	1143727	1231949	88223		EC1303_c11140	1221990	1224374	1	50S ribosome-binding GTPase family protein
4	1143727	1231949	88223		EC1303_c11150	1224371	1225276	1	hypothetical protein
4	1143727	1231949	88223		EC1303_c11160	1225273	1226343	1	putative esterase of the alpha-beta hydrolase superfamily protein
4	1143727	1231949	88223	yfjQ_2	EC1303_c11170	1226712	1227530	1	uncharacterized protein
4	1143727	1231949	88223		EC1303_c11180	1227530	1227775	1	antirestriction protein
4	1143727	1231949	88223	yfjX_2	EC1303_c11190	1227869	1228348	1	putative antirestriction protein
4	1143727	1231949	88223	yeeS_2	EC1303_c11200	1228364	1228840	1	putative DNA repair protein
4	1143727	1231949	88223	yeeT_2	EC1303_c11210	1228909	1229130	1	uncharacterized protein
4	1143727	1231949	88223		EC1303_c11220	1229130	1229243	1	hypothetical protein
4	1143727	1231949	88223	cbeA_2	EC1303_c11230	1229293	1229667	1	antitoxin of the CbtA-CbeA toxin-antitoxin system
4	1143727	1231949	88223	cbtA_2	EC1303_c11240	1229714	1230091	1	toxin of the CbtA-CbeA toxin-antitoxin system
4	1143727	1231949	88223		EC1303_c11250	1230088	1230576	1	hypothetical protein
4	1143727	1231949	88223		EC1303_c11260	1230543	1230785	1	hypothetical protein
4	1143727	1231949	88223		EC1303_c11270	1230870	1231712	1	methyltransferase domain protein
4	1143727	1231949	88223	trnS3	EC1303_c11280	1231862	1231949	-1	tRNA-Ser
5	1722353	1753065	30713	ydeM	EC1303_c16000	1722352	1723509	-1	putative YdeN-specific sulfatase-maturating enzyme
5	1722353	1753065	30713	ydeN	EC1303_c16010	1723561	1725243	-1	putative Ser-type periplasmic non-aryl sulfatase
5	1722353	1753065	30713	ydeO	EC1303_c16020	1725645	1726406	-1	UV-inducible global regulator, EvgA-, GadE-dependent
5	1722353	1753065	30713	safA	EC1303_c16030	1726481	1726714	-1	two-component system connector membrane protein, EvgSA to PhoQP
5	1722353	1753065	30713	ydeP	EC1303_c16040	1726926	1729205	-1	putative oxidoreductase
5	1722353	1753065	30713	ydeQ	EC1303_c16050	1729539	1730453	-1	putative fimbrial-like adhesin protein
5	1722353	1753065	30713	ydeR	EC1303_c16060	1730513	1731016	-1	putative fimbrial-like adhesin protein
5	1722353	1753065	30713	ydeS	EC1303_c16070	1731029	1731559	-1	putative fimbrial-like adhesin protein
5	1722353	1753065	30713	ydeT	EC1303_c16080	1731573	1732721	-1	putative outer membrane protein
5	1722353	1753065	30713		EC1303_c16090	1733077	1733256	-1	putative transcriptional regulator
5	1722353	1753065	30713		EC1303_c16100	1733834	1734073	-1	hypothetical protein
5	1722353	1753065	30713		EC1303_c16110	1734741	1736345	1	ATP-binding protein
5	1722353	1753065	30713		EC1303_c16120	1736342	1737202	1	hypothetical protein
5	1722353	1753065	30713		EC1303_c16130	1737721	1741848	1	hypothetical protein
5	1722353	1753065	30713	insD1_1	EC1303_c16140	1742038	1742943	-1	IS2 transposase TnpB
5	1722353	1753065	30713	insC1_1	EC1303_c16150	1742901	1743266	-1	IS2 repressor TnpA
5	1722353	1753065	30713		EC1303_c16160	1743342	1744730	-1	putative phage integrase
5	1722353	1753065	30713		EC1303_c16170	1744912	1746435	-1	putative phage integrase
5	1722353	1753065	30713		EC1303_c16180	1746543	1746635	-1	hypothetical protein
5	1722353	1753065	30713	hipA	EC1303_c16190	1746674	1747996	-1	toxin of HipAB TA pair
5	1722353	1753065	30713	hipB	EC1303_c16200	1747996	1748262	-1	antitoxin of HipAB toxin-antitoxin system
5	1722353	1753065	30713		EC1303_c16210	1748485	1753065	-1	outer membrane autotransporter barrel domain-containing protein
6	2256785	2290484	33700		EC1303_c21460	2256785	2257501	1	hypothetical protein
6	2256785	2290484	33700	trnN2	EC1303_c21470	2257954	2258029	-1	tRNA-Asn
6	2256785	2290484	33700	yeeO	EC1303_c21480	2258130	2259584	-1	putative multdrug exporter, MATE family
6	2256785	2290484	33700	trnN3	EC1303_c21490	2259778	2259853	1	tRNA-Asn
6	2256785	2290484	33700	cbl	EC1303_c21500	2259891	2260841	-1	ssuEADCB/tauABCD operon transcriptional activator
6	2256785	2290484	33700	nac	EC1303_c21510	2260943	2261860	-1	nitrogen assimilation regulon transcriptional regulator
6	2256785	2290484	33700	trnN4	EC1303_c21520	2262187	2262262	1	tRNA-Asn
6	2256785	2290484	33700	ldtA	EC1303_c21530	2262318	2263253	-1	L,D-transpeptidase linking Lpp to murein
6	2256785	2290484	33700	cobT	EC1303_c21540	2263315	2264394	-1	nicotinate-nucleotide--dimethylbenzimidazole phosphoribosyltransferase
6	2256785	2290484	33700	cobS	EC1303_c21550	2264406	2265149	-1	cobalamin synthase
6	2256785	2290484	33700	cobU	EC1303_c21560	2265146	2265688	-1	bifunctional cobinamide kinase/ cobinamide phosphate guanylyltransferase
6	2256785	2290484	33700		EC1303_c21570	2265843	2265965	-1	hypothetical protein
6	2256785	2290484	33700	insH1	EC1303_c21580	2266228	2267208	1	IS5 transposase and trans-activator
6	2256785	2290484	33700	(pseudo)	EC1303_c21590	2267322	2267951	1	putative membrane protein; nonfunctional due to frameshift
6	2256785	2290484	33700		EC1303_c21600	2267954	2268988	1	putative phosphotriesterase
6	2256785	2290484	33700		EC1303_c21610	2269640	2271019	-1	transposase
6	2256785	2290484	33700		EC1303_c21620	2271303	2271713	-1	hypothetical protein
6	2256785	2290484	33700		EC1303_c21630	2271701	2272102	-1	hypothetical protein
6	2256785	2290484	33700		EC1303_c21640	2272361	2272930	-1	hypothetical protein
6	2256785	2290484	33700		EC1303_c21650	2273129	2273323	1	hypothetical protein
6	2256785	2290484	33700		EC1303_c21660	2273852	2274175	1	hypothetical protein
6	2256785	2290484	33700		EC1303_c21670	2274479	2274757	1	putative phage regulatory protein AlpA
6	2256785	2290484	33700		EC1303_c21680	2274851	2275453	1	hypothetical protein
6	2256785	2290484	33700		EC1303_c21690	2275823	2276140	1	hypothetical protein
6	2256785	2290484	33700		EC1303_c21700	2276367	2276642	1	putative transposase subunit
6	2256785	2290484	33700		EC1303_c21710	2276869	2277213	-1	hypothetical protein
6	2256785	2290484	33700		EC1303_c21720	2277221	2277451	1	hypothetical protein
6	2256785	2290484	33700		EC1303_c21730	2277846	2278997	1	hypothetical protein
6	2256785	2290484	33700		EC1303_c21740	2279081	2279953	1	putative GTPase
6	2256785	2290484	33700		EC1303_c21750	2280171	2282567	1	hypothetical protein
6	2256785	2290484	33700		EC1303_c21760	2282564	2283469	1	hypothetical protein
6	2256785	2290484	33700		EC1303_c21770	2283466	2284536	1	putative esterase
6	2256785	2290484	33700		EC1303_c21780	2284868	2285356	1	hypothetical protein
6	2256785	2290484	33700		EC1303_c21790	2285372	2285782	1	hypothetical protein
6	2256785	2290484	33700	yfjQ_3	EC1303_c21800	2286003	2286824	1	uncharacterized protein
6	2256785	2290484	33700	yfjX_3	EC1303_c21810	2286906	2287385	1	putative antirestriction protein
6	2256785	2290484	33700	yeeS_3	EC1303_c21820	2287401	2287877	1	putative DNA repair protein
6	2256785	2290484	33700	yeeT_3	EC1303_c21830	2287940	2288161	1	uncharacterized protein
6	2256785	2290484	33700	cbeA_3	EC1303_c21840	2288235	2288603	1	antitoxin of the CbtA-CbeA toxin-antitoxin system
6	2256785	2290484	33700	cbtA_3	EC1303_c21850	2288692	2289066	1	toxin of the CbtA-CbeA toxin-antitoxin system
6	2256785	2290484	33700		EC1303_c21860	2289063	2289257	1	hypothetical protein
6	2256785	2290484	33700		EC1303_c21870	2290155	2290484	-1	hypothetical protein
7	2308004	2328717	20714	wzzB	EC1303_c22070	2308004	2308981	-1	regulator of length of O-antigen component of lipopolysaccharide chains
7	2308004	2328717	20714	ugd	EC1303_c22080	2309127	2310293	-1	UDP-glucose 6-dehydrogenase
7	2308004	2328717	20714	gnd	EC1303_c22090	2310542	2311948	-1	6-phosphogluconate dehydrogenase, decarboxylating
7	2308004	2328717	20714	qdtC	EC1303_c22100	2312293	2312775	-1	putative acetyl transferase
7	2308004	2328717	20714	tnp	EC1303_c22110	2312832	2313950	-1	transposase IS4 family protein
7	2308004	2328717	20714		EC1303_c22120	2314176	2314985	-1	putative glycosyltransferase
7	2308004	2328717	20714	wcaG_1	EC1303_c22130	2315018	2315941	-1	putative UDP-glucose 4-epimerase
7	2308004	2328717	20714		EC1303_c22140	2315938	2317020	-1	putative glycosyltransferase
7	2308004	2328717	20714	wzy	EC1303_c22150	2317098	2318378	-1	putative O antigen polymerase
7	2308004	2328717	20714		EC1303_c22160	2318389	2319309	-1	putative glycosyltransferase
7	2308004	2328717	20714	wbnC	EC1303_c22170	2319325	2319744	-1	putative acetyl transferase
7	2308004	2328717	20714	wzx	EC1303_c22180	2319875	2321125	-1	putative O-antigen flippase
7	2308004	2328717	20714	qdtB	EC1303_c22190	2321122	2322225	-1	putative transaminase
7	2308004	2328717	20714	qdtA	EC1303_c22200	2322304	2322711	-1	putative dTDP-6-deoxy-3,4-keto-hexulose isomerase
7	2308004	2328717	20714	rmlA	EC1303_c22210	2322708	2323577	-1	glucose-1-phosphate thymidylyltransferase
7	2308004	2328717	20714	rmlB	EC1303_c22220	2323577	2324662	-1	dTDP-glucose 4,6-dehydratase
7	2308004	2328717	20714	galF	EC1303_c22230	2325034	2325927	-1	UTP--glucose-1-phosphate uridylyltransferase subunit GalF
7	2308004	2328717	20714	gne	EC1303_c22240	2326170	2327165	-1	UDP-N-acetylglucosamine 4-epimerase
7	2308004	2328717	20714	wcaM	EC1303_c22250	2327323	2328717	-1	colanic acid biosynthesis protein
8	3152186	3170406	18221	yqeH	EC1303_c29620	3152186	3152818	1	putative LuxR family transcriptional regulator
8	3152186	3170406	18221	yqeI (pseudo)	EC1303_c29630	3153152	3153974	1	putative transcriptional regulator; nonfunctional due to frameshift
8	3152186	3170406	18221		EC1303_c29640	3153967	3154449	1	hypothetical protein
8	3152186	3170406	18221		EC1303_c29650	3154482	3154562	-1	hypothetical protein
8	3152186	3170406	18221		EC1303_c29660	3154598	3155023	-1	hypothetical protein
8	3152186	3170406	18221		EC1303_c29670	3155217	3155663	1	hypothetical protein
8	3152186	3170406	18221	ygeG	EC1303_c29680	3155931	3156422	1	SycD-like chaperone family TPR-repeat-containing protein
8	3152186	3170406	18221	ygeH	EC1303_c29690	3156757	3158133	1	putative transcriptional regulator
8	3152186	3170406	18221		EC1303_c29700	3158301	3158519	1	hypothetical protein
8	3152186	3170406	18221		EC1303_c29710	3158704	3159078	1	putative peptidoglycan-binding-like protein precursor
8	3152186	3170406	18221	ygeK (pseudo)	EC1303_c29720	3159123	3159755	-1	putative 2-component transcriptional regulator
8	3152186	3170406	18221	orgB	EC1303_c29730	3159977	3160684	-1	oxygen-regulated invasion protein OrgB
8	3152186	3170406	18221	orgA	EC1303_c29740	3160626	3161207	-1	oxygen-regulated invasion protein OrgA
8	3152186	3170406	18221	eprK	EC1303_c29750	3161223	3161957	-1	type III secretion system lipoprotein EprK
8	3152186	3170406	18221	eprJ	EC1303_c29760	3161954	3162286	-1	type III secretion apparatus protein EprJ
8	3152186	3170406	18221	eprI	EC1303_c29770	3162306	3162545	-1	type III secretion apparatus needle protein
8	3152186	3170406	18221	eprH (pseudo)	EC1303_c29780	3162559	3163739	-1	type III secretion EprH protein; nonfunctional due to frameshift
8	3152186	3170406	18221	etrA	EC1303_c29790	3163996	3164496	1	putative type III secretion system transcriptional regulator
8	3152186	3170406	18221	eivH	EC1303_c29800	3164498	3164791	1	putative type III secretion system protein
8	3152186	3170406	18221	epaS (pseudo)	EC1303_c29810	3164853	3165973	-1	type III secretion system protein; nonfunctional due to frameshift
8	3152186	3170406	18221	epaR	EC1303_c29820	3165982	3166749	-1	type III secretion system protein
8	3152186	3170406	18221	epaQ	EC1303_c29830	3166751	3167011	-1	type III secretion system protein
8	3152186	3170406	18221	epaP	EC1303_c29840	3167021	3167686	-1	type III secretion system protein
8	3152186	3170406	18221	epaO	EC1303_c29850	3167676	3168623	-1	type III secretion system protein
8	3152186	3170406	18221	(pseudo)	EC1303_c29860	3168755	3169524	-1	hypothetical protein; nonfunctional due to frameshift
8	3152186	3170406	18221		EC1303_c29870	3169570	3170406	-1	hypothetical protein
9	3281272	3294034	12763	intB	EC1303_c30900	3281272	3282534	1	putative phage integrase
9	3281272	3294034	12763	insB1_2 (pseudo)	EC1303_c30910	3282740	3283222	-1	IS1 transposase B; nonfunctional due to frameshift
9	3281272	3294034	12763	insA_1	EC1303_c30920	3283141	3283416	-1	IS1 repressor protein InsA
9	3281272	3294034	12763		EC1303_c30930	3283559	3285058	-1	putative amino acid antiporter
9	3281272	3294034	12763		EC1303_c30940	3285133	3287502	-1	arginine/lysine/ornithine decarboxylase
9	3281272	3294034	12763		EC1303_c30950	3287607	3289076	-1	putative arginine/ornithine antiporter
9	3281272	3294034	12763	insE1_5	EC1303_c30960	3289456	3289755	1	IS3 transposase A
9	3281272	3294034	12763	insF1_6	EC1303_c30970	3289752	3290618	1	IS3 transposase B
9	3281272	3294034	12763		EC1303_c30980	3290646	3291467	-1	glycosyl transferase
9	3281272	3294034	12763	shf	EC1303_c30990	3291470	3292291	-1	putative polysaccharide deacetylase
9	3281272	3294034	12763	insN	EC1303_c31000	3292498	3292800	1	transposase insN for insertion sequence element IS911B
9	3281272	3294034	12763	insO (pseudo)	EC1303_c31010	3292856	3293694	1	putative transposase insO for insertion sequence element IS911B; nonfunctional due to frameshift
9	3281272	3294034	12763		EC1303_c31020	3293777	3294034	1	hypothetical protein
10	4000441	4011591	11151	waaL	EC1303_c37730	4000441	4001700	1	O-antigen ligase
10	4000441	4011591	11151	waaU	EC1303_c37740	4001732	4002805	-1	lipopolysaccharide core biosynthesis
10	4000441	4011591	11151	waaZ	EC1303_c37750	4002838	4003689	-1	lipopolysaccharide core biosynthesis protein
10	4000441	4011591	11151	waaY	EC1303_c37760	4003760	4004458	-1	lipopolysaccharide core biosynthesis protein
10	4000441	4011591	11151	waaJ	EC1303_c37770	4004476	4005492	-1	UDP-D-glucose:(galactosyl)lipopolysaccharide glucosyltransferase
10	4000441	4011591	11151	waaR	EC1303_c37780	4005532	4006551	-1	UDP-D-galactose:(glucosyl)lipopolysaccharide- alpha-1,3-D-galactosyltransferase
10	4000441	4011591	11151	waaB	EC1303_c37790	4006551	4007630	-1	UDP-D-galactose:(glucosyl)lipopolysaccharide-1, 6-D-galactosyltransferase
10	4000441	4011591	11151	waaS	EC1303_c37800	4007674	4008609	-1	lipopolysaccharide core biosynthesis protein
10	4000441	4011591	11151	waaP	EC1303_c37810	4008646	4009443	-1	kinase that phosphorylates core heptose of lipopolysaccharide
10	4000441	4011591	11151	waaG	EC1303_c37820	4009436	4010560	-1	glucosyltransferase I
10	4000441	4011591	11151	waaQ	EC1303_c37830	4010557	4011591	-1	lipopolysaccharide core biosynthesis protein
11	4040110	4116872	76763	intS	EC1303_c38100	4040110	4041291	1	putative integrase
11	4040110	4116872	76763		EC1303_c38110	4041848	4042606	1	AraC family transcriptional regulator
11	4040110	4116872	76763		EC1303_c38120	4042941	4043930	1	ShiA-like protein
11	4040110	4116872	76763	ycdT_2	EC1303_c38130	4044366	4045706	1	diguanylate cyclase, membrane-anchored
11	4040110	4116872	76763		EC1303_c38140	4046072	4046728	-1	hypothetical protein; nonfunctional due to frameshift
11	4040110	4116872	76763		EC1303_c38150	4047085	4047438	-1	hypothetical protein
11	4040110	4116872	76763		EC1303_c38160	4047837	4047980	-1	hypothetical protein
11	4040110	4116872	76763		EC1303_c38170	4048855	4050147	1	hexuronate transporter
11	4040110	4116872	76763		EC1303_c38180	4050465	4050611	-1	hypothetical protein
11	4040110	4116872	76763	yhbX_2	EC1303_c38190	4050608	4052269	-1	putative EptAB family phosphoethanolamine transferase, inner membrane protein
11	4040110	4116872	76763		EC1303_c38200	4052322	4052519	-1	hypothetical protein
11	4040110	4116872	76763		EC1303_c38210	4052659	4052925	-1	hypothetical protein
11	4040110	4116872	76763		EC1303_c38220	4052922	4054493	-1	hypothetical protein
11	4040110	4116872	76763		EC1303_c38230	4054540	4055619	-1	hypothetical protein
11	4040110	4116872	76763		EC1303_c38240	4055668	4056564	-1	putative transcriptional regulator
11	4040110	4116872	76763	tia	EC1303_c38250	4056987	4057724	-1	tia invasion determinant
11	4040110	4116872	76763		EC1303_c38260	4058524	4060113	1	SIR2-like domain protein
11	4040110	4116872	76763		EC1303_c38270	4060238	4061356	-1	type I restriction modification DNA specificity domain protein
11	4040110	4116872	76763		EC1303_c38280	4061353	4062987	-1	N-6 DNA methylase
11	4040110	4116872	76763	hsdR	EC1303_c38290	4063051	4066464	-1	type I restriction-modification enzyme R subunit
11	4040110	4116872	76763		EC1303_c38300	4066561	4066893	-1	hypothetical protein
11	4040110	4116872	76763	yeeF_2	EC1303_c38310	4066893	4067804	-1	putative ribonuclease YeeF
11	4040110	4116872	76763		EC1303_c38320	4067941	4068195	-1	hypothetical protein
11	4040110	4116872	76763		EC1303_c38330	4068192	4068920	-1	ShlA/HecA/FhaA exofamily protein
11	4040110	4116872	76763		EC1303_c38340	4068859	4069353	-1	hypothetical protein
11	4040110	4116872	76763		EC1303_c38350	4069440	4069697	-1	hypothetical protein
11	4040110	4116872	76763		EC1303_c38360	4069694	4070575	-1	ShlA/HecA/FhaA exofamily protein
11	4040110	4116872	76763	arcA	EC1303_c38370	4071415	4072635	1	arginine deiminase
11	4040110	4116872	76763	arcC	EC1303_c38380	4072646	4073557	1	carbamate kinase
11	4040110	4116872	76763	arcB	EC1303_c38390	4073642	4074646	1	ornithine carbamoyltransferase, catabolic
11	4040110	4116872	76763	arcD	EC1303_c38400	4074694	4076097	1	arginine/ornithine antiporter
11	4040110	4116872	76763	argR	EC1303_c38410	4076181	4076657	1	putative arginine repressor
11	4040110	4116872	76763		EC1303_c38420	4076895	4077113	1	hypothetical protein
11	4040110	4116872	76763		EC1303_c38430	4077363	4078654	-1	maturase-related protein; nonfunctional due to frameshift
11	4040110	4116872	76763		EC1303_c38440	4079102	4079488	-1	hypothetical protein
11	4040110	4116872	76763		EC1303_c38450	4079485	4080809	-1	ShlA/HecA/FhaA exofamily protein; nonfunctional due to frameshift
11	4040110	4116872	76763		EC1303_c38460	4080849	4081487	-1	putative transposase
11	4040110	4116872	76763		EC1303_c38470	4081594	4082280	-1	hypothetical protein; nonfunctional due to frameshift
11	4040110	4116872	76763		EC1303_c38480	4082549	4082914	-1	hypothetical protein
11	4040110	4116872	76763		EC1303_c38490	4082923	4084032	-1	ShlA/HecA/FhaA exofamily protein
11	4040110	4116872	76763		EC1303_c38500	4084382	4084720	-1	hypothetical protein
11	4040110	4116872	76763		EC1303_c38510	4084717	4094745	-1	hemagglutinin-related protein
11	4040110	4116872	76763		EC1303_c38520	4094758	4096524	-1	hemolysin activator HlyB
11	4040110	4116872	76763		EC1303_c38530	4096888	4097076	-1	hypothetical protein
11	4040110	4116872	76763		EC1303_c38540	4097172	4097795	-1	hypothetical protein
11	4040110	4116872	76763		EC1303_c38550	4097884	4098396	-1	hypothetical protein
11	4040110	4116872	76763		EC1303_c38560	4098508	4098663	-1	hypothetical protein
11	4040110	4116872	76763		EC1303_c38570	4098660	4098896	-1	phage regulatory protein
11	4040110	4116872	76763		EC1303_c38580	4098965	4099537	-1	hypothetical protein
11	4040110	4116872	76763		EC1303_c38590	4099795	4100362	-1	hypothetical protein; nonfunctional due to frameshift
11	4040110	4116872	76763		EC1303_c38600	4101706	4102011	1	IS21 family transposase; fragment
11	4040110	4116872	76763		EC1303_c38610	4102351	4102791	-1	H-NS histone family protein
11	4040110	4116872	76763	insC1_2	EC1303_c38620	4103012	4103191	1	IS2 repressor TnpA
11	4040110	4116872	76763	insD1_2	EC1303_c38630	4103314	4103661	1	IS2 transposase TnpB
11	4040110	4116872	76763		EC1303_c38640	4103909	4104148	-1	IS encoded protein
11	4040110	4116872	76763	astA	EC1303_c38650	4104270	4104386	-1	heat-stable enterotoxin 1 (EAST1)
11	4040110	4116872	76763		EC1303_c38660	4104537	4105415	-1	hypothetical protein
11	4040110	4116872	76763	yfjJ	EC1303_c38670	4105743	4106474	-1	uncharacterized protein
11	4040110	4116872	76763		EC1303_c38680	4107949	4109079	-1	hypothetical protein
11	4040110	4116872	76763		EC1303_c38700	4109076	4109270	-1	hypothetical protein
11	4040110	4116872	76763		EC1303_c38690	4109264	4110148	1	putative GTPase
11	4040110	4116872	76763		EC1303_c38710	4110167	4110322	1	hypothetical protein
11	4040110	4116872	76763	yfjR	EC1303_c38720	4110351	4111031	1	putative DNA-binding transcriptional regulator
11	4040110	4116872	76763		EC1303_c38730	4111074	4111859	1	hypothetical protein
11	4040110	4116872	76763		EC1303_c38740	4111865	4112098	1	hypothetical protein
11	4040110	4116872	76763	yfjQ_4	EC1303_c38750	4112197	4113015	1	uncharacterized protein
11	4040110	4116872	76763		EC1303_c38760	4113107	4113592	1	putative antirestriction protein
11	4040110	4116872	76763	yeeS_4	EC1303_c38770	4113608	4114084	1	putative DNA repair protein
11	4040110	4116872	76763	yeeT_4	EC1303_c38780	4114153	4114374	1	uncharacterized protein
11	4040110	4116872	76763	cbeA_4	EC1303_c38790	4114450	4114827	1	antitoxin of the CbtA-CbeA toxin-antitoxin system
11	4040110	4116872	76763	cbtA_4	EC1303_c38800	4114874	4115251	1	toxin of the CbtA-CbeA toxin-antitoxin system
11	4040110	4116872	76763		EC1303_c38810	4115248	4115736	1	hypothetical protein
11	4040110	4116872	76763		EC1303_c38820	4115748	4115945	1	hypothetical protein
11	4040110	4116872	76763		EC1303_c38830	4116030	4116872	1	putative restriction methylase
12	4778029	4803715	25687		EC1303_c44930	4778029	4781145	-1	type I site-specific deoxyribonuclease, HsdR family protein
12	4778029	4803715	25687		EC1303_c44940	4781267	4782478	-1	type I restriction modification DNA specificity domain protein
12	4778029	4803715	25687	hsdM_2	EC1303_c44950	4782475	4784031	-1	type I restriction-modification system M subunit
12	4778029	4803715	25687		EC1303_c44960	4784337	4785170	1	putative restriction methylase
12	4778029	4803715	25687	mcrB	EC1303_c44970	4785529	4787583	1	5-methylcytosine-specific restriction enzyme McrBC, subunit McrB
12	4778029	4803715	25687	mcrC	EC1303_c44980	4787580	4788890	1	5-methylcytosine-specific restriction enzyme McrBC, subunit McrC
12	4778029	4803715	25687		EC1303_c44990	4788953	4789825	-1	putative restriction endonuclease
12	4778029	4803715	25687		EC1303_c45000	4789962	4790612	1	HNH endonuclease domain-containing protein
12	4778029	4803715	25687	nanS	EC1303_c45010	4790620	4791600	-1	9-O-acetyl N-acetylneuraminic acid esterase
12	4778029	4803715	25687	nanM	EC1303_c45020	4791665	4792771	-1	N-acetylneuraminic acid mutarotase
12	4778029	4803715	25687	nanC	EC1303_c45030	4792791	4793507	-1	N-acetylnuraminic acid outer membrane channel protein
12	4778029	4803715	25687	fimB	EC1303_c45040	4794964	4795566	1	tyrosine recombinase/inversion of on/off regulator of fimA
12	4778029	4803715	25687	fimE	EC1303_c45050	4796044	4796640	1	tyrosine recombinase/inversion of on/off regulator of fimA
12	4778029	4803715	25687	fimA	EC1303_c45060	4797120	4797668	1	major type 1 subunit fimbrin (pilin)
12	4778029	4803715	25687	fimI	EC1303_c45070	4797775	4798272	1	fimbrial protein involved in type 1 pilus biosynthesis
12	4778029	4803715	25687	fimC	EC1303_c45080	4798309	4799034	1	periplasmic chaperone
12	4778029	4803715	25687	fimD	EC1303_c45090	4799101	4801737	1	fimbrial usher outer membrane porin protein
12	4778029	4803715	25687	fimF	EC1303_c45100	4801747	4802277	1	minor component of type 1 fimbriae
12	4778029	4803715	25687	fimG	EC1303_c45110	4802290	4802793	1	minor component of type 1 fimbriae
12	4778029	4803715	25687	fimH	EC1303_c45120	4802813	4803715	1	minor component of type 1 fimbriae

## Sheet: Phages_chr_overview
# phage no.	start	end	size	gene content/function (besides phage proteins)	phage status	att site	similar phages	CDS (non-pseudo)	tRNA	GC of region [%]
1	1318227	1366378	48152	Bor, transposase, IS element, methyltransferase	intact	none	PHAGE_Entero_HK629_NC_019711(21); PHAGE_Entero_lambda_NC_001416(19)	59	none	51.12
2	1789387	1817909	28523	recombinase, lipoprotein, toxin-antitoxin system, IS element, excisionase, integrase	intact	yes	PHAGE_Entero_HK629_NC_019711(9); PHAGE_Entero_lambda_NC_001416(8)	44	none	46.72
3	1960473	1996697	36225	integrase, recombinase	intact	yes	PHAGE_Entero_P88_NC_026014(36)	46	none	51.51
4	4870728	4917584	46857	integrase, deaminase, phosphatase, putative methyltransferase	intact	yes	PHAGE_Entero_mEp460_NC_019716(25); PHAGE_Entero_cdtI_NC_009514(23)	55	trnL6, trnL7, trnL8 upstream	50.44

## Sheet: Phages_chr_detailed
# phage no.	start	end	size	gene name	locus_tag	gene start	gene end	strand	product
1	1318227	1366378	48152		EC1303_c12200	1318227	1318430	1	hypothetical protein
1	1318227	1366378	48152		EC1303_c12210	1318408	1318875	1	putative membrane protein
1	1318227	1366378	48152	(pseudo)	EC1303_c12220	1318952	1320308	-1	integrase; nonfunctional due to frameshift
1	1318227	1366378	48152		EC1303_c12230	1320370	1322841	-1	putative exonuclease from phage origin
1	1318227	1366378	48152		EC1303_c12240	1322934	1323125	-1	hypothetical protein
1	1318227	1366378	48152	dicB_1	EC1303_c12250	1323128	1323310	-1	cell division inhibition protein
1	1318227	1366378	48152		EC1303_c12260	1324008	1324454	1	hypothetical protein
1	1318227	1366378	48152		EC1303_c12270	1324533	1324907	-1	hypothetical protein
1	1318227	1366378	48152	ydfA	EC1303_c12280	1324919	1325149	-1	uncharacterized protein
1	1318227	1366378	48152	dicA	EC1303_c12290	1325341	1326057	-1	putative regulator for DicB
1	1318227	1366378	48152	dicC	EC1303_c12300	1326107	1326322	1	DNA-binding transcriptional regulator for DicB
1	1318227	1366378	48152	ydaT	EC1303_c12310	1326319	1326744	1	uncharacterized protein
1	1318227	1366378	48152		EC1303_c12320	1326765	1327730	1	phage O family protein
1	1318227	1366378	48152	ydaV	EC1303_c12330	1327737	1328483	1	putative DNA replication protein
1	1318227	1366378	48152		EC1303_c12340	1328506	1329276	1	transcription regulatory protein
1	1318227	1366378	48152		EC1303_c12350	1329292	1329714	1	putative exclusion protein
1	1318227	1366378	48152		EC1303_c12360	1329711	1330184	1	putative methyltransferase
1	1318227	1366378	48152		EC1303_c12370	1330329	1330511	1	hypothetical protein
1	1318227	1366378	48152		EC1303_c12380	1330504	1330674	1	hypothetical protein
1	1318227	1366378	48152		EC1303_c12390	1330671	1331186	1	hypothetical protein
1	1318227	1366378	48152		EC1303_c12400	1331243	1332439	-1	transposase
1	1318227	1366378	48152		EC1303_c12410	1332774	1333031	1	hypothetical protein
1	1318227	1366378	48152	hokD_1	EC1303_c12420	1333228	1333440	1	small toxic polypeptide
1	1318227	1366378	48152		EC1303_c12430	1334272	1334550	1	hypothetical protein
1	1318227	1366378	48152		EC1303_c12440	1334552	1335601	1	hypothetical protein
1	1318227	1366378	48152	rusA	EC1303_c12450	1335614	1335985	1	endodeoxyribonuclease RUS (holliday junction resolvase)
1	1318227	1366378	48152	quuD	EC1303_c12460	1335975	1336361	1	putative antitermination protein
1	1318227	1366378	48152		EC1303_c12470	1336635	1337123	1	hypothetical protein
1	1318227	1366378	48152		EC1303_c12480	1337347	1338090	1	putative transcriptional regulator
1	1318227	1366378	48152		EC1303_c12490	1338270	1338662	1	putative phage holin
1	1318227	1366378	48152		EC1303_c12500	1338652	1338930	1	hypothetical protein
1	1318227	1366378	48152		EC1303_c12510	1338932	1339477	1	putative peptidoglycan domain protein
1	1318227	1366378	48152	bor	EC1303_c12520	1339795	1340088	-1	lipoprotein bor
1	1318227	1366378	48152		EC1303_c12530	1340313	1340723	-1	phage envelope protein
1	1318227	1366378	48152	insE1_3	EC1303_c12540	1340886	1341185	1	IS3 transposase A
1	1318227	1366378	48152	insF1_4	EC1303_c12550	1341233	1342048	1	IS3 transposase B
1	1318227	1366378	48152		EC1303_c12560	1342725	1343273	1	putative terminase small subunit
1	1318227	1366378	48152		EC1303_c12570	1343245	1345173	1	terminase large subunit (Gp2)
1	1318227	1366378	48152		EC1303_c12580	1345157	1345363	1	head stabilization protein (head protein GP3)
1	1318227	1366378	48152		EC1303_c12590	1345360	1346952	1	putative phage portal protein
1	1318227	1366378	48152		EC1303_c12600	1346942	1348447	1	head-tail preconnector protein GP5
1	1318227	1366378	48152		EC1303_c12610	1348484	1348831	1	head decoration protein (gpD) (major capsid protein D)
1	1318227	1366378	48152		EC1303_c12620	1348889	1349917	1	major head protein (head protein gp7)
1	1318227	1366378	48152		EC1303_c12630	1349936	1350343	1	DNA packaging protein from phage origin
1	1318227	1366378	48152		EC1303_c12640	1350336	1350689	1	head-tail joining protein of prophage
1	1318227	1366378	48152		EC1303_c12650	1350702	1351280	1	minor tail protein Z (GpZ)
1	1318227	1366378	48152		EC1303_c12660	1351277	1351672	1	minor tail protein U
1	1318227	1366378	48152		EC1303_c12670	1351680	1352420	1	major tail protein V
1	1318227	1366378	48152		EC1303_c12680	1352436	1352858	1	minor tail protein G
1	1318227	1366378	48152		EC1303_c12690	1352840	1353274	1	minor tail protein T
1	1318227	1366378	48152		EC1303_c12700	1353267	1355828	1	tail length tape measure protein H
1	1318227	1366378	48152		EC1303_c12710	1355825	1356154	1	minor tail protein M
1	1318227	1366378	48152		EC1303_c12720	1356154	1356852	1	minor tail protein L
1	1318227	1366378	48152		EC1303_c12730	1356857	1357600	1	tail assembly protein K
1	1318227	1366378	48152		EC1303_c12740	1357597	1358169	1	tail assembly protein I
1	1318227	1366378	48152		EC1303_c12750	1358230	1361628	1	host specificity protein J
1	1318227	1366378	48152		EC1303_c12760	1361687	1363984	1	putative phage tail fiber protein
1	1318227	1366378	48152		EC1303_c12770	1363984	1364547	1	hypothetical protein
1	1318227	1366378	48152		EC1303_c12780	1364773	1365765	-1	hypothetical protein
1	1318227	1366378	48152		EC1303_c12790	1366271	1366378	1	hypothetical protein
2	1789387	1817909	28523	ydfK	EC1303_c16570	1789387	1789620	1	cold shock protein, function unknown
2	1789387	1817909	28523	pinQ	EC1303_c16580	1789937	1790527	1	putative site-specific recombinase
2	1789387	1817909	28523	tfaQ_1	EC1303_c16590	1790625	1791200	-1	putative tail fiber assembly protein
2	1789387	1817909	28523	stfR_1	EC1303_c16600	1791200	1794556	-1	putative tail fiber protein
2	1789387	1817909	28523		EC1303_c16610	1794553	1794699	-1	minor tail protein Z (GpZ)
2	1789387	1817909	28523		EC1303_c16620	1794711	1795064	-1	head-tail attachment protein
2	1789387	1817909	28523		EC1303_c16630	1795076	1795474	-1	DNA packaging protein FI from bacteriophage origin
2	1789387	1817909	28523		EC1303_c16640	1795516	1795962	-1	major head protein E
2	1789387	1817909	28523		EC1303_c16650	1795974	1797224	-1	phage terminase large subunit (GpA)
2	1789387	1817909	28523	nohQ	EC1303_c16660	1797199	1797744	-1	DNA packaging protein
2	1789387	1817909	28523		EC1303_c16670	1798133	1798366	1	hypothetical protein
2	1789387	1817909	28523	ydfO	EC1303_c16680	1798424	1798834	1	uncharacterized protein
2	1789387	1817909	28523	gnsB	EC1303_c16690	1798986	1799159	-1	multicopy suppressor of secG(Cs) and fabA6(Ts)
2	1789387	1817909	28523	ynfN	EC1303_c16700	1799331	1799486	-1	cold shock-induced protein
2	1789387	1817909	28523	cspI	EC1303_c16710	1799833	1800045	-1	cold shock protein
2	1789387	1817909	28523	rzpQ	EC1303_c16730	1800408	1800905	-1	Rz-like protein
2	1789387	1817909	28523	rzoQ	EC1303_c16720	1800458	1800712	-1	putative Rz1-like lipoprotein
2	1789387	1817909	28523	rrrQ	EC1303_c16740	1800902	1801435	-1	putative lysozyme
2	1789387	1817909	28523	ydfR	EC1303_c16750	1801432	1801743	-1	uncharacterized protein
2	1789387	1817909	28523	essQ	EC1303_c16760	1801748	1801954	-1	putative S lysis protein
2	1789387	1817909	28523	cspB	EC1303_c16770	1802717	1802932	-1	cold shock protein
2	1789387	1817909	28523	cspF	EC1303_c16780	1803233	1803445	1	cold shock protein
2	1789387	1817909	28523	quuQ_1	EC1303_c16790	1803867	1804619	-1	putative antitermination protein Q
2	1789387	1817909	28523		EC1303_c16800	1804633	1805682	-1	hypothetical protein
2	1789387	1817909	28523	rem	EC1303_c16810	1806029	1806280	-1	uncharacterized protein
2	1789387	1817909	28523	hokD_2	EC1303_c16820	1806497	1806652	-1	small toxic polypeptide
2	1789387	1817909	28523	relE	EC1303_c16830	1806724	1807011	-1	toxin of the RelE-RelB toxin-antitoxin system
2	1789387	1817909	28523	relB	EC1303_c16840	1807011	1807250	-1	bifunctional antitoxin of the RelE-RelB toxin-antitoxin system/ transcriptional repressor
2	1789387	1817909	28523		EC1303_c16850	1807275	1807580	1	hypothetical protein
2	1789387	1817909	28523	flxA	EC1303_c16860	1807783	1808115	1	uncharacterized protein
2	1789387	1817909	28523	insE1_4	EC1303_c16870	1808573	1808872	1	IS3 transposase A
2	1789387	1817909	28523	insF1_5	EC1303_c16880	1808869	1809735	1	IS3 transposase B
2	1789387	1817909	28523		EC1303_c16890	1809793	1811106	-1	putative integrase/transposase
2	1789387	1817909	28523		EC1303_c16900	1811284	1811466	1	hypothetical protein
2	1789387	1817909	28523		EC1303_c16910	1811441	1811620	-1	hypothetical protein
2	1789387	1817909	28523		EC1303_c16920	1812052	1812162	-1	hypothetical protein
2	1789387	1817909	28523		EC1303_c16930	1812225	1812350	-1	hypothetical protein
2	1789387	1817909	28523		EC1303_c16940	1812400	1812510	-1	hypothetical protein
2	1789387	1817909	28523	dicB_2	EC1303_c16950	1813186	1813374	1	cell division inhibition protein
2	1789387	1817909	28523		EC1303_c16960	1813371	1813562	1	hypothetical protein
2	1789387	1817909	28523	recE	EC1303_c16970	1813655	1816126	1	exonuclease VIII, 5' -> 3' specific dsDNA exonuclease
2	1789387	1817909	28523	xis	EC1303_c16980	1816214	1816450	1	prophage excisionase
2	1789387	1817909	28523	intQ	EC1303_c16990	1816485	1817765	1	putative lambdoid prophage Qin defective integrase
2	1789387	1817909	28523		EC1303_c17000	1817767	1817895	-1	hypothetical protein
3	1960473	1996697	36225		EC1303_c18360	1960473	1960868	-1	hypothetical protein
3	1960473	1996697	36225		EC1303_c18370	1960879	1961814	-1	integrase
3	1960473	1996697	36225		EC1303_c18380	1961903	1962214	-1	phage repressor protein
3	1960473	1996697	36225		EC1303_c18390	1962310	1962588	1	DNA-binding protein
3	1960473	1996697	36225		EC1303_c18400	1962603	1962941	1	hypothetical protein
3	1960473	1996697	36225		EC1303_c18410	1962952	1963239	1	hypothetical protein
3	1960473	1996697	36225		EC1303_c18420	1963251	1963493	1	hypothetical protein
3	1960473	1996697	36225		EC1303_c18430	1963490	1963603	1	hypothetical protein
3	1960473	1996697	36225		EC1303_c18440	1963690	1963893	1	hypothetical protein
3	1960473	1996697	36225		EC1303_c18450	1963890	1964135	1	hypothetical protein
3	1960473	1996697	36225		EC1303_c18460	1964277	1964642	1	hypothetical protein
3	1960473	1996697	36225		EC1303_c18470	1964649	1967471	1	phage replication protein
3	1960473	1996697	36225	parM	EC1303_c18480	1967548	1968507	1	plasmid segregation actin-type ATPase ParM
3	1960473	1996697	36225		EC1303_c18490	1968512	1968823	1	plasmid partition protein
3	1960473	1996697	36225		EC1303_c18500	1968954	1969472	-1	hypothetical protein
3	1960473	1996697	36225		EC1303_c18510	1969475	1970674	-1	hypothetical protein
3	1960473	1996697	36225		EC1303_c18520	1971211	1972257	-1	portal capsid protein Q (GpQ)
3	1960473	1996697	36225		EC1303_c18530	1972257	1974008	-1	terminase, ATPase subunit (GpP)
3	1960473	1996697	36225		EC1303_c18540	1974163	1974999	1	capsid scaffolding protein O
3	1960473	1996697	36225		EC1303_c18550	1975022	1976074	1	major capsid protein precursor (GpN)
3	1960473	1996697	36225		EC1303_c18560	1976120	1976920	1	phage terminase, endonuclease small subunit M
3	1960473	1996697	36225		EC1303_c18570	1977022	1977516	1	head completion/stabilization protein L
3	1960473	1996697	36225		EC1303_c18580	1977516	1977716	1	tail protein X (GpX)
3	1960473	1996697	36225		EC1303_c18590	1977719	1978042	1	putative phage holin
3	1960473	1996697	36225		EC1303_c18600	1978039	1978431	1	endolysin
3	1960473	1996697	36225		EC1303_c18610	1978428	1978835	1	hypothetical protein
3	1960473	1996697	36225		EC1303_c18620	1978973	1979440	1	phage tail completion protein R
3	1960473	1996697	36225		EC1303_c18630	1979424	1980068	1	phage tail protein S
3	1960473	1996697	36225		EC1303_c18640	1980065	1980646	1	baseplate assembly protein V
3	1960473	1996697	36225		EC1303_c18650	1980643	1980993	1	baseplate assembly protein W
3	1960473	1996697	36225		EC1303_c18660	1980997	1981893	1	baseplate assembly protein J
3	1960473	1996697	36225		EC1303_c18670	1981886	1982494	1	phage tail protein I
3	1960473	1996697	36225		EC1303_c18680	1982491	1983975	1	putative phage tail fiber protein
3	1960473	1996697	36225		EC1303_c18690	1984002	1984442	1	caudovirales tail fiber assembly protein
3	1960473	1996697	36225	tfaE	EC1303_c18700	1984414	1985010	-1	putative tail fiber assembly protein
3	1960473	1996697	36225		EC1303_c18710	1985007	1985501	-1	putative tail fiber protein
3	1960473	1996697	36225	pinE	EC1303_c18720	1985532	1986131	1	site-specific DNA recombinase
3	1960473	1996697	36225		EC1303_c18730	1986158	1986646	-1	tail assembly protein U
3	1960473	1996697	36225		EC1303_c18740	1986659	1989466	-1	phage tail tape measure protein T
3	1960473	1996697	36225		EC1303_c18750	1989617	1989991	-1	putative phage tail protein
3	1960473	1996697	36225		EC1303_c18760	1990047	1990559	-1	major tail tube protein FII
3	1960473	1996697	36225		EC1303_c18770	1990559	1991743	-1	major tail sheath protein
3	1960473	1996697	36225		EC1303_c18780	1991901	1993010	1	gene late control D protein
3	1960473	1996697	36225		EC1303_c18790	1993323	1995461	-1	hypothetical protein
3	1960473	1996697	36225	ogrK	EC1303_c18800	1995839	1996099	1	DNA-binding transcriptional regulator
3	1960473	1996697	36225		EC1303_c18810	1996290	1996430	1	small toxic polypeptide
4	4870728	4917584	46857	intZ	EC1303_c45780	4870728	4871966	1	putative phage integrase
4	4870728	4917584	46857		EC1303_c45790	4872119	4873714	-1	cytidine and deoxycytidylate deaminase zinc-binding region
4	4870728	4917584	46857		EC1303_c45800	4873725	4873910	-1	hypothetical protein
4	4870728	4917584	46857	yfdT	EC1303_c45810	4874449	4875069	-1	uncharacterized protein
4	4870728	4917584	46857	yfdS	EC1303_c45820	4875069	4875431	-1	uncharacterized protein
4	4870728	4917584	46857	yfdR	EC1303_c45830	4875422	4875958	-1	deoxyribonucleoside 5'-monophosphate phosphatase
4	4870728	4917584	46857	yfdQ	EC1303_c45840	4876087	4876911	-1	uncharacterized protein
4	4870728	4917584	46857	yfdP	EC1303_c45850	4876977	4877339	-1	uncharacterized protein
4	4870728	4917584	46857		EC1303_c45860	4878062	4878709	-1	regulatory protein
4	4870728	4917584	46857		EC1303_c45870	4878852	4879112	1	hypothetical protein
4	4870728	4917584	46857	ymfL	EC1303_c45880	4879105	4879656	1	putative DNA-binding transcriptional regulator
4	4870728	4917584	46857		EC1303_c45890	4879653	4880804	1	putative antirepressor
4	4870728	4917584	46857		EC1303_c45900	4880801	4881025	1	hypothetical protein
4	4870728	4917584	46857		EC1303_c45910	4881022	4881828	1	replication protein from phage
4	4870728	4917584	46857	yfdN	EC1303_c45920	4881831	4882319	1	uncharacterized protein
4	4870728	4917584	46857	yfdM	EC1303_c45930	4882319	4882972	1	putative methyltransferase
4	4870728	4917584	46857		EC1303_c45940	4882969	4883295	1	putative RecA-mediated autopeptidase
4	4870728	4917584	46857		EC1303_c45950	4883292	4883681	1	crossover junction endodeoxyribonuclease
4	4870728	4917584	46857		EC1303_c45960	4883701	4884510	1	putative KilA protein; KilA-N domain protein
4	4870728	4917584	46857		EC1303_c45970	4884518	4885507	1	hypothetical protein
4	4870728	4917584	46857	quuQ_2	EC1303_c45980	4885521	4886273	1	putative antitermination protein Q
4	4870728	4917584	46857		EC1303_c45990	4886527	4886730	1	hypothetical protein
4	4870728	4917584	46857		EC1303_c46000	4886881	4887933	1	DNA adenine methyltransferase, SAM-dependent
4	4870728	4917584	46857	essD	EC1303_c46010	4888001	4888216	1	putative phage lysis protein
4	4870728	4917584	46857	rrrD	EC1303_c46020	4888216	4888713	1	lysozyme
4	4870728	4917584	46857	rzpD	EC1303_c46030	4888710	4889147	1	putative murein endopeptidase
4	4870728	4917584	46857		EC1303_c46040	4889569	4890189	1	phage regulatory protein
4	4870728	4917584	46857		EC1303_c46050	4890131	4891198	-1	hypothetical protein
4	4870728	4917584	46857	nohD	EC1303_c46060	4891610	4892158	1	DNA packaging protein
4	4870728	4917584	46857		EC1303_c46070	4892130	4894058	1	DNA packaging protein of prophage; terminase large subunit
4	4870728	4917584	46857		EC1303_c46080	4894042	4894248	1	head stabilization protein (head protein GP3)
4	4870728	4917584	46857		EC1303_c46090	4894245	4895837	1	phage portal protein, lambda family
4	4870728	4917584	46857		EC1303_c46100	4895827	4897332	1	putative head protein/prohead protease
4	4870728	4917584	46857		EC1303_c46110	4897369	4897716	1	head decoration protein (gpD) (major capsid protein D)
4	4870728	4917584	46857		EC1303_c46120	4897774	4898802	1	major head protein (head protein gp7)
4	4870728	4917584	46857		EC1303_c46130	4898854	4899228	1	DNA packaging protein from phage origin
4	4870728	4917584	46857		EC1303_c46140	4899221	4899574	1	head-tail joining protein of prophage
4	4870728	4917584	46857		EC1303_c46150	4899586	4900164	1	minor tail protein Z (GpZ)
4	4870728	4917584	46857		EC1303_c46160	4900161	4900556	1	minor tail protein U
4	4870728	4917584	46857		EC1303_c46170	4900564	4901304	1	major tail protein V
4	4870728	4917584	46857		EC1303_c46180	4901320	4901742	1	minor tail protein G
4	4870728	4917584	46857		EC1303_c46190	4901724	4902158	1	minor tail protein T
4	4870728	4917584	46857		EC1303_c46200	4902151	4904712	1	tail tape measure protein H
4	4870728	4917584	46857		EC1303_c46210	4904709	4905038	1	minor tail protein M
4	4870728	4917584	46857		EC1303_c46220	4905038	4905736	1	minor tail protein L
4	4870728	4917584	46857		EC1303_c46230	4905886	4906485	1	tail assembly protein K
4	4870728	4917584	46857		EC1303_c46240	4906482	4907054	1	tail assembly protein I
4	4870728	4917584	46857		EC1303_c46250	4907115	4910510	1	host specificity protein J
4	4870728	4917584	46857	lomR	EC1303_c46260	4910578	4911177	1	membrane protein
4	4870728	4917584	46857	stfR_2	EC1303_c46270	4911242	4913539	1	putative tail fiber protein
4	4870728	4917584	46857		EC1303_c46280	4913539	4914105	1	putative phage tail fiber protein
4	4870728	4917584	46857	tfaQ_2	EC1303_c46290	4914199	4914561	1	putative tail fiber assembly protein
4	4870728	4917584	46857		EC1303_c46300	4914727	4915485	-1	hypothetical protein
4	4870728	4917584	46857		EC1303_c46310	4915584	4916618	-1	hypothetical protein
4	4870728	4917584	46857		EC1303_c46320	4917068	4917316	-1	DinI-like family protein

## Sheet: Phages_P1_overview
# phage no.	start	end	size	gene content/function (besides phage proteins)	phage status	att site	similar phages	CDS (non-pseudo)	tRNA	GC of region [%]
1	1	94959	94959	serine/threonine phosphatases, putative glycosyltransferase, replicative DNA helicase, methyltransferase	intact	none	PHAGE_Entero_P1_NC_005856(90)	122	trnM, trnT, trnN	48.08

## Sheet: Phages_P1_detailed
# phage no.	start	end	size	gene name	locus_tag	gene start	gene end	strand	product
1	1	94959	94959	repA	EC1303_95p00010	101	961	1	replication protein
1	1	94959	94959	parA	EC1303_95p00020	1519	2715	1	plasmid partition protein A
1	1	94959	94959	parB	EC1303_95p00030	2732	3733	1	plasmid partition protein B
1	1	94959	94959		EC1303_95p00040	3958	5664	1	major capsid protein gp23
1	1	94959	94959		EC1303_95p00050	5725	7314	1	sheath structural protein gp22
1	1	94959	94959		EC1303_95p00060	7324	8139	1	tail tube protein gp21
1	1	94959	94959	pmgG	EC1303_95p00070	8175	8756	1	putative morphogenetic protein
1	1	94959	94959	bplB	EC1303_95p00080	8768	9277	1	putative baseplate structural protein
1	1	94959	94959		EC1303_95p00090	9394	9549	-1	hok/gef family protein
1	1	94959	94959		EC1303_95p00100	9731	9976	-1	hypothetical protein
1	1	94959	94959	repL	EC1303_95p00110	10027	10836	-1	lytic replication protein
1	1	94959	94959	kilA	EC1303_95p00120	10902	11702	-1	putative host killing protein
1	1	94959	94959	ant2	EC1303_95p00130	11867	12652	-1	phage antirepressor protein 2
1	1	94959	94959	ant1	EC1303_95p00140	11867	12901	-1	phage antirepressor protein 1
1	1	94959	94959	icd	EC1303_95p00150	12898	13119	-1	reversible cell division inhibition protein
1	1	94959	94959	simA	EC1303_95p00160	13547	14194	1	SimA
1	1	94959	94959		EC1303_95p00170	14256	14732	1	hypothetical protein
1	1	94959	94959	pmgC	EC1303_95p00180	14791	15357	1	putative morphogenetic protein
1	1	94959	94959	tub	EC1303_95p00190	15368	15979	1	major tail tube structural protein
1	1	94959	94959	pmgB	EC1303_95p00200	15994	16875	1	putative morphogenetic protein
1	1	94959	94959	sit	EC1303_95p00210	16957	20646	1	putative structural injection transglycosylase
1	1	94959	94959	pmgA	EC1303_95p00220	20646	21002	1	putative morphogenetic protein
1	1	94959	94959	bplA	EC1303_95p00230	20999	22432	1	putative baseplate structural protein
1	1	94959	94959		EC1303_95p00240	22432	23268	1	putative tail tube protein gp16
1	1	94959	94959		EC1303_95p00250	23347	23781	1	putative tail fiber structure or assembly protein gpR
1	1	94959	94959		EC1303_95p00260	23793	25811	1	putative side tail fiber protein from lambdoid prophage gpS
1	1	94959	94959		EC1303_95p00270	25817	26428	-1	putative tail fiber assembly protein gpT
1	1	94959	94959		EC1303_95p00280	26897	27370	-1	phage tail collar domain protein
1	1	94959	94959		EC1303_95p00290	27411	27878	-1	phage tail collar domain protein
1	1	94959	94959		EC1303_95p00300	27889	28347	-1	phage tail collar domain protein
1	1	94959	94959		EC1303_95p00310	28376	28849	-1	phage tail collar domain protein
1	1	94959	94959	pin	EC1303_95p00320	28951	29523	1	DNA-invertase
1	1	94959	94959	lydC	EC1303_95p00330	29959	30222	1	putative lysis determinant
1	1	94959	94959	lydA	EC1303_95p00340	30297	30626	1	holin
1	1	94959	94959	lydB	EC1303_95p00350	30623	31066	1	lysis determinant, LydA antagonist
1	1	94959	94959		EC1303_95p00360	31053	31655	1	hypothetical protein
1	1	94959	94959	darA	EC1303_95p00370	31657	33576	1	internal head protein
1	1	94959	94959		EC1303_95p00380	33573	33938	1	hypothetical protein
1	1	94959	94959		EC1303_95p00390	33951	36938	1	hypothetical protein
1	1	94959	94959		EC1303_95p00400	34505	34903	-1	hypothetical protein
1	1	94959	94959	hxr	EC1303_95p00410	36928	37239	1	putative repressor protein
1	1	94959	94959		EC1303_95p00420	37271	38365	-1	hypothetical protein
1	1	94959	94959	isaA	EC1303_95p00430	38358	39260	-1	IS1 insertion-associated gene
1	1	94959	94959	ssb	EC1303_95p00440	39349	39837	-1	single-stranded DNA-binding protein
1	1	94959	94959	lyz	EC1303_95p00450	40007	40564	1	lysozyme
1	1	94959	94959	lydD	EC1303_95p00460	40557	40811	1	putative holin
1	1	94959	94959	lydE	EC1303_95p00470	40661	40876	1	putative antiholin
1	1	94959	94959	pro	EC1303_95p00480	40856	41875	-1	putative head processing protein
1	1	94959	94959	prt	EC1303_95p00490	41868	43577	-1	putative portal protein
1	1	94959	94959	darB	EC1303_95p00500	43654	50421	1	defense against restriction protein
1	1	94959	94959		EC1303_95p00510	50455	50895	1	hypothetical protein
1	1	94959	94959	lxc	EC1303_95p00520	50892	51140	1	modulator of C1 action
1	1	94959	94959		EC1303_95p00530	51178	52299	-1	RelA/SpoT family protein
1	1	94959	94959	mat	EC1303_95p00540	52412	53053	-1	maturation control protein
1	1	94959	94959	ref	EC1303_95p00550	53242	53802	-1	recombination enhancement function protein
1	1	94959	94959	c8	EC1303_95p00560	54050	54259	-1	putative lysogeny establishment protein C8
1	1	94959	94959	cre	EC1303_95p00570	54412	55443	-1	cyclization recombinase
1	1	94959	94959	cra	EC1303_95p00580	55451	55672	-1	putative Cre-associated regulatory protein
1	1	94959	94959	imcA	EC1303_95p00590	56084	56197	1	immunity protein
1	1	94959	94959	imcB	EC1303_95p00600	56216	56311	1	immunity protein
1	1	94959	94959	coi	EC1303_95p00610	56277	56486	1	C1 repressor inactivator
1	1	94959	94959	c1	EC1303_95p00620	56597	57448	1	primary repressor of lytic functions
1	1	94959	94959	pacB	EC1303_95p00630	57473	58957	-1	DNA pacase B subunit
1	1	94959	94959	pacA	EC1303_95p00640	58957	60150	-1	P1 packase subunit
1	1	94959	94959	lpa	EC1303_95p00650	60237	60689	-1	late promoter activating protein
1	1	94959	94959		EC1303_95p00660	60778	61821	-1	hypothetical protein
1	1	94959	94959		EC1303_95p00670	61849	62028	-1	hypothetical protein
1	1	94959	94959	doc	EC1303_95p00680	62033	62413	-1	death on curing protein
1	1	94959	94959	phd	EC1303_95p00690	62413	62634	-1	prevention of host death by Doc toxicity
1	1	94959	94959	humD	EC1303_95p00700	62707	63096	-1	DNA repair protein
1	1	94959	94959	hot	EC1303_95p00710	63220	63471	-1	hypothetical protein
1	1	94959	94959		EC1303_95p00720	63573	63851	-1	hypothetical protein
1	1	94959	94959		EC1303_95p00730	63839	64123	-1	hypothetical protein
1	1	94959	94959		EC1303_95p00740	64107	64757	-1	hypothetical protein
1	1	94959	94959		EC1303_95p00750	64739	65113	-1	hypothetical protein
1	1	94959	94959		EC1303_95p00760	65120	65413	-1	hypothetical protein
1	1	94959	94959		EC1303_95p00770	65421	65543	-1	hypothetical protein
1	1	94959	94959		EC1303_95p00780	65592	65825	-1	hypothetical protein
1	1	94959	94959		EC1303_95p00790	65908	66777	-1	hypothetical protein
1	1	94959	94959		EC1303_95p00800	66774	67289	-1	hypothetical protein
1	1	94959	94959		EC1303_95p00810	67301	67420	-1	hypothetical protein
1	1	94959	94959		EC1303_95p00820	67476	67652	-1	hypothetical protein
1	1	94959	94959		EC1303_95p00830	67649	67825	-1	hypothetical protein
1	1	94959	94959		EC1303_95p00840	67825	68418	-1	hypothetical protein
1	1	94959	94959		EC1303_95p00850	68415	69149	-1	hypothetical protein
1	1	94959	94959		EC1303_95p00860	69146	69436	-1	hypothetical protein
1	1	94959	94959		EC1303_95p00870	69433	70299	-1	hypothetical protein
1	1	94959	94959		EC1303_95p00880	70296	70940	-1	hypothetical protein
1	1	94959	94959		EC1303_95p00890	70937	71176	-1	hypothetical protein
1	1	94959	94959		EC1303_95p00900	71169	71372	-1	hypothetical protein
1	1	94959	94959		EC1303_95p00910	71456	72184	-1	putative morphogenetic protein
1	1	94959	94959	pap	EC1303_95p00920	72379	72885	-1	putative P1 acid phosphatase
1	1	94959	94959	pmgS	EC1303_95p00930	72958	74220	-1	putative morphogenetic protein
1	1	94959	94959	pmgR	EC1303_95p00940	74222	74440	-1	putative morphogenetic protein
1	1	94959	94959	pmgQ	EC1303_95p00950	74522	75223	-1	putative morphogenetic protein
1	1	94959	94959	ppp	EC1303_95p00960	75220	75897	-1	putative serine/threonine protein phosphatase
1	1	94959	94959	pmgP	EC1303_95p00970	75894	76520	-1	putative morphogenetic protein
1	1	94959	94959	pmgO	EC1303_95p00980	76418	77080	-1	putative morphogenetic protein
1	1	94959	94959	pmgN	EC1303_95p00990	77022	77177	-1	putative morphogenetic protein
1	1	94959	94959	pmgM	EC1303_95p01000	77244	77822	-1	putative morphogenetic protein
1	1	94959	94959	pmgL	EC1303_95p01010	77825	78070	-1	putative morphogenetic protein
1	1	94959	94959		EC1303_95p01020	78217	78594	1	putative baseplate protein gp26
1	1	94959	94959		EC1303_95p01030	78604	79821	1	putative tail stability protein gp25
1	1	94959	94959		EC1303_95p01040	79825	80553	1	putative tail stability protein gp7
1	1	94959	94959		EC1303_95p01050	80540	81325	1	putative baseplate protein gp24
1	1	94959	94959		EC1303_95p01060	81327	82343	1	putative tail length determination protein gp6
1	1	94959	94959		EC1303_95p01070	82336	82968	1	putative baseplate protein gp5
1	1	94959	94959	dbn	EC1303_95p01080	83014	84012	-1	putative glycosyltransferase
1	1	94959	94959	ban	EC1303_95p01090	84012	85376	-1	replicative DNA helicase
1	1	94959	94959	trnM	EC1303_95p01100	85663	85738	-1	tRNA-Met
1	1	94959	94959		EC1303_95p01110	85766	86593	-1	putative serine protease
1	1	94959	94959		EC1303_95p01120	86574	86810	-1	hypothetical protein
1	1	94959	94959		EC1303_95p01130	87002	87193	1	hypothetical protein
1	1	94959	94959	plp	EC1303_95p01140	87194	87613	1	putative lipoprotein
1	1	94959	94959	trnT	EC1303_95p01150	87738	87813	-1	tRNA-Thr
1	1	94959	94959	trnN	EC1303_95p01160	87816	87891	-1	tRNA-Asn
1	1	94959	94959	dmt	EC1303_95p01170	88568	90832	-1	bifunctional DNA methyltransferase
1	1	94959	94959	hrdC	EC1303_95p01180	90829	91734	-1	recombination associated protein of RdgC family
1	1	94959	94959		EC1303_95p01190	91727	92011	-1	hypothetical protein
1	1	94959	94959	upfC	EC1303_95p01200	92181	92465	1	alanine racemase
1	1	94959	94959		EC1303_95p01210	92474	93262	1	hypothetical protein
1	1	94959	94959	ppfA	EC1303_95p01220	93302	93724	1	putative periplasmic function protein
1	1	94959	94959	mlp	EC1303_95p01230	93558	93890	1	membrane lipoprotein precursor
1	1	94959	94959		EC1303_95p01240	93902	94261	1	hypothetical protein
1	1	94959	94959		EC1303_95p01250	94332	94733	1	hypothetical protein

## Sheet: Phages_F_overview
# transposable element	start	end	size	gene content/function (besides phage proteins)	att site	CDS (non-pseudo)	tRNA	GC of region [%]
1	33531	50620	17090	recombinase, RepFIB replication protein, transposase, autotransporter domain protein, integrase, transcriptional regulator, IS element, toxin-antitoxin system, resolvase	yes	21	none	46.24

## Sheet: Phages_F_detailed
# transposable element	start	end	size	gene name	locus_tag	gene start	gene end	strand	product
1	33531	50620	17090		EC1303_109p00270	33609	33896	1	hypothetical protein
1	33531	50620	17090	int	EC1303_109p00280	34010	34750	1	site-specific recombinase
1	33531	50620	17090	repB	EC1303_109p00290	34993	35970	-1	RepFIB replication protein A
1	33531	50620	17090		EC1303_109p00300	36617	36970	-1	hypothetical protein
1	33531	50620	17090		EC1303_109p00310	36976	37557	1	putative IS protein
1	33531	50620	17090		EC1303_109p00320	37822	38724	1	transposase IS66 family protein
1	33531	50620	17090		EC1303_109p00330	39125	41539	-1	outer membrane autotransporter barrel domain protein
1	33531	50620	17090		EC1303_109p00340	42224	42733	-1	integrase core domain protein
1	33531	50620	17090		EC1303_109p00350	42875	43066	-1	hypothetical protein
1	33531	50620	17090		EC1303_109p00360	43252	43434	1	hypothetical protein
1	33531	50620	17090		EC1303_109p00370	43914	44057	-1	hypothetical protein
1	33531	50620	17090		EC1303_109p00380	44087	44293	1	hypothetical protein
1	33531	50620	17090		EC1303_109p00390	44546	44650	-1	hypothetical protein
1	33531	50620	17090		EC1303_109p00400	44678	45514	-1	AraC family transcriptional regulator
1	33531	50620	17090		EC1303_109p00410	46197	46658	-1	transposase IS3, C-terminal part
1	33531	50620	17090	insF	EC1303_109p00420	46621	46941	-1	IS3 transposase B
1	33531	50620	17090		EC1303_109p00430	47901	48068	-1	hypothetical protein
1	33531	50620	17090		EC1303_109p00440	48406	48630	-1	hypothetical protein
1	33531	50620	17090	ccdA	EC1303_109p00450	49267	49485	1	antitoxin CcdA
1	33531	50620	17090	ccdB	EC1303_109p00460	49487	49792	1	toxin CcdB
1	33531	50620	17090	resD	EC1303_109p00470	49920	50600	1	resolvase
