# Supplementary material for: No evidence for a bovine mastitis Escherichia coli pathotype
Source: BMC Genomics. 2017 May 8;18:359. doi: 10.1186/s12864-017-3739-x (PMC5422975; doi:10.1186/s12864-017-3739-x)
Supplement: Supplementary file 11 — Predicted GIs and prophages of MAEC ECC-1470. (XLSX 46 kb) [file 12864_2017_3739_MOESM11_ESM.xlsx]

## Sheet: GIs_chr_overview
# GI no.	start	end	size	gene content/function	CDS (non-pseudo)	tRNA	GC of region [%]
1	237428	273326	35899	T6SS/1, methyltransferase, ribonuclease, DNA polymerase, transposase, rhs element	27	trnD2	51.80
2	296132	332722	36591	toxin-antitoxin system, putative antirestriction protein, IS element, D-galactonate catabolism (galactose metabolism) operon (DgoRKAD_1), sugar permease, glyoxylate reductase, putative methyltransferase, aldehyde oxidoreductase (PaoDCBA)	41	trnT1, trnT2	51.47
3	1613372	1636343	22972	sulfatase, two-component system, putative fimbrial operon, toxin-antitoxin system, non-functional autotransporter due to IS element insertion	16	none	45.63
4	1656997	1667743	10747	putative antibiotic resistance operon (MarCRAB), lactose/cellobiose PTS system (BcgAHIFER, BcgI pseudo)	12	none	44.74
5	2002658	2020810	18153	esterase, metal-dependent hydrolase, neopullulanase, maltose/maltodextrin transport system, glucosamine N-acetyltransferase, sugar transporter subunit, putative alpha-D-mannosidase	15	none	37.70
6	2141075	2168434	27360	transcriptional regulators, transpeptidase LdtA, cobalamine synthesis operon (CobTSU, CbiG), pdu/cob regulator (PocR), propanediol utilization operon (PduFABCDEGHJKLMNOPQSTUV)	31	trnN2, trnN3, trnN4 (trnS4 and trnN1 upstream)	49.29
7	2184947	2200494	15548	O-Antigen gene cluster	13	none	38.82
8	3052627	3079905	27279	T6SS/2, transcriptional regulatory protein MucR	21	trnM5, trnM6, trnM7 upstream	54.35
9	3120031	3138197	18167	ETT2	18	trnG2 downstream	34.77
10	3428974	3441910	12937	alternative flagellin islet (FlkAB), putative resolvase	14	none	40.64
11	3945679	3953864	8186	LOS core oligosaccharide biosynthesis	9	none	38.38
12	4656882	4714931	58050	pix fimbrial operon (PixGFJDCHAB, PixD pseudo), phosphoglycerate transport operon (PgtABCP), transposase, IS elements, ferric citrate transport operon (FecEDCBARI), histone family proteins, putative endonuclease, 9-O-acetyl-N-acetylneuraminic acid utilization operon (NanSMC), type-1 fimbriae operon (FimBEAICDFGH)	61	trnL5 upstream	47.51

## Sheet: GIs_chr_detailed
# GI no.	start	end	size	gene name	locus_tag	gene start	gene end	strand	product
1	237428	273326	35899	gloB	E1470_c02100	237428	238183	-1	hydroxyacylglutathione hydrolase
1	237428	273326	35899	yafS	E1470_c02110	238217	238939	1	putative S-adenosyl-L-methionine-dependent methyltransferase
1	237428	273326	35899	rnhA	E1470_c02120	238936	239403	-1	ribonuclease HI, degrades RNA of DNA-RNA hybrids
1	237428	273326	35899	dnaQ	E1470_c02130	239459	240199	1	DNA polymerase III epsilon subunit
1	237428	273326	35899	trnD2	E1470_c02140	240332	240408	1	tRNA-Asp
1	237428	273326	35899	yafT	E1470_c02150	240735	241520	1	lipoprotein
1	237428	273326	35899	ykfM	E1470_c02160	241657	242136	-1	lethality reduction protein, putative inner membrane protein
1	237428	273326	35899	yafU	E1470_c02170	242146	243060	-1	inner membrane protein
1	237428	273326	35899		E1470_c02180	243104	243586	-1	Hcp-like protein
1	237428	273326	35899	impA	E1470_c02190	243610	244962	-1	ImpA domain-containing protein
1	237428	273326	35899	etsI	E1470_c02200	244973	248497	-1	IcmF-like protein
1	237428	273326	35899	etsA	E1470_c02210	248516	249928	-1	ImpA domain-containing protein
1	237428	273326	35899	etsX	E1470_c02220	249933	250676	-1	type VI secretion-associated protein
1	237428	273326	35899	etsV	E1470_c02230	250673	253480	-1	type VI secretion ATPase, ClpV1 family
1	237428	273326	35899	etsU	E1470_c02240	253489	254250	-1	type IV / VI secretion system protein, DotU family
1	237428	273326	35899	etsM	E1470_c02250	254255	255586	-1	type VI secretion protein
1	237428	273326	35899	etsN	E1470_c02260	255589	256113	-1	type VI secretion lipoprotein
1	237428	273326	35899	etsH	E1470_c02270	256110	257390	-1	type VI secretion system FHA domain-containing protein
1	237428	273326	35899	etsR	E1470_c02280	257415	258497	-1	type VI secretion protein
1	237428	273326	35899	etsC	E1470_c02290	258461	260311	-1	type VI secretion protein
1	237428	273326	35899	etsD	E1470_c02300	260315	260728	-1	type VI secretion system lysozyme-like protein
1	237428	273326	35899	etsB	E1470_c02310	260735	262210	-1	EvpB/family type VI secretion protein
1	237428	273326	35899		E1470_c02320	262261	262485	-1	hypothetical protein
1	237428	273326	35899	etsS	E1470_c02330	262520	263020	-1	type VI secretion protein
1	237428	273326	35899		E1470_c02340	263717	264235	1	Hcp-like protein
1	237428	273326	35899	etsG	E1470_c02350	264445	266586	1	type VI secretion system Vgr family protein
1	237428	273326	35899	(pseudo)	E1470_c02360	266662	270313	1	RhsD protein in rhs element; nonfunctional due to frameshift
1	237428	273326	35899	(pseudo)	E1470_c02370	270297	270779	1	hypothetical protein
1	237428	273326	35899	yncI	E1470_c02380	270961	272014	1	putative transposase; nonfunctional due to frameshift
1	237428	273326	35899	yhhI_1	E1470_c02390	272283	273326	1	putative transposase
2	296132	332722	36591	trnT1	E1470_c02640	296132	296207	1	tRNA-Thr
2	296132	332722	36591	(pseudo)	E1470_c02650	296309	296716	-1	hypothetical protein; nonfunctional due to frameshift
2	296132	332722	36591		E1470_c02660	296807	297157	-1	hypothetical protein
2	296132	332722	36591		E1470_c02670	297236	297439	-1	hypothetical protein
2	296132	332722	36591		E1470_c02680	297466	297957	-1	hypothetical protein
2	296132	332722	36591	cbtA	E1470_c02690	297954	298331	-1	toxin of the CbtA-CbeA toxin-antitoxin system
2	296132	332722	36591	cbeA	E1470_c02700	298382	298741	-1	antitoxin of the CbtA-CbeA toxin-antitoxin system
2	296132	332722	36591		E1470_c02710	298765	298986	-1	hypothetical protein
2	296132	332722	36591	ykfG	E1470_c02720	299007	299486	-1	putative DNA repair protein
2	296132	332722	36591	yfjX	E1470_c02730	299498	299968	-1	putative antirestriction protein
2	296132	332722	36591		E1470_c02740	300049	300870	-1	hypothetical protein
2	296132	332722	36591		E1470_c02750	300981	301214	-1	hypothetical protein
2	296132	332722	36591		E1470_c02760	301302	302249	-1	hypothetical protein
2	296132	332722	36591		E1470_c02770	302299	302514	-1	hypothetical protein
2	296132	332722	36591		E1470_c02780	302526	302672	-1	hypothetical protein
2	296132	332722	36591	yfjR	E1470_c02790	302677	303390	-1	putative DNA-binding transcriptional regulator
2	296132	332722	36591		E1470_c02800	303432	303620	-1	hypothetical protein
2	296132	332722	36591	yfjP	E1470_c02810	303651	304526	-1	50S ribosome-binding GTPase family protein
2	296132	332722	36591		E1470_c02820	304649	305476	-1	hypothetical protein
2	296132	332722	36591	insA_1	E1470_c02830	305573	305848	1	IS1 repressor TnpA
2	296132	332722	36591	insB1_1 (pseudo)	E1470_c02840	305767	306270	1	IS1 transposase B; nonfunctional due to frameshift
2	296132	332722	36591		E1470_c02850	306308	306523	-1	hypothetical protein
2	296132	332722	36591		E1470_c02860	306852	307088	1	hypothetical protein
2	296132	332722	36591	dgoR_1	E1470_c02870	307656	308345	1	galactonate operon transcriptional repressor
2	296132	332722	36591	dgoK_1	E1470_c02880	308342	309220	1	2-dehydro-3-deoxygalactonokinase
2	296132	332722	36591	dgoA_1	E1470_c02890	309204	309821	1	2-oxo-3-deoxygalactonate 6-phosphate aldolase
2	296132	332722	36591	dgoD_1	E1470_c02900	309818	310966	1	D-galactonate dehydratase
2	296132	332722	36591		E1470_c02910	311065	312375	1	sugar phosphate permease
2	296132	332722	36591	gyaR	E1470_c02920	312389	313321	1	glyoxylate reductase
2	296132	332722	36591	umuC_1	E1470_c02930	313679	314950	1	DNA polymerase V, subunit C
2	296132	332722	36591		E1470_c02940	315459	318266	1	methyltransferase domain protein
2	296132	332722	36591		E1470_c02950	318263	320308	1	putative helicase
2	296132	332722	36591		E1470_c02960	320301	321479	1	hypothetical protein
2	296132	332722	36591		E1470_c02970	321594	322385	1	hypothetical protein
2	296132	332722	36591		E1470_c02980	322473	323099	-1	hypothetical protein
2	296132	332722	36591	yagL	E1470_c02990	323369	324067	-1	DNA-binding protein
2	296132	332722	36591	yagM	E1470_c03000	324094	324948	-1	uncharacterized protein
2	296132	332722	36591	yagN	E1470_c03010	325288	325728	-1	uncharacterized protein
2	296132	332722	36591	intF	E1470_c03020	325845	327170	-1	putative phage integrase
2	296132	332722	36591	trnT2	E1470_c03030	327327	327403	1	tRNA-Thr
2	296132	332722	36591	yagP	E1470_c03040	327530	327940	-1	putative transcriptional regulator LYSR-type
2	296132	332722	36591	paoD	E1470_c03050	327919	328875	-1	moco insertion factor for PaoABC aldehyde oxidoreductase
2	296132	332722	36591	paoC	E1470_c03060	328885	331083	-1	PaoABC aldehyde oxidoreductase, moco-containing subunit
2	296132	332722	36591	paoB	E1470_c03070	331080	332036	-1	PaoABC aldehyde oxidoreductase, FAD-containing subunit
2	296132	332722	36591	paoA	E1470_c03080	332033	332722	-1	PaoABC aldehyde oxidoreductase, 2Fe-2S subunit
3	1613372	1636343	22972	ydeM	E1470_c15040	1613372	1614529	-1	putative YdeN-specific sulfatase-maturating enzyme
3	1613372	1636343	22972	ydeN	E1470_c15050	1614581	1616263	-1	putative Ser-type periplasmic non-aryl sulfatase
3	1613372	1636343	22972	ydeO	E1470_c15060	1616665	1617426	-1	UV-inducible global regulator, EvgA-, GadE-dependent
3	1613372	1636343	22972	safA	E1470_c15070	1617501	1617698	-1	two-component system connector membrane protein, EvgSA to PhoQP
3	1613372	1636343	22972	ydeP	E1470_c15080	1617946	1620225	-1	putative oxidoreductase
3	1613372	1636343	22972	ydeQ	E1470_c15090	1620559	1621473	-1	putative fimbrial-like adhesin protein
3	1613372	1636343	22972	ydeR	E1470_c15100	1621532	1622035	-1	putative fimbrial-like adhesin protein
3	1613372	1636343	22972	ydeS	E1470_c15110	1622048	1622578	-1	putative fimbrial-like adhesin protein
3	1613372	1636343	22972		E1470_c15120	1622592	1625243	-1	putative fimbrial outer membrane usher protein
3	1613372	1636343	22972		E1470_c15130	1625285	1625995	-1	putative fimbrial chaperone
3	1613372	1636343	22972		E1470_c15140	1626356	1626919	-1	putative major fimbrial subunit FmlA
3	1613372	1636343	22972		E1470_c15150	1627376	1627555	-1	putative transcriptional regulator
3	1613372	1636343	22972	hipA	E1470_c15160	1627873	1629195	-1	toxin of HipAB TA pair
3	1613372	1636343	22972	hipB	E1470_c15170	1629195	1629461	-1	antitoxin of HipAB toxin-antitoxin system
3	1613372	1636343	22972	(pseudo)	E1470_c15180	1629670	1633449	-1	outer membrane autotransporter barrel domain-containing protein; non-functional due to IS element insertion
3	1613372	1636343	22972	insO_2	E1470_c15190	1633465	1634283	-1	putative transposase insO for insertion sequence element IS911B
3	1613372	1636343	22972	insN_2	E1470_c15200	1634310	1634648	-1	putative transposase insN for insertion sequence element IS911
3	1613372	1636343	22972	(pseudo)	E1470_c15210	1634682	1636343	-1	outer membrane autotransporter barrel domain-containing protein; non-functional due to IS element insertion
4	1656997	1667743	10747	marC	E1470_c15400	1656997	1657662	-1	putative transporter
4	1656997	1667743	10747	marR	E1470_c15410	1657874	1658308	1	transcriptional repressor of multiple antibiotic resistance
4	1656997	1667743	10747	marA	E1470_c15420	1658328	1658711	1	multiple antibiotic resistance transcriptional regulator
4	1656997	1667743	10747	marB	E1470_c15430	1658743	1658961	1	mar operon regulator, periplasmic
4	1656997	1667743	10747	bcgA	E1470_c15440	1659018	1660457	-1	6-phospho-beta-glucosidase
4	1656997	1667743	10747	bcgH	E1470_c15450	1660482	1662155	-1	putative carbohydrate-specific outer membrane porin
4	1656997	1667743	10747	bcgI (pseudo)	E1470_c15460	1662211	1662522	-1	PTS system lactose/cellobiose family IIA subunit; nonfunctional due to frameshift
4	1656997	1667743	10747	bcgF	E1470_c15470	1662550	1663872	-1	PTS system lactose/cellobiose family IIC subunit
4	1656997	1667743	10747	bcgE	E1470_c15480	1663987	1664298	-1	PTS system lactose/cellobiose family IIB subunit
4	1656997	1667743	10747	bcgR	E1470_c15490	1664497	1665195	1	putative DNA-binding transcriptional regulator
4	1656997	1667743	10747	eamA	E1470_c15500	1665240	1666139	-1	cysteine and O-acetyl-L-serine efflux system
4	1656997	1667743	10747	ydeE	E1470_c15510	1666334	1667521	1	putative transporter
4	1656997	1667743	10747	yneM	E1470_c15520	1667648	1667743	1	inner membrane-associated protein
5	2002658	2020810	18153		E1470_c18930	2002658	2003500	-1	hypothetical protein
5	2002658	2020810	18153		E1470_c18940	2003523	2004362	-1	putative esterase
5	2002658	2020810	18153		E1470_c18950	2004455	2005252	-1	putative metal-dependent hydrolase
5	2002658	2020810	18153	nplT	E1470_c18960	2005274	2007073	-1	neopullulanase
5	2002658	2020810	18153		E1470_c18970	2007091	2007924	-1	putative maltose/maltodextrin transport system permease
5	2002658	2020810	18153		E1470_c18980	2007927	2009216	-1	maltose/maltodextrin ABC transporter, permease protein
5	2002658	2020810	18153		E1470_c18990	2009219	2010451	-1	maltose/maltodextrin transport system substrate-binding protein
5	2002658	2020810	18153		E1470_c19000	2010724	2011761	1	hypothetical protein
5	2002658	2020810	18153		E1470_c19010	2011780	2012736	1	UDP-3-O-[3-hydroxymyristoyl] glucosamine N-acyltransferase
5	2002658	2020810	18153		E1470_c19020	2012827	2013315	1	putative glycosidase
5	2002658	2020810	18153		E1470_c19030	2013398	2014525	1	sugar transporter subunit
5	2002658	2020810	18153		E1470_c19040	2014932	2015741	1	putative transcriptional regulator
5	2002658	2020810	18153		E1470_c19050	2015830	2017698	1	hypothetical protein
5	2002658	2020810	18153		E1470_c19060	2017735	2020452	1	putative alpha-D-mannosidase
5	2002658	2020810	18153		E1470_c19070	2020445	2020810	1	hypothetical protein
6	2141075	2168434	27360		E1470_c20310	2141075	2141791	1	hypothetical protein
6	2141075	2168434	27360	trnN2	E1470_c20320	2142245	2142320	-1	tRNA-Asn
6	2141075	2168434	27360	yeeO	E1470_c20330	2142421	2143875	-1	putative multdrug exporter, MATE family
6	2141075	2168434	27360	trnN3	E1470_c20340	2144069	2144144	1	tRNA-Asn
6	2141075	2168434	27360	cbl	E1470_c20350	2144182	2145132	-1	ssuEADCB/tauABCD operon transcriptional activator
6	2141075	2168434	27360	nac	E1470_c20360	2145234	2146151	-1	nitrogen assimilation regulon transcriptional regulator
6	2141075	2168434	27360	trnN4	E1470_c20370	2146478	2146553	1	tRNA-Asn
6	2141075	2168434	27360	ldtA	E1470_c20380	2146609	2147544	-1	L,D-transpeptidase linking Lpp to murein
6	2141075	2168434	27360	cobT	E1470_c20390	2147606	2148685	-1	nicotinate-nucleotide--dimethylbenzimidazole phosphoribosyltransferase
6	2141075	2168434	27360	cobS	E1470_c20400	2148697	2149440	-1	cobalamin synthase
6	2141075	2168434	27360	cobU	E1470_c20410	2149437	2149979	-1	bifunctional cobinamide kinase/ cobinamide phosphate guanylyltransferase
6	2141075	2168434	27360	cbiG	E1470_c20420	2150116	2150622	-1	putative cobalamin biosynthesis protein
6	2141075	2168434	27360	pocR	E1470_c20430	2151035	2151949	-1	pdu/cob regulatory protein
6	2141075	2168434	27360	pduF	E1470_c20440	2152152	2152961	-1	propanediol diffusion facilitator
6	2141075	2168434	27360	pduA	E1470_c20450	2153473	2153757	1	propanediol utilization protein PduA
6	2141075	2168434	27360	pduB	E1470_c20460	2153754	2154566	1	propanediol utilization protein PduB
6	2141075	2168434	27360	pduC	E1470_c20470	2154585	2156249	1	propanediol utilization dehydratase, large subunit
6	2141075	2168434	27360	pduD	E1470_c20480	2156259	2156927	1	propanediol utilization dehydratase, medium subunit
6	2141075	2168434	27360	pduE	E1470_c20490	2156942	2157460	1	propanediol utilization dehydratase, small subunit
6	2141075	2168434	27360	pduG	E1470_c20500	2157470	2159302	1	propanediol utilization diol dehydratase reactivation protein PduG
6	2141075	2168434	27360	pduH	E1470_c20510	2159292	2159642	1	propanediol dehydratase reactivation protein PduH
6	2141075	2168434	27360	pduJ	E1470_c20520	2159662	2159937	1	propanediol utilization protein PduJ
6	2141075	2168434	27360	pduK	E1470_c20530	2159961	2160383	1	propanediol utilization protein PduK
6	2141075	2168434	27360	pduL	E1470_c20540	2160386	2161018	1	propanediol utilization protein PduL
6	2141075	2168434	27360	pduM	E1470_c20550	2161015	2161506	1	propanediol utilization protein PduM
6	2141075	2168434	27360	pduN	E1470_c20560	2161510	2161785	1	propanediol utilization protein PduN
6	2141075	2168434	27360	pduO	E1470_c20570	2161797	2162804	1	propanediol utilization B12 related protein PduO
6	2141075	2168434	27360	pduP	E1470_c20580	2162801	2164186	1	CoA-dependent proprionaldehyde dehydrogenase PduP
6	2141075	2168434	27360	pduQ	E1470_c20590	2164197	2165309	1	propanediol utilization propanol dehydrogenase PduQ
6	2141075	2168434	27360	pduS	E1470_c20600	2165306	2166649	1	propanediol utilization ferredoxin PduS
6	2141075	2168434	27360	pduT	E1470_c20610	2166652	2167206	1	propanediol utilization protein PduT
6	2141075	2168434	27360	pduU	E1470_c20620	2167206	2167556	1	propanediol utilization protein PduU
6	2141075	2168434	27360	pduV	E1470_c20630	2167561	2168004	1	propanediol utilization protein PduV
6	2141075	2168434	27360		E1470_c20640	2168105	2168434	-1	hypothetical protein
7	2184947	2200494	15548	wzzB	E1470_c20840	2184947	2185924	-1	regulator of length of O-antigen component of lipopolysaccharide chains
7	2184947	2200494	15548	wbnF	E1470_c20850	2186333	2187337	1	putative NAD dependent epimerase/dehydratase
7	2184947	2200494	15548	ugd	E1470_c20860	2187403	2188569	-1	UDP-glucose 6-dehydrogenase
7	2184947	2200494	15548	gnd	E1470_c20870	2188818	2190224	-1	6-phosphogluconate dehydrogenase, decarboxylating
7	2184947	2200494	15548		E1470_c20880	2190311	2191129	-1	putative glycosyltransferase
7	2184947	2200494	15548		E1470_c20890	2191133	2192395	-1	hypothetical protein
7	2184947	2200494	15548		E1470_c20900	2192406	2193302	-1	putative glycosyltransferase
7	2184947	2200494	15548		E1470_c20910	2193304	2194056	-1	putative beta1,4-galactosyltransferase
7	2184947	2200494	15548		E1470_c20920	2194046	2195236	-1	putative membrane protein
7	2184947	2200494	15548		E1470_c20930	2195223	2196494	-1	putative membrane protein involved in the export of O-antigen and teichoic acid
7	2184947	2200494	15548	galF	E1470_c20940	2196811	2197704	-1	UTP--glucose-1-phosphate uridylyltransferase subunit GalF
7	2184947	2200494	15548	gne	E1470_c20950	2197947	2198942	-1	UDP-N-acetylglucosamine 4-epimerase
7	2184947	2200494	15548	wcaM	E1470_c20960	2199100	2200494	-1	colanic acid biosynthesis protein
8	3052627	3079905	27279		E1470_c29050	3052627	3053127	1	type VI secretion protein
8	3052627	3079905	27279		E1470_c29060	3053186	3054724	1	type VI secretion protein EvpB
8	3052627	3079905	27279		E1470_c29070	3054742	3056079	1	type VI secretion protein
8	3052627	3079905	27279		E1470_c29080	3056076	3056741	1	DotU family type IV/VI secretion system protein
8	3052627	3079905	27279		E1470_c29090	3056754	3058406	1	putative outer membrane lipoprotein
8	3052627	3079905	27279		E1470_c29100	3058464	3058955	1	type VI secretion system effector, Hcp1 family
8	3052627	3079905	27279		E1470_c29110	3059146	3061791	1	type VI secretion ATPase, ClpV1 family
8	3052627	3079905	27279		E1470_c29120	3061803	3064310	1	type VI secretion system Vgr family protein
8	3052627	3079905	27279		E1470_c29130	3064332	3064934	1	hypothetical protein
8	3052627	3079905	27279		E1470_c29140	3064936	3065487	1	hypothetical protein
8	3052627	3079905	27279		E1470_c29150	3065565	3066779	1	hypothetical protein
8	3052627	3079905	27279		E1470_c29160	3066779	3070162	1	putative membrane protein
8	3052627	3079905	27279		E1470_c29170	3070155	3071765	1	type VI secretion-associated protein
8	3052627	3079905	27279	(pseudo)	E1470_c29180	3071765	3073186	1	hypothetical protein; nonfunctional due to frameshift
8	3052627	3079905	27279		E1470_c29190	3073182	3073604	1	hypothetical protein
8	3052627	3079905	27279		E1470_c29200	3073684	3074088	1	hypothetical protein
8	3052627	3079905	27279		E1470_c29210	3074164	3075924	1	type VI secretion protein
8	3052627	3079905	27279		E1470_c29220	3075888	3076967	1	type VI secretion protein
8	3052627	3079905	27279		E1470_c29230	3076948	3077484	1	type VI secretion lipoprotein
8	3052627	3079905	27279		E1470_c29240	3077488	3077916	1	type VI secretion system lysozyme-like protein
8	3052627	3079905	27279		E1470_c29250	3077916	3079292	1	ImpA-related N-terminal domain-containing protein
8	3052627	3079905	27279	mucR	E1470_c29260	3079357	3079905	1	transcriptional regulatory protein MucR
9	3120031	3138197	18167	yqeH	E1470_c29560	3120031	3120663	1	putative LuxR family transcriptional regulator
9	3120031	3138197	18167	yqeI	E1470_c29570	3120997	3121806	1	putative transcriptional regulator
9	3120031	3138197	18167		E1470_c29580	3121799	3122281	1	hypothetical protein
9	3120031	3138197	18167		E1470_c29590	3122314	3122394	-1	hypothetical protein
9	3120031	3138197	18167		E1470_c29600	3122430	3122855	-1	hypothetical protein
9	3120031	3138197	18167		E1470_c29610	3123049	3123486	1	hypothetical protein
9	3120031	3138197	18167	ygeG	E1470_c29620	3123764	3124255	1	SycD-like chaperone family TPR-repeat-containing protein
9	3120031	3138197	18167	ygeH	E1470_c29630	3124590	3125966	1	putative transcriptional regulator
9	3120031	3138197	18167		E1470_c29640	3126134	3126352	1	hypothetical protein
9	3120031	3138197	18167		E1470_c29650	3126537	3126911	1	putative peptidoglycan-binding-like protein precursor
9	3120031	3138197	18167	ygeK (pseudo)	E1470_c29660	3126956	3127588	-1	putative 2-component transcriptional regulator
9	3120031	3138197	18167	orgB (pseudo)	E1470_c29670	3127809	3128515	-1	oxygen-regulated invasion protein OrgB; nonfunctional due to frameshift
9	3120031	3138197	18167	orgA	E1470_c29680	3128457	3129038	-1	oxygen-regulated invasion protein OrgA
9	3120031	3138197	18167	eprK	E1470_c29690	3129054	3129788	-1	type III secretion system lipoprotein EprK
9	3120031	3138197	18167	eprJ (pseudo)	E1470_c29700	3129785	3130116	-1	type III secretion apparatus protein EprJ; nonfunctional due to frameshift
9	3120031	3138197	18167	eprI (pseudo)	E1470_c29710	3130136	3130376	-1	type III secretion apparatus needle protein; nonfunctional due to frameshift
9	3120031	3138197	18167	eprH	E1470_c29720	3130390	3131571	-1	type III secretion EprH protein
9	3120031	3138197	18167	etrA	E1470_c29730	3131829	3132329	1	putative type III secretion system transcriptional regulator
9	3120031	3138197	18167	eivH	E1470_c29740	3132331	3132624	1	putative type III secretion system protein
9	3120031	3138197	18167	epaS (pseudo)	E1470_c29750	3132686	3133806	-1	putative type III secretion protein; nonfunctional due to frameshift
9	3120031	3138197	18167	epaR	E1470_c29760	3133815	3134582	-1	type III secretion system protein
9	3120031	3138197	18167	epaQ (pseudo)	E1470_c29770	3134584	3134843	-1	type III secretion system protein; nonfunctional due to frameshift
9	3120031	3138197	18167	epaP	E1470_c29780	3134853	3135518	-1	type III secretion system protein
9	3120031	3138197	18167	epaO (pseudo)	E1470_c29790	3135508	3136455	-1	type III secretion apparatus protein EpaO2; nonfunctional due to frameshift
9	3120031	3138197	18167		E1470_c29800	3136587	3138197	-1	hypothetical protein
10	3428974	3441910	12937	tdcA	E1470_c32520	3428974	3429912	-1	tdc operon transcriptional activator
10	3428974	3441910	12937	tdcR	E1470_c32530	3430227	3430445	1	L-threonine dehydratase operon activator protein
10	3428974	3441910	12937		E1470_c32540	3430701	3431240	1	hypothetical protein
10	3428974	3441910	12937	yhaC	E1470_c32550	3431262	3432449	1	pentapetide repeats-related protein
10	3428974	3441910	12937		E1470_c32560	3432726	3433025	1	hypothetical protein
10	3428974	3441910	12937		E1470_c32570	3433361	3433606	1	hypothetical protein
10	3428974	3441910	12937		E1470_c32580	3433618	3434253	1	hypothetical protein
10	3428974	3441910	12937	flkB	E1470_c32590	3434420	3434944	-1	repressor for fliC
10	3428974	3441910	12937	flkA	E1470_c32600	3435014	3436792	-1	flagellin
10	3428974	3441910	12937		E1470_c32610	3437234	3437809	1	putative resolvase
10	3428974	3441910	12937		E1470_c32620	3437855	3438505	-1	hypothetical protein
10	3428974	3441910	12937		E1470_c32630	3438852	3439553	-1	hypothetical protein
10	3428974	3441910	12937		E1470_c32640	3440180	3441910	-1	hypothetical protein
11	3945679	3953864	8186	rfaL	E1470_c37510	3945679	3946887	1	O-antigen ligase
11	3945679	3953864	8186	rfaK	E1470_c37520	3946923	3948065	-1	lipopolysaccharide 1, 2-N-acetylglucosaminetransferase
11	3945679	3953864	8186	waaJ	E1470_c37530	3948074	3949087	-1	UDP-D-glucose:(galactosyl)lipopolysaccharide glucosyltransferase
11	3945679	3953864	8186	waaY	E1470_c37540	3949112	3949819	-1	lipopolysaccharide core biosynthesis protein
11	3945679	3953864	8186	waaR	E1470_c37550	3949845	3950852	-1	UDP-D-galactose:(glucosyl)lipopolysaccharide- alpha-1,3-D-galactosyltransferase
11	3945679	3953864	8186	waaP	E1470_c37560	3950895	3951692	-1	kinase that phosphorylates core heptose of lipopolysaccharide
11	3945679	3953864	8186	waaG	E1470_c37570	3951685	3952809	-1	glucosyltransferase I
11	3945679	3953864	8186	waaQ	E1470_c37580	3952806	3953864	-1	lipopolysaccharide core biosynthesis protein
12	4656882	4714931	58050	intB	E1470_c44110	4656882	4658147	1	putative phage integrase
12	4656882	4714931	58050		E1470_c44120	4658456	4658866	1	hypothetical protein
12	4656882	4714931	58050		E1470_c44130	4658987	4659394	-1	hypothetical protein
12	4656882	4714931	58050		E1470_c44140	4659725	4660507	-1	hypothetical protein
12	4656882	4714931	58050	pixG	E1470_c44150	4660564	4661556	-1	adhesin of Pix fimbriae
12	4656882	4714931	58050	pixF	E1470_c44160	4661579	4662097	-1	minor fimbrial subunit protein
12	4656882	4714931	58050	pixJ	E1470_c44170	4662181	4662744	-1	minor fimbrial subunit protein
12	4656882	4714931	58050	pixD (pseudo)	E1470_c44180	4662781	4663513	-1	putative periplasmic pilin chaperone; nonfunctional due to frameshift
12	4656882	4714931	58050	pixC	E1470_c44190	4663582	4666152	-1	fimbrial usher protein
12	4656882	4714931	58050	pixH	E1470_c44200	4666213	4666800	-1	putative minor fimbrial subunit protein
12	4656882	4714931	58050	pixA	E1470_c44210	4666886	4667407	-1	major fimbrial subunit protein
12	4656882	4714931	58050	pixB	E1470_c44220	4667452	4667727	-1	regulator of Pix-pilus expression
12	4656882	4714931	58050		E1470_c44230	4668529	4669023	-1	hypothetical protein
12	4656882	4714931	58050	pgtA	E1470_c44240	4669368	4670624	-1	phosphoglycerate transport system transcriptional regulatory protein
12	4656882	4714931	58050	pgtB	E1470_c44250	4670605	4672614	-1	signal transduction histidine kinase regulating phosphoglycerate transport system
12	4656882	4714931	58050	pgtC	E1470_c44260	4672611	4673882	-1	phosphoglycerate transport regulatory protein
12	4656882	4714931	58050	pgtP	E1470_c44270	4674227	4675591	1	phosphoglycerate transporter protein
12	4656882	4714931	58050		E1470_c44280	4675883	4676533	1	putative transposase
12	4656882	4714931	58050		E1470_c44290	4676533	4676880	1	hypothetical protein
12	4656882	4714931	58050		E1470_c44300	4676900	4677904	1	putative transposase
12	4656882	4714931	58050		E1470_c44310	4677897	4678574	-1	IS911 transposase orfB
12	4656882	4714931	58050	insI1	E1470_c44320	4678867	4680018	1	IS30 transposase
12	4656882	4714931	58050	fecE	E1470_c44330	4680427	4681194	-1	ferric dicitrate ABC transporter, ATP binding subunit
12	4656882	4714931	58050	fecD	E1470_c44340	4681195	4682151	1	ferric dicitrate ABC transporter, membrane subunit
12	4656882	4714931	58050	fecC	E1470_c44350	4682148	4683146	-1	ferric dicitrate ABC transporter, membrane subunit
12	4656882	4714931	58050	fecB	E1470_c44360	4683143	4684045	-1	ferric dicitrate ABC transporter, periplasmic binding protein
12	4656882	4714931	58050	fecA	E1470_c44370	4684090	4686414	-1	ferric citrate outer membrane transporter
12	4656882	4714931	58050	fecR	E1470_c44380	4686501	4687454	-1	periplasmic FecA:ferric citrate sensor and cytoplasmic FecI ECF sigma factor activator
12	4656882	4714931	58050	fecI	E1470_c44390	4687451	4687972	-1	RNA polymerase, sigma 19 factor
12	4656882	4714931	58050	insA_2	E1470_c44400	4688264	4688539	1	IS1 repressor TnpA
12	4656882	4714931	58050	insB1_2 (pseudo)	E1470_c44410	4688458	4688961	1	IS1 transposase B; nonfunctional due to frameshift
12	4656882	4714931	58050	insE1_2	E1470_c44420	4689103	4689408	1	IS3 transposase A
12	4656882	4714931	58050	insF1_2	E1470_c44430	4689405	4690271	1	IS3 transposase B
12	4656882	4714931	58050		E1470_c44440	4690422	4691654	1	putative deoxyguanosinetriphosphate triphosphohydrolase; dGTPase
12	4656882	4714931	58050		E1470_c44450	4691755	4692324	1	putative membrane protein
12	4656882	4714931	58050		E1470_c44460	4692741	4693175	-1	H-NS histone family protein
12	4656882	4714931	58050		E1470_c44470	4693322	4693513	1	hypothetical protein
12	4656882	4714931	58050		E1470_c44480	4693898	4694071	1	hypothetical protein
12	4656882	4714931	58050		E1470_c44490	4694068	4694274	1	hypothetical protein
12	4656882	4714931	58050		E1470_c44500	4694431	4694979	-1	hypothetical protein
12	4656882	4714931	58050		E1470_c44510	4695067	4695225	-1	hypothetical protein
12	4656882	4714931	58050		E1470_c44520	4695222	4695458	-1	putative phage regulatory protein
12	4656882	4714931	58050		E1470_c44530	4695527	4696234	-1	hypothetical protein
12	4656882	4714931	58050		E1470_c44540	4696349	4696915	-1	hypothetical protein
12	4656882	4714931	58050		E1470_c44550	4698333	4698599	-1	H-NS histone family protein
12	4656882	4714931	58050	insO_7	E1470_c44560	4698677	4699495	-1	putative transposase insO for insertion sequence element IS911B
12	4656882	4714931	58050	insN_7	E1470_c44570	4699522	4699860	-1	putative transposase insN for insertion sequence element IS911
12	4656882	4714931	58050		E1470_c44580	4699906	4700286	1	metallothiol transferase FosB
12	4656882	4714931	58050		E1470_c44590	4700614	4700799	-1	hypothetical protein
12	4656882	4714931	58050		E1470_c44600	4700986	4701126	1	hypothetical protein
12	4656882	4714931	58050		E1470_c44610	4701178	4701828	1	HNH endonuclease domain-containing protein
12	4656882	4714931	58050	nanS	E1470_c44620	4701836	4702816	-1	9-O-acetyl N-acetylneuraminic acid esterase
12	4656882	4714931	58050	nanM	E1470_c44630	4702881	4703987	-1	N-acetylneuraminic acid mutarotase
12	4656882	4714931	58050	nanC	E1470_c44640	4704007	4704723	-1	N-acetylnuraminic acid outer membrane channel protein
12	4656882	4714931	58050	fimB	E1470_c44650	4706180	4706782	1	tyrosine recombinase/inversion of on/off regulator of fimA
12	4656882	4714931	58050	fimE	E1470_c44660	4707260	4707856	1	tyrosine recombinase/inversion of on/off regulator of fimA
12	4656882	4714931	58050	fimA	E1470_c44670	4708336	4708884	1	major type 1 subunit fimbrin (pilin)
12	4656882	4714931	58050	fimI	E1470_c44680	4708991	4709488	1	fimbrial protein involved in type 1 pilus biosynthesis
12	4656882	4714931	58050	fimC	E1470_c44690	4709525	4710250	1	periplasmic chaperone
12	4656882	4714931	58050	fimD	E1470_c44700	4710317	4712953	1	fimbrial usher outer membrane porin protein
12	4656882	4714931	58050	fimF	E1470_c44710	4712963	4713493	1	minor component of type 1 fimbriae
12	4656882	4714931	58050	fimG	E1470_c44720	4713506	4714009	1	minor component of type 1 fimbriae
12	4656882	4714931	58050	fimH	E1470_c44730	4714029	4714931	1	minor component of type 1 fimbriae

## Sheet: Phages_chr_overview
# phage no.	start	end	size	gene content/function (besides phage proteins)	phage status	att site	similar phages	CDS (non-pseudo)	tRNA	GC of region [%]
1	603321	645009	41689	omptin OmpT (outer membrane protease VII, outer membrane protein 3b), OMP porin NmpC, integrase, excisionase, IS element, endodeoxyribonuclease, recombinase, methyltransferase	intact	yes	PHAGE_Entero_HK630_NC_019723(23); PHAGE_Entero_lambda_NC_001416(21)	52	trnR1 upstream	51.19
2	1678006	1723798	45793	IS element, endodeoxyribonuclease, exonuclease, excisionase, integrase	intact	yes	PHAGE_Entero_mEp460_NC_019716(24); PHAGE_Entero_cdtI_NC_009514(20)	54	trnR2 and trnM3	49.53
3	2252703	2284891	32189	integrase	intact	none	PHAGE_Entero_P2_NC_001895(27); PHAGE_Yersin_L_413C_NC_004745(26)	44	none	50.67
4	2565620	2588542	22923	sucrose utilization operon (CscBKAR), integrase, IS element	questionable	yes	PHAGE_Entero_SfI_NC_027339(12); PHAGE_Shigel_SfII_NC_021857(11)	29	trnR3 upstream	49.57
5	2852773	2884745	31973	radical SAM maturase (HxsACB), integrases, putative helicase, IS elements	intact	yes	PHAGE_Entero_P4_NC_001609(10)	34	trnM4 downstream	41.98

## Sheet: Phages_chr_detailed
# phage no.	start	end	size	gene name	locus_tag	gene start	gene end	strand	product
1	603321	645009	41689	intD	E1470_c05520	603321	604484	-1	putative phage integrase
1	603321	645009	41689		E1470_c05530	604340	604741	-1	excisionase
1	603321	645009	41689		E1470_c05540	604683	604961	-1	hypothetical protein
1	603321	645009	41689		E1470_c05550	605009	605227	-1	C4-type zinc finger protein
1	603321	645009	41689		E1470_c05560	605326	605541	-1	hypothetical protein
1	603321	645009	41689		E1470_c05570	605618	605809	-1	hypothetical protein
1	603321	645009	41689		E1470_c05580	605782	605964	-1	hypothetical protein
1	603321	645009	41689		E1470_c05590	605961	606641	-1	phage exonuclease
1	603321	645009	41689	bet	E1470_c05600	606638	607423	-1	bacteriophage recombination protein
1	603321	645009	41689	gam	E1470_c05610	607429	607725	-1	host-nuclease inhibitor protein Gam
1	603321	645009	41689	kil_1	E1470_c05620	607800	608069	-1	host killing protein from bacteriophage origin
1	603321	645009	41689	insN_1	E1470_c05630	608154	608492	1	putative transposase insN for insertion sequence element IS911
1	603321	645009	41689	insO_1	E1470_c05640	608519	609337	1	putative transposase insO for insertion sequence element IS911B
1	603321	645009	41689	rusA_1	E1470_c05650	609638	610000	1	endodeoxyribonuclease RUS (holliday junction resolvase)
1	603321	645009	41689		E1470_c05660	609997	610137	1	hypothetical protein
1	603321	645009	41689	quuD	E1470_c05670	610223	610606	1	putative antitermination protein
1	603321	645009	41689	nmpC	E1470_c05680	610796	611893	-1	outer membrane porin protein
1	603321	645009	41689	essD_1	E1470_c05690	612467	612682	1	putative phage lysis protein
1	603321	645009	41689	rrrD	E1470_c05700	612682	613179	1	putative lysozyme
1	603321	645009	41689	rzpD	E1470_c05710	613176	613643	1	putative murein endopeptidase
1	603321	645009	41689		E1470_c05720	613631	613783	1	bacteriophage protein (gene 65)
1	603321	645009	41689	rha	E1470_c05730	613986	614510	1	phage regulatory protein
1	603321	645009	41689		E1470_c05740	614813	615223	-1	hypothetical protein
1	603321	645009	41689		E1470_c05750	615282	615515	-1	hypothetical protein
1	603321	645009	41689	nohD	E1470_c05760	615903	616448	1	DNA packaging protein
1	603321	645009	41689		E1470_c05770	616423	618348	1	phage terminase large subunit
1	603321	645009	41689		E1470_c05780	618345	618551	1	head-to-tail joining protein W
1	603321	645009	41689		E1470_c05790	618548	620149	1	portal protein B (minor capsid protein B) from bacteriophage origin
1	603321	645009	41689		E1470_c05800	620130	621449	1	minor capsid protein C
1	603321	645009	41689		E1470_c05810	621459	621791	1	head decoration protein D from bacteriophage origin
1	603321	645009	41689		E1470_c05820	621847	622872	1	major head coat protein E from bacteriophage origin
1	603321	645009	41689		E1470_c05830	622914	623309	1	DNA packaging protein FI from bacteriophage origin
1	603321	645009	41689		E1470_c05840	623321	623674	1	head-tail joining protein FII
1	603321	645009	41689		E1470_c05850	623686	624264	1	minor tail protein Z (GpZ)
1	603321	645009	41689		E1470_c05860	624261	624656	1	minor tail protein U
1	603321	645009	41689		E1470_c05870	624664	625404	1	major tail protein V
1	603321	645009	41689		E1470_c05880	625420	625842	1	minor tail protein G
1	603321	645009	41689		E1470_c05890	625824	626258	1	minor tail protein T
1	603321	645009	41689		E1470_c05900	626251	628830	1	tail length tape measure protein H
1	603321	645009	41689		E1470_c05910	628827	629156	1	minor tail protein M
1	603321	645009	41689		E1470_c05920	629156	629854	1	minor tail protein L
1	603321	645009	41689		E1470_c05930	629860	630603	1	tail assembly protein K
1	603321	645009	41689		E1470_c05940	630600	631172	1	tail assembly protein I
1	603321	645009	41689		E1470_c05950	631233	634646	1	host specificity protein J
1	603321	645009	41689	lomR_1	E1470_c05960	634717	635316	1	membrane protein
1	603321	645009	41689	stfR_1	E1470_c05970	635381	638341	1	putative tail fiber protein
1	603321	645009	41689	tfaQ_1 (pseudo)	E1470_c05980	638341	638916	1	putative tail fiber assembly protein; nonfunctional due to frameshift
1	603321	645009	41689	pinQ	E1470_c05990	639014	639604	-1	putative site-specific recombinase
1	603321	645009	41689	ydfK	E1470_c06000	639921	640154	-1	cold shock gene, predicted DNA-binding transcriptional regulator
1	603321	645009	41689	ybcY	E1470_c06010	640702	641358	-1	putative SAM-dependent methyltransferase
1	603321	645009	41689		E1470_c06020	641427	641732	1	putative tail fiber assembly protein
1	603321	645009	41689		E1470_c06030	641916	643400	-1	putative protease
1	603321	645009	41689	ompT	E1470_c06040	643587	644540	-1	outer membrane protease VII (outer membrane protein 3b)
2	1678006	1723798	45793		E1470_c15620	1678006	1678203	1	hypothetical protein
2	1678006	1723798	45793	tfaQ_2	E1470_c15630	1679023	1679604	-1	putative tail fiber assembly protein
2	1678006	1723798	45793	stfR_2	E1470_c15640	1679604	1683134	-1	putative tail fiber protein
2	1678006	1723798	45793	lomR_2	E1470_c15650	1683199	1683798	-1	membrane protein
2	1678006	1723798	45793		E1470_c15660	1683866	1687345	-1	host specificity protein J of prophage
2	1678006	1723798	45793		E1470_c15670	1687406	1687948	-1	tail assembly protein I
2	1678006	1723798	45793		E1470_c15680	1687945	1688544	-1	tail assembly protein K
2	1678006	1723798	45793		E1470_c15690	1688694	1689392	-1	minor tail protein L
2	1678006	1723798	45793		E1470_c15700	1689402	1689731	-1	minor tail protein M
2	1678006	1723798	45793		E1470_c15710	1689731	1692796	-1	putative tail length tape measure protein
2	1678006	1723798	45793		E1470_c15720	1692768	1693097	-1	minor tail protein T
2	1678006	1723798	45793		E1470_c15730	1693106	1693492	-1	minor tail component of prophage
2	1678006	1723798	45793		E1470_c15740	1693553	1694296	-1	major tail protein V
2	1678006	1723798	45793		E1470_c15750	1694308	1694709	-1	minor tail protein U
2	1678006	1723798	45793		E1470_c15760	1694706	1695284	-1	minor tail protein Z
2	1678006	1723798	45793		E1470_c15770	1695296	1695571	-1	hypothetical protein
2	1678006	1723798	45793		E1470_c15780	1695564	1695887	-1	hypothetical protein
2	1678006	1723798	45793		E1470_c15790	1695974	1698001	-1	protease/scaffold protein
2	1678006	1723798	45793		E1470_c15800	1697946	1699454	-1	portal protein (head-tail preconnector protein) from prophage
2	1678006	1723798	45793		E1470_c15810	1699454	1699666	-1	hypothetical protein
2	1678006	1723798	45793		E1470_c15820	1699663	1701765	-1	phage terminase large subunit
2	1678006	1723798	45793		E1470_c15830	1701765	1702259	-1	hypothetical protein
2	1678006	1723798	45793		E1470_c15840	1702831	1703523	1	hypothetical protein
2	1678006	1723798	45793		E1470_c15850	1703692	1704228	-1	hypothetical protein
2	1678006	1723798	45793	rrrQ	E1470_c15860	1704225	1704767	-1	putative lysozyme
2	1678006	1723798	45793		E1470_c15870	1704873	1704989	1	hypothetical protein
2	1678006	1723798	45793	insN_3	E1470_c15880	1705010	1705348	1	putative transposase insN for insertion sequence element IS911
2	1678006	1723798	45793	insO_3	E1470_c15890	1705375	1706193	1	putative transposase insO for insertion sequence element IS911B
2	1678006	1723798	45793		E1470_c15900	1706246	1706398	1	hypothetical protein
2	1678006	1723798	45793	ydfR	E1470_c15910	1706364	1706708	-1	uncharacterized protein
2	1678006	1723798	45793	essD_2	E1470_c15920	1706713	1706928	-1	putative phage lysis protein
2	1678006	1723798	45793		E1470_c15930	1707180	1707575	-1	hypothetical protein
2	1678006	1723798	45793		E1470_c15940	1707726	1708154	-1	hypothetical protein
2	1678006	1723798	45793		E1470_c15950	1708688	1709041	-1	hypothetical protein
2	1678006	1723798	45793	trnR2	E1470_c15960	1709152	1709228	-1	tRNA-Arg
2	1678006	1723798	45793	trnM3	E1470_c15970	1709334	1709409	-1	tRNA-Met
2	1678006	1723798	45793		E1470_c15980	1709553	1710374	-1	putative antitermination protein Q of prophage
2	1678006	1723798	45793	rusA_2	E1470_c15990	1710371	1710745	-1	endodeoxyribonuclease RUS (holliday junction resolvase)
2	1678006	1723798	45793		E1470_c16000	1710758	1711807	-1	hypothetical protein
2	1678006	1723798	45793	rem	E1470_c16010	1712154	1712405	-1	uncharacterized protein
2	1678006	1723798	45793	hokD	E1470_c16020	1712622	1712777	-1	small toxic polypeptide
2	1678006	1723798	45793		E1470_c16030	1712879	1712986	1	hypothetical protein
2	1678006	1723798	45793		E1470_c16040	1713849	1714871	-1	hypothetical protein
2	1678006	1723798	45793		E1470_c16050	1715071	1715472	-1	hypothetical protein
2	1678006	1723798	45793		E1470_c16060	1715513	1716478	-1	phage O family protein
2	1678006	1723798	45793		E1470_c16070	1716459	1716980	-1	hypothetical protein
2	1678006	1723798	45793	dicC	E1470_c16080	1716964	1717191	-1	DNA-binding transcriptional regulator for DicB
2	1678006	1723798	45793	dicA	E1470_c16090	1717218	1717676	1	putative regulator for DicB
2	1678006	1723798	45793		E1470_c16100	1717713	1718024	1	uncharacterized protein
2	1678006	1723798	45793		E1470_c16110	1718026	1718601	1	hypothetical protein
2	1678006	1723798	45793	dicB	E1470_c16120	1719088	1719276	1	cell division inhibition protein
2	1678006	1723798	45793		E1470_c16130	1719273	1719464	1	hypothetical protein
2	1678006	1723798	45793	recE	E1470_c16140	1719558	1722029	1	exonuclease VIII, 5' -> 3' specific dsDNA exonuclease
2	1678006	1723798	45793	xis	E1470_c16150	1722117	1722353	1	prophage excisionase
2	1678006	1723798	45793	intQ	E1470_c16160	1722388	1723668	1	putative lambdoid prophage Qin defective integrase
2	1678006	1723798	45793		E1470_c16170	1723670	1723798	-1	hypothetical protein
3	2252703	2284891	32189	ogrK	E1470_c21380	2252703	2252921	-1	DNA-binding transcriptional regulator
3	2252703	2284891	32189		E1470_c21390	2253003	2254166	-1	phage late control protein D
3	2252703	2284891	32189		E1470_c21400	2254166	2254645	-1	tail assembly protein U
3	2252703	2284891	32189		E1470_c21410	2254660	2257107	-1	phage tail tape measure protein T
3	2252703	2284891	32189		E1470_c21420	2257252	2257527	-1	tail protein E (GpE)
3	2252703	2284891	32189		E1470_c21430	2257584	2258102	-1	major tail sheath protein FII
3	2252703	2284891	32189		E1470_c21440	2258115	2259305	-1	major tail sheath protein FI
3	2252703	2284891	32189		E1470_c21450	2259628	2260668	1	hypothetical protein
3	2252703	2284891	32189		E1470_c21460	2260832	2261359	-1	putative tail fiber assembly protein G
3	2252703	2284891	32189		E1470_c21470	2261363	2263492	-1	putative tail fiber protein H
3	2252703	2284891	32189		E1470_c21480	2263503	2264033	-1	phage tail protein I
3	2252703	2284891	32189		E1470_c21490	2264026	2264934	-1	baseplate assembly protein J
3	2252703	2284891	32189		E1470_c21500	2264939	2265286	-1	baseplate assembly protein W
3	2252703	2284891	32189		E1470_c21510	2265283	2265918	-1	baseplate assembly protein V
3	2252703	2284891	32189		E1470_c21520	2265996	2266751	-1	hypothetical protein
3	2252703	2284891	32189		E1470_c21530	2266748	2267206	-1	phage virion morphogenesis protein
3	2252703	2284891	32189		E1470_c21540	2267199	2267666	-1	phage tail completion protein R
3	2252703	2284891	32189		E1470_c21550	2267629	2267787	-1	phage lysis protein LysC
3	2252703	2284891	32189		E1470_c21560	2267774	2268199	-1	phage lysis regulatory protein, LysB family
3	2252703	2284891	32189		E1470_c21570	2268187	2268612	-1	phage lysis protein LysA
3	2252703	2284891	32189		E1470_c21580	2268627	2269124	-1	lysozyme
3	2252703	2284891	32189		E1470_c21590	2269124	2269405	-1	phage lysis holin Y
3	2252703	2284891	32189		E1470_c21600	2269409	2269612	-1	tail X family protein
3	2252703	2284891	32189		E1470_c21610	2269612	2270181	-1	capsid completion protein (GpL)
3	2252703	2284891	32189		E1470_c21620	2270221	2270964	-1	small terminase subunit M
3	2252703	2284891	32189		E1470_c21630	2270968	2272041	-1	major capsid protein
3	2252703	2284891	32189		E1470_c21640	2272100	2272954	-1	phage capsid scaffolding protein (GpO)
3	2252703	2284891	32189		E1470_c21650	2273128	2274900	1	terminase, ATPase subunit (GpP)
3	2252703	2284891	32189		E1470_c21660	2274900	2275919	1	putative phage portal protein Q
3	2252703	2284891	32189		E1470_c21670	2275996	2276466	-1	hypothetical protein
3	2252703	2284891	32189		E1470_c21680	2276459	2276728	-1	hypothetical protein
3	2252703	2284891	32189		E1470_c21690	2276735	2276995	-1	hypothetical protein
3	2252703	2284891	32189		E1470_c21700	2277042	2278880	-1	hypothetical protein
3	2252703	2284891	32189		E1470_c21710	2278867	2279034	-1	hypothetical protein
3	2252703	2284891	32189		E1470_c21720	2279034	2281319	-1	replication gene A protein (GpA)
3	2252703	2284891	32189		E1470_c21730	2281309	2281584	-1	hypothetical protein
3	2252703	2284891	32189		E1470_c21740	2281581	2281805	-1	transcriptional regulator, TraR/DksA family
3	2252703	2284891	32189		E1470_c21750	2281808	2282107	-1	hypothetical protein
3	2252703	2284891	32189		E1470_c21760	2282107	2282331	-1	hypothetical protein
3	2252703	2284891	32189		E1470_c21770	2282395	2282895	-1	phage protein B (GpB)
3	2252703	2284891	32189		E1470_c21780	2282892	2283062	-1	hypothetical protein
3	2252703	2284891	32189	cox	E1470_c21790	2283073	2283348	-1	regulatory protein
3	2252703	2284891	32189	gpC	E1470_c21800	2283463	2283762	1	immunity repressor (GpC)
3	2252703	2284891	32189		E1470_c21810	2283878	2284891	1	phage integrase
4	2565620	2588542	22923	intS	E1470_c24280	2565620	2566777	1	putative integrase
4	2565620	2588542	22923		E1470_c24290	2566971	2567558	1	hypothetical protein
4	2565620	2588542	22923		E1470_c24300	2567960	2568127	-1	hypothetical protein
4	2565620	2588542	22923		E1470_c24310	2568138	2569061	-1	hypothetical protein
4	2565620	2588542	22923	ymfQ	E1470_c24320	2569065	2569649	-1	tail-like protein
4	2565620	2588542	22923		E1470_c24330	2569640	2570698	-1	putative baseplate J-like phage protein
4	2565620	2588542	22923		E1470_c24340	2570685	2571110	-1	putative phage tail protein
4	2565620	2588542	22923		E1470_c24350	2571110	2571658	-1	putative baseplate assembly phage protein
4	2565620	2588542	22923		E1470_c24360	2571658	2572737	-1	putative phage tail protein
4	2565620	2588542	22923		E1470_c24370	2572734	2574062	-1	tail/DNA circulation protein
4	2565620	2588542	22923		E1470_c24380	2574123	2575958	-1	phage tail tape measure protein
4	2565620	2588542	22923		E1470_c24390	2576100	2576369	-1	hypothetical protein
4	2565620	2588542	22923	insO_4	E1470_c24400	2576531	2577349	-1	putative transposase insO for insertion sequence element IS911B
4	2565620	2588542	22923	insN_4	E1470_c24410	2577376	2577678	-1	putative transposase insN for insertion sequence element IS911
4	2565620	2588542	22923		E1470_c24420	2577891	2578259	1	ssDNA-binding protein
4	2565620	2588542	22923	kil_2	E1470_c24430	2578339	2578608	1	host killing protein from bacteriophage origin
4	2565620	2588542	22923		E1470_c24440	2578683	2578979	1	host-nuclease inhibitor protein Gam
4	2565620	2588542	22923		E1470_c24450	2578985	2579770	1	phage recombination protein Bet
4	2565620	2588542	22923		E1470_c24460	2579767	2580447	1	phage exonuclease
4	2565620	2588542	22923		E1470_c24470	2580444	2580626	1	hypothetical protein
4	2565620	2588542	22923		E1470_c24480	2580599	2580790	1	phage protein
4	2565620	2588542	22923		E1470_c24490	2580801	2581082	1	hypothetical protein
4	2565620	2588542	22923		E1470_c24500	2581613	2582215	-1	hypothetical protein
4	2565620	2588542	22923		E1470_c24510	2582458	2582802	1	hypothetical protein
4	2565620	2588542	22923	torI	E1470_c24520	2582927	2583127	1	response regulator inhibitor for tor operon
4	2565620	2588542	22923	cscB	E1470_c24530	2583657	2584904	-1	sucrose transport protein
4	2565620	2588542	22923	cscK	E1470_c24540	2584976	2585890	-1	fructokinase
4	2565620	2588542	22923	cscA	E1470_c24550	2586106	2587539	1	sucrose-6-phosphate hydrolase
4	2565620	2588542	22923	cscR	E1470_c24560	2587547	2588542	-1	sucrose operon repressor
5	2852773	2884745	31973	intA_1	E1470_c27050	2852773	2853960	1	integrase
5	2852773	2884745	31973		E1470_c27060	2853992	2855800	-1	putative helicase
5	2852773	2884745	31973	psu	E1470_c27070	2856119	2856691	-1	polarity suppression protein
5	2852773	2884745	31973		E1470_c27080	2856765	2857265	-1	phage transcriptional activator
5	2852773	2884745	31973		E1470_c27090	2857262	2857996	-1	glycoprotein 3
5	2852773	2884745	31973	alpA	E1470_c27100	2858549	2858815	1	DNA-binding transcriptional activator
5	2852773	2884745	31973		E1470_c27110	2858812	2859411	1	phage repressor protein
5	2852773	2884745	31973		E1470_c27120	2859404	2859691	1	helper derepression protein
5	2852773	2884745	31973		E1470_c27130	2859684	2860139	1	hypothetical protein
5	2852773	2884745	31973		E1470_c27140	2860275	2860595	1	hypothetical protein
5	2852773	2884745	31973		E1470_c27150	2860610	2862934	1	putative prophage DNA primase
5	2852773	2884745	31973	intA_2	E1470_c27160	2863607	2864836	1	integrase
5	2852773	2884745	31973		E1470_c27170	2865051	2866250	1	hypothetical protein
5	2852773	2884745	31973		E1470_c27180	2866247	2866693	1	hypothetical protein
5	2852773	2884745	31973		E1470_c27190	2866693	2868513	1	AYP/GTP-binding protein
5	2852773	2884745	31973		E1470_c27200	2868775	2869200	-1	hypothetical protein
5	2852773	2884745	31973	insO_5	E1470_c27210	2869352	2870170	-1	putative transposase insO for insertion sequence element IS911B
5	2852773	2884745	31973	insN_5	E1470_c27220	2870197	2870499	-1	putative transposase insN for insertion sequence element IS911
5	2852773	2884745	31973		E1470_c27230	2870556	2871662	-1	hypothetical protein
5	2852773	2884745	31973		E1470_c27240	2871731	2872366	-1	His-Xaa-Ser repeat protein HxsA
5	2852773	2884745	31973		E1470_c27250	2872363	2873475	-1	His-Xaa-Ser system radical SAM maturase HxsC
5	2852773	2884745	31973		E1470_c27260	2873468	2874856	-1	His-Xaa-Ser system radical SAM maturase HxsB
5	2852773	2884745	31973		E1470_c27270	2874856	2875134	-1	hypothetical protein
5	2852773	2884745	31973		E1470_c27280	2875885	2876379	1	hypothetical protein
5	2852773	2884745	31973		E1470_c27290	2876399	2876644	-1	hypothetical protein
5	2852773	2884745	31973		E1470_c27300	2876973	2878370	-1	putative adenylate/guanylate cyclase
5	2852773	2884745	31973		E1470_c27310	2878367	2879020	-1	hypothetical protein
5	2852773	2884745	31973		E1470_c27320	2879507	2879944	1	hypothetical protein
5	2852773	2884745	31973		E1470_c27330	2879913	2880227	1	relaxase/mobilization nuclease domain-containing protein
5	2852773	2884745	31973	insO_6	E1470_c27340	2880255	2880887	-1	putative transposase insO for insertion sequence element IS911B
5	2852773	2884745	31973	insN_6	E1470_c27350	2881100	2881402	-1	putative transposase insN for insertion sequence element IS911
5	2852773	2884745	31973		E1470_c27360	2881459	2881710	-1	hypothetical protein
5	2852773	2884745	31973		E1470_c27370	2882622	2883413	-1	hypothetical protein
5	2852773	2884745	31973		E1470_c27380	2883513	2883995	-1	hypothetical protein
