# Supplementary material for: No evidence for a bovine mastitis Escherichia coli pathotype
Source: BMC Genomics. 2017 May 8;18:359. doi: 10.1186/s12864-017-3739-x (PMC5422975; doi:10.1186/s12864-017-3739-x)
Supplement: Supplementary file 12 — This file contains the overview of the VF panel. Presence (‘1’) and absence (‘0’) of the virulence-associated genes in the 25 bovine-associated E. coli genomes is indicated in column “present_in_strain_panel”. Virulence-associated genes were collected from the Virulence Factors Database (VFDB) or from the primary literature (‘own’ in column “source”). (XLSX 55 kb) [file 12864_2017_3739_MOESM12_ESM.xlsx]

## Sheet: Sheet1
gene	locus tag	accession number (protein_id)	description	reference	source	class	present_in_strain_panel
aap	EC042_pAA055		dispersin	Escherichia coli O44:H18 042 plasmid pAA (EAEC)	VFDB R2	Adhesion_invasion	0
aatA	EC042_pAA008		dispersin secretion locus ABC transporter	Escherichia coli O44:H18 042 plasmid pAA (EAEC)	VFDB R2	Adhesion_invasion	0
aatB	EC042_pAA009		dispersin secretion locus ABC transporter	Escherichia coli O44:H18 042 plasmid pAA (EAEC)	VFDB R2	Adhesion_invasion	0
aatC	EC042_pAA010		dispersin secretion locus ABC transporter	Escherichia coli O44:H18 042 plasmid pAA (EAEC)	VFDB R2	Adhesion_invasion	0
aatD	EC042_pAA011		dispersin secretion locus ABC transporter	Escherichia coli O44:H18 042 plasmid pAA (EAEC)	VFDB R2	Adhesion_invasion	0
aatP	EC042_pAA007		dispersin secretion locus ABC transporter	Escherichia coli O44:H18 042 plasmid pAA (EAEC)	VFDB R2	Adhesion_invasion	0
bmaE	ECOBMAE	AAA23523	M-agglutinin subunit	Escherichia coli IH11165	own	Adhesion_invasion	0
csgG	Z1670		curli fibers	Escherichia coli O157:H7 EDL933 (EHEC)	VFDB R3	Adhesion_invasion	1
csgF	Z1671		curli fibers	Escherichia coli O157:H7 EDL933 (EHEC)	VFDB R3	Adhesion_invasion	1
csgE	Z1672		curli fibers	Escherichia coli O157:H7 EDL933 (EHEC)	VFDB R3	Adhesion_invasion	1
csgD	Z1673		curli fibers	Escherichia coli O157:H7 EDL933 (EHEC)	VFDB R3	Adhesion_invasion	1
csgB	Z1675		curli fibers	Escherichia coli O157:H7 EDL933 (EHEC)	VFDB R3	Adhesion_invasion	1
csgA	Z1676		curli fibers	Escherichia coli O157:H7 EDL933 (EHEC)	VFDB R3	Adhesion_invasion	1
csgC	Z1677		curli fibers	Escherichia coli O157:H7 EDL933 (EHEC)	VFDB R3	Adhesion_invasion	1
hra1	ECU07174	AAC13753	heat resistant agglutinin 1	Escherichia coli O9:H10:K99 (UPEC)	own	Adhesion_invasion	1
ibeB	ECOK1_0581		invasion of brain endothelial cells	Escherichia coli O18:K1:H7 IHE3034 (MNEC)	VFDB R2	Adhesion_invasion	1
ibeC	ECOK1_4427		invasion of brain endothelial cells	Escherichia coli O18:K1:H7 IHE3034 (MNEC)	VFDB R2	Adhesion_invasion	1
ibeA	ECOK1_4837		invasion of brain endothelial cells	Escherichia coli O18:K1:H7 IHE3034 (MNEC)	VFDB R2	Adhesion_invasion	1
iha	c3610		bifunctional enterobactin receptor/adhesin protein	Escherichia coli O6:K2:H1 CFT073 (UPEC)	VFDB R3	Adhesion_invasion	1
nlpI	ECS88_3547		lipoprotein NlpI	Escherichia coli O45:K1:H7 S88 (MNEC)	VFDB R3	Adhesion_invasion	1
ompA	Z1307		outer membrane protein A	Escherichia coli O157:H7 EDL933 (EHEC)	VFDB R3	Adhesion_invasion	1
paa	Z2053		porcine attaching-effacing associated protein	Escherichia coli O157:H7 EDL933 (EHEC)	VFDB R3	Adhesion_invasion	1
tcpC	c2398	NP_754290	TIR domain containing protein	Escherichia coli O6:K2:H1 CFT073 (UPEC)	own	Adhesion_invasion	0
tia	ETEC_3907		Tia/Hek, toxigenic invasion locus	Escherichia coli O78:K80:H11 H10407 (ETEC)	VFDB R3	Adhesion_invasion	1
toxB	L7095		putative cytotoxin	Escherichia coli O157:H7 EDL933 (EHEC)	VFDB R3	Adhesion_invasion	0
traJ		P13949	conjugal transfer protein TraJ	Escherichia coli	VFDB R1	Adhesion_invasion	1
aatA		ADJ53351	autotransporter adhesin (AIDA-I type)	Escherichia coli DE205	own	Autotransporter_T5SS	0
aidA		CAA46156	AIDA-I (AIDA-I type)	Escherichia coli O126:H27:K12 2787 (DAEC)	VFDB R3	Autotransporter_T5SS	1
cah	ECSP_1319		calcium-binding Antigen43 homologue (AIDA-I type)	Escherichia coli O157:H7 TW14359 (EHEC)	VFDB R3	Autotransporter_T5SS	1
eaaA	ECED1_2484	YP_002398404	serine protease autotransporter (SPATE)	Escherichia coli O81 ED1a (NPEC)	own	Autotransporter_T5SS	0
eatA	EcE24377A_E0051		secreted serine peptidase EatA (SPATE)	Escherichia coli O139:H28 E24377A (ETEC)	VFDB R3	Autotransporter_T5SS	0
ehaA	Z0402	NP_286049	beta-barrel outer membrane protein (SPATE, AIDA-I type)	Escherichia coli O157:H7 EDL933 (EHEC)	own	Autotransporter_T5SS	1
ehaB	Z0469	NP_286112	autotransporter (SPATE, AIDA-I type)	Escherichia coli O157:H7 EDL933 (EHEC)	own	Autotransporter_T5SS	1
ehaC	Z3487	NP_288807	adhesin, YafL	Escherichia coli O157:H7 EDL933 (EHEC)	own	Autotransporter_T5SS	1
ehaD	Z3948	NP_289202	ABC transporter ATP-binding protein, YpjA	Escherichia coli O157:H7 EDL933 (EHEC)	own	Autotransporter_T5SS	1
ehaG	Z5029	NP_290185	adhesin (trimeric autotransporter); positional ortholog to upaG	Escherichia coli O157:H7 EDL933 (EHEC)	own	Autotransporter_T5SS	1
ehaJ	E2348C_2704	YP_002330202	AidA autotransporter-like protein (AIDA-I type)	Escherichia coli O127:H6 E2348/69 (EPEC)	own	Autotransporter_T5SS	0
eibA	ECED1_1678	YP_002397649	immunoglobulin-binding protein from phage origin (trimeric autotransporter)	Escherichia coli O81 ED1a (NPEC)	own	Autotransporter_T5SS	0
eibC		AAF63035	immunoglobulin-binding protein EibC (trimeric autotransporter)	Escherichia coli ECOR-9	VFDB R3	Autotransporter_T5SS	0
eibD		AAF63040	immunoglobulin-binding protein EibD (trimeric autotransporter)	Escherichia coli ECOR-9	VFDB R3	Autotransporter_T5SS	0
eibE		AAF63045	immunoglobulin-binding protein EibE (trimeric autotransporter)	Escherichia coli ECOR-9	VFDB R3	Autotransporter_T5SS	0
eibF		AAL31493	immunoglobulin-binding protein EibF (trimeric autotransporter)	Escherichia coli ECOR-2	VFDB R3	Autotransporter_T5SS	0
eibG		ADJ17717	immunoglobulin binding protein (trimeric autotransporter)	Escherichia coli 393/98	VFDB R3	Autotransporter_T5SS	0
epeA		AAL18821	autotransporter protease (SPATE)	Escherichia coli O113:H21 EH41 plasmid pO113 (STEC)	VFDB R3	Autotransporter_T5SS	0
espC	E2348C_2915		extracellular serine protease EspC (SPATE)	Escherichia coli O127:H6 E2348/69 (EPEC)	VFDB R3	Autotransporter_T5SS	0
espI		CAC39286	secreted autotransporter serine protease (SPATE)	Escherichia coli O91:H- 4797/97 (STEC)	VFDB R3	Autotransporter_T5SS	1
espP	L7020		putative exoprotein-precursor (SPATE)	Escherichia coli O157:H7 EDL933 (EHEC)	VFDB R3	Autotransporter_T5SS	1
etpA	ETEC_p948_0110		two-partner secreted adhesin	Escherichia coli O78:K80:H11 H10407 (ETEC)	VFDB R3	Autotransporter_T5SS	0
etpB	ETEC_p948_0120		two-partner secreted adhesin	Escherichia coli O78:K80:H11 H10407 (ETEC)	VFDB R3	Autotransporter_T5SS	0
flu_1	EC1303_c08880	AJF55638	antigen 43 (Ag43) (AIDA-I type)	Escherichia coli O70:H32 1303 (MPEC)	own	Autotransporter_T5SS	1
flu_2	EC1303_c11130	AJF55855	antigen 43 (Ag43) (AIDA-I type)	Escherichia coli O70:H32 1303 (MPEC)	own	Autotransporter_T5SS	1
icsA	SDY_P214	YP_406215	autotransporter, VirG	Shigella dysenteriae Sd197 plasmid pSD1_197 (Shigella)	own	Autotransporter_T5SS	0
pet	EC55989_4682		serine protease Pet precursor (plasmid-encoded toxin Pet) (SPATE)	Escherichia coli O128:H2 55989 (EAEC)	VFDB R3	Autotransporter_T5SS	0
pic	EC55989_3279		serine protease Pic precursor (SPATE)	Escherichia coli O128:H2 55989 (EAEC)	VFDB R3	Autotransporter_T5SS	0
saa		AAL26283	STEC autoagglutinating adhesin	Escherichia coli 98NK2 plasmid pO113 (STEC)	own	Autotransporter_T5SS	0
sat	c3619		secreted autotransporter toxin (SPATE)	Escherichia coli O6:K2:H1 CFT073 (UPEC)	VFDB R3	Autotransporter_T5SS	0
sepA	ECOK1_0270	YP_006099515	hemoglobin-binding protease Hbp (SPATE)	Escherichia coli O18:K1:H7 IHE3034 (MNEC)	own	Autotransporter_T5SS	1
tibA		AAD41751	adhesin/invasin tibA precursor (Glycoprotein tibA) (AIDA-I type)	Escherichia coli O78:K80:H11 H10407 (ETEC)	VFDB R3	Autotransporter_T5SS	1
tsh	APECO1_O1CoBM73		temperature-sensitive hemagglutinin (SPATE)	Escherichia coli O1:K1:H7 APEC O1 plasmid pAPEC-O1-ColBM (APEC)	VFDB R3	Autotransporter_T5SS	0
upaB	ECP_0379	YP_668312	autotransporter	Escherichia coli O6:K15:H31 536 (UPEC)	own	Autotransporter_T5SS	1
upaC	ECP_0433	YP_668363	autotransporter/pertactin	Escherichia coli O6:K15:H31 536 (UPEC)	own	Autotransporter_T5SS	1
upaG	c4424	NP_756286	adhesin (trimeric autotransporter)	Escherichia coli O6:K2:H1 CFT073 (UPEC)	own	Autotransporter_T5SS	0
upaH	ECP_1410	YP_669320	autotransporter/adhesin (AIDA-I type)	Escherichia coli O6:K15:H31 536 (UPEC)	own	Autotransporter_T5SS	0
upaI	ECP_2276	YP_670171	adhesin	Escherichia coli O6:K15:H31 536 (UPEC)	own	Autotransporter_T5SS	1
upaJ	ECP_3703	YP_671576	hemagglutinin/invasin	Escherichia coli O6:K15:H31 536 (UPEC)	own	Autotransporter_T5SS	0
vat	c0393	NP_752330	vacuolating autotransporter toxin, hemoglobin protease (SPATE)	Escherichia coli O6:K2:H1 CFT073 (UPEC)	own	Autotransporter_T5SS	0
aafD		AAD26595	aggregative adherence fimbriae AAF/II (Afa/Dr/AAF family)	Escherichia coli O44:H18 042 (EAEC)	VFDB R3	CU_fimbriae	0
aafA		AAB82330	aggregative adherence fimbriae AAF/II (Afa/Dr/AAF family)	Escherichia coli O44:H18 042 (EAEC)	VFDB R3	CU_fimbriae	0
aafB		AAD27809	aggregative adherence fimbriae AAF/II (Afa/Dr/AAF family)	Escherichia coli O44:H18 042 (EAEC)	VFDB R3	CU_fimbriae	0
aafC		AAD27810	aggregative adherence fimbriae AAF/II (Afa/Dr/AAF family)	Escherichia coli O44:H18 042 (EAEC)	VFDB R3	CU_fimbriae	0
afaA		CAW30797	afimbrial adhesin AFA-I (Afa/Dr/AAF family)	Escherichia coli O25b:H4 FV9863 (UPEC)	VFDB R3	CU_fimbriae	0
afaB-I		CAW30798	afimbrial adhesin AFA-I (Afa/Dr/AAF family)	Escherichia coli O25b:H4 FV9863 (UPEC)	VFDB R3	CU_fimbriae	0
afaC-I		CAW30799	afimbrial adhesin AFA-I (Afa/Dr/AAF family)	Escherichia coli O25b:H4 FV9863 (UPEC)	VFDB R3	CU_fimbriae	0
afaD		CAW30800	afimbrial adhesin AFA-I (Afa/Dr/AAF family)	Escherichia coli O25b:H4 FV9863 (UPEC)	VFDB R3	CU_fimbriae	0
afaE-I		CAW30801	afimbrial adhesin AFA-I (Afa/Dr/AAF family)	Escherichia coli O25b:H4 FV9863 (UPEC)	VFDB R3	CU_fimbriae	0
afaF		AAK16195	afimbrial adhesin AFA-VIII (Afa/Dr/AAF family)	Escherichia coli 239 KH 89	VFDB R3	CU_fimbriae	1
afaA		AAK16196	afimbrial adhesin AFA-VIII (Afa/Dr/AAF family)	Escherichia coli 239 KH 89	VFDB R3	CU_fimbriae	1
afaB		AAK16197	afimbrial adhesin AFA-VIII (Afa/Dr/AAF family)	Escherichia coli 239 KH 89	VFDB R3	CU_fimbriae	1
afaC-VIII		AAD44022	afimbrial adhesin AFA-VIII (Afa/Dr/AAF family)	Escherichia coli 239 KH 89	VFDB R3	CU_fimbriae	1
afaD		AAD44023	afimbrial adhesin AFA-VIII (Afa/Dr/AAF family)	Escherichia coli 239 KH 89	VFDB R3	CU_fimbriae	1
afaE-VIII		AAD44024	afimbrial adhesin AFA-VIII (Afa/Dr/AAF family)	Escherichia coli 239 KH 89	VFDB R3	CU_fimbriae	1
afaC-VII		AAD44025	afimbrial adhesin AFA-VII (Afa/Dr/AAF family)	Escherichia coli 239 KH 89	VFDB R3	CU_fimbriae	0
afaD		AAD44026	afimbrial adhesin AFA-VII (Afa/Dr/AAF family)	Escherichia coli 239 KH 89	VFDB R3	CU_fimbriae	0
afaG		AAD44027	afimbrial adhesin AFA-VII (Afa/Dr/AAF family)	Escherichia coli 239 KH 89	VFDB R3	CU_fimbriae	0
afaE-VII		AAD44028	afimbrial adhesin AFA-VII (Afa/Dr/AAF family)	Escherichia coli 239 KH 89	VFDB R3	CU_fimbriae	0
afaE-II		CAA59767	afimbrial adhesin AFA-II (Afa/Dr/AAF family)	Escherichia coli A22	VFDB R3	CU_fimbriae	0
afaF		CAA54112	afimbrial adhesin AFA-III (Afa/Dr/AAF family)	Escherichia coli A30	VFDB R3	CU_fimbriae	0
afaA		CAA54113	afimbrial adhesin AFA-III (Afa/Dr/AAF family)	Escherichia coli A30	VFDB R3	CU_fimbriae	0
afaB-III		CAA54115	afimbrial adhesin AFA-III (Afa/Dr/AAF family)	Escherichia coli A30	VFDB R3	CU_fimbriae	0
afaC-III		CAA54117	afimbrial adhesin AFA-III (Afa/Dr/AAF family)	Escherichia coli A30	VFDB R3	CU_fimbriae	0
afaD		CAA54118	afimbrial adhesin AFA-III (Afa/Dr/AAF family)	Escherichia coli A30	VFDB R3	CU_fimbriae	0
afaE-III		CAA54121	afimbrial adhesin AFA-III (Afa/Dr/AAF family)	Escherichia coli A30	VFDB R3	CU_fimbriae	0
afaE-V		CAA62863	afimbrial adhesin AFA-V (Afa/Dr/AAF family)	Escherichia coli AL 851	VFDB R3	CU_fimbriae	0
agg3D		AAM88295	aggregative adherence fimbriae AAF/III (Afa/Dr/AAF family)	Escherichia coli O128:H2 55989 (EAEC)	VFDB R3	CU_fimbriae	0
agg3C		AAM88296	aggregative adherence fimbriae AAF/III (Afa/Dr/AAF family)	Escherichia coli O128:H2 55989 (EAEC)	VFDB R3	CU_fimbriae	0
agg3B		AAM88297	aggregative adherence fimbriae AAF/III (Afa/Dr/AAF family)	Escherichia coli O128:H2 55989 (EAEC)	VFDB R3	CU_fimbriae	0
agg3A		AAM88298	aggregative adherence fimbriae AAF/III (Afa/Dr/AAF family)	Escherichia coli O128:H2 55989 (EAEC)	VFDB R3	CU_fimbriae	0
aggD		AAA57451	aggregative adherence fimbriae AAF/I (Afa/Dr/AAF family)	Escherichia coli 17-2 (EAEC)	VFDB R3	CU_fimbriae	0
aggC		AAA57452	aggregative adherence fimbriae AAF/I (Afa/Dr/AAF family)	Escherichia coli 17-2 (EAEC)	VFDB R3	CU_fimbriae	0
aggB		AAA57453	aggregative adherence fimbriae AAF/I (Afa/Dr/AAF family)	Escherichia coli 17-2 (EAEC)	VFDB R3	CU_fimbriae	0
aggA		AAA57454	aggregative adherence fimbriae AAF/I (Afa/Dr/AAF family)	Escherichia coli 17-2 (EAEC)	VFDB R3	CU_fimbriae	0
aufA	ECS88_3825	YP_002393405	fimbrial adhesin	Escherichia coli O45:K1:H7 S88 (MNEC)	own	CU_fimbriae	1
aufB	ECS88_3824	YP_002393404	fimbrial adhesin	Escherichia coli O45:K1:H7 S88 (MNEC)	own	CU_fimbriae	1
aufC	ECS88_3823	YP_002393403	fimbrial adhesin	Escherichia coli O45:K1:H7 S88 (MNEC)	own	CU_fimbriae	1
aufD	ECS88_3822	YP_002393402	fimbrial adhesin	Escherichia coli O45:K1:H7 S88 (MNEC)	own	CU_fimbriae	1
aufE	ECS88_3821	YP_002393401	fimbrial adhesin	Escherichia coli O45:K1:H7 S88 (MNEC)	own	CU_fimbriae	1
aufF	ECS88_3820	YP_002393400	fimbrial adhesin	Escherichia coli O45:K1:H7 S88 (MNEC)	own	CU_fimbriae	1
aufG	ECS88_3819	YP_002393399	fimbrial adhesin	Escherichia coli O45:K1:H7 S88 (MNEC)	own	CU_fimbriae	1
cfaA		AAC41414	colonization factor antigen I fimbriae (CFA/I)	Escherichia coli E7473 (ETEC)	own	CU_fimbriae	0
cfaB		AAC41415	colonization factor antigen I fimbriae (CFA/I)	Escherichia coli E7473 (ETEC)	own	CU_fimbriae	0
cfaC		AAC41416	colonization factor antigen I fimbriae (CFA/I)	Escherichia coli E7473 (ETEC)	own	CU_fimbriae	0
cfaE		AAC41417	colonization factor antigen I fimbriae (CFA/I)	Escherichia coli E7473 (ETEC)	own	CU_fimbriae	0
cfaD'		AAC41418	colonization factor antigen I fimbriae (CFA/I)	Escherichia coli E7473 (ETEC)	own	CU_fimbriae	0
clpB		AAB39315	CS31A capsule-like antigen (K88 family adhesin)	Escherichia coli	VFDB R3	CU_fimbriae	1
clpC		AAB39316	CS31A capsule-like antigen (K88 family adhesin)	Escherichia coli	VFDB R3	CU_fimbriae	1
clpD		AAB39317	CS31A capsule-like antigen (K88 family adhesin)	Escherichia coli	VFDB R3	CU_fimbriae	1
clpE		AAA23598	CS31A capsule-like antigen (K88 family adhesin)	Escherichia coli	VFDB R3	CU_fimbriae	1
clpF		AAA23584	CS31A capsule-like antigen (K88 family adhesin)	Escherichia coli	VFDB R3	CU_fimbriae	1
clpG		AAA23585	CS31A capsule-like antigen (K88 family adhesin)	Escherichia coli	VFDB R3	CU_fimbriae	1
clpH		AAA23780	CS31A capsule-like antigen (K88 family adhesin)	Escherichia coli	VFDB R3	CU_fimbriae	1
clpL		AAA23586	CS31A capsule-like antigen (K88 family adhesin)	Escherichia coli	VFDB R3	CU_fimbriae	1
cooB		AAT07440	coli surface antigen CS1, CS1 pilin	Escherichia coli (ETEC)	VFDB R3	CU_fimbriae	0
cooA		AAT07441	coli surface antigen CS1, CS1 pilin	Escherichia coli (ETEC)	VFDB R3	CU_fimbriae	0
cooC		AAT07442	coli surface antigen CS1, CS1 pilin	Escherichia coli (ETEC)	VFDB R3	CU_fimbriae	0
cooD		AAT07443	coli surface antigen CS1, CS1 pilin	Escherichia coli (ETEC)	VFDB R3	CU_fimbriae	0
cotB		CAA87760	coli surface antigen CS2	Escherichia coli C91f-6	VFDB R3	CU_fimbriae	0
cotA		CAA87761	coli surface antigen CS2	Escherichia coli C91f-6	VFDB R3	CU_fimbriae	0
cotC		CAA87762	coli surface antigen CS2	Escherichia coli C91f-6	VFDB R3	CU_fimbriae	0
cotD		CAA87763	coli surface antigen CS2	Escherichia coli C91f-6	VFDB R3	CU_fimbriae	0
cs3-1		CAA34815	coli surface antigen CS3, CS3 fimbriae	Escherichia coli PB176	VFDB R3	CU_fimbriae	0
cs3-2		CAA34816	coli surface antigen CS3, CS3 fimbriae	Escherichia coli PB176	VFDB R3	CU_fimbriae	0
cs3-3		CAA34820	coli surface antigen CS3, CS3 fimbriae	Escherichia coli PB176	VFDB R3	CU_fimbriae	0
csaA		AAK97134	coli surface antigen CS4	Escherichia coli O25:H42 E11881A (ETEC)	VFDB R3	CU_fimbriae	0
csaB		AAK97135	coli surface antigen CS4	Escherichia coli O25:H42 E11881A (ETEC)	VFDB R3	CU_fimbriae	0
csaC		AAK97136	coli surface antigen CS4	Escherichia coli O25:H42 E11881A (ETEC)	VFDB R3	CU_fimbriae	0
csaE		AAK97137	coli surface antigen CS4	Escherichia coli O25:H42 E11881A (ETEC)	VFDB R3	CU_fimbriae	0
csbB		AAS89776	coli surface antigen CS17	Escherichia coli O8:H9 WS6788A (ETEC)	VFDB R3	CU_fimbriae	0
csbA		AAS89777	coli surface antigen CS17	Escherichia coli O8:H9 WS6788A (ETEC)	VFDB R3	CU_fimbriae	0
csbC		AAS89778	coli surface antigen CS17	Escherichia coli O8:H9 WS6788A (ETEC)	VFDB R3	CU_fimbriae	0
csbD		AAS89779	coli surface antigen CS17	Escherichia coli O8:H9 WS6788A (ETEC)	VFDB R3	CU_fimbriae	0
csdB		AAQ19774	coli surface antigen CS19	Escherichia coli O114:H- WS0115A (ETEC)	VFDB R3	CU_fimbriae	0
csdA		AAQ19775	coli surface antigen CS19	Escherichia coli O114:H- WS0115A (ETEC)	VFDB R3	CU_fimbriae	0
csdC		AAQ19776	coli surface antigen CS19	Escherichia coli O114:H- WS0115A (ETEC)	VFDB R3	CU_fimbriae	0
csdD		AAQ19777	coli surface antigen CS19	Escherichia coli O114:H- WS0115A (ETEC)	VFDB R3	CU_fimbriae	0
cseA		AAD30557	coli surface antigen CS22	Escherichia coli ARG-3	VFDB R3	CU_fimbriae	0
csfA		CAA11820	coli surface antigen CS5	Escherichia coli	VFDB R3	CU_fimbriae	0
csfB		CAA11821	coli surface antigen CS5	Escherichia coli	VFDB R3	CU_fimbriae	0
csfC		CAA11822	coli surface antigen CS5	Escherichia coli	VFDB R3	CU_fimbriae	0
csfE		CAA11823	coli surface antigen CS5	Escherichia coli	VFDB R3	CU_fimbriae	0
csfF		CAB40218	coli surface antigen CS5	Escherichia coli	VFDB R3	CU_fimbriae	0
csfD		CAA11825	coli surface antigen CS5	Escherichia coli	VFDB R3	CU_fimbriae	0
cshA		CAA50785	coli surface antigen CS13 (PCFO9) (K88 family adhesin)	Escherichia coli PE	VFDB R3	CU_fimbriae	0
cshB		CAA50786	coli surface antigen CS13 (PCFO9) (K88 family adhesin)	Escherichia coli PE	VFDB R3	CU_fimbriae	0
cshC		CAA50787	coli surface antigen CS13 (PCFO9) (K88 family adhesin)	Escherichia coli PE	VFDB R3	CU_fimbriae	0
cshD		CAA50788	coli surface antigen CS13 (PCFO9) (K88 family adhesin)	Escherichia coli PE	VFDB R3	CU_fimbriae	0
cshE		CAA50789	coli surface antigen CS13 (PCFO9) (K88 family adhesin)	Escherichia coli PE	VFDB R3	CU_fimbriae	0
cshF		CAA50790	coli surface antigen CS13 (PCFO9) (K88 family adhesin)	Escherichia coli PE	VFDB R3	CU_fimbriae	0
cshG		CAA50791	coli surface antigen CS13 (PCFO9) (K88 family adhesin)	Escherichia coli PE	VFDB R3	CU_fimbriae	0
csnA		AAL31637	coli surface antigen CS20	Escherichia coli H721A	VFDB R3	CU_fimbriae	0
cssD	EcB7A_2076		coli surface antigen CS6	Escherichia coli O148:H28 B7A (ETEC)	VFDB R3	CU_fimbriae	0
cssC	EcB7A_2077		coli surface antigen CS6	Escherichia coli O148:H28 B7A (ETEC)	VFDB R3	CU_fimbriae	0
cssB	EcB7A_2078		coli surface antigen CS6	Escherichia coli O148:H28 B7A (ETEC)	VFDB R3	CU_fimbriae	0
cssA	EcB7A_2079		coli surface antigen CS6	Escherichia coli O148:H28 B7A (ETEC)	VFDB R3	CU_fimbriae	0
csuB		AAQ20104	coli surface antigen CS14 (PFCO166)	Escherichia coli O78:H18 WS3294A (APEC)	VFDB R3	CU_fimbriae	0
csuA1		AAQ20105	coli surface antigen CS14 (PFCO166)	Escherichia coli O78:H18 WS3294A (APEC)	VFDB R3	CU_fimbriae	0
csuA2		AAQ20106	coli surface antigen CS14 (PFCO166)	Escherichia coli O78:H18 WS3294A (APEC)	VFDB R3	CU_fimbriae	0
csuC		AAQ20107	coli surface antigen CS14 (PFCO166)	Escherichia coli O78:H18 WS3294A (APEC)	VFDB R3	CU_fimbriae	0
csuD		AAQ20108	coli surface antigen CS14 (PFCO166)	Escherichia coli O78:H18 WS3294A (APEC)	VFDB R3	CU_fimbriae	0
cswA		AAK09047	coli surface antigen CS12 (PCFO159)	Escherichia coli O159:H4 350C1	VFDB R3	CU_fimbriae	0
cswB		AAK09048	coli surface antigen CS12 (PCFO159)	Escherichia coli O159:H4 350C1	VFDB R3	CU_fimbriae	0
cswC		AAK09049	coli surface antigen CS12 (PCFO159)	Escherichia coli O159:H4 350C1	VFDB R3	CU_fimbriae	0
cswD		AAK09050	coli surface antigen CS12 (PCFO159)	Escherichia coli O159:H4 350C1	VFDB R3	CU_fimbriae	0
cswE		AAK09051	coli surface antigen CS12 (PCFO159)	Escherichia coli O159:H4 350C1	VFDB R3	CU_fimbriae	0
cswF		AAK09052	coli surface antigen CS12 (PCFO159)	Escherichia coli O159:H4 350C1	VFDB R3	CU_fimbriae	0
cswG		AAK09053	coli surface antigen CS12 (PCFO159)	Escherichia coli O159:H4 350C1	VFDB R3	CU_fimbriae	0
daaC		ABU51870	F1845 fimbrial adhesin (Afa/Dr/AAF family)	Escherichia coli C1845	VFDB R3	CU_fimbriae	0
daaF		AAA23662	F1845 fimbrial adhesin (Afa/Dr/AAF family)	Escherichia coli C1845	VFDB R3	CU_fimbriae	0
daaA		AAA23663	F1845 fimbrial adhesin (Afa/Dr/AAF family)	Escherichia coli C1845	VFDB R3	CU_fimbriae	0
daaE		AAA23661	F1845 fimbrial adhesin (Afa/Dr/AAF family)	Escherichia coli C1845	VFDB R3	CU_fimbriae	0
daaD		AAG10405	F1845 fimbrial adhesin (Afa/Dr/AAF family)	Escherichia coli C1845	VFDB R3	CU_fimbriae	0
dra2E	ECU95163	AAB65153	Dr-II (Afa/Dr/AAF family)	Escherichia coli EC7372 (UPEC)	own	CU_fimbriae	0
draA		AAK16475	Dr haemagglutinin flexible fimbriae (Afa/Dr/AAF family)	Escherichia coli O75:K5:H- IH11128	VFDB R3	CU_fimbriae	0
draB		AAK16476	Dr haemagglutinin flexible fimbriae (Afa/Dr/AAF family)	Escherichia coli O75:K5:H- IH11128	VFDB R3	CU_fimbriae	0
draC		AAK16477	Dr haemagglutinin flexible fimbriae (Afa/Dr/AAF family)	Escherichia coli O75:K5:H- IH11128	VFDB R3	CU_fimbriae	0
draD		AAK16478	Dr haemagglutinin flexible fimbriae (Afa/Dr/AAF family)	Escherichia coli O75:K5:H- IH11128	VFDB R3	CU_fimbriae	0
draP		AAK16479	Dr haemagglutinin flexible fimbriae (Afa/Dr/AAF family)	Escherichia coli O75:K5:H- IH11128	VFDB R3	CU_fimbriae	0
draE		AAK16480	Dr haemagglutinin flexible fimbriae (Afa/Dr/AAF family)	Escherichia coli O75:K5:H- IH11128	VFDB R3	CU_fimbriae	0
eafA	ECW_m3364	YP_006125972	alpha-type fimbriae	Escherichia coli O6:K-:H49 W ATCC9637 (NPEC)	own	CU_fimbriae	1
eafB	ECW_m3363	YP_006125971	alpha-type fimbriae	Escherichia coli O6:K-:H49 W ATCC9637 (NPEC)	own	CU_fimbriae	1
eafC	ECW_m3362	YP_006125970	alpha-type fimbriae	Escherichia coli O6:K-:H49 W ATCC9637 (NPEC)	own	CU_fimbriae	1
eafD	ECW_m3361	YP_006125969	alpha-type fimbriae	Escherichia coli O6:K-:H49 W ATCC9637 (NPEC)	own	CU_fimbriae	1
ecpE	Z0356		E. coli common pilus (ECP), mat fimbriae (meningitis-associated and temperature regulated fimbriae); yagV	Escherichia coli O157:H7 EDL933 (EHEC)	VFDB R3	CU_fimbriae	1
ecpD	Z0357		E. coli common pilus (ECP), mat fimbriae (meningitis-associated and temperature regulated fimbriae); yagW	Escherichia coli O157:H7 EDL933 (EHEC)	VFDB R3	CU_fimbriae	1
ecpC	Z0358		E. coli common pilus (ECP), mat fimbriae (meningitis-associated and temperature regulated fimbriae); yagX	Escherichia coli O157:H7 EDL933 (EHEC)	VFDB R3	CU_fimbriae	1
ecpB	Z0359		E. coli common pilus (ECP), mat fimbriae (meningitis-associated and temperature regulated fimbriae); yagY	Escherichia coli O157:H7 EDL933 (EHEC)	VFDB R3	CU_fimbriae	1
ecpA	Z0360		E. coli common pilus (ECP), mat fimbriae (meningitis-associated and temperature regulated fimbriae); yagZ	Escherichia coli O157:H7 EDL933 (EHEC)	VFDB R3	CU_fimbriae	1
ecpR	Z0361		E. coli common pilus (ECP), mat fimbriae (meningitis-associated and temperature regulated fimbriae); ykgK	Escherichia coli O157:H7 EDL933 (EHEC)	VFDB R3	CU_fimbriae	1
ycbQ	Z1286		E. coli YcbQ laminin-binding fimbriae (ELF); elfA	Escherichia coli O157:H7 EDL933 (EHEC)	VFDB R3	CU_fimbriae	1
ycbR	Z1287		E. coli YcbQ laminin-binding fimbriae (ELF); elfD	Escherichia coli O157:H7 EDL933 (EHEC)	VFDB R3	CU_fimbriae	1
ycbS	Z1288m		E. coli YcbQ laminin-binding fimbriae (ELF); elfC	Escherichia coli O157:H7 EDL933 (EHEC)	VFDB R3	CU_fimbriae	1
ycbT	Z1290		E. coli YcbQ laminin-binding fimbriae (ELF); elfG	Escherichia coli O157:H7 EDL933 (EHEC)	VFDB R3	CU_fimbriae	1
ycbU	Z1291		E. coli YcbQ laminin-binding fimbriae (ELF)	Escherichia coli O157:H7 EDL933 (EHEC)	VFDB R3	CU_fimbriae	1
ycbV	Z1292		E. coli YcbQ laminin-binding fimbriae (ELF)	Escherichia coli O157:H7 EDL933 (EHEC)	VFDB R3	CU_fimbriae	1
ycbF	Z1293m		E. coli YcbQ laminin-binding fimbriae (ELF)	Escherichia coli O157:H7 EDL933 (EHEC)	VFDB R3	CU_fimbriae	1
f17d-A		AAA92618	F17 pili	Escherichia coli 111KH86 (ETEC)	VFDB R3	CU_fimbriae	0
f17d-D		AAA92619	F17 pili	Escherichia coli 111KH86 (ETEC)	VFDB R3	CU_fimbriae	0
f17d-C		AAA92620	F17 pili	Escherichia coli 111KH86 (ETEC)	VFDB R3	CU_fimbriae	1
f17d-G		AAA92621	F17 pili	Escherichia coli 111KH86 (ETEC)	VFDB R3	CU_fimbriae	1
faeD	ECSE_P3-0031		K88 pili/F4 fimbriae (K88 family adhesin)	Escherichia coli O152:H28 SE11 (NPEC)	VFDB R3	CU_fimbriae	0
faeE	ECSE_P3-0032		K88 pili/F4 fimbriae (K88 family adhesin)	Escherichia coli O152:H28 SE11 (NPEC)	VFDB R3	CU_fimbriae	0
faeF	ECSE_P3-0033		K88 pili/F4 fimbriae (K88 family adhesin)	Escherichia coli O152:H28 SE11 (NPEC)	VFDB R3	CU_fimbriae	0
faeG	ECSE_P3-0034		K88 pili/F4 fimbriae (K88 family adhesin)	Escherichia coli O152:H28 SE11 (NPEC)	VFDB R3	CU_fimbriae	0
faeH	ECSE_P3-0035		K88 pili/F4 fimbriae (K88 family adhesin)	Escherichia coli O152:H28 SE11 (NPEC)	VFDB R3	CU_fimbriae	0
faeI	ECSE_P3-0036		K88 pili/F4 fimbriae (K88 family adhesin)	Escherichia coli O152:H28 SE11 (NPEC)	VFDB R3	CU_fimbriae	0
faeJ	ECSE_P3-0037		K88 pili/F4 fimbriae (K88 family adhesin)	Escherichia coli O152:H28 SE11 (NPEC)	VFDB R3	CU_fimbriae	1
faeC		AAL47165	K88 pili/F4 fimbriae (K88 family adhesin)	Escherichia coli	VFDB R3	CU_fimbriae	0
fanH	EcSMS35_3922		K99 pili/F5 fimbriae	Escherichia coli O19:H34 SMS-3-5 (environmental)	VFDB R3	CU_fimbriae	1
fanG	EcSMS35_3923		K99 pili/F5 fimbriae	Escherichia coli O19:H34 SMS-3-5 (environmental)	VFDB R3	CU_fimbriae	1
fanF	EcSMS35_3924		K99 pili/F5 fimbriae	Escherichia coli O19:H34 SMS-3-5 (environmental)	VFDB R3	CU_fimbriae	1
fanE	EcSMS35_3925		K99 pili/F5 fimbriae	Escherichia coli O19:H34 SMS-3-5 (environmental)	VFDB R3	CU_fimbriae	1
fanD	EcSMS35_3926		K99 pili/F5 fimbriae	Escherichia coli O19:H34 SMS-3-5 (environmental)	VFDB R3	CU_fimbriae	1
fanC	EcSMS35_3927		K99 pili/F5 fimbriae	Escherichia coli O19:H34 SMS-3-5 (environmental)	VFDB R3	CU_fimbriae	0
fimB	UTI89_C5009		Type 1 fimbriae	Escherichia coli O18:K1:H7 UTI89 (UPEC)	VFDB R3	CU_fimbriae	1
fimE	UTI89_C5010		Type 1 fimbriae	Escherichia coli O18:K1:H7 UTI89 (UPEC)	VFDB R3	CU_fimbriae	1
fimA	UTI89_C5011		Type 1 fimbriae	Escherichia coli O18:K1:H7 UTI89 (UPEC)	VFDB R3	CU_fimbriae	1
fimI	UTI89_C5012		Type 1 fimbriae	Escherichia coli O18:K1:H7 UTI89 (UPEC)	VFDB R3	CU_fimbriae	1
fimC	UTI89_C5013		Type 1 fimbriae	Escherichia coli O18:K1:H7 UTI89 (UPEC)	VFDB R3	CU_fimbriae	1
fimD	UTI89_C5014		Type 1 fimbriae	Escherichia coli O18:K1:H7 UTI89 (UPEC)	VFDB R3	CU_fimbriae	1
fimF	UTI89_C5015		Type 1 fimbriae	Escherichia coli O18:K1:H7 UTI89 (UPEC)	VFDB R3	CU_fimbriae	1
fimG	UTI89_C5016		Type 1 fimbriae	Escherichia coli O18:K1:H7 UTI89 (UPEC)	VFDB R3	CU_fimbriae	1
fimH	UTI89_C5017		Type 1 fimbriae	Escherichia coli O18:K1:H7 UTI89 (UPEC)	VFDB R3	CU_fimbriae	1
focI-2	c1237		F1C pili	Escherichia coli O6:K2:H1 CFT073 (UPEC)	VFDB R3	CU_fimbriae	0
focB	c1238		F1C pili	Escherichia coli O6:K2:H1 CFT073 (UPEC)	VFDB R3	CU_fimbriae	0
focA	c1239		F1C pili	Escherichia coli O6:K2:H1 CFT073 (UPEC)	VFDB R3	CU_fimbriae	0
focI	c1240		F1C pili	Escherichia coli O6:K2:H1 CFT073 (UPEC)	VFDB R3	CU_fimbriae	0
focC	c1241		F1C pili	Escherichia coli O6:K2:H1 CFT073 (UPEC)	VFDB R3	CU_fimbriae	0
focD	c1242		F1C pili	Escherichia coli O6:K2:H1 CFT073 (UPEC)	VFDB R3	CU_fimbriae	0
focF	c1243		F1C pili	Escherichia coli O6:K2:H1 CFT073 (UPEC)	VFDB R3	CU_fimbriae	0
focG	c1244		F1C pili	Escherichia coli O6:K2:H1 CFT073 (UPEC)	VFDB R3	CU_fimbriae	0
focH	c1245		F1C pili	Escherichia coli O6:K2:H1 CFT073 (UPEC)	VFDB R3	CU_fimbriae	0
focY	c1246		F1C pili	Escherichia coli O6:K2:H1 CFT073 (UPEC)	VFDB R3	CU_fimbriae	0
focX	c1247		F1C pili	Escherichia coli O6:K2:H1 CFT073 (UPEC)	VFDB R3	CU_fimbriae	1
fotS		AAO73844	coli surface antigen CS18 (PCFO20)	Escherichia coli O20:K27:H- ARG-2	VFDB R3	CU_fimbriae	0
fotT		AAO73845	coli surface antigen CS18 (PCFO20)	Escherichia coli O20:K27:H- ARG-2	VFDB R3	CU_fimbriae	0
fotA		AAO73846	coli surface antigen CS18 (PCFO20)	Escherichia coli O20:K27:H- ARG-2	VFDB R3	CU_fimbriae	0
fotB		AAO73847	coli surface antigen CS18 (PCFO20)	Escherichia coli O20:K27:H- ARG-2	VFDB R3	CU_fimbriae	0
fotC		AAO73848	coli surface antigen CS18 (PCFO20)	Escherichia coli O20:K27:H- ARG-2	VFDB R3	CU_fimbriae	0
fotD		AAO73849	coli surface antigen CS18 (PCFO20)	Escherichia coli O20:K27:H- ARG-2	VFDB R3	CU_fimbriae	0
fotE		AAO73850	coli surface antigen CS18 (PCFO20)	Escherichia coli O20:K27:H- ARG-2	VFDB R3	CU_fimbriae	0
fotF		AAO73851	coli surface antigen CS18 (PCFO20)	Escherichia coli O20:K27:H- ARG-2	VFDB R3	CU_fimbriae	0
fotG		AAO73852	coli surface antigen CS18 (PCFO20)	Escherichia coli O20:K27:H- ARG-2	VFDB R3	CU_fimbriae	0
gltF	b3214	NP_417681	putative fimbrial operon	Escherichia coli K-12 MG1655 (NPEC)	own	CU_fimbriae	1
yhcA	b3215	NP_417682	putative fimbrial operon	Escherichia coli K-12 MG1655 (NPEC)	own	CU_fimbriae	1
yhcD	b3216	NP_417683	putative fimbrial operon	Escherichia coli K-12 MG1655 (NPEC)	own	CU_fimbriae	1
yhcE	b4569	AEJ58620	putative fimbrial operon	Escherichia coli K-12 MG1655 (NPEC)	own	CU_fimbriae	1
yhcF	b3219	NP_417686	putative fimbrial operon	Escherichia coli K-12 MG1655 (NPEC)	own	CU_fimbriae	1
hdaD		ACF05257	Hda adhesin (Afa/Dr/AAF family)	Escherichia coli C1010-00 (EAEC)	VFDB R3	CU_fimbriae	0
hdaC		ACF05258	Hda adhesin (Afa/Dr/AAF family)	Escherichia coli C1010-00 (EAEC)	VFDB R3	CU_fimbriae	0
hdaB		ACF05259	Hda adhesin (Afa/Dr/AAF family)	Escherichia coli C1010-00 (EAEC)	VFDB R3	CU_fimbriae	0
hdaA		ACF05260	Hda adhesin (Afa/Dr/AAF family)	Escherichia coli C1010-00 (EAEC)	VFDB R3	CU_fimbriae	0
ldaA		AAX78184	locus for diffuse adherence (lda), afimbrial adhesin	Escherichia coli	VFDB R3	CU_fimbriae	1
ldaC		AAX78185	locus for diffuse adherence (lda), afimbrial adhesin	Escherichia coli	VFDB R3	CU_fimbriae	1
ldaD		AAX78186	locus for diffuse adherence (lda), afimbrial adhesin	Escherichia coli	VFDB R3	CU_fimbriae	1
ldaE		AAX78187	locus for diffuse adherence (lda), afimbrial adhesin	Escherichia coli	VFDB R3	CU_fimbriae	1
ldaF		AAX78188	locus for diffuse adherence (lda), afimbrial adhesin	Escherichia coli	VFDB R3	CU_fimbriae	1
ldaG		AAX78189	locus for diffuse adherence (lda), afimbrial adhesin	Escherichia coli	VFDB R3	CU_fimbriae	1
ldaH		AAX78190	locus for diffuse adherence (lda), afimbrial adhesin	Escherichia coli	VFDB R3	CU_fimbriae	1
ldaI		AAX78191	locus for diffuse adherence (lda), afimbrial adhesin	Escherichia coli	VFDB R3	CU_fimbriae	1
ldaB		AAX78194	locus for diffuse adherence (lda), afimbrial adhesin	Escherichia coli	VFDB R3	CU_fimbriae	0
lpfA	ECW_m4031	YP_006126607	long polar fimbriae (lpf2-1 allelic variant)	Escherichia coli O6:K-:H49 W ATCC9637 (NPEC)	own	CU_fimbriae	1
lpfB	ECW_m4030	YP_006126606	long polar fimbriae (lpf2-1 allelic variant)	Escherichia coli O6:K-:H49 W ATCC9637 (NPEC)	own	CU_fimbriae	1
lpfC	ECW_m4029	YP_006126605	long polar fimbriae (lpf2-1 allelic variant)	Escherichia coli O6:K-:H49 W ATCC9637 (NPEC)	own	CU_fimbriae	1
lpfD	ECW_m4028	YP_006126604	long polar fimbriae (lpf2-1 allelic variant)	Escherichia coli O6:K-:H49 W ATCC9637 (NPEC)	own	CU_fimbriae	1
lpfA1	ECW_m3818	YP_006126400	long polar fimbriae (lpf1)	Escherichia coli O6:K-:H49 W ATCC9637 (NPEC)	own	CU_fimbriae	1
lpfB1	ECW_m3817	YP_006126399	long polar fimbriae (lpf1)	Escherichia coli O6:K-:H49 W ATCC9637 (NPEC)	own	CU_fimbriae	1
lpfC1	ECW_m3816	YP_006126398	long polar fimbriae (lpf1)	Escherichia coli O6:K-:H49 W ATCC9637 (NPEC)	own	CU_fimbriae	1
lpfD1	ECW_m3815	YP_006126397	long polar fimbriae (lpf1)	Escherichia coli O6:K-:H49 W ATCC9637 (NPEC)	own	CU_fimbriae	1
lpfE1	ECW_m3814	YP_006126396	long polar fimbriae (lpf1)	Escherichia coli O6:K-:H49 W ATCC9637 (NPEC)	own	CU_fimbriae	1
nfaA		AAB26856	nonfimbrial adhesin-1, Nfa-I fimbriae (Afa/Dr/AAF family)	Escherichia coli O83:K1:H4 827	VFDB R3	CU_fimbriae	0
nfaE		AAB26855	nonfimbrial adhesin-1, Nfa-I fimbriae (Afa/Dr/AAF family)	Escherichia coli O83:K1:H4 827	VFDB R3	CU_fimbriae	0
	EC042_0025	YP_006094360	uncharacterized fimbrial locus	Escherichia coli O44:H18 042 (EAEC)	own	CU_fimbriae	0
	EC042_0024	YP_006094359	uncharacterized fimbrial locus	Escherichia coli O44:H18 042 (EAEC)	own	CU_fimbriae	1
	EC042_0023	YP_006094358	uncharacterized fimbrial locus	Escherichia coli O44:H18 042 (EAEC)	own	CU_fimbriae	1
	EC042_0022	YP_006094357	uncharacterized fimbrial locus	Escherichia coli O44:H18 042 (EAEC)	own	CU_fimbriae	1
papX	UTI89_C4886		P/Pap pilus, pyelonephritis-associated pilus	Escherichia coli O18:K1:H7 UTI89 (UPEC)	VFDB R3	CU_fimbriae	0
papG	UTI89_C4887		P/Pap pilus, pyelonephritis-associated pilus	Escherichia coli O18:K1:H7 UTI89 (UPEC)	VFDB R3	CU_fimbriae	0
papF	UTI89_C4888		P/Pap pilus, pyelonephritis-associated pilus	Escherichia coli O18:K1:H7 UTI89 (UPEC)	VFDB R3	CU_fimbriae	1
papE	UTI89_C4889		P/Pap pilus, pyelonephritis-associated pilus	Escherichia coli O18:K1:H7 UTI89 (UPEC)	VFDB R3	CU_fimbriae	1
papK	UTI89_C4890		P/Pap pilus, pyelonephritis-associated pilus	Escherichia coli O18:K1:H7 UTI89 (UPEC)	VFDB R3	CU_fimbriae	1
papJ	UTI89_C4891		P/Pap pilus, pyelonephritis-associated pilus	Escherichia coli O18:K1:H7 UTI89 (UPEC)	VFDB R3	CU_fimbriae	1
papD	UTI89_C4892		P/Pap pilus, pyelonephritis-associated pilus	Escherichia coli O18:K1:H7 UTI89 (UPEC)	VFDB R3	CU_fimbriae	1
papC	UTI89_C4893		P/Pap pilus, pyelonephritis-associated pilus	Escherichia coli O18:K1:H7 UTI89 (UPEC)	VFDB R3	CU_fimbriae	1
papH	UTI89_C4894		P/Pap pilus, pyelonephritis-associated pilus	Escherichia coli O18:K1:H7 UTI89 (UPEC)	VFDB R3	CU_fimbriae	0
papA	UTI89_C4895		P/Pap pilus, pyelonephritis-associated pilus	Escherichia coli O18:K1:H7 UTI89 (UPEC)	VFDB R3	CU_fimbriae	1
papB	UTI89_C4896		P/Pap pilus, pyelonephritis-associated pilus	Escherichia coli O18:K1:H7 UTI89 (UPEC)	VFDB R3	CU_fimbriae	0
papI	UTI89_C4897		P/Pap pilus, pyelonephritis-associated pilus	Escherichia coli O18:K1:H7 UTI89 (UPEC)	VFDB R3	CU_fimbriae	1
papGI		CAA43570	papG allele I, papG protein	Escherichia coli J96	own	CU_fimbriae	0
papGII	ECOPAPK	AAA24293	papG allele II, papG protein	Escherichia coli K-12 HB101 (NPEC)	own	CU_fimbriae	0
papGIII		CAA43558	papG allele III, prsG protein	Escherichia coli J96	own	CU_fimbriae	1
pixB		CAC85332	Pix pilus	Escherichia coli X2194	VFDB R3	CU_fimbriae	1
pixA		CAC85333	Pix pilus	Escherichia coli X2194	VFDB R3	CU_fimbriae	1
pixH		CAC85334	Pix pilus	Escherichia coli X2194	VFDB R3	CU_fimbriae	1
pixC		CAC85335	Pix pilus	Escherichia coli X2194	VFDB R3	CU_fimbriae	1
pixD		CAC85336	Pix pilus	Escherichia coli X2194	VFDB R3	CU_fimbriae	0
pixJ		CAC85337	Pix pilus	Escherichia coli X2194	VFDB R3	CU_fimbriae	1
pixF		CAC85338	Pix pilus	Escherichia coli X2194	VFDB R3	CU_fimbriae	1
pixG		CAC85339	Pix pilus	Escherichia coli X2194	VFDB R3	CU_fimbriae	1
	pVir_8	YP_003033983	F17b fimbriae	Escherichia coli Vir68 plasmid pVir68 (NTEC)	own	CU_fimbriae	1
	pVir_9	YP_003033984	F17b fimbriae	Escherichia coli Vir68 plasmid pVir68 (NTEC)	own	CU_fimbriae	1
	pVir_10	YP_003033985	F17b fimbriae	Escherichia coli Vir68 plasmid pVir68 (NTEC)	own	CU_fimbriae	0
	pVir_11	YP_003033986	F17b fimbriae	Escherichia coli Vir68 plasmid pVir68 (NTEC)	own	CU_fimbriae	1
sfaC	UTI89_C1107		S fimbriae	Escherichia coli O18:K1:H7 UTI89 (UPEC)	VFDB R3	CU_fimbriae	0
sfaB	UTI89_C1108		S fimbriae	Escherichia coli O18:K1:H7 UTI89 (UPEC)	VFDB R3	CU_fimbriae	0
sfaA	UTI89_C1109		S fimbriae	Escherichia coli O18:K1:H7 UTI89 (UPEC)	VFDB R3	CU_fimbriae	0
sfaD	UTI89_C1110		S fimbriae	Escherichia coli O18:K1:H7 UTI89 (UPEC)	VFDB R3	CU_fimbriae	0
sfaE	UTI89_C1111		S fimbriae	Escherichia coli O18:K1:H7 UTI89 (UPEC)	VFDB R3	CU_fimbriae	0
sfaF	UTI89_C1112		S fimbriae	Escherichia coli O18:K1:H7 UTI89 (UPEC)	VFDB R3	CU_fimbriae	0
sfaG	UTI89_C1113		S fimbriae	Escherichia coli O18:K1:H7 UTI89 (UPEC)	VFDB R3	CU_fimbriae	0
sfaS	UTI89_C1114		S fimbriae	Escherichia coli O18:K1:H7 UTI89 (UPEC)	VFDB R3	CU_fimbriae	0
sfaH	UTI89_C1115		S fimbriae	Escherichia coli O18:K1:H7 UTI89 (UPEC)	VFDB R3	CU_fimbriae	0
sfmA	b0530	NP_415063	Sfm fimbriae	Escherichia coli K-12 MG1655 (NPEC)	own	CU_fimbriae	1
sfmC	b0531	NP_415064	Sfm fimbriae	Escherichia coli K-12 MG1655 (NPEC)	own	CU_fimbriae	1
sfmD	b0532	NP_415065	Sfm fimbriae	Escherichia coli K-12 MG1655 (NPEC)	own	CU_fimbriae	1
sfmH	b0533	NP_415066	Sfm fimbriae	Escherichia coli K-12 MG1655 (NPEC)	own	CU_fimbriae	1
sfmF	b0534	NP_415067	Sfm fimbriae	Escherichia coli K-12 MG1655 (NPEC)	own	CU_fimbriae	1
sfmZ	b0535	NP_415068	Sfm fimbriae	Escherichia coli K-12 MG1655 (NPEC)	own	CU_fimbriae	1
sfpA	SF0157_p06		Sfp fimbriae	Escherichia coli O157:H- 3072/96 (EHEC)	VFDB R3	CU_fimbriae	0
sfpH	SF0157_p07		Sfp fimbriae	Escherichia coli O157:H- 3072/96 (EHEC)	VFDB R3	CU_fimbriae	1
sfpC	SF0157_p08		Sfp fimbriae	Escherichia coli O157:H- 3072/96 (EHEC)	VFDB R3	CU_fimbriae	1
sfpD	SF0157_p09		Sfp fimbriae	Escherichia coli O157:H- 3072/96 (EHEC)	VFDB R3	CU_fimbriae	1
sfpJ	SF0157_p10		Sfp fimbriae	Escherichia coli O157:H- 3072/96 (EHEC)	VFDB R3	CU_fimbriae	0
sfpF	SF0157_p11		Sfp fimbriae	Escherichia coli O157:H- 3072/96 (EHEC)	VFDB R3	CU_fimbriae	0
sfpG	SF0157_p12		Sfp fimbriae	Escherichia coli O157:H- 3072/96 (EHEC)	VFDB R3	CU_fimbriae	0
yadN	b0141	NP_414683	Yad fimbriae	Escherichia coli K-12 MG1655 (NPEC)	own	CU_fimbriae	1
yadV	b0140	NP_414682	Yad fimbriae	Escherichia coli K-12 MG1655 (NPEC)	own	CU_fimbriae	1
htrE	b0139	NP_414681	Yad fimbriae	Escherichia coli K-12 MG1655 (NPEC)	own	CU_fimbriae	1
yadM	b0138	NP_414680	Yad fimbriae	Escherichia coli K-12 MG1655 (NPEC)	own	CU_fimbriae	1
yadL	b0137	NP_414679	Yad fimbriae	Escherichia coli K-12 MG1655 (NPEC)	own	CU_fimbriae	1
yadK	b0136	NP_414678	Yad fimbriae	Escherichia coli K-12 MG1655 (NPEC)	own	CU_fimbriae	1
yadC	b0135	NP_414677	Yad fimbriae	Escherichia coli K-12 MG1655 (NPEC)	own	CU_fimbriae	1
ybgD	b0719	NP_415247	Ybg fimbriae	Escherichia coli K-12 MG1655 (NPEC)	own	CU_fimbriae	1
ybgQ	b0718	NP_415246	Ybg fimbriae	Escherichia coli K-12 MG1655 (NPEC)	own	CU_fimbriae	1
ybgP	b0717	NP_415245	Ybg fimbriae	Escherichia coli K-12 MG1655 (NPEC)	own	CU_fimbriae	1
ybgO	b0716	NP_415244	Ybg fimbriae	Escherichia coli K-12 MG1655 (NPEC)	own	CU_fimbriae	1
yehD	b2111	NP_416614	Yeh fimbriae	Escherichia coli K-12 MG1655 (NPEC)	own	CU_fimbriae	1
yehC	b2110	NP_416613	Yeh fimbriae	Escherichia coli K-12 MG1655 (NPEC)	own	CU_fimbriae	1
yehB	b2109	NP_416612	Yeh fimbriae	Escherichia coli K-12 MG1655 (NPEC)	own	CU_fimbriae	1
yehA	b2108	NP_416611	Yeh fimbriae	Escherichia coli K-12 MG1655 (NPEC)	own	CU_fimbriae	1
yfcV	b2339	NP_416841	Yfc fimbriae	Escherichia coli K-12 MG1655 (NPEC)	own	CU_fimbriae	1
yfcU	EC042_2578	YP_006096881	Yfc fimbriae	Escherichia coli O44:H18 042 (EAEC)	own	CU_fimbriae	1
yfcS	b2336	NP_416839	Yfc fimbriae	Escherichia coli K-12 MG1655 (NPEC)	own	CU_fimbriae	1
yfcR	b2335	NP_416838	Yfc fimbriae	Escherichia coli K-12 MG1655 (NPEC)	own	CU_fimbriae	1
yfcQ	b2334	NP_416837	Yfc fimbriae	Escherichia coli K-12 MG1655 (NPEC)	own	CU_fimbriae	1
yfcP	b2333	NP_416836	Yfc fimbriae	Escherichia coli K-12 MG1655 (NPEC)	own	CU_fimbriae	1
yfcO	b2332	NP_416835	Yfc fimbriae	Escherichia coli K-12 MG1655 (NPEC)	own	CU_fimbriae	1
ygiL	c3791	NP_755662	Yqi fimbriae	Escherichia coli O6:K2:H1 CFT073 (UPEC)	own	CU_fimbriae	1
yqiG	c3792	NP_755663	Yqi fimbriae	Escherichia coli O6:K2:H1 CFT073 (UPEC)	own	CU_fimbriae	1
yqiH	c3793	NP_755664	Yqi fimbriae	Escherichia coli O6:K2:H1 CFT073 (UPEC)	own	CU_fimbriae	1
yqiI	c3794	NP_755665	Yqi fimbriae	Escherichia coli O6:K2:H1 CFT073 (UPEC)	own	CU_fimbriae	1
yneL	EC042_1639A	YP_006095950	Yde fimbriae	Escherichia coli O44:H18 042 (EAEC)	own	CU_fimbriae	1
	EC042_1639	YP_006095949	Yde fimbriae	Escherichia coli O44:H18 042 (EAEC)	own	CU_fimbriae	1
	EC042_1638	YP_006095948	Yde fimbriae	Escherichia coli O44:H18 042 (EAEC)	own	CU_fimbriae	1
ydeT	EC042_1637	YP_006095947	Yde fimbriae	Escherichia coli O44:H18 042 (EAEC)	own	CU_fimbriae	1
ydeS	EC042_1636	YP_006095946	Yde fimbriae	Escherichia coli O44:H18 042 (EAEC)	own	CU_fimbriae	1
ydeR	EC042_1635	YP_006095945	Yde fimbriae	Escherichia coli O44:H18 042 (EAEC)	own	CU_fimbriae	1
ydeQ	EC042_1634	YP_006095944	Yde fimbriae	Escherichia coli O44:H18 042 (EAEC)	own	CU_fimbriae	1
yraH	b3142	NP_417611	Yra fimbriae	Escherichia coli K-12 MG1655 (NPEC)	own	CU_fimbriae	1
yraI	b3143	NP_417612	Yra fimbriae	Escherichia coli K-12 MG1655 (NPEC)	own	CU_fimbriae	1
yraJ	b3144	NP_417613	Yra fimbriae	Escherichia coli K-12 MG1655 (NPEC)	own	CU_fimbriae	1
yraK	b3145	NP_417614	Yra fimbriae	Escherichia coli K-12 MG1655 (NPEC)	own	CU_fimbriae	1
flgN	Z1708		E. coli peritrichous flagella 1 gene cluster (Flag-1)	Escherichia coli O157:H7 EDL933 (EHEC)	VFDB R3	Flagella	1
flgA	Z1710		E. coli peritrichous flagella 1 gene cluster (Flag-1)	Escherichia coli O157:H7 EDL933 (EHEC)	VFDB R3	Flagella	1
flgB	Z1711		E. coli peritrichous flagella 1 gene cluster (Flag-1)	Escherichia coli O157:H7 EDL933 (EHEC)	VFDB R3	Flagella	1
flgC	Z1712		E. coli peritrichous flagella 1 gene cluster (Flag-1)	Escherichia coli O157:H7 EDL933 (EHEC)	VFDB R3	Flagella	1
flgD	Z1713		E. coli peritrichous flagella 1 gene cluster (Flag-1)	Escherichia coli O157:H7 EDL933 (EHEC)	VFDB R3	Flagella	1
flgE	Z1714		E. coli peritrichous flagella 1 gene cluster (Flag-1)	Escherichia coli O157:H7 EDL933 (EHEC)	VFDB R3	Flagella	1
flgF	Z1715		E. coli peritrichous flagella 1 gene cluster (Flag-1)	Escherichia coli O157:H7 EDL933 (EHEC)	VFDB R3	Flagella	1
flgG	Z1716		E. coli peritrichous flagella 1 gene cluster (Flag-1)	Escherichia coli O157:H7 EDL933 (EHEC)	VFDB R3	Flagella	1
flgH	Z1717		E. coli peritrichous flagella 1 gene cluster (Flag-1)	Escherichia coli O157:H7 EDL933 (EHEC)	VFDB R3	Flagella	1
flgI	Z1718		E. coli peritrichous flagella 1 gene cluster (Flag-1)	Escherichia coli O157:H7 EDL933 (EHEC)	VFDB R3	Flagella	1
flgJ	Z1719		E. coli peritrichous flagella 1 gene cluster (Flag-1)	Escherichia coli O157:H7 EDL933 (EHEC)	VFDB R3	Flagella	1
flgK	Z1720		E. coli peritrichous flagella 1 gene cluster (Flag-1)	Escherichia coli O157:H7 EDL933 (EHEC)	VFDB R3	Flagella	1
flgL	Z1721		E. coli peritrichous flagella 1 gene cluster (Flag-1)	Escherichia coli O157:H7 EDL933 (EHEC)	VFDB R3	Flagella	1
flhE	Z2931		E. coli peritrichous flagella 1 gene cluster (Flag-1)	Escherichia coli O157:H7 EDL933 (EHEC)	VFDB R3	Flagella	1
flhA	Z2932		E. coli peritrichous flagella 1 gene cluster (Flag-1)	Escherichia coli O157:H7 EDL933 (EHEC)	VFDB R3	Flagella	1
flhB	Z2934		E. coli peritrichous flagella 1 gene cluster (Flag-1)	Escherichia coli O157:H7 EDL933 (EHEC)	VFDB R3	Flagella	1
cheZ	Z2935		E. coli peritrichous flagella 1 gene cluster (Flag-1)	Escherichia coli O157:H7 EDL933 (EHEC)	VFDB R3	Flagella	1
cheY	Z2936		E. coli peritrichous flagella 1 gene cluster (Flag-1)	Escherichia coli O157:H7 EDL933 (EHEC)	VFDB R3	Flagella	1
cheB	Z2937		E. coli peritrichous flagella 1 gene cluster (Flag-1)	Escherichia coli O157:H7 EDL933 (EHEC)	VFDB R3	Flagella	1
cheR	Z2938		E. coli peritrichous flagella 1 gene cluster (Flag-1)	Escherichia coli O157:H7 EDL933 (EHEC)	VFDB R3	Flagella	1
cheM	Z2940		E. coli peritrichous flagella 1 gene cluster (Flag-1), Tar	Escherichia coli O157:H7 EDL933 (EHEC)	VFDB R3	Flagella	1
cheW	Z2941		E. coli peritrichous flagella 1 gene cluster (Flag-1)	Escherichia coli O157:H7 EDL933 (EHEC)	VFDB R3	Flagella	1
cheA	Z2942		E. coli peritrichous flagella 1 gene cluster (Flag-1)	Escherichia coli O157:H7 EDL933 (EHEC)	VFDB R3	Flagella	1
motB	Z2943		E. coli peritrichous flagella 1 gene cluster (Flag-1)	Escherichia coli O157:H7 EDL933 (EHEC)	VFDB R3	Flagella	1
motA	Z2944		E. coli peritrichous flagella 1 gene cluster (Flag-1)	Escherichia coli O157:H7 EDL933 (EHEC)	VFDB R3	Flagella	1
flhC	Z2945		E. coli peritrichous flagella 1 gene cluster (Flag-1)	Escherichia coli O157:H7 EDL933 (EHEC)	VFDB R3	Flagella	1
flhD	Z2946		E. coli peritrichous flagella 1 gene cluster (Flag-1)	Escherichia coli O157:H7 EDL933 (EHEC)	VFDB R3	Flagella	1
fliY	Z3010		E. coli peritrichous flagella 1 gene cluster (Flag-1)	Escherichia coli O157:H7 EDL933 (EHEC)	VFDB R3	Flagella	1
fliZ	Z3011		E. coli peritrichous flagella 1 gene cluster (Flag-1)	Escherichia coli O157:H7 EDL933 (EHEC)	VFDB R3	Flagella	1
fliA	Z3012		E. coli peritrichous flagella 1 gene cluster (Flag-1)	Escherichia coli O157:H7 EDL933 (EHEC)	VFDB R3	Flagella	1
fliC	Z3013		E. coli peritrichous flagella 1 gene cluster (Flag-1)	Escherichia coli O157:H7 EDL933 (EHEC)	VFDB R3	Flagella	1
fliD	Z3014		E. coli peritrichous flagella 1 gene cluster (Flag-1)	Escherichia coli O157:H7 EDL933 (EHEC)	VFDB R3	Flagella	1
fliS	Z3015		E. coli peritrichous flagella 1 gene cluster (Flag-1)	Escherichia coli O157:H7 EDL933 (EHEC)	VFDB R3	Flagella	1
fliT	Z3016		E. coli peritrichous flagella 1 gene cluster (Flag-1)	Escherichia coli O157:H7 EDL933 (EHEC)	VFDB R3	Flagella	1
fliE	Z3027		E. coli peritrichous flagella 1 gene cluster (Flag-1)	Escherichia coli O157:H7 EDL933 (EHEC)	VFDB R3	Flagella	1
fliF	Z3028		E. coli peritrichous flagella 1 gene cluster (Flag-1)	Escherichia coli O157:H7 EDL933 (EHEC)	VFDB R3	Flagella	1
fliG	Z3029		E. coli peritrichous flagella 1 gene cluster (Flag-1)	Escherichia coli O157:H7 EDL933 (EHEC)	VFDB R3	Flagella	1
fliH	Z3030		E. coli peritrichous flagella 1 gene cluster (Flag-1)	Escherichia coli O157:H7 EDL933 (EHEC)	VFDB R3	Flagella	1
fliI	Z3031		E. coli peritrichous flagella 1 gene cluster (Flag-1)	Escherichia coli O157:H7 EDL933 (EHEC)	VFDB R3	Flagella	1
fliJ	Z3032		E. coli peritrichous flagella 1 gene cluster (Flag-1)	Escherichia coli O157:H7 EDL933 (EHEC)	VFDB R3	Flagella	1
fliK	Z3033		E. coli peritrichous flagella 1 gene cluster (Flag-1)	Escherichia coli O157:H7 EDL933 (EHEC)	VFDB R3	Flagella	1
fliL	Z3034		E. coli peritrichous flagella 1 gene cluster (Flag-1)	Escherichia coli O157:H7 EDL933 (EHEC)	VFDB R3	Flagella	1
fliM	Z3035		E. coli peritrichous flagella 1 gene cluster (Flag-1)	Escherichia coli O157:H7 EDL933 (EHEC)	VFDB R3	Flagella	1
fliN	Z3036		E. coli peritrichous flagella 1 gene cluster (Flag-1)	Escherichia coli O157:H7 EDL933 (EHEC)	VFDB R3	Flagella	1
fliO	Z3037		E. coli peritrichous flagella 1 gene cluster (Flag-1)	Escherichia coli O157:H7 EDL933 (EHEC)	VFDB R3	Flagella	1
fliP	Z3038		E. coli peritrichous flagella 1 gene cluster (Flag-1)	Escherichia coli O157:H7 EDL933 (EHEC)	VFDB R3	Flagella	1
fliQ	Z3039		E. coli peritrichous flagella 1 gene cluster (Flag-1)	Escherichia coli O157:H7 EDL933 (EHEC)	VFDB R3	Flagella	1
fliR	Z3040		E. coli peritrichous flagella 1 gene cluster (Flag-1)	Escherichia coli O157:H7 EDL933 (EHEC)	VFDB R3	Flagella	1
flk	Z3583		E. coli peritrichous flagella 1 gene cluster (Flag-1)	Escherichia coli O157:H7 EDL933 (EHEC)	VFDB R3	Flagella	1
flkA	E1470_c32600	AJG10150	alternative flagellin islet	Escherichia coli Ont:H2 ECC-1470 (MPEC)	own	Flagella	1
flkB	E1470_c32590	AJG10149	alternative flagellin islet	Escherichia coli Ont:H2 ECC-1470 (MPEC)	own	Flagella	1
lfhA	EC042_0245	YP_006094578	E. coli flagella 2 gene cluster (Flag-2)	Escherichia coli O44:H18 042 (EAEC)	own	Flagella	1
lfhB	EC042_0246	YP_006094579	E. coli flagella 2 gene cluster (Flag-2)	Escherichia coli O44:H18 042 (EAEC)	own	Flagella	1
lfiR	EC042_0247	YP_006094580	E. coli flagella 2 gene cluster (Flag-2)	Escherichia coli O44:H18 042 (EAEC)	own	Flagella	1
lfiQ	EC042_0248	YP_006094581	E. coli flagella 2 gene cluster (Flag-2)	Escherichia coli O44:H18 042 (EAEC)	own	Flagella	1
lfiP	EC042_0249	YP_006094582	E. coli flagella 2 gene cluster (Flag-2)	Escherichia coli O44:H18 042 (EAEC)	own	Flagella	1
lfiN	EC042_0250	YP_006094583	E. coli flagella 2 gene cluster (Flag-2)	Escherichia coli O44:H18 042 (EAEC)	own	Flagella	1
lfiM	EC042_0251	YP_006094584	E. coli flagella 2 gene cluster (Flag-2)	Escherichia coli O44:H18 042 (EAEC)	own	Flagella	1
lafK	EC042_0252	YP_006094585	E. coli flagella 2 gene cluster (Flag-2)	Escherichia coli O44:H18 042 (EAEC)	own	Flagella	1
lfiE	EC042_0253	YP_006094586	E. coli flagella 2 gene cluster (Flag-2)	Escherichia coli O44:H18 042 (EAEC)	own	Flagella	1
lfiF	EC042_0254	YP_006094587	E. coli flagella 2 gene cluster (Flag-2)	Escherichia coli O44:H18 042 (EAEC)	own	Flagella	1
lfiG	EC042_0255	YP_006094588	E. coli flagella 2 gene cluster (Flag-2)	Escherichia coli O44:H18 042 (EAEC)	own	Flagella	1
lfiH	EC042_0256	YP_006094589	E. coli flagella 2 gene cluster (Flag-2)	Escherichia coli O44:H18 042 (EAEC)	own	Flagella	1
lfiI	EC042_0257	YP_006094590	E. coli flagella 2 gene cluster (Flag-2)	Escherichia coli O44:H18 042 (EAEC)	own	Flagella	1
lfiJ	EC042_0258	YP_006094591	E. coli flagella 2 gene cluster (Flag-2)	Escherichia coli O44:H18 042 (EAEC)	own	Flagella	1
	EC042_0259	YP_006094592	E. coli flagella 2 gene cluster (Flag-2)	Escherichia coli O44:H18 042 (EAEC)	own	Flagella	1
	EC042_0260	YP_006094593	E. coli flagella 2 gene cluster (Flag-2)	Escherichia coli O44:H18 042 (EAEC)	own	Flagella	1
lafV	EC042_0261	YP_006094594	E. coli flagella 2 gene cluster (Flag-2)	Escherichia coli O44:H18 042 (EAEC)	own	Flagella	1
lfgN	EC042_0262	YP_006094595	E. coli flagella 2 gene cluster (Flag-2)	Escherichia coli O44:H18 042 (EAEC)	own	Flagella	1
lfgM	EC042_0263	YP_006094596	E. coli flagella 2 gene cluster (Flag-2)	Escherichia coli O44:H18 042 (EAEC)	own	Flagella	1
lfgA	EC042_0264	YP_006094597	E. coli flagella 2 gene cluster (Flag-2)	Escherichia coli O44:H18 042 (EAEC)	own	Flagella	1
lfgB	EC042_0265	YP_006094598	E. coli flagella 2 gene cluster (Flag-2)	Escherichia coli O44:H18 042 (EAEC)	own	Flagella	1
lfgC	EC1303_c02530	AJF55026	E. coli flagella 2 gene cluster (Flag-2)	Escherichia coli O70:H32 1303 (MPEC)	own	Flagella	1
lfgD	EC042_0267	YP_006094599	E. coli flagella 2 gene cluster (Flag-2)	Escherichia coli O44:H18 042 (EAEC)	own	Flagella	1
lfgE	EC042_0268	YP_006094600	E. coli flagella 2 gene cluster (Flag-2)	Escherichia coli O44:H18 042 (EAEC)	own	Flagella	1
lfgF	EC042_0269	YP_006094601	E. coli flagella 2 gene cluster (Flag-2)	Escherichia coli O44:H18 042 (EAEC)	own	Flagella	1
lfgG	EC042_0270	YP_006094602	E. coli flagella 2 gene cluster (Flag-2)	Escherichia coli O44:H18 042 (EAEC)	own	Flagella	1
lfgH	EC042_0271	YP_006094603	E. coli flagella 2 gene cluster (Flag-2)	Escherichia coli O44:H18 042 (EAEC)	own	Flagella	1
lfgI	EC042_0272	YP_006094604	E. coli flagella 2 gene cluster (Flag-2)	Escherichia coli O44:H18 042 (EAEC)	own	Flagella	1
lfgJ	EC042_0273	YP_006094605	E. coli flagella 2 gene cluster (Flag-2)	Escherichia coli O44:H18 042 (EAEC)	own	Flagella	1
lfgK	EC042_0274	YP_006094606	E. coli flagella 2 gene cluster (Flag-2)	Escherichia coli O44:H18 042 (EAEC)	own	Flagella	1
lfgL	EC042_0275	YP_006094607	E. coli flagella 2 gene cluster (Flag-2)	Escherichia coli O44:H18 042 (EAEC)	own	Flagella	1
lafW	EC042_0276	YP_006094608	E. coli flagella 2 gene cluster (Flag-2)	Escherichia coli O44:H18 042 (EAEC)	own	Flagella	1
lafZ	EC042_0279	YP_006094611	E. coli flagella 2 gene cluster (Flag-2)	Escherichia coli O44:H18 042 (EAEC)	own	Flagella	1
lafA	EC042_0280	YP_006094612	E. coli flagella 2 gene cluster (Flag-2)	Escherichia coli O44:H18 042 (EAEC)	own	Flagella	1
lafB	EC042_0281	YP_006094613	E. coli flagella 2 gene cluster (Flag-2)	Escherichia coli O44:H18 042 (EAEC)	own	Flagella	1
lafC	EC042_0282	YP_006094614	E. coli flagella 2 gene cluster (Flag-2)	Escherichia coli O44:H18 042 (EAEC)	own	Flagella	1
lafD	EC042_0283	YP_006094615	E. coli flagella 2 gene cluster (Flag-2)	Escherichia coli O44:H18 042 (EAEC)	own	Flagella	1
lafE	EC042_0284	YP_006094616	E. coli flagella 2 gene cluster (Flag-2)	Escherichia coli O44:H18 042 (EAEC)	own	Flagella	1
lafF	EC042_0285	YP_006094617	E. coli flagella 2 gene cluster (Flag-2)	Escherichia coli O44:H18 042 (EAEC)	own	Flagella	1
lafS	EC042_0286	YP_006094618	E. coli flagella 2 gene cluster (Flag-2)	Escherichia coli O44:H18 042 (EAEC)	own	Flagella	1
lafT	EC042_0287	YP_006094619	E. coli flagella 2 gene cluster (Flag-2)	Escherichia coli O44:H18 042 (EAEC)	own	Flagella	1
lafU	EC042_0288	YP_006094620	E. coli flagella 2 gene cluster (Flag-2)	Escherichia coli O44:H18 042 (EAEC)	own	Flagella	1
chuS	c4307		heme/hemoglobin transport system	Escherichia coli O6:K2:H1 CFT073 (UPEC)	VFDB R3	Iron_uptake	1
chuA	c4308		heme/hemoglobin transport system	Escherichia coli O6:K2:H1 CFT073 (UPEC)	VFDB R3	Iron_uptake	1
chuT	c4313		heme/hemoglobin transport system	Escherichia coli O6:K2:H1 CFT073 (UPEC)	VFDB R3	Iron_uptake	1
chuW	c4314		heme/hemoglobin transport system	Escherichia coli O6:K2:H1 CFT073 (UPEC)	VFDB R3	Iron_uptake	1
chuX	c4315		heme/hemoglobin transport system	Escherichia coli O6:K2:H1 CFT073 (UPEC)	VFDB R3	Iron_uptake	1
chuY	c4316		heme/hemoglobin transport system	Escherichia coli O6:K2:H1 CFT073 (UPEC)	VFDB R3	Iron_uptake	1
chuU	c4317		heme/hemoglobin transport system	Escherichia coli O6:K2:H1 CFT073 (UPEC)	VFDB R3	Iron_uptake	1
chuV	c4318		heme/hemoglobin transport system	Escherichia coli O6:K2:H1 CFT073 (UPEC)	VFDB R3	Iron_uptake	1
cirA	c2690	NP_754578	catecholate siderophore receptor and colicin I receptor	Escherichia coli O6:K2:H1 CFT073 (UPEC)	own	Iron_uptake	1
cjrA	UTI89_P027	YP_538626	putative iron acquisition operon	Escherichia coli O18:K1:H7 UTI89 (UPEC)	own	Iron_uptake	1
cjrB	UTI89_P028	YP_538627	putative iron acquisition operon	Escherichia coli O18:K1:H7 UTI89 (UPEC)	own	Iron_uptake	1
cjrC	UTI89_P029	YP_538628	putative iron acquisition operon	Escherichia coli O18:K1:H7 UTI89 (UPEC)	own	Iron_uptake	1
efeU	EC042_1093	YP_006095408	ferrous low pH iron transport; ycdN	Escherichia coli O44:H18 042 (EAEC)	own	Iron_uptake	1
efeO	EC042_1094	YP_006095409	ferrous low pH iron transport; ycdO	Escherichia coli O44:H18 042 (EAEC)	own	Iron_uptake	1
efeB	EC042_1095	YP_006095410	ferrous low pH iron transport; ycdB	Escherichia coli O44:H18 042 (EAEC)	own	Iron_uptake	1
eitA	APECO1_O1CoBM102	YP_001481257	ABC iron transport, ColV plasmid-associated	Escherichia coli O1:K1:H7 APEC O1 plasmid pAPEC-O1-ColBM (APEC)	own	Iron_uptake	0
eitB	APECO1_O1CoBM101	YP_001481256	ABC iron transport, ColV plasmid-associated	Escherichia coli O1:K1:H7 APEC O1 plasmid pAPEC-O1-ColBM (APEC)	own	Iron_uptake	0
eitC	APECO1_O1CoBM100	YP_001481255	ABC iron transport, ColV plasmid-associated	Escherichia coli O1:K1:H7 APEC O1 plasmid pAPEC-O1-ColBM (APEC)	own	Iron_uptake	0
eitD	APECO1_O1CoBM99	YP_001481254	ABC iron transport, ColV plasmid-associated	Escherichia coli O1:K1:H7 APEC O1 plasmid pAPEC-O1-ColBM (APEC)	own	Iron_uptake	0
entD	c0668	NP_752599	enterobactin biosynthesis/transport gene cluster, catecholate type	Escherichia coli O6:K2:H1 CFT073 (UPEC)	own	Iron_uptake	1
fepA	c0669		enterobactin biosynthesis/transport gene cluster, catecholate type	Escherichia coli O6:K2:H1 CFT073 (UPEC)	VFDB R3	Iron_uptake	1
fes	c0671		enterobactin biosynthesis/transport gene cluster, catecholate type	Escherichia coli O6:K2:H1 CFT073 (UPEC)	VFDB R3	Iron_uptake	1
entF	c0673		enterobactin biosynthesis/transport gene cluster, catecholate type	Escherichia coli O6:K2:H1 CFT073 (UPEC)	VFDB R3	Iron_uptake	1
fepE	c0674		enterobactin biosynthesis/transport gene cluster, catecholate type	Escherichia coli O6:K2:H1 CFT073 (UPEC)	VFDB R3	Iron_uptake	1
fepC	c0675		enterobactin biosynthesis/transport gene cluster, catecholate type	Escherichia coli O6:K2:H1 CFT073 (UPEC)	VFDB R3	Iron_uptake	1
fepG	c0676		enterobactin biosynthesis/transport gene cluster, catecholate type	Escherichia coli O6:K2:H1 CFT073 (UPEC)	VFDB R3	Iron_uptake	1
fepD	c0677		enterobactin biosynthesis/transport gene cluster, catecholate type	Escherichia coli O6:K2:H1 CFT073 (UPEC)	VFDB R3	Iron_uptake	1
entS	c0678		enterobactin biosynthesis/transport gene cluster, catecholate type	Escherichia coli O6:K2:H1 CFT073 (UPEC)	VFDB R3	Iron_uptake	1
fepB	c0679		enterobactin biosynthesis/transport gene cluster, catecholate type	Escherichia coli O6:K2:H1 CFT073 (UPEC)	VFDB R3	Iron_uptake	1
entC	c0680		enterobactin biosynthesis/transport gene cluster, catecholate type	Escherichia coli O6:K2:H1 CFT073 (UPEC)	VFDB R3	Iron_uptake	1
entE	c0681		enterobactin biosynthesis/transport gene cluster, catecholate type	Escherichia coli O6:K2:H1 CFT073 (UPEC)	VFDB R3	Iron_uptake	1
entB	c0682		enterobactin biosynthesis/transport gene cluster, catecholate type	Escherichia coli O6:K2:H1 CFT073 (UPEC)	VFDB R3	Iron_uptake	1
entA	c0683		enterobactin biosynthesis/transport gene cluster, catecholate type	Escherichia coli O6:K2:H1 CFT073 (UPEC)	VFDB R3	Iron_uptake	1
fbpC	ECs0413	NP_308440	ferric iron transport system	Escherichia coli O157:H7 EDL933 (EHEC)	own	Iron_uptake	1
fbpB	ECs0414	NP_308441	ferric iron transport system	Escherichia coli O157:H7 EDL933 (EHEC)	own	Iron_uptake	1
fbpA	ECs0415	NP_308442	ferric iron transport system	Escherichia coli O157:H7 EDL933 (EHEC)	own	Iron_uptake	1
fecE	b4287	NP_418707	ferric citrate transport	Escherichia coli K-12 MG1655 (NPEC)	own	Iron_uptake	1
fecD	b4288	NP_418708	ferric citrate transport	Escherichia coli K-12 MG1655 (NPEC)	own	Iron_uptake	1
fecC	b4289	NP_418709	ferric citrate transport	Escherichia coli K-12 MG1655 (NPEC)	own	Iron_uptake	1
fecB	b4290	NP_418710	ferric citrate transport	Escherichia coli K-12 MG1655 (NPEC)	own	Iron_uptake	1
fecA	b4291	NP_418711	ferric citrate transport	Escherichia coli K-12 MG1655 (NPEC)	own	Iron_uptake	1
fecR	b4292	NP_418712	ferric citrate transport	Escherichia coli K-12 MG1655 (NPEC)	own	Iron_uptake	1
fecI	b4293	NP_418713	ferric citrate transport	Escherichia coli K-12 MG1655 (NPEC)	own	Iron_uptake	1
feoA	b3408	NP_417867	ferrous iron transport	Escherichia coli K-12 MG1655 (NPEC)	own	Iron_uptake	1
feoB	b3409	NP_417868	ferrous iron transport	Escherichia coli K-12 MG1655 (NPEC)	own	Iron_uptake	1
feoC	b3410	NP_417869	ferrous iron transport	Escherichia coli K-12 MG1655 (NPEC)	own	Iron_uptake	1
fhuA	b0150	NP_414692	ferrichrome iron transport	Escherichia coli K-12 MG1655 (NPEC)	own	Iron_uptake	1
fhuC	b0151	NP_414693	ferrichrome iron transport	Escherichia coli K-12 MG1655 (NPEC)	own	Iron_uptake	1
fhuD	b0152	NP_414694	ferrichrome iron transport	Escherichia coli K-12 MG1655 (NPEC)	own	Iron_uptake	1
fhuB	b0153	NP_414695	ferrichrome iron transport	Escherichia coli K-12 MG1655 (NPEC)	own	Iron_uptake	1
fhuE	b1102	NP_415620	ferric coprogen outer membrane porin	Escherichia coli K-12 MG1655 (NPEC)	own	Iron_uptake	1
fhuF	b4367	NP_418787	ferric iron reductase involved in ferric hydroximate transport	Escherichia coli K-12 MG1655 (NPEC)	own	Iron_uptake	1
fitR	EC042_3315	YP_006097606	ferrichrome iron transport system	Escherichia coli O44:H18 042 (EAEC)	own	Iron_uptake	1
fitE	EC042_3316	YP_006097607	ferrichrome iron transport system	Escherichia coli O44:H18 042 (EAEC)	own	Iron_uptake	1
fitD	EC042_3317	YP_006097608	ferrichrome iron transport system	Escherichia coli O44:H18 042 (EAEC)	own	Iron_uptake	1
fitC	EC042_3318	YP_006097609	ferrichrome iron transport system	Escherichia coli O44:H18 042 (EAEC)	own	Iron_uptake	1
fitB	EC042_3319	YP_006097610	ferrichrome iron transport system	Escherichia coli O44:H18 042 (EAEC)	own	Iron_uptake	1
fitA	EC042_3320	YP_006097611	ferrichrome iron transport system	Escherichia coli O44:H18 042 (EAEC)	own	Iron_uptake	1
fiu	c0890	NP_752820	catecholate siderophore receptor Fiu; ybiL	Escherichia coli O6:K2:H1 CFT073 (UPEC)	own	Iron_uptake	1
hma	c2482	NP_754374	outer membrane receptor for iron heme-mediated uptake or colicin	Escherichia coli O6:K2:H1 CFT073 (UPEC)	own	Iron_uptake	1
ireA	c5174	NP_757022	iron-responsive element	Escherichia coli O6:K2:H1 CFT073 (UPEC)	own	Iron_uptake	1
iroN	c1250	NP_753164	salmochelin iron transport, catecholate type	Escherichia coli O6:K2:H1 CFT073 (UPEC)	own	Iron_uptake	0
iroE	c1251	NP_753165	salmochelin iron transport, catecholate type	Escherichia coli O6:K2:H1 CFT073 (UPEC)	own	Iron_uptake	0
iroD	c1252	NP_753166	salmochelin iron transport, catecholate type	Escherichia coli O6:K2:H1 CFT073 (UPEC)	own	Iron_uptake	0
iroC	c1253	NP_753167	salmochelin iron transport, catecholate type	Escherichia coli O6:K2:H1 CFT073 (UPEC)	own	Iron_uptake	0
iroB	c1254	NP_753168	salmochelin iron transport, catecholate type	Escherichia coli O6:K2:H1 CFT073 (UPEC)	own	Iron_uptake	1
iucA	c3627	NP_755502	aerobactin biosynthesis cluster, with receptor iutA, citrate hydroxamate type	Escherichia coli O6:K2:H1 CFT073 (UPEC)	own	Iron_uptake	1
iucB	c3626	NP_755501	aerobactin biosynthesis cluster, with receptor iutA, citrate hydroxamate type	Escherichia coli O6:K2:H1 CFT073 (UPEC)	own	Iron_uptake	1
iucC	c3625	NP_755500	aerobactin biosynthesis cluster, with receptor iutA, citrate hydroxamate type	Escherichia coli O6:K2:H1 CFT073 (UPEC)	own	Iron_uptake	1
iucD	c3624	NP_755499	aerobactin biosynthesis cluster, with receptor iutA, citrate hydroxamate type	Escherichia coli O6:K2:H1 CFT073 (UPEC)	own	Iron_uptake	1
iutA	c3623	NP_755498	aerobactin biosynthesis cluster, with receptor iutA, citrate hydroxamate type	Escherichia coli O6:K2:H1 CFT073 (UPEC)	own	Iron_uptake	1
shiF	c3628	NP_755503	(areobactin) transport protein ShiF	Escherichia coli O6:K2:H1 CFT073 (UPEC)	own	Iron_uptake	1
sitD	EC042_1518		ferrous iron/manganese transport system	Escherichia coli O44:H18 042 (EAEC)	VFDB R2	Iron_uptake	1
sitC	EC042_1519		ferrous iron/manganese transport system	Escherichia coli O44:H18 042 (EAEC)	VFDB R2	Iron_uptake	1
sitB	EC042_1520		ferrous iron/manganese transport system	Escherichia coli O44:H18 042 (EAEC)	VFDB R2	Iron_uptake	1
sitA	EC042_1521		ferrous iron/manganese transport system	Escherichia coli O44:H18 042 (EAEC)	VFDB R2	Iron_uptake	1
ybtS	c2419		yersiniabactin iron transport, phenolate type	Escherichia coli O6:K2:H1 CFT073 (UPEC)	VFDB R3	Iron_uptake	1
ybtX	c2420		yersiniabactin iron transport, phenolate type	Escherichia coli O6:K2:H1 CFT073 (UPEC)	VFDB R3	Iron_uptake	1
ybtQ	c2421		yersiniabactin iron transport, phenolate type	Escherichia coli O6:K2:H1 CFT073 (UPEC)	VFDB R3	Iron_uptake	1
ybtP	c2422		yersiniabactin iron transport, phenolate type	Escherichia coli O6:K2:H1 CFT073 (UPEC)	VFDB R3	Iron_uptake	1
ybtA	c2423		yersiniabactin iron transport, phenolate type	Escherichia coli O6:K2:H1 CFT073 (UPEC)	VFDB R3	Iron_uptake	1
irp2	c2424		yersiniabactin iron transport, phenolate type	Escherichia coli O6:K2:H1 CFT073 (UPEC)	VFDB R3	Iron_uptake	1
irp1	c2429		yersiniabactin iron transport, phenolate type	Escherichia coli O6:K2:H1 CFT073 (UPEC)	VFDB R3	Iron_uptake	1
ybtU	c2430		yersiniabactin iron transport, phenolate type	Escherichia coli O6:K2:H1 CFT073 (UPEC)	VFDB R3	Iron_uptake	1
ybtT	c2432		yersiniabactin iron transport, phenolate type	Escherichia coli O6:K2:H1 CFT073 (UPEC)	VFDB R3	Iron_uptake	1
ybtE	c2433		yersiniabactin iron transport, phenolate type	Escherichia coli O6:K2:H1 CFT073 (UPEC)	VFDB R3	Iron_uptake	1
fyuA	c2436		yersiniabactin iron transport, phenolate type	Escherichia coli O6:K2:H1 CFT073 (UPEC)	VFDB R3	Iron_uptake	1
bor	APECO1_O1CoBM146	YP_001481302	increased serum survival, iss	Escherichia coli O1:K1:H7 APEC O1 plasmid pAPEC-O1-ColBM (APEC)	own	Serum_resistance	1
gfcA	EC1303_c10070	AJF55755	group 4 capsule (G4C)	Escherichia coli O70:H32 1303 (MPEC)	own	Serum_resistance	1
gfcB	EC1303_c10060	AJF55754	group 4 capsule (G4C)	Escherichia coli O70:H32 1303 (MPEC)	own	Serum_resistance	1
gfcC	EC1303_c10050	AJF55753	group 4 capsule (G4C)	Escherichia coli O70:H32 1303 (MPEC)	own	Serum_resistance	1
gfcD	EC1303_c10040	AJF55752	group 4 capsule (G4C)	Escherichia coli O70:H32 1303 (MPEC)	own	Serum_resistance	1
gfcE	EC1303_c10030	AJF55751	group 4 capsule (G4C)	Escherichia coli O70:H32 1303 (MPEC)	own	Serum_resistance	1
etp	EC1303_c10020	AJF55750	group 4 capsule (G4C)	Escherichia coli O70:H32 1303 (MPEC)	own	Serum_resistance	1
etk	EC1303_c10010	AJF55749	group 4 capsule (G4C)	Escherichia coli O70:H32 1303 (MPEC)	own	Serum_resistance	1
kpsC'-K5	ECP_3024	YP_670908	K15 capsule (mix of group2 and 3 capsule); kpsFEDU (kpsC(K5) truncated) identical to group 2 capsules	Escherichia coli O6:K15:H31 536 (UPEC)	own	Serum_resistance	1
kpsS-K10	ECP_3027	YP_670911	K15 capsule (mix of group2 and 3 capsule); kpsFEDU (kpsC(K5) truncated) identical to group 2 capsules	Escherichia coli O6:K15:H31 536 (UPEC)	own	Serum_resistance	0
kpsC-K10	ECP_3028	YP_670912	K15 capsule (mix of group2 and 3 capsule); kpsFEDU (kpsC(K5) truncated) identical to group 2 capsules	Escherichia coli O6:K15:H31 536 (UPEC)	own	Serum_resistance	0
kpsT-K15	ECP_3035	YP_670919	K15 capsule (mix of group2 and 3 capsule); kpsFEDU (kpsC(K5) truncated) identical to group 2 capsules	Escherichia coli O6:K15:H31 536 (UPEC)	own	Serum_resistance	0
kpsM-K15	ECP_3036	YP_670920	K15 capsule (mix of group2 and 3 capsule); kpsFEDU (kpsC(K5) truncated) identical to group 2 capsules	Escherichia coli O6:K15:H31 536 (UPEC)	own	Serum_resistance	0
kpsD-III	AK99_RS0104360	WP_023154148	group 3 capsule (for all group 3) genes of region 1 and region 3 (e.g. K10, K54)	Escherichia coli MS499 (ExPEC)	own	Serum_resistance	0
kpsM-III	AK99_RS0104355	WP_032317967	group 3 capsule (for all group 3) genes of region 1 and region 3 (e.g. K10, K54)	Escherichia coli MS499 (ExPEC)	own	Serum_resistance	0
kpsT-III	AK99_RS0104350	WP_032317966	group 3 capsule (for all group 3) genes of region 1 and region 3 (e.g. K10, K54)	Escherichia coli MS499 (ExPEC)	own	Serum_resistance	0
kpsE-III	AK99_RS0104345	WP_032317965	group 3 capsule (for all group 3) genes of region 1 and region 3 (e.g. K10, K54)	Escherichia coli MS499 (ExPEC)	own	Serum_resistance	0
kpsC-III	AK99_RS0104270	WP_032317955	group 3 capsule (for all group 3) genes of region 1 and region 3 (e.g. K10, K54)	Escherichia coli MS499 (ExPEC)	own	Serum_resistance	0
kpsS-III	AK99_RS0104265	WP_001735713	group 3 capsule (for all group 3) genes of region 1 and region 3 (e.g. K10, K54)	Escherichia coli MS499 (ExPEC)	own	Serum_resistance	0
kpsF-II	ECABU_c33430	YP_006107339	group 2 capsule (for all group 2) genes of region 1 (e.g. K1, K2, K5, and K12)	Escherichia coli ABU 83972 (NPEC)	own	Serum_resistance	1
kpsE-II	ECABU_c33440	YP_006107340	group 2 capsule (for all group 2) genes of region 1 (e.g. K1, K2, K5, and K12)	Escherichia coli ABU 83972 (NPEC)	own	Serum_resistance	1
kpsD-II	ECABU_c33450	YP_006107341	group 2 capsule (for all group 2) genes of region 1 (e.g. K1, K2, K5, and K12)	Escherichia coli ABU 83972 (NPEC)	own	Serum_resistance	1
kpsU-II	ECABU_c33460	YP_006107342	group 2 capsule (for all group 2) genes of region 1 (e.g. K1, K2, K5, and K12)	Escherichia coli ABU 83972 (NPEC)	own	Serum_resistance	1
kpsC-II	ECABU_c33470	YP_006107343	group 2 capsule (for all group 2) genes of region 1 (e.g. K1, K2, K5, and K12)	Escherichia coli ABU 83972 (NPEC)	own	Serum_resistance	0
kpsS-II	ECABU_c33480	YP_006107344	group 2 capsule (for all group 2) genes of region 1 (e.g. K1, K2, K5, and K12)	Escherichia coli ABU 83972 (NPEC)	own	Serum_resistance	1
kpsM-II-K5	ECABU_c33560	YP_006107351	K5 capsule, group 2 capsule genes of region 3	Escherichia coli ABU 83972 (NPEC)	own	Serum_resistance	1
kpsT-II-K5	ECABU_c33550	YP_006107350	K5 capsule, group 2 capsule genes of region 3	Escherichia coli ABU 83972 (NPEC)	own	Serum_resistance	1
kpsM-K2	c3698	NP_755573	K2 capsule genes region 3	Escherichia coli O6:K2:H1 CFT073 (UPEC)	own	Serum_resistance	0
kpsT-K2	c3697	NP_755572	K2 capsule genes region 3	Escherichia coli O6:K2:H1 CFT073 (UPEC)	own	Serum_resistance	0
neuS	UTI89_C3368	YP_542346	K1 capsule (group 2 capsule genes of regions 2 and 3)	Escherichia coli O18:K1:H7 UTI89 (UPEC)	own	Serum_resistance	0
neuE	UTI89_C3369	YP_542347	K1 capsule (group 2 capsule genes of regions 2 and 3)	Escherichia coli O18:K1:H7 UTI89 (UPEC)	own	Serum_resistance	0
neuC	UTI89_C3370	YP_542348	K1 capsule (group 2 capsule genes of regions 2 and 3)	Escherichia coli O18:K1:H7 UTI89 (UPEC)	own	Serum_resistance	0
neuA	UTI89_C3371	YP_542349	K1 capsule (group 2 capsule genes of regions 2 and 3)	Escherichia coli O18:K1:H7 UTI89 (UPEC)	own	Serum_resistance	0
neuB	UTI89_C3372	YP_542350	K1 capsule (group 2 capsule genes of regions 2 and 3)	Escherichia coli O18:K1:H7 UTI89 (UPEC)	own	Serum_resistance	0
neuD	UTI89_C3373	YP_542351	K1 capsule (group 2 capsule genes of regions 2 and 3)	Escherichia coli O18:K1:H7 UTI89 (UPEC)	own	Serum_resistance	0
kpsT-K1	UTI89_C3374	YP_542352	K1 capsule (group 2 capsule genes of regions 2 and 3)	Escherichia coli O18:K1:H7 UTI89 (UPEC)	own	Serum_resistance	0
kpsM-K1	UTI89_C3375	YP_542353	K1 capsule (group 2 capsule genes of regions 2 and 3)	Escherichia coli O18:K1:H7 UTI89 (UPEC)	own	Serum_resistance	0
ompP		CAA52338	omptin, F episome-encoded	Escherichia coli K-12 MG1655 (NPEC)	own	Serum_resistance	1
ompTc	APECO1_1482	YP_851702	ompT gene for outer membrane protease VII (outer membrane protein 3b), chromosome-encoded, omptin	Escherichia coli O1:K1:H7 APEC O1 (APEC)	own	Serum_resistance	1
ompTp	O2ColV26	YP_444072	outer membrane protease, omptin, episomal	Escherichia coli O2 APEC A2363 plasmid pAPEC-O2-ColV (APEC)	own	Serum_resistance	0
traT	J01769	AAA26075	complement resistance gene	Escherichia coli plasmid R100	own	Serum_resistance	1
etpC	L7032		Etp T2SS	Escherichia coli O157:H7 EDL933 (EHEC)	VFDB R3	T2SS	0
etpD	L7033		Etp T2SS	Escherichia coli O157:H7 EDL933 (EHEC)	VFDB R3	T2SS	0
etpE	L7034		Etp T2SS	Escherichia coli O157:H7 EDL933 (EHEC)	VFDB R3	T2SS	0
etpF	L7035		Etp T2SS	Escherichia coli O157:H7 EDL933 (EHEC)	VFDB R3	T2SS	0
etpG	L7036		Etp T2SS	Escherichia coli O157:H7 EDL933 (EHEC)	VFDB R3	T2SS	0
etpH	L7037		Etp T2SS	Escherichia coli O157:H7 EDL933 (EHEC)	VFDB R3	T2SS	0
etpI	L7038		Etp T2SS	Escherichia coli O157:H7 EDL933 (EHEC)	VFDB R3	T2SS	0
etpJ	L7039		Etp T2SS	Escherichia coli O157:H7 EDL933 (EHEC)	VFDB R3	T2SS	0
etpK	L7040		Etp T2SS	Escherichia coli O157:H7 EDL933 (EHEC)	VFDB R3	T2SS	0
etpL	L7041		Etp T2SS	Escherichia coli O157:H7 EDL933 (EHEC)	VFDB R3	T2SS	0
etpM	L7042		Etp T2SS	Escherichia coli O157:H7 EDL933 (EHEC)	VFDB R3	T2SS	0
etpN	L7043		Etp T2SS	Escherichia coli O157:H7 EDL933 (EHEC)	VFDB R3	T2SS	0
etpO	L7044		Etp T2SS	Escherichia coli O157:H7 EDL933 (EHEC)	VFDB R3	T2SS	0
gspB	b3322	NP_417781	Gsp T2SS-1, general secretion pathway	Escherichia coli K-12 MG1655 (NPEC)	own	T2SS	1
gspA	b3323	NP_417782	Gsp T2SS-1, general secretion pathway	Escherichia coli K-12 MG1655 (NPEC)	own	T2SS	1
gspC	b3324	NP_417783	Gsp T2SS-1, general secretion pathway	Escherichia coli K-12 MG1655 (NPEC)	own	T2SS	1
gspD	b3325	NP_417784	Gsp T2SS-1, general secretion pathway	Escherichia coli K-12 MG1655 (NPEC)	own	T2SS	1
gspE	b3326	NP_417785	Gsp T2SS-1, general secretion pathway	Escherichia coli K-12 MG1655 (NPEC)	own	T2SS	1
gspF	b3327	NP_417786	Gsp T2SS-1, general secretion pathway	Escherichia coli K-12 MG1655 (NPEC)	own	T2SS	1
gspG	b3328	NP_417787	Gsp T2SS-1, general secretion pathway	Escherichia coli K-12 MG1655 (NPEC)	own	T2SS	1
gspH	b3329	NP_417788	Gsp T2SS-1, general secretion pathway	Escherichia coli K-12 MG1655 (NPEC)	own	T2SS	1
gspI	b3330	NP_417789	Gsp T2SS-1, general secretion pathway	Escherichia coli K-12 MG1655 (NPEC)	own	T2SS	1
gspJ	b3331	NP_417790	Gsp T2SS-1, general secretion pathway	Escherichia coli K-12 MG1655 (NPEC)	own	T2SS	1
gspK	b3332	NP_417791	Gsp T2SS-1, general secretion pathway	Escherichia coli K-12 MG1655 (NPEC)	own	T2SS	1
gspL	b3333	NP_417792	Gsp T2SS-1, general secretion pathway	Escherichia coli K-12 MG1655 (NPEC)	own	T2SS	1
gspM	b3334	NP_417793	Gsp T2SS-1, general secretion pathway	Escherichia coli K-12 MG1655 (NPEC)	own	T2SS	1
gspO	b3335	NP_417794	Gsp T2SS-1, general secretion pathway	Escherichia coli K-12 MG1655 (NPEC)	own	T2SS	1
gspM	ECW_m3226	YP_006125842	Gsp T2SS-2, general secretion pathway	Escherichia coli O6:K-:H49 W ATCC9637 (NPEC)	own	T2SS	1
gspL	ECW_m3227	YP_006125843	Gsp T2SS-2, general secretion pathway	Escherichia coli O6:K-:H49 W ATCC9637 (NPEC)	own	T2SS	1
gspK	ECW_m3228	YP_006125844	Gsp T2SS-2, general secretion pathway	Escherichia coli O6:K-:H49 W ATCC9637 (NPEC)	own	T2SS	1
gspJ	ECW_m3229	YP_006125845	Gsp T2SS-2, general secretion pathway	Escherichia coli O6:K-:H49 W ATCC9637 (NPEC)	own	T2SS	1
gspI	ECW_m3230	YP_006125846	Gsp T2SS-2, general secretion pathway	Escherichia coli O6:K-:H49 W ATCC9637 (NPEC)	own	T2SS	1
gspH	ECW_m3231	YP_006125847	Gsp T2SS-2, general secretion pathway	Escherichia coli O6:K-:H49 W ATCC9637 (NPEC)	own	T2SS	1
gspG	ECW_m3232	YP_006125848	Gsp T2SS-2, general secretion pathway	Escherichia coli O6:K-:H49 W ATCC9637 (NPEC)	own	T2SS	1
gspF	ECW_m3233	YP_006125849	Gsp T2SS-2, general secretion pathway	Escherichia coli O6:K-:H49 W ATCC9637 (NPEC)	own	T2SS	1
gspE	ECW_m3234	YP_006125850	Gsp T2SS-2, general secretion pathway	Escherichia coli O6:K-:H49 W ATCC9637 (NPEC)	own	T2SS	1
gspD	ECW_m3235	YP_006125851	Gsp T2SS-2, general secretion pathway	Escherichia coli O6:K-:H49 W ATCC9637 (NPEC)	own	T2SS	1
gspC	ECW_m3236	YP_006125852	Gsp T2SS-2, general secretion pathway	Escherichia coli O6:K-:H49 W ATCC9637 (NPEC)	own	T2SS	1
yghG	ECW_m3237	YP_006125853	Gsp T2SS-2, general secretion pathway	Escherichia coli O6:K-:H49 W ATCC9637 (NPEC)	own	T2SS	1
pppA	ECW_m3238	YP_006125854	Gsp T2SS-2, general secretion pathway	Escherichia coli O6:K-:H49 W ATCC9637 (NPEC)	own	T2SS	1
yghJ	ECW_m3239	YP_006125855	Gsp T2SS-2, general secretion pathway	Escherichia coli O6:K-:H49 W ATCC9637 (NPEC)	own	T2SS	1
espG1	E2348C_3970		SSA-ESC (SPI-2), LEE encoded T3SS; LEE encoded T3SS effector	Escherichia coli O127:H6 E2348/69 (EPEC)	VFDB R3	T3SS_TTSS	0
ler	E2348C_3968		SSA-ESC (SPI-2), LEE encoded T3SS; transcriptional regulator	Escherichia coli O127:H6 E2348/69 (EPEC)	VFDB R3	T3SS_TTSS	0
	E2348C_3966		SSA-ESC (SPI-2), LEE encoded T3SS	Escherichia coli O127:H6 E2348/69 (EPEC)	VFDB R3	T3SS_TTSS	0
	E2348C_3967		SSA-ESC (SPI-2), LEE encoded T3SS	Escherichia coli O127:H6 E2348/69 (EPEC)	VFDB R3	T3SS_TTSS	0
	E2348C_3965		SSA-ESC (SPI-2), LEE encoded T3SS	Escherichia coli O127:H6 E2348/69 (EPEC)	VFDB R3	T3SS_TTSS	0
	E2348C_3964		SSA-ESC (SPI-2), LEE encoded T3SS	Escherichia coli O127:H6 E2348/69 (EPEC)	VFDB R3	T3SS_TTSS	0
escR	E2348C_3963		SSA-ESC (SPI-2), LEE encoded T3SS	Escherichia coli O127:H6 E2348/69 (EPEC)	VFDB R3	T3SS_TTSS	0
escS	E2348C_3962		SSA-ESC (SPI-2), LEE encoded T3SS	Escherichia coli O127:H6 E2348/69 (EPEC)	VFDB R3	T3SS_TTSS	0
	E2348C_3959		SSA-ESC (SPI-2), LEE encoded T3SS	Escherichia coli O127:H6 E2348/69 (EPEC)	VFDB R3	T3SS_TTSS	0
escU	E2348C_3960		SSA-ESC (SPI-2), LEE encoded T3SS	Escherichia coli O127:H6 E2348/69 (EPEC)	VFDB R3	T3SS_TTSS	0
escT	E2348C_3961		SSA-ESC (SPI-2), LEE encoded T3SS	Escherichia coli O127:H6 E2348/69 (EPEC)	VFDB R3	T3SS_TTSS	0
grlA	E2348C_3957		SSA-ESC (SPI-2), LEE encoded T3SS	Escherichia coli O127:H6 E2348/69 (EPEC)	VFDB R3	T3SS_TTSS	0
grlR	E2348C_3958		SSA-ESC (SPI-2), LEE encoded T3SS	Escherichia coli O127:H6 E2348/69 (EPEC)	VFDB R3	T3SS_TTSS	0
escV	E2348C_3949		SSA-ESC (SPI-2), LEE encoded T3SS	Escherichia coli O127:H6 E2348/69 (EPEC)	VFDB R3	T3SS_TTSS	0
mpc	E2348C_3950		SSA-ESC (SPI-2), LEE encoded T3SS	Escherichia coli O127:H6 E2348/69 (EPEC)	VFDB R3	T3SS_TTSS	0
espZ	E2348C_3951		SSA-ESC (SPI-2), LEE encoded T3SS; LEE encoded T3SS effector	Escherichia coli O127:H6 E2348/69 (EPEC)	VFDB R3	T3SS_TTSS	0
orf8	E2348C_3952		SSA-ESC (SPI-2), LEE encoded T3SS	Escherichia coli O127:H6 E2348/69 (EPEC)	VFDB R3	T3SS_TTSS	0
escJ	E2348C_3953		SSA-ESC (SPI-2), LEE encoded T3SS	Escherichia coli O127:H6 E2348/69 (EPEC)	VFDB R3	T3SS_TTSS	0
sepD	E2348C_3954		SSA-ESC (SPI-2), LEE encoded T3SS	Escherichia coli O127:H6 E2348/69 (EPEC)	VFDB R3	T3SS_TTSS	0
escC	E2348C_3955		SSA-ESC (SPI-2), LEE encoded T3SS	Escherichia coli O127:H6 E2348/69 (EPEC)	VFDB R3	T3SS_TTSS	0
cesD	E2348C_3956		SSA-ESC (SPI-2), LEE encoded T3SS	Escherichia coli O127:H6 E2348/69 (EPEC)	VFDB R3	T3SS_TTSS	0
	E2348C_3947		SSA-ESC (SPI-2), LEE encoded T3SS	Escherichia coli O127:H6 E2348/69 (EPEC)	VFDB R3	T3SS_TTSS	0
escN	E2348C_3948		SSA-ESC (SPI-2), LEE encoded T3SS	Escherichia coli O127:H6 E2348/69 (EPEC)	VFDB R3	T3SS_TTSS	0
	E2348C_3946		SSA-ESC (SPI-2), LEE encoded T3SS	Escherichia coli O127:H6 E2348/69 (EPEC)	VFDB R3	T3SS_TTSS	0
sepQ	E2348C_3945		SSA-ESC (SPI-2), LEE encoded T3SS	Escherichia coli O127:H6 E2348/69 (EPEC)	VFDB R3	T3SS_TTSS	0
cesF	E2348C_3943		SSA-ESC (SPI-2), LEE encoded T3SS	Escherichia coli O127:H6 E2348/69 (EPEC)	VFDB R3	T3SS_TTSS	0
espH	E2348C_3944		SSA-ESC (SPI-2), LEE encoded T3SS; LEE encoded T3SS effector	Escherichia coli O127:H6 E2348/69 (EPEC)	VFDB R3	T3SS_TTSS	0
map	E2348C_3942		SSA-ESC (SPI-2), LEE encoded T3SS; LEE encoded T3SS effector, mitochondrial-associated protein	Escherichia coli O127:H6 E2348/69 (EPEC)	VFDB R3	T3SS_TTSS	0
tir	E2348C_3941		SSA-ESC (SPI-2), LEE encoded T3SS; translocated intimin receptor	Escherichia coli O127:H6 E2348/69 (EPEC)	VFDB R3	T3SS_TTSS	0
cesT	E2348C_3940		SSA-ESC (SPI-2), LEE encoded T3SS	Escherichia coli O127:H6 E2348/69 (EPEC)	VFDB R3	T3SS_TTSS	0
escD	E2348C_3938		SSA-ESC (SPI-2), LEE encoded T3SS	Escherichia coli O127:H6 E2348/69 (EPEC)	VFDB R3	T3SS_TTSS	0
speL	E2348C_3937		SSA-ESC (SPI-2), LEE encoded T3SS	Escherichia coli O127:H6 E2348/69 (EPEC)	VFDB R3	T3SS_TTSS	0
espA	E2348C_3936		SSA-ESC (SPI-2), LEE encoded T3SS	Escherichia coli O127:H6 E2348/69 (EPEC)	VFDB R3	T3SS_TTSS	0
espD	E2348C_3935		SSA-ESC (SPI-2), LEE encoded T3SS	Escherichia coli O127:H6 E2348/69 (EPEC)	VFDB R3	T3SS_TTSS	0
espB	E2348C_3934		SSA-ESC (SPI-2), LEE encoded T3SS	Escherichia coli O127:H6 E2348/69 (EPEC)	VFDB R3	T3SS_TTSS	0
espF	E2348C_3930		SSA-ESC (SPI-2), LEE encoded T3SS; LEE encoded T3SS effector	Escherichia coli O127:H6 E2348/69 (EPEC)	VFDB R3	T3SS_TTSS	0
	E2348C_3931		SSA-ESC (SPI-2), LEE encoded T3SS	Escherichia coli O127:H6 E2348/69 (EPEC)	VFDB R3	T3SS_TTSS	0
escF	E2348C_3932		SSA-ESC (SPI-2), LEE encoded T3SS	Escherichia coli O127:H6 E2348/69 (EPEC)	VFDB R3	T3SS_TTSS	0
cesD2	E2348C_3933		SSA-ESC (SPI-2), LEE encoded T3SS	Escherichia coli O127:H6 E2348/69 (EPEC)	VFDB R3	T3SS_TTSS	0
nleB1	E2348C_3231		SSA-ESC (SPI-2), LEE encoded T3SS; non-LEE encoded T3SS effector	Escherichia coli O127:H6 E2348/69 (EPEC)	VFDB R3	T3SS_TTSS	0
nleE1	E2348C_3232		SSA-ESC (SPI-2), LEE encoded T3SS; non-LEE encoded T3SS effector	Escherichia coli O127:H6 E2348/69 (EPEC)	VFDB R3	T3SS_TTSS	0
espL2	E2348C_3230		SSA-ESC (SPI-2), LEE encoded T3SS; LEE encoded T3SS effector	Escherichia coli O127:H6 E2348/69 (EPEC)	VFDB R3	T3SS_TTSS	0
espG2	E2348C_2916		SSA-ESC (SPI-2), LEE encoded T3SS; LEE encoded T3SS effector	Escherichia coli O127:H6 E2348/69 (EPEC)	VFDB R3	T3SS_TTSS	0
nleF	E2348C_1445		SSA-ESC (SPI-2), LEE encoded T3SS; non-LEE encoded T3SS effector	Escherichia coli O127:H6 E2348/69 (EPEC)	VFDB R3	T3SS_TTSS	0
nleH2	E2348C_1444		SSA-ESC (SPI-2), LEE encoded T3SS; non-LEE encoded T3SS effector	Escherichia coli O127:H6 E2348/69 (EPEC)	VFDB R3	T3SS_TTSS	0
nleA	E2348C_1442		SSA-ESC (SPI-2), LEE encoded T3SS; non-LEE encoded T3SS effector, espI	Escherichia coli O127:H6 E2348/69 (EPEC)	VFDB R3	T3SS_TTSS	0
nleE2	E2348C_1080		SSA-ESC (SPI-2), LEE encoded T3SS; non-LEE encoded T3SS effector	Escherichia coli O127:H6 E2348/69 (EPEC)	VFDB R3	T3SS_TTSS	0
nleD	E2348C_1044		SSA-ESC (SPI-2), LEE encoded T3SS; non-LEE encoded T3SS effector	Escherichia coli O127:H6 E2348/69 (EPEC)	VFDB R3	T3SS_TTSS	0
nleC	E2348C_1042		SSA-ESC (SPI-2), LEE encoded T3SS; non-LEE encoded T3SS effector	Escherichia coli O127:H6 E2348/69 (EPEC)	VFDB R3	T3SS_TTSS	0
nleB2	E2348C_1041		SSA-ESC (SPI-2), LEE encoded T3SS; non-LEE encoded T3SS effector	Escherichia coli O127:H6 E2348/69 (EPEC)	VFDB R3	T3SS_TTSS	0
espJ	E2348C_0723		SSA-ESC (SPI-2), LEE encoded T3SS; LEE encoded T3SS effector	Escherichia coli O127:H6 E2348/69 (EPEC)	VFDB R3	T3SS_TTSS	0
nleG	E2348C_1040		SSA-ESC (SPI-2), LEE encoded T3SS; non-LEE encoded T3SS effector	Escherichia coli O127:H6 E2348/69 (EPEC)	VFDB R3	T3SS_TTSS	0
nleH1	E2348C_0718		SSA-ESC (SPI-2), LEE encoded T3SS; non-LEE encoded T3SS effector	Escherichia coli O127:H6 E2348/69 (EPEC)	VFDB R3	T3SS_TTSS	0
espX4	Z5636		SSA-ESC (SPI-2), LEE encoded T3SS	Escherichia coli O157:H7 EDL933 (EHEC)	VFDB R3	T3SS_TTSS	1
espX5	Z5665		SSA-ESC (SPI-2), LEE encoded T3SS	Escherichia coli O157:H7 EDL933 (EHEC)	VFDB R3	T3SS_TTSS	1
espX6	Z5935		SSA-ESC (SPI-2), LEE encoded T3SS	Escherichia coli O157:H7 EDL933 (EHEC)	VFDB R3	T3SS_TTSS	0
espL4	Z5608		SSA-ESC (SPI-2), LEE encoded T3SS; LEE encoded T3SS effector	Escherichia coli O157:H7 EDL933 (EHEC)	VFDB R3	T3SS_TTSS	1
espY4	Z5211		SSA-ESC (SPI-2), LEE encoded T3SS	Escherichia coli O157:H7 EDL933 (EHEC)	VFDB R3	T3SS_TTSS	1
espG	Z5142		SSA-ESC (SPI-2), LEE encoded T3SS; LEE encoded T3SS effector	Escherichia coli O157:H7 EDL933 (EHEC)	VFDB R3	T3SS_TTSS	0
escE	Z5139		SSA-ESC (SPI-2), LEE encoded T3SS	Escherichia coli O157:H7 EDL933 (EHEC)	VFDB R3	T3SS_TTSS	0
ler	Z5140		SSA-ESC (SPI-2), LEE encoded T3SS; transcriptional regulator	Escherichia coli O157:H7 EDL933 (EHEC)	VFDB R3	T3SS_TTSS	0
cesAB	Z5138		SSA-ESC (SPI-2), LEE encoded T3SS	Escherichia coli O157:H7 EDL933 (EHEC)	VFDB R3	T3SS_TTSS	0
orf4	Z5137		SSA-ESC (SPI-2), LEE encoded T3SS	Escherichia coli O157:H7 EDL933 (EHEC)	VFDB R3	T3SS_TTSS	0
escL	Z5136		SSA-ESC (SPI-2), LEE encoded T3SS	Escherichia coli O157:H7 EDL933 (EHEC)	VFDB R3	T3SS_TTSS	0
escR	Z5135		SSA-ESC (SPI-2), LEE encoded T3SS	Escherichia coli O157:H7 EDL933 (EHEC)	VFDB R3	T3SS_TTSS	0
escS	Z5134		SSA-ESC (SPI-2), LEE encoded T3SS	Escherichia coli O157:H7 EDL933 (EHEC)	VFDB R3	T3SS_TTSS	0
escT	Z5133		SSA-ESC (SPI-2), LEE encoded T3SS	Escherichia coli O157:H7 EDL933 (EHEC)	VFDB R3	T3SS_TTSS	0
etgA	Z5131		SSA-ESC (SPI-2), LEE encoded T3SS	Escherichia coli O157:H7 EDL933 (EHEC)	VFDB R3	T3SS_TTSS	0
escU	Z5132		SSA-ESC (SPI-2), LEE encoded T3SS	Escherichia coli O157:H7 EDL933 (EHEC)	VFDB R3	T3SS_TTSS	0
cesD	Z5127		SSA-ESC (SPI-2), LEE encoded T3SS	Escherichia coli O157:H7 EDL933 (EHEC)	VFDB R3	T3SS_TTSS	0
grlA	Z5128		SSA-ESC (SPI-2), LEE encoded T3SS	Escherichia coli O157:H7 EDL933 (EHEC)	VFDB R3	T3SS_TTSS	0
grlR	Z5129		SSA-ESC (SPI-2), LEE encoded T3SS	Escherichia coli O157:H7 EDL933 (EHEC)	VFDB R3	T3SS_TTSS	0
sepD	Z5125		SSA-ESC (SPI-2), LEE encoded T3SS	Escherichia coli O157:H7 EDL933 (EHEC)	VFDB R3	T3SS_TTSS	0
escC	Z5126		SSA-ESC (SPI-2), LEE encoded T3SS	Escherichia coli O157:H7 EDL933 (EHEC)	VFDB R3	T3SS_TTSS	0
sepZ	Z5122		SSA-ESC (SPI-2), LEE encoded T3SS; LEE encoded T3SS effector, espZ	Escherichia coli O157:H7 EDL933 (EHEC)	VFDB R3	T3SS_TTSS	0
escI	Z5123		SSA-ESC (SPI-2), LEE encoded T3SS	Escherichia coli O157:H7 EDL933 (EHEC)	VFDB R3	T3SS_TTSS	0
escJ	Z5124		SSA-ESC (SPI-2), LEE encoded T3SS	Escherichia coli O157:H7 EDL933 (EHEC)	VFDB R3	T3SS_TTSS	0
orf12	Z5121		SSA-ESC (SPI-2), LEE encoded T3SS	Escherichia coli O157:H7 EDL933 (EHEC)	VFDB R3	T3SS_TTSS	0
escV	Z5120		SSA-ESC (SPI-2), LEE encoded T3SS	Escherichia coli O157:H7 EDL933 (EHEC)	VFDB R3	T3SS_TTSS	0
escN	Z5119		SSA-ESC (SPI-2), LEE encoded T3SS	Escherichia coli O157:H7 EDL933 (EHEC)	VFDB R3	T3SS_TTSS	0
orf16	Z5117		SSA-ESC (SPI-2), LEE encoded T3SS	Escherichia coli O157:H7 EDL933 (EHEC)	VFDB R3	T3SS_TTSS	0
orf15	Z5118		SSA-ESC (SPI-2), LEE encoded T3SS	Escherichia coli O157:H7 EDL933 (EHEC)	VFDB R3	T3SS_TTSS	0
cesF	Z5114		SSA-ESC (SPI-2), LEE encoded T3SS	Escherichia coli O157:H7 EDL933 (EHEC)	VFDB R3	T3SS_TTSS	0
espH	Z5115		SSA-ESC (SPI-2), LEE encoded T3SS; LEE encoded T3SS effector	Escherichia coli O157:H7 EDL933 (EHEC)	VFDB R3	T3SS_TTSS	0
sepQ	Z5116		SSA-ESC (SPI-2), LEE encoded T3SS; escQ	Escherichia coli O157:H7 EDL933 (EHEC)	VFDB R3	T3SS_TTSS	0
map	Z5113		SSA-ESC (SPI-2), LEE encoded T3SS; LEE encoded T3SS effector, mitochondrial-associated protein	Escherichia coli O157:H7 EDL933 (EHEC)	VFDB R3	T3SS_TTSS	0
tir	Z5112		SSA-ESC (SPI-2), LEE encoded T3SS; translocated intimin receptor	Escherichia coli O157:H7 EDL933 (EHEC)	VFDB R3	T3SS_TTSS	0
cesT	Z5111		SSA-ESC (SPI-2), LEE encoded T3SS	Escherichia coli O157:H7 EDL933 (EHEC)	VFDB R3	T3SS_TTSS	0
eae	Z5110		SSA-ESC (SPI-2), LEE encoded T3SS; LEE encoded T3SS effector, intimin adherence protein	Escherichia coli O157:H7 EDL933 (EHEC)	VFDB R3	T3SS_TTSS	0
escD	Z5109		SSA-ESC (SPI-2), LEE encoded T3SS	Escherichia coli O157:H7 EDL933 (EHEC)	VFDB R3	T3SS_TTSS	0
sepL	Z5108		SSA-ESC (SPI-2), LEE encoded T3SS	Escherichia coli O157:H7 EDL933 (EHEC)	VFDB R3	T3SS_TTSS	0
espA	Z5107		SSA-ESC (SPI-2), LEE encoded T3SS	Escherichia coli O157:H7 EDL933 (EHEC)	VFDB R3	T3SS_TTSS	0
espD	Z5106		SSA-ESC (SPI-2), LEE encoded T3SS	Escherichia coli O157:H7 EDL933 (EHEC)	VFDB R3	T3SS_TTSS	0
espB	Z5105		SSA-ESC (SPI-2), LEE encoded T3SS	Escherichia coli O157:H7 EDL933 (EHEC)	VFDB R3	T3SS_TTSS	0
orf29	Z5102		SSA-ESC (SPI-2), LEE encoded T3SS	Escherichia coli O157:H7 EDL933 (EHEC)	VFDB R3	T3SS_TTSS	0
escF	Z5103		SSA-ESC (SPI-2), LEE encoded T3SS	Escherichia coli O157:H7 EDL933 (EHEC)	VFDB R3	T3SS_TTSS	0
cesD2	Z5104		SSA-ESC (SPI-2), LEE encoded T3SS	Escherichia coli O157:H7 EDL933 (EHEC)	VFDB R3	T3SS_TTSS	0
nleE	Z4329		SSA-ESC (SPI-2), LEE encoded T3SS; non-LEE encoded T3SS effector	Escherichia coli O157:H7 EDL933 (EHEC)	VFDB R3	T3SS_TTSS	0
espF	Z5100		SSA-ESC (SPI-2), LEE encoded T3SS; LEE encoded T3SS effector	Escherichia coli O157:H7 EDL933 (EHEC)	VFDB R3	T3SS_TTSS	0
nleB1	Z4328		SSA-ESC (SPI-2), LEE encoded T3SS; non-LEE encoded T3SS effector	Escherichia coli O157:H7 EDL933 (EHEC)	VFDB R3	T3SS_TTSS	0
espL2	Z4326		SSA-ESC (SPI-2), LEE encoded T3SS; LEE encoded T3SS effector	Escherichia coli O157:H7 EDL933 (EHEC)	VFDB R3	T3SS_TTSS	0
espW	Z3920		SSA-ESC (SPI-2), LEE encoded T3SS	Escherichia coli O157:H7 EDL933 (EHEC)	VFDB R3	T3SS_TTSS	0
espM2	Z3918		SSA-ESC (SPI-2), LEE encoded T3SS	Escherichia coli O157:H7 EDL933 (EHEC)	VFDB R3	T3SS_TTSS	0
espR4	Z3026		SSA-ESC (SPI-2), LEE encoded T3SS	Escherichia coli O157:H7 EDL933 (EHEC)	VFDB R3	T3SS_TTSS	1
espJ	Z3071		SSA-ESC (SPI-2), LEE encoded T3SS; LEE encoded T3SS effector	Escherichia coli O157:H7 EDL933 (EHEC)	VFDB R3	T3SS_TTSS	0
espFu	Z3072		SSA-ESC (SPI-2), LEE encoded T3SS; non-LEE encoded T3SS effector, tccP (Tir cytoskeleton coupling protein)	Escherichia coli O157:H7 EDL933 (EHEC)	VFDB R3	T3SS_TTSS	0
espR3	Z3023		SSA-ESC (SPI-2), LEE encoded T3SS	Escherichia coli O157:H7 EDL933 (EHEC)	VFDB R3	T3SS_TTSS	1
espL1	Z2749		SSA-ESC (SPI-2), LEE encoded T3SS; LEE encoded T3SS effector	Escherichia coli O157:H7 EDL933 (EHEC)	VFDB R3	T3SS_TTSS	1
nleH2	Z6021		SSA-ESC (SPI-2), LEE encoded T3SS; non-LEE encoded T3SS effector	Escherichia coli O157:H7 EDL933 (EHEC)	VFDB R3	T3SS_TTSS	0
nleA	Z6024		SSA-ESC (SPI-2), LEE encoded T3SS; non-LEE encoded T3SS effector, espI	Escherichia coli O157:H7 EDL933 (EHEC)	VFDB R3	T3SS_TTSS	0
espM1	Z2565		SSA-ESC (SPI-2), LEE encoded T3SS	Escherichia coli O157:H7 EDL933 (EHEC)	VFDB R3	T3SS_TTSS	0
nleF	Z6020		SSA-ESC (SPI-2), LEE encoded T3SS; non-LEE encoded T3SS effector	Escherichia coli O157:H7 EDL933 (EHEC)	VFDB R3	T3SS_TTSS	0
nleG7	Z2077		SSA-ESC (SPI-2), LEE encoded T3SS; non-LEE encoded T3SS effector	Escherichia coli O157:H7 EDL933 (EHEC)	VFDB R3	T3SS_TTSS	0
espR1	Z2242		SSA-ESC (SPI-2), LEE encoded T3SS	Escherichia coli O157:H7 EDL933 (EHEC)	VFDB R3	T3SS_TTSS	1
espK	Z1829		SSA-ESC (SPI-2), LEE encoded T3SS	Escherichia coli O157:H7 EDL933 (EHEC)	VFDB R3	T3SS_TTSS	0
espN	Z1824		SSA-ESC (SPI-2), LEE encoded T3SS	Escherichia coli O157:H7 EDL933 (EHEC)	VFDB R3	T3SS_TTSS	0
espX7	Z1822		SSA-ESC (SPI-2), LEE encoded T3SS; nleL	Escherichia coli O157:H7 EDL933 (EHEC)	VFDB R3	T3SS_TTSS	0
espX2	Z1019		SSA-ESC (SPI-2), LEE encoded T3SS	Escherichia coli O157:H7 EDL933 (EHEC)	VFDB R3	T3SS_TTSS	1
nleD	Z0990		SSA-ESC (SPI-2), LEE encoded T3SS; non-LEE encoded T3SS effector	Escherichia coli O157:H7 EDL933 (EHEC)	VFDB R3	T3SS_TTSS	0
nleH1	Z0989		SSA-ESC (SPI-2), LEE encoded T3SS; non-LEE encoded T3SS effector	Escherichia coli O157:H7 EDL933 (EHEC)	VFDB R3	T3SS_TTSS	0
nleC	Z0986		SSA-ESC (SPI-2), LEE encoded T3SS; non-LEE encoded T3SS effector	Escherichia coli O157:H7 EDL933 (EHEC)	VFDB R3	T3SS_TTSS	0
nleB2	Z0985		SSA-ESC (SPI-2), LEE encoded T3SS; non-LEE encoded T3SS effector	Escherichia coli O157:H7 EDL933 (EHEC)	VFDB R3	T3SS_TTSS	0
espY2	Z0078		SSA-ESC (SPI-2), LEE encoded T3SS	Escherichia coli O157:H7 EDL933 (EHEC)	VFDB R3	T3SS_TTSS	1
espY3	Z0521		SSA-ESC (SPI-2), LEE encoded T3SS	Escherichia coli O157:H7 EDL933 (EHEC)	VFDB R3	T3SS_TTSS	1
espY1	Z0065		SSA-ESC (SPI-2), LEE encoded T3SS	Escherichia coli O157:H7 EDL933 (EHEC)	VFDB R3	T3SS_TTSS	1
espX1	Z0025		SSA-ESC (SPI-2), LEE encoded T3SS	Escherichia coli O157:H7 EDL933 (EHEC)	VFDB R3	T3SS_TTSS	1
espO1-1	ECs1567		SSA-ESC (SPI-2), LEE encoded T3SS	Escherichia coli O157:H7 Sakai (EHEC)	VFDB R3	T3SS_TTSS	0
espO1-2	ECs1821		SSA-ESC (SPI-2), LEE encoded T3SS	Escherichia coli O157:H7 Sakai (EHEC)	VFDB R3	T3SS_TTSS	0
cif		AAN07916	SSA-ESC (SPI-2), LEE encoded T3SS; non-LEE encoded T3SS effector, cell-cycle-inhibitory factor	Escherichia coli O26 C/15333	VFDB R3	T3SS_TTSS	0
espT		CAX32470	SSA-ESC (SPI-2), LEE encoded T3SS	Escherichia coli Ont:H- FV11678	VFDB R3	T3SS_TTSS	0
efa1	ECO111_5002		SSA-ESC (SPI-2), LEE encoded T3SS; non-LEE encoded T3SS effector, EHEC factor for adherence/lymphocyte inhibitory factor (LifA)	Escherichia coli O111:H- 11128	VFDB R3	T3SS_TTSS	0
yqeH	EC042_3044	YP_006097339	ETT2 (E. coli T3SS 2), INV-MXI-SPA (SPI-1)	Escherichia coli O44:H18 042 (EAEC)	own	T3SS_TTSS	1
yqeI	EC042_3045	YP_006097340	ETT2 (E. coli T3SS 2), INV-MXI-SPA (SPI-1)	Escherichia coli O44:H18 042 (EAEC)	own	T3SS_TTSS	1
	EC042_3046	YP_006097341	ETT2 (E. coli T3SS 2), INV-MXI-SPA (SPI-1)	Escherichia coli O44:H18 042 (EAEC)	own	T3SS_TTSS	1
	EC042_3047	YP_006097342	ETT2 (E. coli T3SS 2), INV-MXI-SPA (SPI-1)	Escherichia coli O44:H18 042 (EAEC)	own	T3SS_TTSS	1
	EC042_3048	YP_006097343	ETT2 (E. coli T3SS 2), INV-MXI-SPA (SPI-1)	Escherichia coli O44:H18 042 (EAEC)	own	T3SS_TTSS	1
ygeG	EC042_3049	YP_006097344	ETT2 (E. coli T3SS 2), INV-MXI-SPA (SPI-1)	Escherichia coli O44:H18 042 (EAEC)	own	T3SS_TTSS	1
ygeH	EC042_3050	YP_006097345	ETT2 (E. coli T3SS 2), INV-MXI-SPA (SPI-1)	Escherichia coli O44:H18 042 (EAEC)	own	T3SS_TTSS	1
	EC042_3051	YP_006097346	ETT2 (E. coli T3SS 2), INV-MXI-SPA (SPI-1)	Escherichia coli O44:H18 042 (EAEC)	own	T3SS_TTSS	1
	EC042_3052	YP_006097347	ETT2 (E. coli T3SS 2), INV-MXI-SPA (SPI-1)	Escherichia coli O44:H18 042 (EAEC)	own	T3SS_TTSS	1
ygeK	EC042_3053	YP_006097348	ETT2 (E. coli T3SS 2), INV-MXI-SPA (SPI-1)	Escherichia coli O44:H18 042 (EAEC)	own	T3SS_TTSS	1
orgB	EC042_3054	YP_006097349	ETT2 (E. coli T3SS 2), INV-MXI-SPA (SPI-1)	Escherichia coli O44:H18 042 (EAEC)	own	T3SS_TTSS	1
orgA	EC042_3055	YP_006097350	ETT2 (E. coli T3SS 2), INV-MXI-SPA (SPI-1)	Escherichia coli O44:H18 042 (EAEC)	own	T3SS_TTSS	1
eprK	EC042_3056	YP_006097351	ETT2 (E. coli T3SS 2), INV-MXI-SPA (SPI-1)	Escherichia coli O44:H18 042 (EAEC)	own	T3SS_TTSS	1
eprJ	EC042_3057	YP_006097352	ETT2 (E. coli T3SS 2), INV-MXI-SPA (SPI-1)	Escherichia coli O44:H18 042 (EAEC)	own	T3SS_TTSS	1
eprI	EC042_3058	YP_006097353	ETT2 (E. coli T3SS 2), INV-MXI-SPA (SPI-1)	Escherichia coli O44:H18 042 (EAEC)	own	T3SS_TTSS	1
eprH	EC042_3059	YP_006097354	ETT2 (E. coli T3SS 2), INV-MXI-SPA (SPI-1)	Escherichia coli O44:H18 042 (EAEC)	own	T3SS_TTSS	1
etrA	EC042_3060	YP_006097355	ETT2 (E. coli T3SS 2), INV-MXI-SPA (SPI-1)	Escherichia coli O44:H18 042 (EAEC)	own	T3SS_TTSS	1
eivH	EC1303_c29800	AJF57665	ETT2 (E. coli T3SS 2), INV-MXI-SPA (SPI-1)	Escherichia coli O70:H32 1303 (MPEC)	own	T3SS_TTSS	1
epaS	EC042_3061	YP_006097356	ETT2 (E. coli T3SS 2), INV-MXI-SPA (SPI-1)	Escherichia coli O44:H18 042 (EAEC)	own	T3SS_TTSS	1
epaR	EC042_3062	YP_006097357	ETT2 (E. coli T3SS 2), INV-MXI-SPA (SPI-1)	Escherichia coli O44:H18 042 (EAEC)	own	T3SS_TTSS	1
epaQ	EC042_3063	YP_006097358	ETT2 (E. coli T3SS 2), INV-MXI-SPA (SPI-1)	Escherichia coli O44:H18 042 (EAEC)	own	T3SS_TTSS	1
epaP	EC042_3064	YP_006097359	ETT2 (E. coli T3SS 2), INV-MXI-SPA (SPI-1)	Escherichia coli O44:H18 042 (EAEC)	own	T3SS_TTSS	1
epaO	EC042_3065	YP_006097360	ETT2 (E. coli T3SS 2), INV-MXI-SPA (SPI-1)	Escherichia coli O44:H18 042 (EAEC)	own	T3SS_TTSS	1
eivJ	PGA_00447	CDP66667	ETT2 (E. coli T3SS 2), INV-MXI-SPA (SPI-1)	Escherichia coli D6-113.11 (MPEC)	own	T3SS_TTSS	1
eivI	EC042_3068	YP_006097363	ETT2 (E. coli T3SS 2), INV-MXI-SPA (SPI-1)	Escherichia coli O44:H18 042 (EAEC)	own	T3SS_TTSS	1
eivC	EC042_3069	YP_006097364	ETT2 (E. coli T3SS 2), INV-MXI-SPA (SPI-1)	Escherichia coli O44:H18 042 (EAEC)	own	T3SS_TTSS	1
eivA	EC042_3070	YP_006097365	ETT2 (E. coli T3SS 2), INV-MXI-SPA (SPI-1)	Escherichia coli O44:H18 042 (EAEC)	own	T3SS_TTSS	1
eivE	EC042_3071	YP_006097366	ETT2 (E. coli T3SS 2), INV-MXI-SPA (SPI-1)	Escherichia coli O44:H18 042 (EAEC)	own	T3SS_TTSS	1
eivG	EC042_3072	YP_006097367	ETT2 (E. coli T3SS 2), INV-MXI-SPA (SPI-1)	Escherichia coli O44:H18 042 (EAEC)	own	T3SS_TTSS	1
eivF	EC042_3073	YP_006097368	ETT2 (E. coli T3SS 2), INV-MXI-SPA (SPI-1)	Escherichia coli O44:H18 042 (EAEC)	own	T3SS_TTSS	1
	EC042_3074	YP_006097369	ETT2 (E. coli T3SS 2), INV-MXI-SPA (SPI-1)	Escherichia coli O44:H18 042 (EAEC)	own	T3SS_TTSS	1
	EC042_3075	YP_006097370	ETT2 (E. coli T3SS 2), INV-MXI-SPA (SPI-1)	Escherichia coli O44:H18 042 (EAEC)	own	T3SS_TTSS	1
	E1470_c02180	AJG07210	ECC-1470 T6SS/1, subtype i1	Escherichia coli Ont:H2 ECC-1470 (MPEC)	own	T6SS	1
impA	E1470_c02190	AJG07211	ECC-1470 T6SS/1, subtype i1	Escherichia coli Ont:H2 ECC-1470 (MPEC)	own	T6SS	1
etsI	E1470_c02200	AJG07212	ECC-1470 T6SS/1, subtype i1	Escherichia coli Ont:H2 ECC-1470 (MPEC)	own	T6SS	1
etsA	E1470_c02210	AJG07213	ECC-1470 T6SS/1, subtype i1	Escherichia coli Ont:H2 ECC-1470 (MPEC)	own	T6SS	1
etsX	E1470_c02220	AJG07214	ECC-1470 T6SS/1, subtype i1	Escherichia coli Ont:H2 ECC-1470 (MPEC)	own	T6SS	1
etsV	E1470_c02230	AJG07215	ECC-1470 T6SS/1, subtype i1	Escherichia coli Ont:H2 ECC-1470 (MPEC)	own	T6SS	1
etsU	E1470_c02240	AJG07216	ECC-1470 T6SS/1, subtype i1	Escherichia coli Ont:H2 ECC-1470 (MPEC)	own	T6SS	1
etsM	E1470_c02250	AJG07217	ECC-1470 T6SS/1, subtype i1	Escherichia coli Ont:H2 ECC-1470 (MPEC)	own	T6SS	1
etsN	E1470_c02260	AJG07218	ECC-1470 T6SS/1, subtype i1	Escherichia coli Ont:H2 ECC-1470 (MPEC)	own	T6SS	1
etsH	E1470_c02270	AJG07219	ECC-1470 T6SS/1, subtype i1	Escherichia coli Ont:H2 ECC-1470 (MPEC)	own	T6SS	1
etsR	E1470_c02280	AJG07220	ECC-1470 T6SS/1, subtype i1	Escherichia coli Ont:H2 ECC-1470 (MPEC)	own	T6SS	1
etsC	E1470_c02290	AJG07221	ECC-1470 T6SS/1, subtype i1	Escherichia coli Ont:H2 ECC-1470 (MPEC)	own	T6SS	1
etsD	E1470_c02300	AJG07222	ECC-1470 T6SS/1, subtype i1	Escherichia coli Ont:H2 ECC-1470 (MPEC)	own	T6SS	1
etsB	E1470_c02310	AJG07223	ECC-1470 T6SS/1, subtype i1	Escherichia coli Ont:H2 ECC-1470 (MPEC)	own	T6SS	1
	E1470_c02320	AJG07224	ECC-1470 T6SS/1, subtype i1	Escherichia coli Ont:H2 ECC-1470 (MPEC)	own	T6SS	1
etsS	E1470_c02330	AJG07225	ECC-1470 T6SS/1, subtype i1	Escherichia coli Ont:H2 ECC-1470 (MPEC)	own	T6SS	1
	E1470_c02340	AJG07226	ECC-1470 T6SS/1, subtype i1	Escherichia coli Ont:H2 ECC-1470 (MPEC)	own	T6SS	1
etsG	E1470_c02350	AJG07227	ECC-1470 T6SS/1, subtype i1	Escherichia coli Ont:H2 ECC-1470 (MPEC)	own	T6SS	1
	E1470_c02370	AJG07228	ECC-1470 T6SS/1, subtype i1	Escherichia coli Ont:H2 ECC-1470 (MPEC)	own	T6SS	1
yhhI_1	E1470_c02390	AJG07229	ECC-1470 T6SS/1, subtype i1	Escherichia coli Ont:H2 ECC-1470 (MPEC)	own	T6SS	1
	ECP_2800	YP_670685	E. coli 536 T6SS 2, subtype i2	Escherichia coli O6:K15:H31 536 (UPEC)	own	T6SS	1
	ECP_2801	YP_670686	E. coli 536 T6SS 2, subtype i2	Escherichia coli O6:K15:H31 536 (UPEC)	own	T6SS	1
	ECP_2802	YP_670687	E. coli 536 T6SS 2, subtype i2	Escherichia coli O6:K15:H31 536 (UPEC)	own	T6SS	1
	ECP_2803	YP_670688	E. coli 536 T6SS 2, subtype i2	Escherichia coli O6:K15:H31 536 (UPEC)	own	T6SS	1
	ECP_2804	YP_670689	E. coli 536 T6SS 2, subtype i2	Escherichia coli O6:K15:H31 536 (UPEC)	own	T6SS	1
	ECP_2805	YP_670690	E. coli 536 T6SS 2, subtype i2	Escherichia coli O6:K15:H31 536 (UPEC)	own	T6SS	1
	ECP_2806	YP_670691	E. coli 536 T6SS 2, subtype i2	Escherichia coli O6:K15:H31 536 (UPEC)	own	T6SS	1
	ECP_2807	YP_670692	E. coli 536 T6SS 2, subtype i2	Escherichia coli O6:K15:H31 536 (UPEC)	own	T6SS	1
	ECP_2808	YP_670693	E. coli 536 T6SS 2, subtype i2	Escherichia coli O6:K15:H31 536 (UPEC)	own	T6SS	0
	ECP_2809	YP_670694	E. coli 536 T6SS 2, subtype i2	Escherichia coli O6:K15:H31 536 (UPEC)	own	T6SS	0
	ECP_2810	YP_670695	E. coli 536 T6SS 2, subtype i2	Escherichia coli O6:K15:H31 536 (UPEC)	own	T6SS	1
	ECP_2811	YP_670696	E. coli 536 T6SS 2, subtype i2	Escherichia coli O6:K15:H31 536 (UPEC)	own	T6SS	1
	ECP_2812	YP_670697	E. coli 536 T6SS 2, subtype i2	Escherichia coli O6:K15:H31 536 (UPEC)	own	T6SS	1
	ECP_2813	YP_670698	E. coli 536 T6SS 2, subtype i2	Escherichia coli O6:K15:H31 536 (UPEC)	own	T6SS	1
	ECP_2814	YP_670699	E. coli 536 T6SS 2, subtype i2	Escherichia coli O6:K15:H31 536 (UPEC)	own	T6SS	1
	ECP_2815	YP_670700	E. coli 536 T6SS 2, subtype i2	Escherichia coli O6:K15:H31 536 (UPEC)	own	T6SS	1
	ECP_2816	YP_670701	E. coli 536 T6SS 2, subtype i2	Escherichia coli O6:K15:H31 536 (UPEC)	own	T6SS	0
	ECP_2817	YP_670702	E. coli 536 T6SS 2, subtype i2	Escherichia coli O6:K15:H31 536 (UPEC)	own	T6SS	1
	ECP_2818	YP_670703	E. coli 536 T6SS 2, subtype i2	Escherichia coli O6:K15:H31 536 (UPEC)	own	T6SS	1
	ECP_2819	YP_670704	E. coli 536 T6SS 2, subtype i2	Escherichia coli O6:K15:H31 536 (UPEC)	own	T6SS	0
	ECP_2820	YP_670705	E. coli 536 T6SS 2, subtype i2	Escherichia coli O6:K15:H31 536 (UPEC)	own	T6SS	1
	ECP_2821	YP_670706	E. coli 536 T6SS 2, subtype i2	Escherichia coli O6:K15:H31 536 (UPEC)	own	T6SS	1
	ECP_2822	YP_670707	E. coli 536 T6SS 2, subtype i2	Escherichia coli O6:K15:H31 536 (UPEC)	own	T6SS	1
	ECP_2823	YP_670708	E. coli 536 T6SS 2, subtype i2	Escherichia coli O6:K15:H31 536 (UPEC)	own	T6SS	1
aaiA	EC042_4562		AAI/SCI-II (subtype i4b) T6SS, EAEC 042 T6SS 3	Escherichia coli O44:H18 042 (EAEC)	VFDB R3	T6SS	1
aaiB	EC042_4563		AAI/SCI-II (subtype i4b) T6SS, EAEC 042 T6SS 3	Escherichia coli O44:H18 042 (EAEC)	VFDB R3	T6SS	1
aaiC	EC042_4564		AAI/SCI-II (subtype i4b) T6SS, EAEC 042 T6SS 3; hcp	Escherichia coli O44:H18 042 (EAEC)	VFDB R3	T6SS	1
aaiD	EC042_4565		AAI/SCI-II (subtype i4b) T6SS, EAEC 042 T6SS 3	Escherichia coli O44:H18 042 (EAEC)	VFDB R3	T6SS	1
aaiE	EC042_4566		AAI/SCI-II (subtype i4b) T6SS, EAEC 042 T6SS 3	Escherichia coli O44:H18 042 (EAEC)	VFDB R3	T6SS	1
aaiF	EC042_4568		AAI/SCI-II (subtype i4b) T6SS, EAEC 042 T6SS 3	Escherichia coli O44:H18 042 (EAEC)	VFDB R3	T6SS	1
vgrG	EC042_4569		AAI/SCI-II (subtype i4b) T6SS, EAEC 042 T6SS 3	Escherichia coli O44:H18 042 (EAEC)	VFDB R3	T6SS	1
aaiH	EC042_4570		AAI/SCI-II (subtype i4b) T6SS, EAEC 042 T6SS 3	Escherichia coli O44:H18 042 (EAEC)	VFDB R3	T6SS	1
aaiI	EC042_4571		AAI/SCI-II (subtype i4b) T6SS, EAEC 042 T6SS 3	Escherichia coli O44:H18 042 (EAEC)	VFDB R3	T6SS	0
aaiJ	EC042_4572		AAI/SCI-II (subtype i4b) T6SS, EAEC 042 T6SS 3	Escherichia coli O44:H18 042 (EAEC)	VFDB R3	T6SS	1
aaiK	EC042_4573		AAI/SCI-II (subtype i4b) T6SS, EAEC 042 T6SS 3	Escherichia coli O44:H18 042 (EAEC)	VFDB R3	T6SS	1
aaiL	EC042_4574		AAI/SCI-II (subtype i4b) T6SS, EAEC 042 T6SS 3	Escherichia coli O44:H18 042 (EAEC)	VFDB R3	T6SS	1
aaiM	EC042_4574A		AAI/SCI-II (subtype i4b) T6SS, EAEC 042 T6SS 3	Escherichia coli O44:H18 042 (EAEC)	VFDB R3	T6SS	0
aaiN	EC042_4575		AAI/SCI-II (subtype i4b) T6SS, EAEC 042 T6SS 3	Escherichia coli O44:H18 042 (EAEC)	VFDB R3	T6SS	0
icmF	EC042_4576		AAI/SCI-II (subtype i4b) T6SS, EAEC 042 T6SS 3; aaiO	Escherichia coli O44:H18 042 (EAEC)	VFDB R3	T6SS	0
clpV	EC042_4577		AAI/SCI-II (subtype i4b) T6SS, EAEC 042 T6SS 3; aaiP	Escherichia coli O44:H18 042 (EAEC)	VFDB R3	T6SS	1
aaiS	EC042_4580		AAI/SCI-II (subtype i4b) T6SS, EAEC 042 T6SS 3	Escherichia coli O44:H18 042 (EAEC)	VFDB R3	T6SS	1
aaiT	EC042_4581		AAI/SCI-II (subtype i4b) T6SS, EAEC 042 T6SS 3	Escherichia coli O44:H18 042 (EAEC)	VFDB R3	T6SS	0
aaiU	EC042_4582		AAI/SCI-II (subtype i4b) T6SS, EAEC 042 T6SS 3	Escherichia coli O44:H18 042 (EAEC)	VFDB R3	T6SS	0
aaiV	EC042_4583		AAI/SCI-II (subtype i4b) T6SS, EAEC 042 T6SS 3	Escherichia coli O44:H18 042 (EAEC)	VFDB R3	T6SS	0
aaiW	EC042_4584		AAI/SCI-II (subtype i4b) T6SS, EAEC 042 T6SS 3	Escherichia coli O44:H18 042 (EAEC)	VFDB R3	T6SS	1
aec28	APECO1_1768		AEC (subtype i1) T6SS	Escherichia coli O1:K1:H7 APEC O1 (APEC)	VFDB R3	T6SS	0
aec29	APECO1_1769		AEC (subtype i1) T6SS	Escherichia coli O1:K1:H7 APEC O1 (APEC)	VFDB R3	T6SS	0
aec30	APECO1_1770		AEC (subtype i1) T6SS	Escherichia coli O1:K1:H7 APEC O1 (APEC)	VFDB R3	T6SS	0
aec31	APECO1_1771		AEC (subtype i1) T6SS	Escherichia coli O1:K1:H7 APEC O1 (APEC)	VFDB R3	T6SS	0
aec32	APECO1_1772		AEC (subtype i1) T6SS	Escherichia coli O1:K1:H7 APEC O1 (APEC)	VFDB R3	T6SS	0
aec14	APECO1_1755		AEC (subtype i1) T6SS	Escherichia coli O1:K1:H7 APEC O1 (APEC)	VFDB R3	T6SS	0
	APECO1_1753		AEC (subtype i1) T6SS	Escherichia coli O1:K1:H7 APEC O1 (APEC)	VFDB R3	T6SS	0
aec11	APECO1_1752		AEC (subtype i1) T6SS	Escherichia coli O1:K1:H7 APEC O1 (APEC)	VFDB R3	T6SS	0
aec8	APECO1_1750		AEC (subtype i1) T6SS	Escherichia coli O1:K1:H7 APEC O1 (APEC)	VFDB R3	T6SS	0
aec7	APECO1_1749		AEC (subtype i1) T6SS	Escherichia coli O1:K1:H7 APEC O1 (APEC)	VFDB R3	T6SS	0
aec26	APECO1_1766		AEC (subtype i1) T6SS	Escherichia coli O1:K1:H7 APEC O1 (APEC)	VFDB R3	T6SS	0
aec25	APECO1_1765		AEC (subtype i1) T6SS	Escherichia coli O1:K1:H7 APEC O1 (APEC)	VFDB R3	T6SS	0
aec24	APECO1_1764		AEC (subtype i1) T6SS	Escherichia coli O1:K1:H7 APEC O1 (APEC)	VFDB R3	T6SS	0
aec23	APECO1_1763		AEC (subtype i1) T6SS	Escherichia coli O1:K1:H7 APEC O1 (APEC)	VFDB R3	T6SS	0
aec22	APECO1_1762		AEC (subtype i1) T6SS	Escherichia coli O1:K1:H7 APEC O1 (APEC)	VFDB R3	T6SS	0
	APECO1_1761		AEC (subtype i1) T6SS	Escherichia coli O1:K1:H7 APEC O1 (APEC)	VFDB R3	T6SS	0
aec19	APECO1_1760		AEC (subtype i1) T6SS	Escherichia coli O1:K1:H7 APEC O1 (APEC)	VFDB R3	T6SS	0
aec18	APECO1_1759		AEC (subtype i1) T6SS	Escherichia coli O1:K1:H7 APEC O1 (APEC)	VFDB R3	T6SS	0
aec17	APECO1_1758		AEC (subtype i1) T6SS	Escherichia coli O1:K1:H7 APEC O1 (APEC)	VFDB R3	T6SS	0
aec16	APECO1_1757		AEC (subtype i1) T6SS	Escherichia coli O1:K1:H7 APEC O1 (APEC)	VFDB R3	T6SS	0
aec15	APECO1_1756		AEC (subtype i1) T6SS	Escherichia coli O1:K1:H7 APEC O1 (APEC)	VFDB R3	T6SS	0
aec27	APECO1_1767		AEC (subtype i1) T6SS; clpV	Escherichia coli O1:K1:H7 APEC O1 (APEC)	VFDB R3	T6SS	0
	Z0249		EHS (subtype i1) T6SS	Escherichia coli O157:H7 EDL933 (EHEC)	VFDB R3	T6SS	0
icmF	Z0250		EHS (subtype i1) T6SS	Escherichia coli O157:H7 EDL933 (EHEC)	VFDB R3	T6SS	0
	Z0251		EHS (subtype i1) T6SS	Escherichia coli O157:H7 EDL933 (EHEC)	VFDB R3	T6SS	1
	Z0252		EHS (subtype i1) T6SS	Escherichia coli O157:H7 EDL933 (EHEC)	VFDB R3	T6SS	1
	Z0253		EHS (subtype i1) T6SS	Escherichia coli O157:H7 EDL933 (EHEC)	VFDB R3	T6SS	0
clpV	Z0254		EHS (subtype i1) T6SS	Escherichia coli O157:H7 EDL933 (EHEC)	VFDB R3	T6SS	1
	Z0255		EHS (subtype i1) T6SS	Escherichia coli O157:H7 EDL933 (EHEC)	VFDB R3	T6SS	1
	Z0256		EHS (subtype i1) T6SS	Escherichia coli O157:H7 EDL933 (EHEC)	VFDB R3	T6SS	0
	Z0257		EHS (subtype i1) T6SS	Escherichia coli O157:H7 EDL933 (EHEC)	VFDB R3	T6SS	0
	Z0258		EHS (subtype i1) T6SS	Escherichia coli O157:H7 EDL933 (EHEC)	VFDB R3	T6SS	0
	Z0259		EHS (subtype i1) T6SS	Escherichia coli O157:H7 EDL933 (EHEC)	VFDB R3	T6SS	0
	Z0260		EHS (subtype i1) T6SS	Escherichia coli O157:H7 EDL933 (EHEC)	VFDB R3	T6SS	0
	Z0261		EHS (subtype i1) T6SS	Escherichia coli O157:H7 EDL933 (EHEC)	VFDB R3	T6SS	0
	Z0262		EHS (subtype i1) T6SS	Escherichia coli O157:H7 EDL933 (EHEC)	VFDB R3	T6SS	0
	Z0263		EHS (subtype i1) T6SS	Escherichia coli O157:H7 EDL933 (EHEC)	VFDB R3	T6SS	0
	Z0264		EHS (subtype i1) T6SS	Escherichia coli O157:H7 EDL933 (EHEC)	VFDB R3	T6SS	1
	Z0265		EHS (subtype i1) T6SS	Escherichia coli O157:H7 EDL933 (EHEC)	VFDB R3	T6SS	0
hcp	Z0266		EHS (subtype i1) T6SS	Escherichia coli O157:H7 EDL933 (EHEC)	VFDB R3	T6SS	0
vgrG	Z0267		EHS (subtype i1) T6SS	Escherichia coli O157:H7 EDL933 (EHEC)	VFDB R3	T6SS	1
	EC042_4524		SCI-I (subtype i2) T6SS, EAEC 042 T6SS 2	Escherichia coli O44:H18 042 (EAEC)	VFDB R3	T6SS	1
	EC042_4525		SCI-I (subtype i2) T6SS, EAEC 042 T6SS 2	Escherichia coli O44:H18 042 (EAEC)	VFDB R3	T6SS	1
	EC042_4526		SCI-I (subtype i2) T6SS, EAEC 042 T6SS 2	Escherichia coli O44:H18 042 (EAEC)	VFDB R3	T6SS	1
	EC042_4527		SCI-I (subtype i2) T6SS, EAEC 042 T6SS 2	Escherichia coli O44:H18 042 (EAEC)	VFDB R3	T6SS	1
	EC042_4528		SCI-I (subtype i2) T6SS, EAEC 042 T6SS 2	Escherichia coli O44:H18 042 (EAEC)	VFDB R3	T6SS	1
	EC042_4529		SCI-I (subtype i2) T6SS, EAEC 042 T6SS 2	Escherichia coli O44:H18 042 (EAEC)	VFDB R3	T6SS	1
	EC042_4530		SCI-I (subtype i2) T6SS, EAEC 042 T6SS 2	Escherichia coli O44:H18 042 (EAEC)	VFDB R3	T6SS	1
	EC042_4531		SCI-I (subtype i2) T6SS, EAEC 042 T6SS 2	Escherichia coli O44:H18 042 (EAEC)	VFDB R3	T6SS	1
	EC042_4532		SCI-I (subtype i2) T6SS, EAEC 042 T6SS 2	Escherichia coli O44:H18 042 (EAEC)	VFDB R3	T6SS	1
	EC042_4533		SCI-I (subtype i2) T6SS, EAEC 042 T6SS 2	Escherichia coli O44:H18 042 (EAEC)	VFDB R3	T6SS	1
	EC042_4534		SCI-I (subtype i2) T6SS, EAEC 042 T6SS 2	Escherichia coli O44:H18 042 (EAEC)	VFDB R3	T6SS	1
	EC042_4535		SCI-I (subtype i2) T6SS, EAEC 042 T6SS 2	Escherichia coli O44:H18 042 (EAEC)	VFDB R3	T6SS	1
	EC042_4536		SCI-I (subtype i2) T6SS, EAEC 042 T6SS 2	Escherichia coli O44:H18 042 (EAEC)	VFDB R3	T6SS	1
	EC042_4537		SCI-I (subtype i2) T6SS, EAEC 042 T6SS 2	Escherichia coli O44:H18 042 (EAEC)	VFDB R3	T6SS	1
	EC042_4538		SCI-I (subtype i2) T6SS, EAEC 042 T6SS 2	Escherichia coli O44:H18 042 (EAEC)	VFDB R3	T6SS	1
	EC042_4539		SCI-I (subtype i2) T6SS, EAEC 042 T6SS 2	Escherichia coli O44:H18 042 (EAEC)	VFDB R3	T6SS	1
	EC042_4540		SCI-I (subtype i2) T6SS, EAEC 042 T6SS 2	Escherichia coli O44:H18 042 (EAEC)	VFDB R3	T6SS	1
	EC042_4541		SCI-I (subtype i2) T6SS, EAEC 042 T6SS 2	Escherichia coli O44:H18 042 (EAEC)	VFDB R3	T6SS	0
	EC042_4542		SCI-I (subtype i2) T6SS, EAEC 042 T6SS 2	Escherichia coli O44:H18 042 (EAEC)	VFDB R3	T6SS	1
	EC042_4543		SCI-I (subtype i2) T6SS, EAEC 042 T6SS 2	Escherichia coli O44:H18 042 (EAEC)	VFDB R3	T6SS	1
	EC042_4544		SCI-I (subtype i2) T6SS, EAEC 042 T6SS 2	Escherichia coli O44:H18 042 (EAEC)	VFDB R3	T6SS	1
astA	EC1303_c38650	AJF58514	enteroaggregative heat-stable enterotoxin 1 (EAST1)	Escherichia coli O70:H32 1303 (MPEC)	own	Toxin	1
cdtA-I		AAD10621	cytolethal distending toxin CDT-I, DNAse I / genotoxin	Escherichia coli O86:H34 E6468/62	VFDB R3	Toxin	0
cdtB-I		AAD10622	cytolethal distending toxin CDT-I, DNAse I / genotoxin	Escherichia coli O86:H34 E6468/62	VFDB R3	Toxin	0
cdtC-I		AAD10623	cytolethal distending toxin CDT-I, DNAse I / genotoxin	Escherichia coli O86:H34 E6468/62	VFDB R3	Toxin	0
cdtA-II		AAA18785	cytolethal distending toxin CDT-II, DNAse I / genotoxin	Escherichia coli 9142-88	VFDB R3	Toxin	0
cdtB-II		AAA18786	cytolethal distending toxin CDT-II, DNAse I / genotoxin	Escherichia coli 9142-88	VFDB R3	Toxin	0
cdtC-II		AAA18787	cytolethal distending toxin CDT-II, DNAse I / genotoxin	Escherichia coli 9142-88	VFDB R3	Toxin	0
cdtA-III		AAC45442	cytolethal distending toxin CDT-III, DNAse I / genotoxin	Escherichia coli S5	VFDB R3	Toxin	1
cdtB-III		AAC45443	cytolethal distending toxin CDT-III, DNAse I / genotoxin	Escherichia coli S5	VFDB R3	Toxin	1
cdtC-III		AAC45444	cytolethal distending toxin CDT-III, DNAse I / genotoxin	Escherichia coli S5	VFDB R3	Toxin	1
cdtA-IV		AAT92047	cytolethal distending toxin CDT-IV, DNAse I / genotoxin	Escherichia coli O75 28C (ExPEC)	VFDB R3	Toxin	0
cdtB-IV		AAT92048	cytolethal distending toxin CDT-IV, DNAse I / genotoxin	Escherichia coli O75 28C (ExPEC)	VFDB R3	Toxin	0
cdtC-IV		AAT92049	cytolethal distending toxin CDT-IV, DNAse I / genotoxin	Escherichia coli O75 28C (ExPEC)	VFDB R3	Toxin	0
cdtA-V		CAD48849	cytolethal distending toxin CDT-V, DNAse I / genotoxin	Escherichia coli O157:H- 493/89	VFDB R3	Toxin	1
cdtB-V		CAD48850	cytolethal distending toxin CDT-V, DNAse I / genotoxin	Escherichia coli O157:H- 493/89	VFDB R3	Toxin	0
cdtC-V		CAD48851	cytolethal distending toxin CDT-V, DNAse I / genotoxin	Escherichia coli O157:H- 493/89	VFDB R3	Toxin	1
cfa		CAA61102	colicin 5, alpha-helix-PFT (pore forming toxins)	Escherichia coli ECOR-5	VFDB R3	Toxin	0
cta		CAA57998	colicin 10, alpha-helix-PFT (pore forming toxins)	Escherichia coli PTE10	VFDB R3	Toxin	0
		NP_040393	colicin A, alpha-helix-PFT (pore forming toxins)	Escherichia coli	VFDB R3	Toxin	0
cba	APECO1_O1CoBM120	YP_001481275	colicin B activity, alpha-helix-PFT (pore forming toxins)	Escherichia coli O1:K1:H7 APEC O1 plasmid pAPEC-O1-ColBM (APEC)	own	Toxin	0
cbi	APECO1_O1CoBM119	YP_001481274	colicin B immunity, alpha-helix-PFT (pore forming toxins)	Escherichia coli O1:K1:H7 APEC O1 plasmid pAPEC-O1-ColBM (APEC)	own	Toxin	1
cba		AAA98063	colicin B, alpha-helix-PFT (pore forming toxins)	Escherichia coli	VFDB R3	Toxin	1
	EcSMS35_B0007		colicin E1, alpha-helix-PFT (pore forming toxins)	Escherichia coli O19:H34 SMS-3-5 plasmid pSMS35_8 (environmental)	VFDB R3	Toxin	1
cia	pECS88_0104	YP_002401102	colicin Ia activitiy, alpha-helix-PFT (pore forming toxins)	Escherichia coli O45:K1:H7 S88 plasmid pECOS88 (MNEC)	own	Toxin	1
imm	pECS88_0105	YP_002401103	colicin Ia immunity, alpha-helix-PFT (pore forming toxins)	Escherichia coli O45:K1:H7 S88 plasmid pECOS88 (MNEC)	own	Toxin	1
cib	LH0107		colicin Ib, alpha-helix-PFT (pore forming toxins)	Escherichia coli O113:H21 EH41 (STEC)	VFDB R3	Toxin	1
cka		CAA61099	colicin K, alpha-helix-PFT (pore forming toxins)	Escherichia coli K49	VFDB R3	Toxin	0
cma	APECO1_O1CoBM118	YP_001481273	colicin M activity, alpha-helix-PFT (pore forming toxins)	Escherichia coli O1:K1:H7 APEC O1 plasmid pAPEC-O1-ColBM (APEC)	own	Toxin	1
cmi	APECO1_O1CoBM117	YP_001481272	colicin M immunity, alpha-helix-PFT (pore forming toxins)	Escherichia coli O1:K1:H7 APEC O1 plasmid pAPEC-O1-ColBM (APEC)	own	Toxin	1
		CAA68592	colicin N, alpha-helix-PFT (pore forming toxins)	Escherichia coli	VFDB R3	Toxin	0
csa		CAB46008	colicin S4, alpha-helix-PFT (pore forming toxins)	Escherichia coli	VFDB R3	Toxin	0
cvaA	O2ColV63	YP_444118	colicin V (a microcin), alpha-helix-PFT (pore forming toxins)	Escherichia coli O2 APEC A2363 plasmid pAPEC-O2-ColV (APEC)	own	Toxin	0
cvaB	O2ColV64	YP_444119	colicin V (a microcin), alpha-helix-PFT (pore forming toxins)	Escherichia coli O2 APEC A2363 plasmid pAPEC-O2-ColV (APEC)	own	Toxin	0
cvaC	O2ColV65	YP_444120	colicin V (a microcin), alpha-helix-PFT (pore forming toxins)	Escherichia coli O2 APEC A2363 plasmid pAPEC-O2-ColV (APEC)	own	Toxin	0
cvi	O2ColV66	YP_444121	colicin V (a microcin), alpha-helix-PFT (pore forming toxins)	Escherichia coli O2 APEC A2363 plasmid pAPEC-O2-ColV (APEC)	own	Toxin	0
colY		AAF82683	colicin Y, alpha-helix-PFT (pore forming toxins)	Escherichia coli	VFDB R3	Toxin	0
clbQ		CAJ76283	colibactin (polykedite-peptide), DNAse I / genotoxin	Escherichia coli O18:K1:H7 IHE3034 (MNEC)	VFDB R3	Toxin	0
clbP		CAJ76284	colibactin (polykedite-peptide), DNAse I / genotoxin	Escherichia coli O18:K1:H7 IHE3034 (MNEC)	VFDB R3	Toxin	0
clbO		CAJ76285	colibactin (polykedite-peptide), DNAse I / genotoxin	Escherichia coli O18:K1:H7 IHE3034 (MNEC)	VFDB R3	Toxin	0
clbN		CAJ76286	colibactin (polykedite-peptide), DNAse I / genotoxin	Escherichia coli O18:K1:H7 IHE3034 (MNEC)	VFDB R3	Toxin	0
clbM		CAJ76287	colibactin (polykedite-peptide), DNAse I / genotoxin	Escherichia coli O18:K1:H7 IHE3034 (MNEC)	VFDB R3	Toxin	0
clbL		CAJ76288	colibactin (polykedite-peptide), DNAse I / genotoxin	Escherichia coli O18:K1:H7 IHE3034 (MNEC)	VFDB R3	Toxin	0
clbK		CAJ76289	colibactin (polykedite-peptide), DNAse I / genotoxin	Escherichia coli O18:K1:H7 IHE3034 (MNEC)	VFDB R3	Toxin	0
clbJ		CAJ76290	colibactin (polykedite-peptide), DNAse I / genotoxin	Escherichia coli O18:K1:H7 IHE3034 (MNEC)	VFDB R3	Toxin	0
clbI		CAJ76291	colibactin (polykedite-peptide), DNAse I / genotoxin	Escherichia coli O18:K1:H7 IHE3034 (MNEC)	VFDB R3	Toxin	0
clbH		CAJ76292	colibactin (polykedite-peptide), DNAse I / genotoxin	Escherichia coli O18:K1:H7 IHE3034 (MNEC)	VFDB R3	Toxin	0
clbG		CAJ76293	colibactin (polykedite-peptide), DNAse I / genotoxin	Escherichia coli O18:K1:H7 IHE3034 (MNEC)	VFDB R3	Toxin	0
clbF		CAJ76294	colibactin (polykedite-peptide), DNAse I / genotoxin	Escherichia coli O18:K1:H7 IHE3034 (MNEC)	VFDB R3	Toxin	0
clbE		CAJ76295	colibactin (polykedite-peptide), DNAse I / genotoxin	Escherichia coli O18:K1:H7 IHE3034 (MNEC)	VFDB R3	Toxin	0
clbD		CAJ76296	colibactin (polykedite-peptide), DNAse I / genotoxin	Escherichia coli O18:K1:H7 IHE3034 (MNEC)	VFDB R3	Toxin	0
clbC		CAJ76297	colibactin (polykedite-peptide), DNAse I / genotoxin	Escherichia coli O18:K1:H7 IHE3034 (MNEC)	VFDB R3	Toxin	0
clbB		CAJ76298	colibactin (polykedite-peptide), DNAse I / genotoxin	Escherichia coli O18:K1:H7 IHE3034 (MNEC)	VFDB R3	Toxin	0
clbR		CAJ76299	colibactin (polykedite-peptide), DNAse I / genotoxin	Escherichia coli O18:K1:H7 IHE3034 (MNEC)	VFDB R3	Toxin	0
clbA		CAJ76300	colibactin (polykedite-peptide), DNAse I / genotoxin	Escherichia coli O18:K1:H7 IHE3034 (MNEC)	VFDB R3	Toxin	0
cnf1		CAA50007	cytotoxic necrotizing factor 1, deamidase	Escherichia coli E-B35	VFDB R3	Toxin	1
cnf2		AAA18229	cytotoxic necrotizing factor 2, deamidase	Escherichia coli S5	VFDB R3	Toxin	1
cnf3		CAK19001	cytotoxic necrotizing factor 3, deamidase	Escherichia coli O153:H11 C48a	VFDB R3	Toxin	0
eltA		YP_003293997	heat-labile enterotoxin LTI, ADP-ribosyltransferase	Escherichia coli O78:K80:H11 H10407 (ETEC)	VFDB R3	Toxin	0
eltB		YP_003293996	heat-labile enterotoxin LTI, ADP-ribosyltransferase	Escherichia coli O78:K80:H11 H10407 (ETEC)	VFDB R3	Toxin	0
eltA-II		AAA24093	heat-labile enterotoxin LTII, ADP-ribosyltransferase	Escherichia coli	VFDB R3	Toxin	1
eltB-II		AAA24094	heat-labile enterotoxin LTII, ADP-ribosyltransferase	Escherichia coli	VFDB R3	Toxin	0
estIa		YP_003294006	heat-stable enterotoxin ST-Ia, guanylyl cyclase; sta1	Escherichia coli O78:K80:H11 H10407 (ETEC)	VFDB R3	Toxin	1
estIb		AAA23990	heat-stable enterotoxin ST-Ib, guanylyl cyclase; sta2	Escherichia coli	VFDB R3	Toxin	0
hlyC	pO157p17		alpha-hemolysin, RTX-toxin; ehxC	Escherichia coli O157:H7 Sakai plasmid pO157 (EHEC)	VFDB R2	Toxin	0
hlyA	pO157p18		alpha-hemolysin, RTX-toxin; ehxA	Escherichia coli O157:H7 Sakai plasmid pO157 (EHEC)	VFDB R2	Toxin	0
hlyB	pO157p19		alpha-hemolysin, RTX-toxin; ehxB	Escherichia coli O157:H7 Sakai plasmid pO157 (EHEC)	VFDB R2	Toxin	0
hlyD	pO157p20		alpha-hemolysin, RTX-toxin; ehxD	Escherichia coli O157:H7 Sakai plasmid pO157 (EHEC)	VFDB R2	Toxin	0
hlyC	ECP_3826	YP_671698	alpha-hemolysin, RTX-toxin	Escherichia coli O6:K15:H31 536 (UPEC)	own	Toxin	1
hlyA	ECP_3827	YP_671699	alpha-hemolysin, RTX-toxin	Escherichia coli O6:K15:H31 536 (UPEC)	own	Toxin	1
hlyB	ECP_3828	YP_671700	alpha-hemolysin, RTX-toxin	Escherichia coli O6:K15:H31 536 (UPEC)	own	Toxin	1
hlyD	ECP_3829	YP_671701	alpha-hemolysin, RTX-toxin	Escherichia coli O6:K15:H31 536 (UPEC)	own	Toxin	1
hlyE	b1182		hemolysin E/cytolysin A, alpha-helix-PFT (pore forming toxins); clyA	Escherichia coli K-12 MG1655 (NPEC)	VFDB R3	Toxin	1
hlyF	APECO1_O1CoBM189	YP_001481345	putative avian hemolysin	Escherichia coli O1:K1:H7 APEC O1 plasmid pAPEC-O1-ColBM (APEC)	VFDB R3	Toxin	0
mchX		CAD56168	microcin H47	Escherichia coli CA46	own	Toxin	0
mchI		CAD56169	microcin H47 immunity protein	Escherichia coli CA46	own	Toxin	1
mchB		CAD56170	microcin H47 activity protein	Escherichia coli CA46	own	Toxin	1
mchC		CAD56171	microcin H47	Escherichia coli CA46	own	Toxin	1
mchD		CAD56172	microcin H47	Escherichia coli CA46	own	Toxin	1
mchE		CAD56173	microcin H47	Escherichia coli CA46	own	Toxin	1
mchF		CAD56174	microcin H47	Escherichia coli CA46	own	Toxin	1
mcmI		CAD56175	microcin M immunity protein	Escherichia coli CA46	own	Toxin	1
mcmA		CAD56176	microcin M	Escherichia coli CA46	own	Toxin	0
mcmM		CAD56177	microcin M activity protein	Escherichia coli CA46	own	Toxin	1
senB	UTI89_P030	YP_538629	enterotoxin TieB protein	Escherichia coli O18:K1:H7 UTI89 (UPEC)	own	Toxin	1
stcE	Z_L7031	AAC70099	secreted metalloprotease, surface-acting enzyme	Escherichia coli O157:H7 EDL933 (EHEC)	own	Toxin	0
stx1A	Z3343		shiga toxin 1 (aka verotoxin, verocytotoxin, shiga-like toxin), RNA N-glycosidase	Escherichia coli O157:H7 EDL933 (EHEC)	VFDB R3	Toxin	0
stx1B	Z3344		shiga toxin 1 (aka verotoxin, verocytotoxin, shiga-like toxin), RNA N-glycosidase	Escherichia coli O157:H7 EDL933 (EHEC)	VFDB R3	Toxin	0
stx1cA		CAC85553	shiga toxin 1c (aka verotoxin, verocytotoxin, shiga-like toxin), RNA N-glycosidase	Escherichia coli O128:H2 3115/97	VFDB R3	Toxin	0
stx1cB		CAC85554	shiga toxin 1c (aka verotoxin, verocytotoxin, shiga-like toxin), RNA N-glycosidase	Escherichia coli O128:H2 3115/97	VFDB R3	Toxin	0
stx2A	Z1464		shiga toxin 2 (aka verotoxin, verocytotoxin, shiga-like toxin), RNA N-glycosidase	Escherichia coli O157:H7 EDL933 (EHEC)	VFDB R3	Toxin	0
stx2B	Z1465		shiga toxin 2 (aka verotoxin, verocytotoxin, shiga-like toxin), RNA N-glycosidase	Escherichia coli O157:H7 EDL933 (EHEC)	VFDB R3	Toxin	0
stx2cA		ABU55302	shiga toxin 2c (aka verotoxin, verocytotoxin, shiga-like toxin), RNA N-glycosidase	Escherichia coli O177:NM 06-5121	VFDB R3	Toxin	0
stx2cB		ABU55303	shiga toxin 2c (aka verotoxin, verocytotoxin, shiga-like toxin), RNA N-glycosidase	Escherichia coli O177:NM 06-5121	VFDB R3	Toxin	0
stx2dA		AAM88302	shiga toxin 2d (aka verotoxin, verocytotoxin, shiga-like toxin), RNA N-glycosidase	Escherichia coli O91:H21 B2F1	VFDB R3	Toxin	0
stx2dB		AAM88303	shiga toxin 2d (aka verotoxin, verocytotoxin, shiga-like toxin), RNA N-glycosidase	Escherichia coli O91:H21 B2F1	VFDB R3	Toxin	0
stx2eA		BAE86851	shiga toxin 2e (aka verotoxin, verocytotoxin, shiga-like toxin), RNA N-glycosidase	Escherichia coli ngsk-EC2e	VFDB R3	Toxin	0
stx2eB		BAE86852	shiga toxin 2e (aka verotoxin, verocytotoxin, shiga-like toxin), RNA N-glycosidase	Escherichia coli ngsk-EC2e	VFDB R3	Toxin	0
stx2fA		BAE79483	shiga toxin 2f (aka verotoxin, verocytotoxin, shiga-like toxin), RNA N-glycosidase	Escherichia coli O63:NM ngsk02014	VFDB R3	Toxin	0
stx2fB		BAE79484	shiga toxin 2f (aka verotoxin, verocytotoxin, shiga-like toxin), RNA N-glycosidase	Escherichia coli O63:NM ngsk02014	VFDB R3	Toxin	0
usp	ECP_0113		colicin-like Usp protein	Escherichia coli O6:K15:H31 536 (UPEC)	VFDB R2	Toxin	1
bfpA	E2348_P1_003		bundle-forming pili	Escherichia coli O127:H6 E2348/69 (EPEC)	VFDB R3	Type_4_pilus	0
bfpG	E2348_P1_004		bundle-forming pili	Escherichia coli O127:H6 E2348/69 (EPEC)	VFDB R3	Type_4_pilus	0
bfpB	E2348_P1_005		bundle-forming pili	Escherichia coli O127:H6 E2348/69 (EPEC)	VFDB R3	Type_4_pilus	0
bfpC	E2348_P1_006		bundle-forming pili	Escherichia coli O127:H6 E2348/69 (EPEC)	VFDB R3	Type_4_pilus	0
bfpU	E2348_P1_007		bundle-forming pili	Escherichia coli O127:H6 E2348/69 (EPEC)	VFDB R3	Type_4_pilus	0
bfpD	E2348_P1_008		bundle-forming pili	Escherichia coli O127:H6 E2348/69 (EPEC)	VFDB R3	Type_4_pilus	0
bfpE	E2348_P1_009		bundle-forming pili	Escherichia coli O127:H6 E2348/69 (EPEC)	VFDB R3	Type_4_pilus	0
bfpF	E2348_P1_010		bundle-forming pili	Escherichia coli O127:H6 E2348/69 (EPEC)	VFDB R3	Type_4_pilus	0
bfpP	E2348_P1_011		bundle-forming pili	Escherichia coli O127:H6 E2348/69 (EPEC)	VFDB R3	Type_4_pilus	0
bfpH	E2348_P1_012		bundle-forming pili	Escherichia coli O127:H6 E2348/69 (EPEC)	VFDB R3	Type_4_pilus	0
bfpI	E2348_P1_013		bundle-forming pili	Escherichia coli O127:H6 E2348/69 (EPEC)	VFDB R3	Type_4_pilus	0
bfpJ	E2348_P1_014		bundle-forming pili	Escherichia coli O127:H6 E2348/69 (EPEC)	VFDB R3	Type_4_pilus	0
bfpK	E2348_P1_015		bundle-forming pili	Escherichia coli O127:H6 E2348/69 (EPEC)	VFDB R3	Type_4_pilus	0
bfpL	E2348_P1_016		bundle-forming pili	Escherichia coli O127:H6 E2348/69 (EPEC)	VFDB R3	Type_4_pilus	0
cofR		BAB62894	colonization factor antigen III (CFA/III), coli surface antigen CS8	Escherichia coli 260-1	VFDB R3	Type_4_pilus	0
cofS		BAB62895	colonization factor antigen III (CFA/III), coli surface antigen CS8	Escherichia coli 260-1	VFDB R3	Type_4_pilus	0
cofT		BAB62896	colonization factor antigen III (CFA/III), coli surface antigen CS8	Escherichia coli 260-1	VFDB R3	Type_4_pilus	0
cofA		BAB62897	colonization factor antigen III (CFA/III), coli surface antigen CS8	Escherichia coli 260-1	VFDB R3	Type_4_pilus	0
cofB		BAB62898	colonization factor antigen III (CFA/III), coli surface antigen CS8	Escherichia coli 260-1	VFDB R3	Type_4_pilus	0
cofC		BAB62899	colonization factor antigen III (CFA/III), coli surface antigen CS8	Escherichia coli 260-1	VFDB R3	Type_4_pilus	0
cofD		BAB62900	colonization factor antigen III (CFA/III), coli surface antigen CS8	Escherichia coli 260-1	VFDB R3	Type_4_pilus	0
cofE		BAB62901	colonization factor antigen III (CFA/III), coli surface antigen CS8	Escherichia coli 260-1	VFDB R3	Type_4_pilus	0
cofF		BAB62902	colonization factor antigen III (CFA/III), coli surface antigen CS8	Escherichia coli 260-1	VFDB R3	Type_4_pilus	0
cofG		BAB62903	colonization factor antigen III (CFA/III), coli surface antigen CS8	Escherichia coli 260-1	VFDB R3	Type_4_pilus	0
cofH		BAB62904	colonization factor antigen III (CFA/III), coli surface antigen CS8	Escherichia coli 260-1	VFDB R3	Type_4_pilus	0
cofI		BAB62905	colonization factor antigen III (CFA/III), coli surface antigen CS8	Escherichia coli 260-1	VFDB R3	Type_4_pilus	0
cofJ		BAB62906	colonization factor antigen III (CFA/III), coli surface antigen CS8	Escherichia coli 260-1	VFDB R3	Type_4_pilus	0
cofP		BAB62907	colonization factor antigen III (CFA/III), coli surface antigen CS8	Escherichia coli 260-1	VFDB R3	Type_4_pilus	0
lngX1		ABU50035	longus pili, coli surface antigen CS20	Escherichia coli O8:H9 E9034A (ETEC)	VFDB R3	Type_4_pilus	0
lngR		ABU50036	longus pili, coli surface antigen CS20	Escherichia coli O8:H9 E9034A (ETEC)	VFDB R3	Type_4_pilus	0
lngS		ABU50037	longus pili, coli surface antigen CS20	Escherichia coli O8:H9 E9034A (ETEC)	VFDB R3	Type_4_pilus	0
lngT		ABU50038	longus pili, coli surface antigen CS20	Escherichia coli O8:H9 E9034A (ETEC)	VFDB R3	Type_4_pilus	0
lngX2		ABU50039	longus pili, coli surface antigen CS20	Escherichia coli O8:H9 E9034A (ETEC)	VFDB R3	Type_4_pilus	0
lngA		ABU50040	longus pili, coli surface antigen CS20	Escherichia coli O8:H9 E9034A (ETEC)	VFDB R3	Type_4_pilus	0
lngB		ABU50041	longus pili, coli surface antigen CS20	Escherichia coli O8:H9 E9034A (ETEC)	VFDB R3	Type_4_pilus	0
lngC		ABU50042	longus pili, coli surface antigen CS20	Escherichia coli O8:H9 E9034A (ETEC)	VFDB R3	Type_4_pilus	0
lngD		ABU50043	longus pili, coli surface antigen CS20	Escherichia coli O8:H9 E9034A (ETEC)	VFDB R3	Type_4_pilus	0
lngE		ABU50044	longus pili, coli surface antigen CS20	Escherichia coli O8:H9 E9034A (ETEC)	VFDB R3	Type_4_pilus	0
lngF		ABU50045	longus pili, coli surface antigen CS20	Escherichia coli O8:H9 E9034A (ETEC)	VFDB R3	Type_4_pilus	0
lngG		ABU50046	longus pili, coli surface antigen CS20	Escherichia coli O8:H9 E9034A (ETEC)	VFDB R3	Type_4_pilus	0
lngH		ABU50047	longus pili, coli surface antigen CS20	Escherichia coli O8:H9 E9034A (ETEC)	VFDB R3	Type_4_pilus	0
lngI		ABU50048	longus pili, coli surface antigen CS20	Escherichia coli O8:H9 E9034A (ETEC)	VFDB R3	Type_4_pilus	0
lngJ		ABU50049	longus pili, coli surface antigen CS20	Escherichia coli O8:H9 E9034A (ETEC)	VFDB R3	Type_4_pilus	0
lngP		ABU50050	longus pili, coli surface antigen CS20	Escherichia coli O8:H9 E9034A (ETEC)	VFDB R3	Type_4_pilus	0
etsA	APECO1_O1CoBM197	YP_001481352	ABC transporter	Escherichia coli O1:K1:H7 APEC O1 plasmid pAPEC-O1-ColBM (APEC)	own	Other_virulence_gene	0
etsB	APECO1_O1CoBM198	YP_001481353	ABC transporter	Escherichia coli O1:K1:H7 APEC O1 plasmid pAPEC-O1-ColBM (APEC)	own	Other_virulence_gene	0
etsC	APECO1_O1CoBM199	YP_001481354	ABC transporter	Escherichia coli O1:K1:H7 APEC O1 plasmid pAPEC-O1-ColBM (APEC)	own	Other_virulence_gene	0
