# Supplementary material for: No evidence for a bovine mastitis Escherichia coli pathotype
Source: BMC Genomics. 2017 May 8;18:359. doi: 10.1186/s12864-017-3739-x (PMC5422975; doi:10.1186/s12864-017-3739-x)
Supplement: Supplementary file 13 — BLASTP+ hit results for the VF panel in the 25 bovine-associated E. coli genomes. (XLSX 365 kb) [file 12864_2017_3739_MOESM13_ESM.xlsx]

## Sheet: Sheet1
# subject_organism	subject_ID	subject_gene	subject_protein_desc	query_ID	query_gene	query_accession	query_desc	VF_class	query_coverage [%]	query_identities [%]	subject/hit_coverage [%]	e-value of best HSP	bit-score of best HSP
Escherichia_coli_AA86	AA86_1c11430	csgA	curlin subunit, amyloid curli fibers, cryptic	Z1676(AI093)	csgA	NA	cryptic_curlin_major_subunit [Escherichia coli O157:H7 EDL933 (EHEC)]	Adhesion_invasion	100	98.7	100	3e-101	292
Escherichia_coli_D6-113.11	D611311_67c02160		cryptic curlin major subunit	Z1676(AI093)	csgA	NA	cryptic_curlin_major_subunit [Escherichia coli O157:H7 EDL933 (EHEC)]	Adhesion_invasion	100	100	100	4e-103	296
Escherichia_coli_D6-117.07	D611707_15c01430		cryptic curlin major subunit	Z1676(AI093)	csgA	NA	cryptic_curlin_major_subunit [Escherichia coli O157:H7 EDL933 (EHEC)]	Adhesion_invasion	100	96.7	100	6e-98	283
Escherichia_coli_D6-117.29	D611729_407c00170		cryptic curlin major subunit	Z1676(AI093)	csgA	NA	cryptic_curlin_major_subunit [Escherichia coli O157:H7 EDL933 (EHEC)]	Adhesion_invasion	100	96.7	100	6e-98	283
Escherichia_coli_ECC-1470	E1470_c10880	csgA	curlin subunit, amyloid curli fibers, cryptic	Z1676(AI093)	csgA	NA	cryptic_curlin_major_subunit [Escherichia coli O157:H7 EDL933 (EHEC)]	Adhesion_invasion	100	96.7	100	6e-98	283
Escherichia_coli_1303	EC1303_c11380	csgA	curlin subunit, amyloid curli fibers, cryptic	Z1676(AI093)	csgA	NA	cryptic_curlin_major_subunit [Escherichia coli O157:H7 EDL933 (EHEC)]	Adhesion_invasion	100	96.7	100	6e-98	283
Escherichia_coli_131/07	EC13107_34c00120	csgA	curlin subunit, amyloid curli fibers, cryptic	Z1676(AI093)	csgA	NA	cryptic_curlin_major_subunit [Escherichia coli O157:H7 EDL933 (EHEC)]	Adhesion_invasion	100	96.7	100	6e-98	283
Escherichia_coli_2772a	EC2772a_25c00130	csgA	curlin subunit, amyloid curli fibers, cryptic	Z1676(AI093)	csgA	NA	cryptic_curlin_major_subunit [Escherichia coli O157:H7 EDL933 (EHEC)]	Adhesion_invasion	100	96.7	100	6e-98	283
Escherichia_coli_3234/A	EC3234A_26c00150	csgA	curlin subunit, amyloid curli fibers, cryptic	Z1676(AI093)	csgA	NA	cryptic_curlin_major_subunit [Escherichia coli O157:H7 EDL933 (EHEC)]	Adhesion_invasion	100	96.7	100	6e-98	283
Escherichia_coli_ECA-727	ECA727_178c00020		cryptic curlin major subunit	Z1676(AI093)	csgA	NA	cryptic_curlin_major_subunit [Escherichia coli O157:H7 EDL933 (EHEC)]	Adhesion_invasion	100	96.7	100	6e-98	283
Escherichia_coli_ECC-Z	ECCZ_14c01400		cryptic curlin major subunit	Z1676(AI093)	csgA	NA	cryptic_curlin_major_subunit [Escherichia coli O157:H7 EDL933 (EHEC)]	Adhesion_invasion	100	96.7	100	6e-98	283
Escherichia_coli_MPEC4839	MPEC4839_23c00100	csgA	curlin subunit, amyloid curli fibers, cryptic	Z1676(AI093)	csgA	NA	cryptic_curlin_major_subunit [Escherichia coli O157:H7 EDL933 (EHEC)]	Adhesion_invasion	100	96.7	100	6e-98	283
Escherichia_coli_MPEC4969	MPEC4969_36c00130	csgA	curlin subunit, amyloid curli fibers, cryptic	Z1676(AI093)	csgA	NA	cryptic_curlin_major_subunit [Escherichia coli O157:H7 EDL933 (EHEC)]	Adhesion_invasion	100	96.7	100	6e-98	283
Escherichia_coli_P4-NR	P4NR_19c01510		cryptic curlin major subunit	Z1676(AI093)	csgA	NA	cryptic_curlin_major_subunit [Escherichia coli O157:H7 EDL933 (EHEC)]	Adhesion_invasion	100	96.7	100	6e-98	283
Escherichia_coli_O32:H37_P4	P4O32_9c01600		cryptic curlin major subunit	Z1676(AI093)	csgA	NA	cryptic_curlin_major_subunit [Escherichia coli O157:H7 EDL933 (EHEC)]	Adhesion_invasion	100	96.7	100	6e-98	283
Escherichia_coli_RiKo_2299/09	RIKO2299_30c01630	csgA	curlin subunit, amyloid curli fibers, cryptic	Z1676(AI093)	csgA	NA	cryptic_curlin_major_subunit [Escherichia coli O157:H7 EDL933 (EHEC)]	Adhesion_invasion	100	96.7	100	6e-98	283
Escherichia_coli_RiKo_2305/09	RIKO2305_22c00130	csgA	curlin subunit, amyloid curli fibers, cryptic	Z1676(AI093)	csgA	NA	cryptic_curlin_major_subunit [Escherichia coli O157:H7 EDL933 (EHEC)]	Adhesion_invasion	100	96.7	100	6e-98	283
Escherichia_coli_RiKo_2308/09	RIKO2308_32c00140	csgA	curlin subunit, amyloid curli fibers, cryptic	Z1676(AI093)	csgA	NA	cryptic_curlin_major_subunit [Escherichia coli O157:H7 EDL933 (EHEC)]	Adhesion_invasion	100	96.7	100	6e-98	283
Escherichia_coli_RiKo_2331/09	RIKO2331_7c01560	csgA	curlin subunit, amyloid curli fibers, cryptic	Z1676(AI093)	csgA	NA	cryptic_curlin_major_subunit [Escherichia coli O157:H7 EDL933 (EHEC)]	Adhesion_invasion	100	96.7	100	6e-98	283
Escherichia_coli_RiKo_2340/09	RIKO2340_29c00100	csgA	curlin subunit, amyloid curli fibers, cryptic	Z1676(AI093)	csgA	NA	cryptic_curlin_major_subunit [Escherichia coli O157:H7 EDL933 (EHEC)]	Adhesion_invasion	100	96.7	100	6e-98	283
Escherichia_coli_RiKo_2351/09	RIKO2351_36c00130	csgA	curlin subunit, amyloid curli fibers, cryptic	Z1676(AI093)	csgA	NA	cryptic_curlin_major_subunit [Escherichia coli O157:H7 EDL933 (EHEC)]	Adhesion_invasion	100	96.7	100	6e-98	283
Escherichia_coli_O157:H43_T22	T22_6c00640		cryptic curlin major subunit	Z1676(AI093)	csgA	NA	cryptic_curlin_major_subunit [Escherichia coli O157:H7 EDL933 (EHEC)]	Adhesion_invasion	100	96.7	100	6e-98	283
Escherichia_coli_UVM2	UVM2_26c00130	csgA	curlin subunit, amyloid curli fibers, cryptic	Z1676(AI093)	csgA	NA	cryptic_curlin_major_subunit [Escherichia coli O157:H7 EDL933 (EHEC)]	Adhesion_invasion	100	96.7	100	6e-98	283
Escherichia_coli_W26	W26_93c00100		cryptic curlin major subunit	Z1676(AI093)	csgA	NA	cryptic_curlin_major_subunit [Escherichia coli O157:H7 EDL933 (EHEC)]	Adhesion_invasion	100	96.7	100	6e-98	283
Escherichia_coli_AA86	AA86_1c11420	csgB	curlin minor subunit	Z1675(AI093)	csgB	NA	curlin_minor_subunit [Escherichia coli O157:H7 EDL933 (EHEC)]	Adhesion_invasion	100	100	100	1e-103	298
Escherichia_coli_D6-113.11	D611311_67c02150	csgB	curlin minor subunit	Z1675(AI093)	csgB	NA	curlin_minor_subunit [Escherichia coli O157:H7 EDL933 (EHEC)]	Adhesion_invasion	100	100	100	1e-103	298
Escherichia_coli_D6-117.07	D611707_15c01440	csgB	curlin minor subunit	Z1675(AI093)	csgB	NA	curlin_minor_subunit [Escherichia coli O157:H7 EDL933 (EHEC)]	Adhesion_invasion	100	100	100	1e-103	298
Escherichia_coli_D6-117.29	D611729_407c00180	csgB	curlin minor subunit	Z1675(AI093)	csgB	NA	curlin_minor_subunit [Escherichia coli O157:H7 EDL933 (EHEC)]	Adhesion_invasion	100	100	100	1e-103	298
Escherichia_coli_ECC-1470	E1470_c10870	csgB	curlin nucleator protein, minor subunit in curli complex	Z1675(AI093)	csgB	NA	curlin_minor_subunit [Escherichia coli O157:H7 EDL933 (EHEC)]	Adhesion_invasion	100	100	100	1e-103	298
Escherichia_coli_1303	EC1303_c11370	csgB	curlin nucleator protein, minor subunit in curli complex	Z1675(AI093)	csgB	NA	curlin_minor_subunit [Escherichia coli O157:H7 EDL933 (EHEC)]	Adhesion_invasion	100	100	100	1e-103	298
Escherichia_coli_131/07	EC13107_34c00110	csgB	curlin nucleator protein, minor subunit in curli complex	Z1675(AI093)	csgB	NA	curlin_minor_subunit [Escherichia coli O157:H7 EDL933 (EHEC)]	Adhesion_invasion	100	100	100	1e-103	298
Escherichia_coli_2772a	EC2772a_25c00120	csgB	curlin nucleator protein, minor subunit in curli complex	Z1675(AI093)	csgB	NA	curlin_minor_subunit [Escherichia coli O157:H7 EDL933 (EHEC)]	Adhesion_invasion	100	100	100	1e-103	298
Escherichia_coli_3234/A	EC3234A_26c00140	csgB	curlin nucleator protein, minor subunit in curli complex	Z1675(AI093)	csgB	NA	curlin_minor_subunit [Escherichia coli O157:H7 EDL933 (EHEC)]	Adhesion_invasion	100	100	100	1e-103	298
Escherichia_coli_ECA-O157	ECA0157_814c00010	csgB	curlin minor subunit	Z1675(AI093)	csgB	NA	curlin_minor_subunit [Escherichia coli O157:H7 EDL933 (EHEC)]	Adhesion_invasion	100	100	94	3e-103	297
Escherichia_coli_ECA-727	ECA727_178c00010	csgB	curlin minor subunit	Z1675(AI093)	csgB	NA	curlin_minor_subunit [Escherichia coli O157:H7 EDL933 (EHEC)]	Adhesion_invasion	100	100	100	1e-103	298
Escherichia_coli_ECC-Z	ECCZ_14c01410	csgB	curlin minor subunit	Z1675(AI093)	csgB	NA	curlin_minor_subunit [Escherichia coli O157:H7 EDL933 (EHEC)]	Adhesion_invasion	100	100	100	1e-103	298
Escherichia_coli_MPEC4839	MPEC4839_23c00090	csgB	curlin nucleator protein, minor subunit in curli complex	Z1675(AI093)	csgB	NA	curlin_minor_subunit [Escherichia coli O157:H7 EDL933 (EHEC)]	Adhesion_invasion	100	100	100	1e-103	298
Escherichia_coli_MPEC4969	MPEC4969_36c00120	csgB	curlin nucleator protein, minor subunit in curli complex	Z1675(AI093)	csgB	NA	curlin_minor_subunit [Escherichia coli O157:H7 EDL933 (EHEC)]	Adhesion_invasion	100	100	100	1e-103	298
Escherichia_coli_P4-NR	P4NR_19c01520	csgB	curlin minor subunit	Z1675(AI093)	csgB	NA	curlin_minor_subunit [Escherichia coli O157:H7 EDL933 (EHEC)]	Adhesion_invasion	100	100	100	1e-103	298
Escherichia_coli_O32:H37_P4	P4O32_9c01610	csgB	curlin minor subunit	Z1675(AI093)	csgB	NA	curlin_minor_subunit [Escherichia coli O157:H7 EDL933 (EHEC)]	Adhesion_invasion	100	100	100	1e-103	298
Escherichia_coli_RiKo_2299/09	RIKO2299_30c01620	csgB	curlin nucleator protein, minor subunit in curli complex	Z1675(AI093)	csgB	NA	curlin_minor_subunit [Escherichia coli O157:H7 EDL933 (EHEC)]	Adhesion_invasion	100	100	100	1e-103	298
Escherichia_coli_RiKo_2305/09	RIKO2305_22c00120	csgB	curlin nucleator protein, minor subunit in curli complex	Z1675(AI093)	csgB	NA	curlin_minor_subunit [Escherichia coli O157:H7 EDL933 (EHEC)]	Adhesion_invasion	100	100	100	1e-103	298
Escherichia_coli_RiKo_2308/09	RIKO2308_32c00130	csgB	curlin nucleator protein, minor subunit in curli complex	Z1675(AI093)	csgB	NA	curlin_minor_subunit [Escherichia coli O157:H7 EDL933 (EHEC)]	Adhesion_invasion	100	100	100	1e-103	298
Escherichia_coli_RiKo_2331/09	RIKO2331_7c01550	csgB	curlin nucleator protein, minor subunit in curli complex	Z1675(AI093)	csgB	NA	curlin_minor_subunit [Escherichia coli O157:H7 EDL933 (EHEC)]	Adhesion_invasion	100	100	100	1e-103	298
Escherichia_coli_RiKo_2340/09	RIKO2340_29c00090	csgB	curlin nucleator protein, minor subunit in curli complex	Z1675(AI093)	csgB	NA	curlin_minor_subunit [Escherichia coli O157:H7 EDL933 (EHEC)]	Adhesion_invasion	100	100	100	1e-103	298
Escherichia_coli_RiKo_2351/09	RIKO2351_36c00120	csgB	curlin nucleator protein, minor subunit in curli complex	Z1675(AI093)	csgB	NA	curlin_minor_subunit [Escherichia coli O157:H7 EDL933 (EHEC)]	Adhesion_invasion	100	100	100	1e-103	298
Escherichia_coli_O157:H43_T22	T22_6c00630	csgB	curlin minor subunit	Z1675(AI093)	csgB	NA	curlin_minor_subunit [Escherichia coli O157:H7 EDL933 (EHEC)]	Adhesion_invasion	100	100	100	1e-103	298
Escherichia_coli_UVM2	UVM2_26c00120	csgB	curlin nucleator protein, minor subunit in curli complex	Z1675(AI093)	csgB	NA	curlin_minor_subunit [Escherichia coli O157:H7 EDL933 (EHEC)]	Adhesion_invasion	100	99.3	100	9e-103	295
Escherichia_coli_W26	W26_93c00090	csgB	curlin minor subunit	Z1675(AI093)	csgB	NA	curlin_minor_subunit [Escherichia coli O157:H7 EDL933 (EHEC)]	Adhesion_invasion	100	100	100	1e-103	298
Escherichia_coli_AA86	AA86_1c11440	csgC	autoagglutination protein	Z1677(AI093)	csgC	NA	putative_autoagglutination_protein [Escherichia coli O157:H7 EDL933 (EHEC)]	Adhesion_invasion	100	100	100	5e-74	219
Escherichia_coli_D6-113.11	D611311_67c02170	csgC	autoagglutination protein	Z1677(AI093)	csgC	NA	putative_autoagglutination_protein [Escherichia coli O157:H7 EDL933 (EHEC)]	Adhesion_invasion	100	100	100	5e-74	219
Escherichia_coli_D6-117.07	D611707_15c01420	csgC	autoagglutination protein	Z1677(AI093)	csgC	NA	putative_autoagglutination_protein [Escherichia coli O157:H7 EDL933 (EHEC)]	Adhesion_invasion	100	98.2	100	2e-72	215
Escherichia_coli_D6-117.29	D611729_407c00160	csgC	autoagglutination protein	Z1677(AI093)	csgC	NA	putative_autoagglutination_protein [Escherichia coli O157:H7 EDL933 (EHEC)]	Adhesion_invasion	100	99.1	100	3e-73	217
Escherichia_coli_ECC-1470	E1470_c10890	csgC	curli assembly protein	Z1677(AI093)	csgC	NA	putative_autoagglutination_protein [Escherichia coli O157:H7 EDL933 (EHEC)]	Adhesion_invasion	100	98.2	100	1e-72	216
Escherichia_coli_1303	EC1303_c11390	csgC	curli assembly protein	Z1677(AI093)	csgC	NA	putative_autoagglutination_protein [Escherichia coli O157:H7 EDL933 (EHEC)]	Adhesion_invasion	100	98.2	100	2e-72	215
Escherichia_coli_131/07	EC13107_34c00130	csgC	curli assembly protein	Z1677(AI093)	csgC	NA	putative_autoagglutination_protein [Escherichia coli O157:H7 EDL933 (EHEC)]	Adhesion_invasion	100	98.2	100	2e-72	215
Escherichia_coli_2772a	EC2772a_25c00140	csgC	curli assembly protein	Z1677(AI093)	csgC	NA	putative_autoagglutination_protein [Escherichia coli O157:H7 EDL933 (EHEC)]	Adhesion_invasion	100	98.2	100	1e-72	216
Escherichia_coli_3234/A	EC3234A_26c00160	csgC	curli assembly protein	Z1677(AI093)	csgC	NA	putative_autoagglutination_protein [Escherichia coli O157:H7 EDL933 (EHEC)]	Adhesion_invasion	100	98.2	100	2e-72	215
Escherichia_coli_ECA-O157	ECA0157_815c00020	csgC	autoagglutination protein	Z1677(AI093)	csgC	NA	putative_autoagglutination_protein [Escherichia coli O157:H7 EDL933 (EHEC)]	Adhesion_invasion	100	98.2	100	8e-73	216
Escherichia_coli_ECA-727	ECA727_178c00030	csgC	autoagglutination protein	Z1677(AI093)	csgC	NA	putative_autoagglutination_protein [Escherichia coli O157:H7 EDL933 (EHEC)]	Adhesion_invasion	100	98.2	100	2e-72	215
Escherichia_coli_ECC-Z	ECCZ_14c01390	csgC	autoagglutination protein	Z1677(AI093)	csgC	NA	putative_autoagglutination_protein [Escherichia coli O157:H7 EDL933 (EHEC)]	Adhesion_invasion	100	98.2	100	2e-72	215
Escherichia_coli_MPEC4839	MPEC4839_23c00110	csgC	curli assembly protein	Z1677(AI093)	csgC	NA	putative_autoagglutination_protein [Escherichia coli O157:H7 EDL933 (EHEC)]	Adhesion_invasion	100	98.2	100	2e-72	215
Escherichia_coli_MPEC4969	MPEC4969_36c00140	csgC	curli assembly protein	Z1677(AI093)	csgC	NA	putative_autoagglutination_protein [Escherichia coli O157:H7 EDL933 (EHEC)]	Adhesion_invasion	100	98.2	100	1e-72	216
Escherichia_coli_P4-NR	P4NR_19c01500	csgC	autoagglutination protein	Z1677(AI093)	csgC	NA	putative_autoagglutination_protein [Escherichia coli O157:H7 EDL933 (EHEC)]	Adhesion_invasion	100	98.2	100	1e-72	216
Escherichia_coli_O32:H37_P4	P4O32_9c01590	csgC	autoagglutination protein	Z1677(AI093)	csgC	NA	putative_autoagglutination_protein [Escherichia coli O157:H7 EDL933 (EHEC)]	Adhesion_invasion	100	98.2	100	2e-72	215
Escherichia_coli_RiKo_2299/09	RIKO2299_30c01640	csgC	curli assembly protein	Z1677(AI093)	csgC	NA	putative_autoagglutination_protein [Escherichia coli O157:H7 EDL933 (EHEC)]	Adhesion_invasion	100	98.2	100	1e-72	216
Escherichia_coli_RiKo_2305/09	RIKO2305_22c00140	csgC	curli assembly protein	Z1677(AI093)	csgC	NA	putative_autoagglutination_protein [Escherichia coli O157:H7 EDL933 (EHEC)]	Adhesion_invasion	100	99.1	100	3e-73	217
Escherichia_coli_RiKo_2308/09	RIKO2308_32c00150	csgC	curli assembly protein	Z1677(AI093)	csgC	NA	putative_autoagglutination_protein [Escherichia coli O157:H7 EDL933 (EHEC)]	Adhesion_invasion	100	98.2	100	2e-72	215
Escherichia_coli_RiKo_2331/09	RIKO2331_7c01570	csgC	curli assembly protein	Z1677(AI093)	csgC	NA	putative_autoagglutination_protein [Escherichia coli O157:H7 EDL933 (EHEC)]	Adhesion_invasion	100	98.2	100	1e-72	216
Escherichia_coli_RiKo_2340/09	RIKO2340_29c00110	csgC	curli assembly protein	Z1677(AI093)	csgC	NA	putative_autoagglutination_protein [Escherichia coli O157:H7 EDL933 (EHEC)]	Adhesion_invasion	100	98.2	100	2e-72	215
Escherichia_coli_RiKo_2351/09	RIKO2351_36c00140	csgC	curli assembly protein	Z1677(AI093)	csgC	NA	putative_autoagglutination_protein [Escherichia coli O157:H7 EDL933 (EHEC)]	Adhesion_invasion	100	99.1	100	3e-73	217
Escherichia_coli_O157:H43_T22	T22_6c00650	csgC	autoagglutination protein	Z1677(AI093)	csgC	NA	putative_autoagglutination_protein [Escherichia coli O157:H7 EDL933 (EHEC)]	Adhesion_invasion	100	98.2	100	1e-72	216
Escherichia_coli_UVM2	UVM2_26c00140	csgC	curli assembly protein	Z1677(AI093)	csgC	NA	putative_autoagglutination_protein [Escherichia coli O157:H7 EDL933 (EHEC)]	Adhesion_invasion	100	98.2	100	2e-72	215
Escherichia_coli_W26	W26_93c00110	csgC	autoagglutination protein	Z1677(AI093)	csgC	NA	putative_autoagglutination_protein [Escherichia coli O157:H7 EDL933 (EHEC)]	Adhesion_invasion	100	98.2	100	1e-72	216
Escherichia_coli_AA86	AA86_1c11410	csgD	csgBAC operon transcriptional regulator	Z1673(AI093)	csgD	NA	DNA-binding_transcriptional_regulator_CsgD [Escherichia coli O157:H7 EDL933 (EHEC)]	Adhesion_invasion	100	99.5	100	3e-159	444
Escherichia_coli_D6-113.11	D611311_67c02140		DNA-binding transcriptional regulator CsgD	Z1673(AI093)	csgD	NA	DNA-binding_transcriptional_regulator_CsgD [Escherichia coli O157:H7 EDL933 (EHEC)]	Adhesion_invasion	100	100	100	1e-159	445
Escherichia_coli_D6-117.07	D611707_15c01450		DNA-binding transcriptional regulator CsgD	Z1673(AI093)	csgD	NA	DNA-binding_transcriptional_regulator_CsgD [Escherichia coli O157:H7 EDL933 (EHEC)]	Adhesion_invasion	100	99.5	100	4e-159	444
Escherichia_coli_D6-117.29	D611729_758c00010		DNA-binding transcriptional regulator CsgD	Z1673(AI093)	csgD	NA	DNA-binding_transcriptional_regulator_CsgD [Escherichia coli O157:H7 EDL933 (EHEC)]	Adhesion_invasion	100	99.1	100	5e-158	441
Escherichia_coli_ECC-1470	E1470_c10860	csgD	csgBAC operon transcriptional regulator	Z1673(AI093)	csgD	NA	DNA-binding_transcriptional_regulator_CsgD [Escherichia coli O157:H7 EDL933 (EHEC)]	Adhesion_invasion	100	100	100	1e-159	445
Escherichia_coli_1303	EC1303_c11360	csgD	csgBAC operon transcriptional regulator	Z1673(AI093)	csgD	NA	DNA-binding_transcriptional_regulator_CsgD [Escherichia coli O157:H7 EDL933 (EHEC)]	Adhesion_invasion	100	99.5	100	4e-159	444
Escherichia_coli_131/07	EC13107_34c00100	csgD	csgBAC operon transcriptional regulator	Z1673(AI093)	csgD	NA	DNA-binding_transcriptional_regulator_CsgD [Escherichia coli O157:H7 EDL933 (EHEC)]	Adhesion_invasion	100	99.1	100	5e-158	441
Escherichia_coli_2772a	EC2772a_25c00110	csgD	csgBAC operon transcriptional regulator	Z1673(AI093)	csgD	NA	DNA-binding_transcriptional_regulator_CsgD [Escherichia coli O157:H7 EDL933 (EHEC)]	Adhesion_invasion	100	100	100	1e-159	445
Escherichia_coli_3234/A	EC3234A_26c00130	csgD	csgBAC operon transcriptional regulator	Z1673(AI093)	csgD	NA	DNA-binding_transcriptional_regulator_CsgD [Escherichia coli O157:H7 EDL933 (EHEC)]	Adhesion_invasion	100	99.1	100	5e-158	441
Escherichia_coli_ECA-727	ECA727_243c00010		DNA-binding transcriptional regulator CsgD	Z1673(AI093)	csgD	NA	DNA-binding_transcriptional_regulator_CsgD [Escherichia coli O157:H7 EDL933 (EHEC)]	Adhesion_invasion	88	98.9	100	1e-138	391
Escherichia_coli_ECC-Z	ECCZ_14c01420		DNA-binding transcriptional regulator CsgD	Z1673(AI093)	csgD	NA	DNA-binding_transcriptional_regulator_CsgD [Escherichia coli O157:H7 EDL933 (EHEC)]	Adhesion_invasion	100	99.1	100	5e-158	441
Escherichia_coli_MPEC4839	MPEC4839_23c00080	csgD	csgBAC operon transcriptional regulator	Z1673(AI093)	csgD	NA	DNA-binding_transcriptional_regulator_CsgD [Escherichia coli O157:H7 EDL933 (EHEC)]	Adhesion_invasion	100	99.5	100	4e-159	444
Escherichia_coli_MPEC4969	MPEC4969_36c00110	csgD	csgBAC operon transcriptional regulator	Z1673(AI093)	csgD	NA	DNA-binding_transcriptional_regulator_CsgD [Escherichia coli O157:H7 EDL933 (EHEC)]	Adhesion_invasion	100	100	100	1e-159	445
Escherichia_coli_P4-NR	P4NR_19c01530		DNA-binding transcriptional regulator CsgD	Z1673(AI093)	csgD	NA	DNA-binding_transcriptional_regulator_CsgD [Escherichia coli O157:H7 EDL933 (EHEC)]	Adhesion_invasion	100	100	100	1e-159	445
Escherichia_coli_O32:H37_P4	P4O32_9c01620		DNA-binding transcriptional regulator CsgD	Z1673(AI093)	csgD	NA	DNA-binding_transcriptional_regulator_CsgD [Escherichia coli O157:H7 EDL933 (EHEC)]	Adhesion_invasion	100	99.1	100	5e-158	441
Escherichia_coli_RiKo_2299/09	RIKO2299_30c01610	csgD	csgBAC operon transcriptional regulator	Z1673(AI093)	csgD	NA	DNA-binding_transcriptional_regulator_CsgD [Escherichia coli O157:H7 EDL933 (EHEC)]	Adhesion_invasion	100	100	100	1e-159	445
Escherichia_coli_RiKo_2305/09	RIKO2305_22c00110	csgD	csgBAC operon transcriptional regulator	Z1673(AI093)	csgD	NA	DNA-binding_transcriptional_regulator_CsgD [Escherichia coli O157:H7 EDL933 (EHEC)]	Adhesion_invasion	100	99.5	100	2e-158	442
Escherichia_coli_RiKo_2308/09	RIKO2308_32c00120	csgD	csgBAC operon transcriptional regulator	Z1673(AI093)	csgD	NA	DNA-binding_transcriptional_regulator_CsgD [Escherichia coli O157:H7 EDL933 (EHEC)]	Adhesion_invasion	100	99.1	100	5e-158	441
Escherichia_coli_RiKo_2331/09	RIKO2331_7c01540	csgD	csgBAC operon transcriptional regulator	Z1673(AI093)	csgD	NA	DNA-binding_transcriptional_regulator_CsgD [Escherichia coli O157:H7 EDL933 (EHEC)]	Adhesion_invasion	100	100	100	1e-159	445
Escherichia_coli_RiKo_2340/09	RIKO2340_29c00080	csgD	csgBAC operon transcriptional regulator	Z1673(AI093)	csgD	NA	DNA-binding_transcriptional_regulator_CsgD [Escherichia coli O157:H7 EDL933 (EHEC)]	Adhesion_invasion	100	99.1	100	5e-158	441
Escherichia_coli_RiKo_2351/09	RIKO2351_36c00110	csgD	csgBAC operon transcriptional regulator	Z1673(AI093)	csgD	NA	DNA-binding_transcriptional_regulator_CsgD [Escherichia coli O157:H7 EDL933 (EHEC)]	Adhesion_invasion	100	100	100	1e-159	445
Escherichia_coli_O157:H43_T22	T22_6c00620		DNA-binding transcriptional regulator CsgD	Z1673(AI093)	csgD	NA	DNA-binding_transcriptional_regulator_CsgD [Escherichia coli O157:H7 EDL933 (EHEC)]	Adhesion_invasion	100	100	100	1e-159	445
Escherichia_coli_UVM2	UVM2_26c00110	csgD	csgBAC operon transcriptional regulator	Z1673(AI093)	csgD	NA	DNA-binding_transcriptional_regulator_CsgD [Escherichia coli O157:H7 EDL933 (EHEC)]	Adhesion_invasion	100	99.1	100	5e-158	441
Escherichia_coli_W26	W26_93c00080		DNA-binding transcriptional regulator CsgD	Z1673(AI093)	csgD	NA	DNA-binding_transcriptional_regulator_CsgD [Escherichia coli O157:H7 EDL933 (EHEC)]	Adhesion_invasion	100	100	100	1e-159	445
Escherichia_coli_AA86	AA86_1c11400	csgE	curlin secretion specificity factor	Z1672(AI093)	csgE	NA	curli_assembly_protein_CsgE [Escherichia coli O157:H7 EDL933 (EHEC)]	Adhesion_invasion	100	100	100	5e-92	266
Escherichia_coli_D6-113.11	D611311_67c02130		curli assembly protein CsgE	Z1672(AI093)	csgE	NA	curli_assembly_protein_CsgE [Escherichia coli O157:H7 EDL933 (EHEC)]	Adhesion_invasion	100	100	100	5e-92	266
Escherichia_coli_D6-117.07	D611707_15c01460		curli assembly protein CsgE	Z1672(AI093)	csgE	NA	curli_assembly_protein_CsgE [Escherichia coli O157:H7 EDL933 (EHEC)]	Adhesion_invasion	100	100	100	5e-92	266
Escherichia_coli_D6-117.29	D611729_758c00020		curli assembly protein CsgE	Z1672(AI093)	csgE	NA	curli_assembly_protein_CsgE [Escherichia coli O157:H7 EDL933 (EHEC)]	Adhesion_invasion	100	100	100	5e-92	266
Escherichia_coli_ECC-1470	E1470_c10850	csgE	curlin secretion specificity factor	Z1672(AI093)	csgE	NA	curli_assembly_protein_CsgE [Escherichia coli O157:H7 EDL933 (EHEC)]	Adhesion_invasion	100	100	100	5e-92	266
Escherichia_coli_1303	EC1303_c11350	csgE	curlin secretion specificity factor	Z1672(AI093)	csgE	NA	curli_assembly_protein_CsgE [Escherichia coli O157:H7 EDL933 (EHEC)]	Adhesion_invasion	100	100	100	5e-92	266
Escherichia_coli_131/07	EC13107_34c00090	csgE	curlin secretion specificity factor	Z1672(AI093)	csgE	NA	curli_assembly_protein_CsgE [Escherichia coli O157:H7 EDL933 (EHEC)]	Adhesion_invasion	100	100	100	5e-92	266
Escherichia_coli_2772a	EC2772a_25c00100	csgE	curlin secretion specificity factor	Z1672(AI093)	csgE	NA	curli_assembly_protein_CsgE [Escherichia coli O157:H7 EDL933 (EHEC)]	Adhesion_invasion	100	100	100	5e-92	266
Escherichia_coli_3234/A	EC3234A_26c00120	csgE	curlin secretion specificity factor	Z1672(AI093)	csgE	NA	curli_assembly_protein_CsgE [Escherichia coli O157:H7 EDL933 (EHEC)]	Adhesion_invasion	100	100	100	5e-92	266
Escherichia_coli_ECA-O157	ECA0157_121c00010		curli assembly protein CsgE	Z1672(AI093)	csgE	NA	curli_assembly_protein_CsgE [Escherichia coli O157:H7 EDL933 (EHEC)]	Adhesion_invasion	100	100	100	5e-92	266
Escherichia_coli_ECA-727	ECA727_243c00020		curli assembly protein CsgE	Z1672(AI093)	csgE	NA	curli_assembly_protein_CsgE [Escherichia coli O157:H7 EDL933 (EHEC)]	Adhesion_invasion	100	100	100	5e-92	266
Escherichia_coli_ECC-Z	ECCZ_14c01430		curli assembly protein CsgE	Z1672(AI093)	csgE	NA	curli_assembly_protein_CsgE [Escherichia coli O157:H7 EDL933 (EHEC)]	Adhesion_invasion	100	100	100	5e-92	266
Escherichia_coli_MPEC4839	MPEC4839_23c00070	csgE	curlin secretion specificity factor	Z1672(AI093)	csgE	NA	curli_assembly_protein_CsgE [Escherichia coli O157:H7 EDL933 (EHEC)]	Adhesion_invasion	100	100	100	5e-92	266
Escherichia_coli_MPEC4969	MPEC4969_36c00100	csgE	curlin secretion specificity factor	Z1672(AI093)	csgE	NA	curli_assembly_protein_CsgE [Escherichia coli O157:H7 EDL933 (EHEC)]	Adhesion_invasion	100	100	100	5e-92	266
Escherichia_coli_P4-NR	P4NR_19c01540		curli assembly protein CsgE	Z1672(AI093)	csgE	NA	curli_assembly_protein_CsgE [Escherichia coli O157:H7 EDL933 (EHEC)]	Adhesion_invasion	100	100	100	5e-92	266
Escherichia_coli_O32:H37_P4	P4O32_9c01630		curli assembly protein CsgE	Z1672(AI093)	csgE	NA	curli_assembly_protein_CsgE [Escherichia coli O157:H7 EDL933 (EHEC)]	Adhesion_invasion	100	100	100	5e-92	266
Escherichia_coli_RiKo_2299/09	RIKO2299_30c01600	csgE	curlin secretion specificity factor	Z1672(AI093)	csgE	NA	curli_assembly_protein_CsgE [Escherichia coli O157:H7 EDL933 (EHEC)]	Adhesion_invasion	100	100	100	5e-92	266
Escherichia_coli_RiKo_2305/09	RIKO2305_22c00100	csgE	curlin secretion specificity factor	Z1672(AI093)	csgE	NA	curli_assembly_protein_CsgE [Escherichia coli O157:H7 EDL933 (EHEC)]	Adhesion_invasion	100	100	100	5e-92	266
Escherichia_coli_RiKo_2308/09	RIKO2308_32c00110	csgE	curlin secretion specificity factor	Z1672(AI093)	csgE	NA	curli_assembly_protein_CsgE [Escherichia coli O157:H7 EDL933 (EHEC)]	Adhesion_invasion	100	100	100	5e-92	266
Escherichia_coli_RiKo_2331/09	RIKO2331_7c01530	csgE	curlin secretion specificity factor	Z1672(AI093)	csgE	NA	curli_assembly_protein_CsgE [Escherichia coli O157:H7 EDL933 (EHEC)]	Adhesion_invasion	100	100	100	5e-92	266
Escherichia_coli_RiKo_2340/09	RIKO2340_29c00070	csgE	curlin secretion specificity factor	Z1672(AI093)	csgE	NA	curli_assembly_protein_CsgE [Escherichia coli O157:H7 EDL933 (EHEC)]	Adhesion_invasion	100	100	100	5e-92	266
Escherichia_coli_RiKo_2351/09	RIKO2351_36c00100	csgE	curlin secretion specificity factor	Z1672(AI093)	csgE	NA	curli_assembly_protein_CsgE [Escherichia coli O157:H7 EDL933 (EHEC)]	Adhesion_invasion	100	100	100	5e-92	266
Escherichia_coli_O157:H43_T22	T22_6c00610		curli assembly protein CsgE	Z1672(AI093)	csgE	NA	curli_assembly_protein_CsgE [Escherichia coli O157:H7 EDL933 (EHEC)]	Adhesion_invasion	100	100	100	5e-92	266
Escherichia_coli_UVM2	UVM2_26c00100	csgE	curlin secretion specificity factor	Z1672(AI093)	csgE	NA	curli_assembly_protein_CsgE [Escherichia coli O157:H7 EDL933 (EHEC)]	Adhesion_invasion	100	100	100	5e-92	266
Escherichia_coli_W26	W26_93c00070		curli assembly protein CsgE	Z1672(AI093)	csgE	NA	curli_assembly_protein_CsgE [Escherichia coli O157:H7 EDL933 (EHEC)]	Adhesion_invasion	100	100	100	5e-92	266
Escherichia_coli_AA86	AA86_1c11390	csgF	curli nucleation outer membrane protein	Z1671(AI093)	csgF	NA	curli_assembly_protein_CsgF [Escherichia coli O157:H7 EDL933 (EHEC)]	Adhesion_invasion	100	98.6	100	1e-95	276
Escherichia_coli_D6-113.11	D611311_67c02120		curli assembly protein CsgF	Z1671(AI093)	csgF	NA	curli_assembly_protein_CsgF [Escherichia coli O157:H7 EDL933 (EHEC)]	Adhesion_invasion	100	98.6	100	1e-95	276
Escherichia_coli_D6-117.07	D611707_15c01470		curli assembly protein CsgF	Z1671(AI093)	csgF	NA	curli_assembly_protein_CsgF [Escherichia coli O157:H7 EDL933 (EHEC)]	Adhesion_invasion	100	99.3	100	4e-96	278
Escherichia_coli_D6-117.29	D611729_758c00030		curli assembly protein CsgF	Z1671(AI093)	csgF	NA	curli_assembly_protein_CsgF [Escherichia coli O157:H7 EDL933 (EHEC)]	Adhesion_invasion	100	99.3	100	4e-96	278
Escherichia_coli_ECC-1470	E1470_c10840	csgF	curli nucleation outer membrane protein	Z1671(AI093)	csgF	NA	curli_assembly_protein_CsgF [Escherichia coli O157:H7 EDL933 (EHEC)]	Adhesion_invasion	100	99.3	100	4e-96	278
Escherichia_coli_1303	EC1303_c11340	csgF	curli nucleation outer membrane protein	Z1671(AI093)	csgF	NA	curli_assembly_protein_CsgF [Escherichia coli O157:H7 EDL933 (EHEC)]	Adhesion_invasion	100	99.3	100	4e-96	278
Escherichia_coli_131/07	EC13107_34c00080	csgF	curli nucleation outer membrane protein	Z1671(AI093)	csgF	NA	curli_assembly_protein_CsgF [Escherichia coli O157:H7 EDL933 (EHEC)]	Adhesion_invasion	100	99.3	100	4e-96	278
Escherichia_coli_2772a	EC2772a_25c00090	csgF	curli nucleation outer membrane protein	Z1671(AI093)	csgF	NA	curli_assembly_protein_CsgF [Escherichia coli O157:H7 EDL933 (EHEC)]	Adhesion_invasion	100	99.3	100	4e-96	278
Escherichia_coli_3234/A	EC3234A_26c00110	csgF	curli nucleation outer membrane protein	Z1671(AI093)	csgF	NA	curli_assembly_protein_CsgF [Escherichia coli O157:H7 EDL933 (EHEC)]	Adhesion_invasion	100	99.3	100	4e-96	278
Escherichia_coli_ECA-727	ECA727_243c00030		curli assembly protein CsgF	Z1671(AI093)	csgF	NA	curli_assembly_protein_CsgF [Escherichia coli O157:H7 EDL933 (EHEC)]	Adhesion_invasion	100	99.3	100	4e-96	278
Escherichia_coli_ECC-Z	ECCZ_14c01440		curli assembly protein CsgF	Z1671(AI093)	csgF	NA	curli_assembly_protein_CsgF [Escherichia coli O157:H7 EDL933 (EHEC)]	Adhesion_invasion	100	99.3	100	4e-96	278
Escherichia_coli_MPEC4839	MPEC4839_23c00060	csgF	curli nucleation outer membrane protein	Z1671(AI093)	csgF	NA	curli_assembly_protein_CsgF [Escherichia coli O157:H7 EDL933 (EHEC)]	Adhesion_invasion	100	99.3	100	4e-96	278
Escherichia_coli_MPEC4969	MPEC4969_36c00090	csgF	curli nucleation outer membrane protein	Z1671(AI093)	csgF	NA	curli_assembly_protein_CsgF [Escherichia coli O157:H7 EDL933 (EHEC)]	Adhesion_invasion	100	99.3	100	4e-96	278
Escherichia_coli_P4-NR	P4NR_19c01550		curli assembly protein CsgF	Z1671(AI093)	csgF	NA	curli_assembly_protein_CsgF [Escherichia coli O157:H7 EDL933 (EHEC)]	Adhesion_invasion	100	99.3	100	4e-96	278
Escherichia_coli_O32:H37_P4	P4O32_9c01640		curli assembly protein CsgF	Z1671(AI093)	csgF	NA	curli_assembly_protein_CsgF [Escherichia coli O157:H7 EDL933 (EHEC)]	Adhesion_invasion	100	99.3	100	4e-96	278
Escherichia_coli_RiKo_2299/09	RIKO2299_30c01590	csgF	curli nucleation outer membrane protein	Z1671(AI093)	csgF	NA	curli_assembly_protein_CsgF [Escherichia coli O157:H7 EDL933 (EHEC)]	Adhesion_invasion	100	99.3	100	4e-96	278
Escherichia_coli_RiKo_2305/09	RIKO2305_22c00090	csgF	curli nucleation outer membrane protein	Z1671(AI093)	csgF	NA	curli_assembly_protein_CsgF [Escherichia coli O157:H7 EDL933 (EHEC)]	Adhesion_invasion	100	99.3	100	4e-96	278
Escherichia_coli_RiKo_2308/09	RIKO2308_32c00100	csgF	curli nucleation outer membrane protein	Z1671(AI093)	csgF	NA	curli_assembly_protein_CsgF [Escherichia coli O157:H7 EDL933 (EHEC)]	Adhesion_invasion	100	99.3	100	4e-96	278
Escherichia_coli_RiKo_2331/09	RIKO2331_7c01520	csgF	curli nucleation outer membrane protein	Z1671(AI093)	csgF	NA	curli_assembly_protein_CsgF [Escherichia coli O157:H7 EDL933 (EHEC)]	Adhesion_invasion	100	99.3	100	4e-96	278
Escherichia_coli_RiKo_2340/09	RIKO2340_29c00060	csgF	curli nucleation outer membrane protein	Z1671(AI093)	csgF	NA	curli_assembly_protein_CsgF [Escherichia coli O157:H7 EDL933 (EHEC)]	Adhesion_invasion	100	99.3	100	4e-96	278
Escherichia_coli_RiKo_2351/09	RIKO2351_36c00090	csgF	curli nucleation outer membrane protein	Z1671(AI093)	csgF	NA	curli_assembly_protein_CsgF [Escherichia coli O157:H7 EDL933 (EHEC)]	Adhesion_invasion	100	99.3	100	4e-96	278
Escherichia_coli_O157:H43_T22	T22_6c00600		curli assembly protein CsgF	Z1671(AI093)	csgF	NA	curli_assembly_protein_CsgF [Escherichia coli O157:H7 EDL933 (EHEC)]	Adhesion_invasion	100	99.3	100	4e-96	278
Escherichia_coli_UVM2	UVM2_26c00090	csgF	curli nucleation outer membrane protein	Z1671(AI093)	csgF	NA	curli_assembly_protein_CsgF [Escherichia coli O157:H7 EDL933 (EHEC)]	Adhesion_invasion	100	99.3	100	4e-96	278
Escherichia_coli_W26	W26_93c00060		curli assembly protein CsgF	Z1671(AI093)	csgF	NA	curli_assembly_protein_CsgF [Escherichia coli O157:H7 EDL933 (EHEC)]	Adhesion_invasion	100	99.3	100	4e-96	278
Escherichia_coli_AA86	AA86_1c11380	csgG	outer membrane lipoprotein involved in curli production assembly/transport	Z1670(AI093)	csgG	NA	curli_production_assembly/transport_component [Escherichia coli O157:H7 EDL933 (EHEC)]	Adhesion_invasion	100	100	100	0.0	570
Escherichia_coli_D6-113.11	D611311_67c02110	csgG	outer membrane lipoprotein involved in curli production assembly/transport	Z1670(AI093)	csgG	NA	curli_production_assembly/transport_component [Escherichia coli O157:H7 EDL933 (EHEC)]	Adhesion_invasion	100	100	100	0.0	570
Escherichia_coli_D6-117.07	D611707_15c01480	csgG	outer membrane lipoprotein involved in curli production assembly/transport	Z1670(AI093)	csgG	NA	curli_production_assembly/transport_component [Escherichia coli O157:H7 EDL933 (EHEC)]	Adhesion_invasion	100	100	100	0.0	570
Escherichia_coli_D6-117.29	D611729_758c00040	csgG	outer membrane lipoprotein involved in curli production assembly/transport	Z1670(AI093)	csgG	NA	curli_production_assembly/transport_component [Escherichia coli O157:H7 EDL933 (EHEC)]	Adhesion_invasion	100	100	100	0.0	570
Escherichia_coli_ECC-1470	E1470_c10830	csgG	curli production assembly/transport outer membrane lipoprotein	Z1670(AI093)	csgG	NA	curli_production_assembly/transport_component [Escherichia coli O157:H7 EDL933 (EHEC)]	Adhesion_invasion	100	100	100	0.0	570
Escherichia_coli_1303	EC1303_c11330	csgG	curli production assembly/transport outer membrane lipoprotein	Z1670(AI093)	csgG	NA	curli_production_assembly/transport_component [Escherichia coli O157:H7 EDL933 (EHEC)]	Adhesion_invasion	100	100	100	0.0	570
Escherichia_coli_131/07	EC13107_34c00070	csgG	curli production assembly/transport outer membrane lipoprotein	Z1670(AI093)	csgG	NA	curli_production_assembly/transport_component [Escherichia coli O157:H7 EDL933 (EHEC)]	Adhesion_invasion	100	100	100	0.0	570
Escherichia_coli_2772a	EC2772a_25c00080	csgG	curli production assembly/transport outer membrane lipoprotein	Z1670(AI093)	csgG	NA	curli_production_assembly/transport_component [Escherichia coli O157:H7 EDL933 (EHEC)]	Adhesion_invasion	100	100	100	0.0	570
Escherichia_coli_3234/A	EC3234A_26c00100	csgG	curli production assembly/transport outer membrane lipoprotein	Z1670(AI093)	csgG	NA	curli_production_assembly/transport_component [Escherichia coli O157:H7 EDL933 (EHEC)]	Adhesion_invasion	100	100	100	0.0	570
Escherichia_coli_ECA-O157	ECA0157_813c00030	csgG	outer membrane lipoprotein involved in curli production assembly/transport	Z1670(AI093)	csgG	NA	curli_production_assembly/transport_component [Escherichia coli O157:H7 EDL933 (EHEC)]	Adhesion_invasion	100	100	100	0.0	570
Escherichia_coli_ECA-727	ECA727_243c00050	csgG_2	outer membrane lipoprotein involved in curli production assembly/transport	Z1670(AI093)	csgG	NA	curli_production_assembly/transport_component [Escherichia coli O157:H7 EDL933 (EHEC)]	Adhesion_invasion	71	100	100	1e-141	401
Escherichia_coli_ECC-Z	ECCZ_14c01450	csgG	outer membrane lipoprotein involved in curli production assembly/transport	Z1670(AI093)	csgG	NA	curli_production_assembly/transport_component [Escherichia coli O157:H7 EDL933 (EHEC)]	Adhesion_invasion	100	100	100	0.0	570
Escherichia_coli_MPEC4839	MPEC4839_23c00050	csgG	curli production assembly/transport outer membrane lipoprotein	Z1670(AI093)	csgG	NA	curli_production_assembly/transport_component [Escherichia coli O157:H7 EDL933 (EHEC)]	Adhesion_invasion	100	100	100	0.0	570
Escherichia_coli_MPEC4969	MPEC4969_36c00080	csgG	curli production assembly/transport outer membrane lipoprotein	Z1670(AI093)	csgG	NA	curli_production_assembly/transport_component [Escherichia coli O157:H7 EDL933 (EHEC)]	Adhesion_invasion	100	100	100	0.0	570
Escherichia_coli_P4-NR	P4NR_19c01560	csgG	outer membrane lipoprotein involved in curli production assembly/transport	Z1670(AI093)	csgG	NA	curli_production_assembly/transport_component [Escherichia coli O157:H7 EDL933 (EHEC)]	Adhesion_invasion	100	100	100	0.0	570
Escherichia_coli_O32:H37_P4	P4O32_9c01650	csgG	outer membrane lipoprotein involved in curli production assembly/transport	Z1670(AI093)	csgG	NA	curli_production_assembly/transport_component [Escherichia coli O157:H7 EDL933 (EHEC)]	Adhesion_invasion	100	100	100	0.0	570
Escherichia_coli_RiKo_2299/09	RIKO2299_30c01580	csgG	curli production assembly/transport outer membrane lipoprotein	Z1670(AI093)	csgG	NA	curli_production_assembly/transport_component [Escherichia coli O157:H7 EDL933 (EHEC)]	Adhesion_invasion	100	100	100	0.0	570
Escherichia_coli_RiKo_2305/09	RIKO2305_22c00080	csgG	curli production assembly/transport outer membrane lipoprotein	Z1670(AI093)	csgG	NA	curli_production_assembly/transport_component [Escherichia coli O157:H7 EDL933 (EHEC)]	Adhesion_invasion	100	99.6	100	0.0	568
Escherichia_coli_RiKo_2308/09	RIKO2308_32c00090	csgG	curli production assembly/transport outer membrane lipoprotein	Z1670(AI093)	csgG	NA	curli_production_assembly/transport_component [Escherichia coli O157:H7 EDL933 (EHEC)]	Adhesion_invasion	100	100	100	0.0	570
Escherichia_coli_RiKo_2331/09	RIKO2331_7c01510	csgG	curli production assembly/transport outer membrane lipoprotein	Z1670(AI093)	csgG	NA	curli_production_assembly/transport_component [Escherichia coli O157:H7 EDL933 (EHEC)]	Adhesion_invasion	100	100	100	0.0	570
Escherichia_coli_RiKo_2340/09	RIKO2340_29c00050	csgG	curli production assembly/transport outer membrane lipoprotein	Z1670(AI093)	csgG	NA	curli_production_assembly/transport_component [Escherichia coli O157:H7 EDL933 (EHEC)]	Adhesion_invasion	100	100	100	0.0	570
Escherichia_coli_RiKo_2351/09	RIKO2351_36c00080	csgG	curli production assembly/transport outer membrane lipoprotein	Z1670(AI093)	csgG	NA	curli_production_assembly/transport_component [Escherichia coli O157:H7 EDL933 (EHEC)]	Adhesion_invasion	100	100	100	0.0	570
Escherichia_coli_O157:H43_T22	T22_6c00590	csgG	outer membrane lipoprotein involved in curli production assembly/transport	Z1670(AI093)	csgG	NA	curli_production_assembly/transport_component [Escherichia coli O157:H7 EDL933 (EHEC)]	Adhesion_invasion	100	100	100	0.0	570
Escherichia_coli_UVM2	UVM2_26c00080	csgG	curli production assembly/transport outer membrane lipoprotein	Z1670(AI093)	csgG	NA	curli_production_assembly/transport_component [Escherichia coli O157:H7 EDL933 (EHEC)]	Adhesion_invasion	100	100	100	0.0	570
Escherichia_coli_W26	W26_93c00050	csgG	outer membrane lipoprotein involved in curli production assembly/transport	Z1670(AI093)	csgG	NA	curli_production_assembly/transport_component [Escherichia coli O157:H7 EDL933 (EHEC)]	Adhesion_invasion	100	100	100	0.0	570
Escherichia_coli_RiKo_2340/09	RIKO2340_170c00090		surface protein precursor	ECU07174	hra1	AAC13753	heat_resistant_agglutinin_1 [Escherichia coli O9:H10:K99 (UPEC)]	Adhesion_invasion	100	91.1	100	7e-163	456
Escherichia_coli_RiKo_2351/09	RIKO2351_185c00100		surface protein precursor	ECU07174	hra1	AAC13753	heat_resistant_agglutinin_1 [Escherichia coli O9:H10:K99 (UPEC)]	Adhesion_invasion	100	90.3	100	4e-152	429
Escherichia_coli_AA86	AA86_1c00400	ibeA	invasion protein IbeA	ECOK1_4837	ibeA	NA	invasion_protein_IbeA [Escherichia coli O18:K1:H7 IHE3034 (MNEC)]	Adhesion_invasion	100	99.1	100	0.0	939
Escherichia_coli_AA86	AA86_1c06040	cusC	copper/silver efflux system outer membrane protein CusC	ECOK1_0581	ibeB	NA	cation_efflux_system_protein_CusC [Escherichia coli O18:K1:H7 IHE3034 (MNEC)]	Adhesion_invasion	100	99.6	100	0.0	926
Escherichia_coli_D6-113.11	D611311_58c00100	cusC	copper/silver efflux system outer membrane protein CusC	ECOK1_0581	ibeB	NA	cation_efflux_system_protein_CusC [Escherichia coli O18:K1:H7 IHE3034 (MNEC)]	Adhesion_invasion	100	98.7	100	0.0	916
Escherichia_coli_D6-117.07	D611707_21c00010	cusC	copper/silver efflux system outer membrane protein CusC	ECOK1_0581	ibeB	NA	cation_efflux_system_protein_CusC [Escherichia coli O18:K1:H7 IHE3034 (MNEC)]	Adhesion_invasion	99	98.9	100	0.0	915
Escherichia_coli_D6-117.07	D611707_41c00220	silC	copper/silver efflux system outer membrane protein CusC	ECOK1_0581	ibeB	NA	cation_efflux_system_protein_CusC [Escherichia coli O18:K1:H7 IHE3034 (MNEC)]	Adhesion_invasion	100	72.5	100	0.0	660
Escherichia_coli_D6-117.29	D611729_50c00030	cusC	copper/silver efflux system outer membrane protein CusC	ECOK1_0581	ibeB	NA	cation_efflux_system_protein_CusC [Escherichia coli O18:K1:H7 IHE3034 (MNEC)]	Adhesion_invasion	100	98.5	100	0.0	916
Escherichia_coli_ECC-1470	E1470_c06170	cusC	copper/silver efflux system, outer membrane component	ECOK1_0581	ibeB	NA	cation_efflux_system_protein_CusC [Escherichia coli O18:K1:H7 IHE3034 (MNEC)]	Adhesion_invasion	100	98.9	100	0.0	923
Escherichia_coli_1303	EC1303_c05440	cusC	copper/silver efflux system, outer membrane component	ECOK1_0581	ibeB	NA	cation_efflux_system_protein_CusC [Escherichia coli O18:K1:H7 IHE3034 (MNEC)]	Adhesion_invasion	99	98.9	100	0.0	915
Escherichia_coli_131/07	EC13107_6c00450	cusC	copper/silver efflux system, outer membrane component	ECOK1_0581	ibeB	NA	cation_efflux_system_protein_CusC [Escherichia coli O18:K1:H7 IHE3034 (MNEC)]	Adhesion_invasion	99	98.9	100	0.0	915
Escherichia_coli_2772a	EC2772a_15c00040	cusC	copper/silver efflux system, outer membrane component	ECOK1_0581	ibeB	NA	cation_efflux_system_protein_CusC [Escherichia coli O18:K1:H7 IHE3034 (MNEC)]	Adhesion_invasion	100	98.9	100	0.0	923
Escherichia_coli_3234/A	EC3234A_5c00450	cusC	copper/silver efflux system, outer membrane component	ECOK1_0581	ibeB	NA	cation_efflux_system_protein_CusC [Escherichia coli O18:K1:H7 IHE3034 (MNEC)]	Adhesion_invasion	99	98.9	100	0.0	915
Escherichia_coli_ECA-O157	ECA0157_1154c00030	cusC	copper/silver efflux system outer membrane protein CusC	ECOK1_0581	ibeB	NA	cation_efflux_system_protein_CusC [Escherichia coli O18:K1:H7 IHE3034 (MNEC)]	Adhesion_invasion	99	98.2	93	0.0	899
Escherichia_coli_ECC-Z	ECCZ_19c01300	cusC	copper/silver efflux system outer membrane protein CusC	ECOK1_0581	ibeB	NA	cation_efflux_system_protein_CusC [Escherichia coli O18:K1:H7 IHE3034 (MNEC)]	Adhesion_invasion	99	98.9	100	0.0	915
Escherichia_coli_MPEC4839	MPEC4839_10c00030	cusC	copper/silver efflux system, outer membrane component	ECOK1_0581	ibeB	NA	cation_efflux_system_protein_CusC [Escherichia coli O18:K1:H7 IHE3034 (MNEC)]	Adhesion_invasion	99	98.9	100	0.0	915
Escherichia_coli_MPEC4969	MPEC4969_25c00040	cusC	copper/silver efflux system, outer membrane component	ECOK1_0581	ibeB	NA	cation_efflux_system_protein_CusC [Escherichia coli O18:K1:H7 IHE3034 (MNEC)]	Adhesion_invasion	100	98.9	100	0.0	923
Escherichia_coli_P4-NR	P4NR_56c00410	silC	copper/silver efflux system outer membrane protein CusC	ECOK1_0581	ibeB	NA	cation_efflux_system_protein_CusC [Escherichia coli O18:K1:H7 IHE3034 (MNEC)]	Adhesion_invasion	100	72.3	100	0.0	677
Escherichia_coli_O32:H37_P4	P4O32_24c00110	cusC	copper/silver efflux system outer membrane protein CusC	ECOK1_0581	ibeB	NA	cation_efflux_system_protein_CusC [Escherichia coli O18:K1:H7 IHE3034 (MNEC)]	Adhesion_invasion	100	98.7	100	0.0	918
Escherichia_coli_RiKo_2299/09	RIKO2299_19c00030	cusC	copper/silver efflux system, outer membrane component	ECOK1_0581	ibeB	NA	cation_efflux_system_protein_CusC [Escherichia coli O18:K1:H7 IHE3034 (MNEC)]	Adhesion_invasion	100	98.9	100	0.0	923
Escherichia_coli_RiKo_2305/09	RIKO2305_12c00070	cusC	copper/silver efflux system, outer membrane component	ECOK1_0581	ibeB	NA	cation_efflux_system_protein_CusC [Escherichia coli O18:K1:H7 IHE3034 (MNEC)]	Adhesion_invasion	100	98.9	100	0.0	923
Escherichia_coli_RiKo_2305/09	RIKO2305_53c01640	silC	copper/silver efflux system outer membrane protein	ECOK1_0581	ibeB	NA	cation_efflux_system_protein_CusC [Escherichia coli O18:K1:H7 IHE3034 (MNEC)]	Adhesion_invasion	100	72.3	100	0.0	677
Escherichia_coli_RiKo_2308/09	RIKO2308_12c00450	cusC	copper/silver efflux system, outer membrane component	ECOK1_0581	ibeB	NA	cation_efflux_system_protein_CusC [Escherichia coli O18:K1:H7 IHE3034 (MNEC)]	Adhesion_invasion	99	98.9	100	0.0	915
Escherichia_coli_RiKo_2331/09	RIKO2331_54c01920	cusC	copper/silver efflux system, outer membrane component	ECOK1_0581	ibeB	NA	cation_efflux_system_protein_CusC [Escherichia coli O18:K1:H7 IHE3034 (MNEC)]	Adhesion_invasion	100	98.7	100	0.0	921
Escherichia_coli_RiKo_2340/09	RIKO2340_10c00450	cusC	copper/silver efflux system, outer membrane component	ECOK1_0581	ibeB	NA	cation_efflux_system_protein_CusC [Escherichia coli O18:K1:H7 IHE3034 (MNEC)]	Adhesion_invasion	99	98.9	100	0.0	915
Escherichia_coli_RiKo_2351/09	RIKO2351_26c00030	cusC	copper/silver efflux system, outer membrane component	ECOK1_0581	ibeB	NA	cation_efflux_system_protein_CusC [Escherichia coli O18:K1:H7 IHE3034 (MNEC)]	Adhesion_invasion	100	98.7	100	0.0	918
Escherichia_coli_O157:H43_T22	T22_11c00030	cusC	copper/silver efflux system outer membrane protein CusC	ECOK1_0581	ibeB	NA	cation_efflux_system_protein_CusC [Escherichia coli O18:K1:H7 IHE3034 (MNEC)]	Adhesion_invasion	100	98.9	100	0.0	923
Escherichia_coli_UVM2	UVM2_9c00450	cusC	copper/silver efflux system, outer membrane component	ECOK1_0581	ibeB	NA	cation_efflux_system_protein_CusC [Escherichia coli O18:K1:H7 IHE3034 (MNEC)]	Adhesion_invasion	100	98.7	100	0.0	918
Escherichia_coli_W26	W26_74c00090	cusC	copper/silver efflux system outer membrane protein CusC	ECOK1_0581	ibeB	NA	cation_efflux_system_protein_CusC [Escherichia coli O18:K1:H7 IHE3034 (MNEC)]	Adhesion_invasion	100	98.9	100	0.0	923
Escherichia_coli_AA86	AA86_3c03630		sulfatase	ECOK1_4427	ibeC	NA	sulfatase_family_protein [Escherichia coli O18:K1:H7 IHE3034 (MNEC)]	Adhesion_invasion	100	100	100	0.0	1194
Escherichia_coli_D6-113.11	D611311_20c00570		sulfatase	ECOK1_4427	ibeC	NA	sulfatase_family_protein [Escherichia coli O18:K1:H7 IHE3034 (MNEC)]	Adhesion_invasion	100	99	100	0.0	1185
Escherichia_coli_D6-117.07	D611707_26c00530		sulfatase	ECOK1_4427	ibeC	NA	sulfatase_family_protein [Escherichia coli O18:K1:H7 IHE3034 (MNEC)]	Adhesion_invasion	100	99.1	100	0.0	1186
Escherichia_coli_ECC-1470	E1470_c40940	eptC	LPS heptose I phosphoethanolamine transferase	ECOK1_4427	ibeC	NA	sulfatase_family_protein [Escherichia coli O18:K1:H7 IHE3034 (MNEC)]	Adhesion_invasion	100	98.8	100	0.0	1183
Escherichia_coli_1303	EC1303_c41760	eptC	LPS heptose I phosphoethanolamine transferase	ECOK1_4427	ibeC	NA	sulfatase_family_protein [Escherichia coli O18:K1:H7 IHE3034 (MNEC)]	Adhesion_invasion	100	99.1	100	0.0	1186
Escherichia_coli_131/07	EC13107_95c00520	eptC	LPS heptose I phosphoethanolamine transferase	ECOK1_4427	ibeC	NA	sulfatase_family_protein [Escherichia coli O18:K1:H7 IHE3034 (MNEC)]	Adhesion_invasion	100	99.1	100	0.0	1186
Escherichia_coli_2772a	EC2772a_61c00220	eptC	LPS heptose I phosphoethanolamine transferase	ECOK1_4427	ibeC	NA	sulfatase_family_protein [Escherichia coli O18:K1:H7 IHE3034 (MNEC)]	Adhesion_invasion	100	99	100	0.0	1184
Escherichia_coli_3234/A	EC3234A_73c00520	eptC	LPS heptose I phosphoethanolamine transferase	ECOK1_4427	ibeC	NA	sulfatase_family_protein [Escherichia coli O18:K1:H7 IHE3034 (MNEC)]	Adhesion_invasion	100	99.1	100	0.0	1186
Escherichia_coli_ECA-O157	ECA0157_741c00060		sulfatase	ECOK1_4427	ibeC	NA	sulfatase_family_protein [Escherichia coli O18:K1:H7 IHE3034 (MNEC)]	Adhesion_invasion	100	99	100	0.0	1185
Escherichia_coli_ECA-727	ECA727_105c00030		sulfatase	ECOK1_4427	ibeC	NA	sulfatase_family_protein [Escherichia coli O18:K1:H7 IHE3034 (MNEC)]	Adhesion_invasion	100	99.1	100	0.0	1186
Escherichia_coli_ECC-Z	ECCZ_7c01030		sulfatase	ECOK1_4427	ibeC	NA	sulfatase_family_protein [Escherichia coli O18:K1:H7 IHE3034 (MNEC)]	Adhesion_invasion	100	99.1	100	0.0	1186
Escherichia_coli_MPEC4839	MPEC4839_67c00410	eptC	LPS heptose I phosphoethanolamine transferase	ECOK1_4427	ibeC	NA	sulfatase_family_protein [Escherichia coli O18:K1:H7 IHE3034 (MNEC)]	Adhesion_invasion	100	99.1	100	0.0	1186
Escherichia_coli_MPEC4969	MPEC4969_83c00220	eptC	LPS heptose I phosphoethanolamine transferase	ECOK1_4427	ibeC	NA	sulfatase_family_protein [Escherichia coli O18:K1:H7 IHE3034 (MNEC)]	Adhesion_invasion	100	98.6	100	0.0	1183
Escherichia_coli_P4-NR	P4NR_58c00150		sulfatase	ECOK1_4427	ibeC	NA	sulfatase_family_protein [Escherichia coli O18:K1:H7 IHE3034 (MNEC)]	Adhesion_invasion	100	99	100	0.0	1186
Escherichia_coli_O32:H37_P4	P4O32_16c00130		sulfatase	ECOK1_4427	ibeC	NA	sulfatase_family_protein [Escherichia coli O18:K1:H7 IHE3034 (MNEC)]	Adhesion_invasion	100	99.1	100	0.0	1186
Escherichia_coli_RiKo_2299/09	RIKO2299_78c00220	eptC	LPS heptose I phosphoethanolamine transferase	ECOK1_4427	ibeC	NA	sulfatase_family_protein [Escherichia coli O18:K1:H7 IHE3034 (MNEC)]	Adhesion_invasion	100	98.6	100	0.0	1183
Escherichia_coli_RiKo_2305/09	RIKO2305_65c00190	eptC	LPS heptose I phosphoethanolamine transferase	ECOK1_4427	ibeC	NA	sulfatase_family_protein [Escherichia coli O18:K1:H7 IHE3034 (MNEC)]	Adhesion_invasion	100	99	100	0.0	1186
Escherichia_coli_RiKo_2308/09	RIKO2308_89c00520	eptC	LPS heptose I phosphoethanolamine transferase	ECOK1_4427	ibeC	NA	sulfatase_family_protein [Escherichia coli O18:K1:H7 IHE3034 (MNEC)]	Adhesion_invasion	100	99.1	100	0.0	1186
Escherichia_coli_RiKo_2331/09	RIKO2331_30c00100	eptC	LPS heptose I phosphoethanolamine transferase	ECOK1_4427	ibeC	NA	sulfatase_family_protein [Escherichia coli O18:K1:H7 IHE3034 (MNEC)]	Adhesion_invasion	100	99.3	100	0.0	1188
Escherichia_coli_RiKo_2340/09	RIKO2340_97c00520	eptC	LPS heptose I phosphoethanolamine transferase	ECOK1_4427	ibeC	NA	sulfatase_family_protein [Escherichia coli O18:K1:H7 IHE3034 (MNEC)]	Adhesion_invasion	100	99.1	100	0.0	1186
Escherichia_coli_RiKo_2351/09	RIKO2351_84c00220	eptC	LPS heptose I phosphoethanolamine transferase	ECOK1_4427	ibeC	NA	sulfatase_family_protein [Escherichia coli O18:K1:H7 IHE3034 (MNEC)]	Adhesion_invasion	100	99	100	0.0	1186
Escherichia_coli_O157:H43_T22	T22_28c00130		sulfatase	ECOK1_4427	ibeC	NA	sulfatase_family_protein [Escherichia coli O18:K1:H7 IHE3034 (MNEC)]	Adhesion_invasion	100	98.6	100	0.0	1183
Escherichia_coli_UVM2	UVM2_90c00500	eptC	LPS heptose I phosphoethanolamine transferase	ECOK1_4427	ibeC	NA	sulfatase_family_protein [Escherichia coli O18:K1:H7 IHE3034 (MNEC)]	Adhesion_invasion	100	99.1	100	0.0	1186
Escherichia_coli_W26	W26_15c00140		sulfatase	ECOK1_4427	ibeC	NA	sulfatase_family_protein [Escherichia coli O18:K1:H7 IHE3034 (MNEC)]	Adhesion_invasion	100	98.6	100	0.0	1183
Escherichia_coli_RiKo_2340/09	RIKO2340_151c00100		putative Iha adhesin (receptor)	c3610(AI324)	iha	NA	bifunctional_enterobactin_receptor/adhesin_protein [Escherichia coli O6:K2:H1 CFT073 (UPEC)]	Adhesion_invasion	100	99.7	100	0.0	1424
Escherichia_coli_AA86	AA86_2c05980		lipoprotein NlpI	ECS88_3547(AI331)	nlpI	NA	lipoprotein_NlpI [Escherichia coli O45:K1:H7 S88 (MNEC)]	Adhesion_invasion	100	100	100	0.0	600
Escherichia_coli_D6-113.11	D611311_45c01050		lipoprotein NlpI	ECS88_3547(AI331)	nlpI	NA	lipoprotein_NlpI [Escherichia coli O45:K1:H7 S88 (MNEC)]	Adhesion_invasion	100	99.7	100	0.0	598
Escherichia_coli_D6-117.07	D611707_37c01080		lipoprotein NlpI	ECS88_3547(AI331)	nlpI	NA	lipoprotein_NlpI [Escherichia coli O45:K1:H7 S88 (MNEC)]	Adhesion_invasion	100	100	100	0.0	600
Escherichia_coli_D6-117.29	D611729_219c00080		lipoprotein NlpI	ECS88_3547(AI331)	nlpI	NA	lipoprotein_NlpI [Escherichia coli O45:K1:H7 S88 (MNEC)]	Adhesion_invasion	100	100	100	0.0	600
Escherichia_coli_ECC-1470	E1470_c33070	nlpI	lipoprotein involved in osmotic sensitivity and filamentation	ECS88_3547(AI331)	nlpI	NA	lipoprotein_NlpI [Escherichia coli O45:K1:H7 S88 (MNEC)]	Adhesion_invasion	100	100	100	0.0	600
Escherichia_coli_1303	EC1303_c33120	nlpI	lipoprotein involved in osmotic sensitivity and filamentation	ECS88_3547(AI331)	nlpI	NA	lipoprotein_NlpI [Escherichia coli O45:K1:H7 S88 (MNEC)]	Adhesion_invasion	100	100	100	0.0	600
Escherichia_coli_131/07	EC13107_68c02020	nlpI	lipoprotein involved in osmotic sensitivity and filamentation	ECS88_3547(AI331)	nlpI	NA	lipoprotein_NlpI [Escherichia coli O45:K1:H7 S88 (MNEC)]	Adhesion_invasion	100	100	100	0.0	600
Escherichia_coli_2772a	EC2772a_48c02060	nlpI	lipoprotein involved in osmotic sensitivity and filamentation	ECS88_3547(AI331)	nlpI	NA	lipoprotein_NlpI [Escherichia coli O45:K1:H7 S88 (MNEC)]	Adhesion_invasion	100	100	100	0.0	600
Escherichia_coli_3234/A	EC3234A_53c00420	nlpI	lipoprotein involved in osmotic sensitivity and filamentation	ECS88_3547(AI331)	nlpI	NA	lipoprotein_NlpI [Escherichia coli O45:K1:H7 S88 (MNEC)]	Adhesion_invasion	100	100	100	0.0	600
Escherichia_coli_ECA-O157	ECA0157_105c00060		lipoprotein NlpI	ECS88_3547(AI331)	nlpI	NA	lipoprotein_NlpI [Escherichia coli O45:K1:H7 S88 (MNEC)]	Adhesion_invasion	100	100	100	0.0	600
Escherichia_coli_ECA-727	ECA727_457c00090		lipoprotein NlpI	ECS88_3547(AI331)	nlpI	NA	lipoprotein_NlpI [Escherichia coli O45:K1:H7 S88 (MNEC)]	Adhesion_invasion	100	100	100	0.0	600
Escherichia_coli_ECC-Z	ECCZ_10c05600		lipoprotein NlpI	ECS88_3547(AI331)	nlpI	NA	lipoprotein_NlpI [Escherichia coli O45:K1:H7 S88 (MNEC)]	Adhesion_invasion	100	100	100	0.0	600
Escherichia_coli_MPEC4839	MPEC4839_98c03520	nlpI	lipoprotein involved in osmotic sensitivity and filamentation	ECS88_3547(AI331)	nlpI	NA	lipoprotein_NlpI [Escherichia coli O45:K1:H7 S88 (MNEC)]	Adhesion_invasion	100	100	100	0.0	600
Escherichia_coli_MPEC4969	MPEC4969_71c00030	nlpI	lipoprotein involved in osmotic sensitivity and filamentation	ECS88_3547(AI331)	nlpI	NA	lipoprotein_NlpI [Escherichia coli O45:K1:H7 S88 (MNEC)]	Adhesion_invasion	100	100	100	0.0	600
Escherichia_coli_P4-NR	P4NR_32c01040		lipoprotein NlpI	ECS88_3547(AI331)	nlpI	NA	lipoprotein_NlpI [Escherichia coli O45:K1:H7 S88 (MNEC)]	Adhesion_invasion	100	100	100	0.0	600
Escherichia_coli_O32:H37_P4	P4O32_7c01070		lipoprotein NlpI	ECS88_3547(AI331)	nlpI	NA	lipoprotein_NlpI [Escherichia coli O45:K1:H7 S88 (MNEC)]	Adhesion_invasion	100	100	100	0.0	600
Escherichia_coli_RiKo_2299/09	RIKO2299_64c01650	nlpI	lipoprotein involved in osmotic sensitivity and filamentation	ECS88_3547(AI331)	nlpI	NA	lipoprotein_NlpI [Escherichia coli O45:K1:H7 S88 (MNEC)]	Adhesion_invasion	100	100	100	0.0	600
Escherichia_coli_RiKo_2305/09	RIKO2305_50c00200	nlpI	lipoprotein involved in osmotic sensitivity and filamentation	ECS88_3547(AI331)	nlpI	NA	lipoprotein_NlpI [Escherichia coli O45:K1:H7 S88 (MNEC)]	Adhesion_invasion	100	100	100	0.0	600
Escherichia_coli_RiKo_2308/09	RIKO2308_65c00250	nlpI	lipoprotein involved in osmotic sensitivity and filamentation	ECS88_3547(AI331)	nlpI	NA	lipoprotein_NlpI [Escherichia coli O45:K1:H7 S88 (MNEC)]	Adhesion_invasion	100	100	100	0.0	600
Escherichia_coli_RiKo_2331/09	RIKO2331_19c03240	nlpI	lipoprotein involved in osmotic sensitivity and filamentation	ECS88_3547(AI331)	nlpI	NA	lipoprotein_NlpI [Escherichia coli O45:K1:H7 S88 (MNEC)]	Adhesion_invasion	100	100	100	0.0	600
Escherichia_coli_RiKo_2340/09	RIKO2340_73c00250	nlpI	lipoprotein involved in osmotic sensitivity and filamentation	ECS88_3547(AI331)	nlpI	NA	lipoprotein_NlpI [Escherichia coli O45:K1:H7 S88 (MNEC)]	Adhesion_invasion	100	100	100	0.0	600
Escherichia_coli_RiKo_2351/09	RIKO2351_180c01100	nlpI	lipoprotein involved in osmotic sensitivity and filamentation	ECS88_3547(AI331)	nlpI	NA	lipoprotein_NlpI [Escherichia coli O45:K1:H7 S88 (MNEC)]	Adhesion_invasion	100	100	100	0.0	600
Escherichia_coli_O157:H43_T22	T22_2c04100		lipoprotein NlpI	ECS88_3547(AI331)	nlpI	NA	lipoprotein_NlpI [Escherichia coli O45:K1:H7 S88 (MNEC)]	Adhesion_invasion	100	100	100	0.0	600
Escherichia_coli_UVM2	UVM2_73c00420	nlpI	lipoprotein involved in osmotic sensitivity and filamentation	ECS88_3547(AI331)	nlpI	NA	lipoprotein_NlpI [Escherichia coli O45:K1:H7 S88 (MNEC)]	Adhesion_invasion	100	100	100	0.0	600
Escherichia_coli_W26	W26_32c01020		lipoprotein NlpI	ECS88_3547(AI331)	nlpI	NA	lipoprotein_NlpI [Escherichia coli O45:K1:H7 S88 (MNEC)]	Adhesion_invasion	100	100	100	0.0	600
Escherichia_coli_AA86	AA86_1c10080	ompA	outer membrane protein A	Z1307(AI330)	ompA	NA	outer_membrane_protein_A [Escherichia coli O157:H7 EDL933 (EHEC)]	Adhesion_invasion	100	97.4	100	0.0	685
Escherichia_coli_D6-113.11	D611311_67c00540	ompA	outer membrane protein A	Z1307(AI330)	ompA	NA	outer_membrane_protein_A [Escherichia coli O157:H7 EDL933 (EHEC)]	Adhesion_invasion	100	98	100	0.0	692
Escherichia_coli_D6-117.07	D611707_16c00300	ompA	outer membrane protein A	Z1307(AI330)	ompA	NA	outer_membrane_protein_A [Escherichia coli O157:H7 EDL933 (EHEC)]	Adhesion_invasion	100	100	100	0.0	713
Escherichia_coli_D6-117.29	D611729_45c00220	ompA	outer membrane protein A	Z1307(AI330)	ompA	NA	outer_membrane_protein_A [Escherichia coli O157:H7 EDL933 (EHEC)]	Adhesion_invasion	100	100	100	0.0	713
Escherichia_coli_ECC-1470	E1470_c10010	ompA	outer membrane protein A (3a;II*;G;d)	Z1307(AI330)	ompA	NA	outer_membrane_protein_A [Escherichia coli O157:H7 EDL933 (EHEC)]	Adhesion_invasion	100	100	100	0.0	713
Escherichia_coli_1303	EC1303_c09760	ompA	outer membrane protein A (3a;II*;G;d)	Z1307(AI330)	ompA	NA	outer_membrane_protein_A [Escherichia coli O157:H7 EDL933 (EHEC)]	Adhesion_invasion	100	100	100	0.0	713
Escherichia_coli_131/07	EC13107_29c00610	ompA	outer membrane protein A (3a;II*;G;d)	Z1307(AI330)	ompA	NA	outer_membrane_protein_A [Escherichia coli O157:H7 EDL933 (EHEC)]	Adhesion_invasion	100	100	100	0.0	713
Escherichia_coli_2772a	EC2772a_23c00740	ompA	outer membrane protein A (3a;II*;G;d)	Z1307(AI330)	ompA	NA	outer_membrane_protein_A [Escherichia coli O157:H7 EDL933 (EHEC)]	Adhesion_invasion	100	100	100	0.0	713
Escherichia_coli_3234/A	EC3234A_23c00610	ompA	outer membrane protein A (3a;II*;G;d)	Z1307(AI330)	ompA	NA	outer_membrane_protein_A [Escherichia coli O157:H7 EDL933 (EHEC)]	Adhesion_invasion	100	100	100	0.0	713
Escherichia_coli_ECA-O157	ECA0157_67c00040	ompA	outer membrane protein A	Z1307(AI330)	ompA	NA	outer_membrane_protein_A [Escherichia coli O157:H7 EDL933 (EHEC)]	Adhesion_invasion	100	100	100	0.0	713
Escherichia_coli_ECA-727	ECA727_186c00020	ompA	outer membrane protein A	Z1307(AI330)	ompA	NA	outer_membrane_protein_A [Escherichia coli O157:H7 EDL933 (EHEC)]	Adhesion_invasion	100	100	100	0.0	713
Escherichia_coli_ECC-Z	ECCZ_14c02210	ompA	outer membrane protein A	Z1307(AI330)	ompA	NA	outer_membrane_protein_A [Escherichia coli O157:H7 EDL933 (EHEC)]	Adhesion_invasion	100	100	100	0.0	713
Escherichia_coli_MPEC4839	MPEC4839_21c00550	ompA	outer membrane protein A (3a;II*;G;d)	Z1307(AI330)	ompA	NA	outer_membrane_protein_A [Escherichia coli O157:H7 EDL933 (EHEC)]	Adhesion_invasion	100	100	100	0.0	713
Escherichia_coli_MPEC4969	MPEC4969_34c00680	ompA	outer membrane protein A (3a;II*;G;d)	Z1307(AI330)	ompA	NA	outer_membrane_protein_A [Escherichia coli O157:H7 EDL933 (EHEC)]	Adhesion_invasion	100	100	100	0.0	713
Escherichia_coli_P4-NR	P4NR_20c00680	ompA	outer membrane protein A	Z1307(AI330)	ompA	NA	outer_membrane_protein_A [Escherichia coli O157:H7 EDL933 (EHEC)]	Adhesion_invasion	100	100	100	0.0	713
Escherichia_coli_O32:H37_P4	P4O32_2c00660	ompA_1	outer membrane protein A	Z1307(AI330)	ompA	NA	outer_membrane_protein_A [Escherichia coli O157:H7 EDL933 (EHEC)]	Adhesion_invasion	100	100	100	0.0	713
Escherichia_coli_RiKo_2299/09	RIKO2299_30c00890	ompA	outer membrane protein A (3a;II*;G;d)	Z1307(AI330)	ompA	NA	outer_membrane_protein_A [Escherichia coli O157:H7 EDL933 (EHEC)]	Adhesion_invasion	100	97.1	100	0.0	684
Escherichia_coli_RiKo_2305/09	RIKO2305_20c00800	ompA	outer membrane protein A (3a;II*;G;d)	Z1307(AI330)	ompA	NA	outer_membrane_protein_A [Escherichia coli O157:H7 EDL933 (EHEC)]	Adhesion_invasion	100	97.7	100	0.0	688
Escherichia_coli_RiKo_2308/09	RIKO2308_27c00830	ompA	outer membrane protein A (3a;II*;G;d)	Z1307(AI330)	ompA	NA	outer_membrane_protein_A [Escherichia coli O157:H7 EDL933 (EHEC)]	Adhesion_invasion	100	100	100	0.0	713
Escherichia_coli_RiKo_2331/09	RIKO2331_7c00830	ompA	outer membrane protein A (3a;II*;G;d)	Z1307(AI330)	ompA	NA	outer_membrane_protein_A [Escherichia coli O157:H7 EDL933 (EHEC)]	Adhesion_invasion	100	97.1	100	0.0	684
Escherichia_coli_RiKo_2340/09	RIKO2340_21c00830	ompA	outer membrane protein A (3a;II*;G;d)	Z1307(AI330)	ompA	NA	outer_membrane_protein_A [Escherichia coli O157:H7 EDL933 (EHEC)]	Adhesion_invasion	100	100	100	0.0	713
Escherichia_coli_RiKo_2351/09	RIKO2351_35c00330	ompA	outer membrane protein A (3a;II*;G;d)	Z1307(AI330)	ompA	NA	outer_membrane_protein_A [Escherichia coli O157:H7 EDL933 (EHEC)]	Adhesion_invasion	100	97.7	100	0.0	688
Escherichia_coli_O157:H43_T22	T22_9c00840	ompA	outer membrane protein A	Z1307(AI330)	ompA	NA	outer_membrane_protein_A [Escherichia coli O157:H7 EDL933 (EHEC)]	Adhesion_invasion	100	97.1	100	0.0	684
Escherichia_coli_UVM2	UVM2_22c00590	ompA	outer membrane protein A (3a;II*;G;d)	Z1307(AI330)	ompA	NA	outer_membrane_protein_A [Escherichia coli O157:H7 EDL933 (EHEC)]	Adhesion_invasion	100	100	100	0.0	713
Escherichia_coli_W26	W26_90c00280	ompA	outer membrane protein A	Z1307(AI330)	ompA	NA	outer_membrane_protein_A [Escherichia coli O157:H7 EDL933 (EHEC)]	Adhesion_invasion	100	97.1	100	0.0	684
Escherichia_coli_D6-117.29	D611729_881c00020		intestinal colonization factor encoded by prophage CP-933O	Z2053(AI320)	paa	NA	putative_intestinal_colonization_factor_encoded_by_prophage_CP-933O [Escherichia coli O157:H7 EDL933 (EHEC)]	Adhesion_invasion	100	93.3	100	5e-174	484
Escherichia_coli_2772a	EC2772a_70c00400		intestinal colonization factor	Z2053(AI320)	paa	NA	putative_intestinal_colonization_factor_encoded_by_prophage_CP-933O [Escherichia coli O157:H7 EDL933 (EHEC)]	Adhesion_invasion	100	92.9	100	2e-173	483
Escherichia_coli_AA86	AA86_3c07130	tia	tia invasion determinant	ETEC_3907(AI386)	tia	NA	heat_resistant_agglutinin_1 [Escherichia coli O78:K80:H11 H10407 (ETEC)]	Adhesion_invasion	100	94	100	1e-171	478
Escherichia_coli_1303	EC1303_c38250	tia	tia invasion determinant	ETEC_3907(AI386)	tia	NA	heat_resistant_agglutinin_1 [Escherichia coli O78:K80:H11 H10407 (ETEC)]	Adhesion_invasion	100	70.2	100	1e-117	341
Escherichia_coli_131/07	EC13107_158c00050	tia_1	tia invasion determinant	ETEC_3907(AI386)	tia	NA	heat_resistant_agglutinin_1 [Escherichia coli O78:K80:H11 H10407 (ETEC)]	Adhesion_invasion	100	96.4	100	1e-175	489
Escherichia_coli_3234/A	EC3234A_108c00750	tia	tia invasion determinant	ETEC_3907(AI386)	tia	NA	heat_resistant_agglutinin_1 [Escherichia coli O78:K80:H11 H10407 (ETEC)]	Adhesion_invasion	100	96	100	1e-173	483
Escherichia_coli_AA86-plasmid_pAA86S	AA86_5c00090	traJ	conjugation transfer regulator	VFG1445	traJ	P13949	TraJ [Escherichia coli]	Adhesion_invasion	100	99.5	88	8e-148	415
Escherichia_coli_ECC-1470-plasmid_pECC-1470_100	E1470_100p00790	traJ	conjugative transfer regulatory protein	VFG1445	traJ	P13949	TraJ [Escherichia coli]	Adhesion_invasion	100	98.5	88	2e-145	409
Escherichia_coli_1303-plasmid_p1303_109	EC1303_109p00740	traJ	conjugative transfer regulatory protein	VFG1445	traJ	P13949	TraJ [Escherichia coli]	Adhesion_invasion	100	98.5	88	2e-145	409
Escherichia_coli_ECC-Z	ECCZ_23c00560	traJ	conjugation transfer regulator	VFG1445	traJ	P13949	TraJ [Escherichia coli]	Adhesion_invasion	100	98.5	88	2e-145	409
Escherichia_coli_O157:H43_T22	T22_22c00300	traJ	conjugation transfer regulator	VFG1445	traJ	P13949	TraJ [Escherichia coli]	Adhesion_invasion	99	98	93	3e-143	403
Escherichia_coli_MPEC4969	MPEC4969_101c00040		outer membrane autotransporter barrel domain-containing protein	CAA46156(SS065)	aidA	CAA46156	AIDA-I [Escherichia coli O126:H27:K12 2787 (DAEC)]	Autotransporter_T5SS	98	70.1	99	0.0	1655
Escherichia_coli_131/07	EC13107_23c00050	flu	antigen 43 (Ag43) phase-variable biofilm formation autotransporter	ECSP_1319(SS066)	cah	NA	calcium-binding_autotransporter [Escherichia coli O157:H7 TW14359 (EHEC)]	Autotransporter_T5SS	82	95.5	97	0.0	1450
Escherichia_coli_D6-113.11	D611311_65c01960		AidA-I adhesin-like protein	Z0402	ehaA	NP_286049	beta-barrel_outer_membrane_protein [Escherichia coli O157:H7 EDL933 (EHEC)]	Autotransporter_T5SS	98	97	100	0.0	2590
Escherichia_coli_ECC-1470	E1470_c03350		outer membrane autotransporter barrel domain-containing protein	Z0402	ehaA	NP_286049	beta-barrel_outer_membrane_protein [Escherichia coli O157:H7 EDL933 (EHEC)]	Autotransporter_T5SS	98	98.3	100	0.0	2636
Escherichia_coli_MPEC4969	MPEC4969_12c00430		outer membrane autotransporter barrel domain-containing protein	Z0402	ehaA	NP_286049	beta-barrel_outer_membrane_protein [Escherichia coli O157:H7 EDL933 (EHEC)]	Autotransporter_T5SS	98	98.6	100	0.0	2643
Escherichia_coli_P4-NR	P4NR_29c00330		AidA-I adhesin-like protein	Z0402	ehaA	NP_286049	beta-barrel_outer_membrane_protein [Escherichia coli O157:H7 EDL933 (EHEC)]	Autotransporter_T5SS	98	98.3	100	0.0	2635
Escherichia_coli_RiKo_2299/09	RIKO2299_12c00500		outer membrane autotransporter barrel domain-containing protein	Z0402	ehaA	NP_286049	beta-barrel_outer_membrane_protein [Escherichia coli O157:H7 EDL933 (EHEC)]	Autotransporter_T5SS	98	98.7	100	0.0	2646
Escherichia_coli_O157:H43_T22	T22_16c00410		AidA-I adhesin-like protein	Z0402	ehaA	NP_286049	beta-barrel_outer_membrane_protein [Escherichia coli O157:H7 EDL933 (EHEC)]	Autotransporter_T5SS	98	98.2	100	0.0	2635
Escherichia_coli_D6-113.11	D611311_65c01370		flagellin structural protein	Z0469	ehaB	NP_286112	hypothetical_protein [Escherichia coli O157:H7 EDL933 (EHEC)]	Autotransporter_T5SS	100	99.5	100	0.0	1937
Escherichia_coli_ECC-1470	E1470_c03900	yaiT	outer membrane autotransporter barrel domain protein	Z0469	ehaB	NP_286112	hypothetical_protein [Escherichia coli O157:H7 EDL933 (EHEC)]	Autotransporter_T5SS	100	89.8	100	0.0	1694
Escherichia_coli_P4-NR	P4NR_28c01250		flagellin structural protein	Z0469	ehaB	NP_286112	hypothetical_protein [Escherichia coli O157:H7 EDL933 (EHEC)]	Autotransporter_T5SS	100	90.3	100	0.0	1692
Escherichia_coli_D6-113.11	D611311_84c01140		adhesin	Z3487	ehaC	NP_288807	adhesin [Escherichia coli O157:H7 EDL933(EHEC)]	Autotransporter_T5SS	100	98.2	100	0.0	2472
Escherichia_coli_D6-117.07	D611707_9c01050		adhesin	Z3487	ehaC	NP_288807	adhesin [Escherichia coli O157:H7 EDL933(EHEC)]	Autotransporter_T5SS	100	95.8	100	0.0	2336
Escherichia_coli_D6-117.29	D611729_350c00020		adhesin	Z3487	ehaC	NP_288807	adhesin [Escherichia coli O157:H7 EDL933(EHEC)]	Autotransporter_T5SS	100	95.8	100	0.0	2336
Escherichia_coli_ECC-1470	E1470_c23200	yfaL	adhesin	Z3487	ehaC	NP_288807	adhesin [Escherichia coli O157:H7 EDL933(EHEC)]	Autotransporter_T5SS	100	94.5	100	0.0	2319
Escherichia_coli_1303	EC1303_c24110	yfaL	adhesin	Z3487	ehaC	NP_288807	adhesin [Escherichia coli O157:H7 EDL933(EHEC)]	Autotransporter_T5SS	100	95.8	100	0.0	2336
Escherichia_coli_131/07	EC13107_57c00090	yfaL	adhesin	Z3487	ehaC	NP_288807	adhesin [Escherichia coli O157:H7 EDL933(EHEC)]	Autotransporter_T5SS	100	95.8	100	0.0	2332
Escherichia_coli_2772a	EC2772a_41c00210	yfaL	adhesin	Z3487	ehaC	NP_288807	adhesin [Escherichia coli O157:H7 EDL933(EHEC)]	Autotransporter_T5SS	100	94.8	100	0.0	2332
Escherichia_coli_3234/A	EC3234A_175c00100	yfaL	adhesin	Z3487	ehaC	NP_288807	adhesin [Escherichia coli O157:H7 EDL933(EHEC)]	Autotransporter_T5SS	100	95.8	100	0.0	2336
Escherichia_coli_ECA-727	ECA727_436c00010		adhesin	Z3487	ehaC	NP_288807	adhesin [Escherichia coli O157:H7 EDL933(EHEC)]	Autotransporter_T5SS	100	95.8	100	0.0	2336
Escherichia_coli_ECC-Z	ECCZ_11c03420		adhesin	Z3487	ehaC	NP_288807	adhesin [Escherichia coli O157:H7 EDL933(EHEC)]	Autotransporter_T5SS	99	95.9	100	0.0	2299
Escherichia_coli_MPEC4839	MPEC4839_39c00230	yfaL	adhesin	Z3487	ehaC	NP_288807	adhesin [Escherichia coli O157:H7 EDL933(EHEC)]	Autotransporter_T5SS	100	95.8	100	0.0	2336
Escherichia_coli_MPEC4969	MPEC4969_63c00210	yfaL	adhesin	Z3487	ehaC	NP_288807	adhesin [Escherichia coli O157:H7 EDL933(EHEC)]	Autotransporter_T5SS	100	94.8	100	0.0	2326
Escherichia_coli_P4-NR	P4NR_4c00140		adhesin	Z3487	ehaC	NP_288807	adhesin [Escherichia coli O157:H7 EDL933(EHEC)]	Autotransporter_T5SS	74	96.3	99	0.0	1749
Escherichia_coli_O32:H37_P4	P4O32_4c00230		adhesin	Z3487	ehaC	NP_288807	adhesin [Escherichia coli O157:H7 EDL933(EHEC)]	Autotransporter_T5SS	100	95.8	100	0.0	2336
Escherichia_coli_RiKo_2299/09	RIKO2299_53c00210	yfaL	adhesin	Z3487	ehaC	NP_288807	adhesin [Escherichia coli O157:H7 EDL933(EHEC)]	Autotransporter_T5SS	100	94.5	100	0.0	2330
Escherichia_coli_RiKo_2305/09	RIKO2305_43c00270	yfaL	adhesin	Z3487	ehaC	NP_288807	adhesin [Escherichia coli O157:H7 EDL933(EHEC)]	Autotransporter_T5SS	100	95.8	100	0.0	2333
Escherichia_coli_RiKo_2308/09	RIKO2308_54c00270	yfaL	adhesin	Z3487	ehaC	NP_288807	adhesin [Escherichia coli O157:H7 EDL933(EHEC)]	Autotransporter_T5SS	100	95.8	100	0.0	2336
Escherichia_coli_RiKo_2331/09	RIKO2331_14c00270	yfaL	adhesin	Z3487	ehaC	NP_288807	adhesin [Escherichia coli O157:H7 EDL933(EHEC)]	Autotransporter_T5SS	100	95	100	0.0	2339
Escherichia_coli_RiKo_2340/09	RIKO2340_58c00230	yfaL	adhesin	Z3487	ehaC	NP_288807	adhesin [Escherichia coli O157:H7 EDL933(EHEC)]	Autotransporter_T5SS	100	95.8	100	0.0	2336
Escherichia_coli_RiKo_2351/09	RIKO2351_55c00230	yfaL	adhesin	Z3487	ehaC	NP_288807	adhesin [Escherichia coli O157:H7 EDL933(EHEC)]	Autotransporter_T5SS	100	95.8	100	0.0	2336
Escherichia_coli_O157:H43_T22	T22_1c03420		adhesin	Z3487	ehaC	NP_288807	adhesin [Escherichia coli O157:H7 EDL933(EHEC)]	Autotransporter_T5SS	100	95.4	100	0.0	2343
Escherichia_coli_UVM2	UVM2_59c00230	yfaL	adhesin	Z3487	ehaC	NP_288807	adhesin [Escherichia coli O157:H7 EDL933(EHEC)]	Autotransporter_T5SS	100	95.8	100	0.0	2336
Escherichia_coli_W26	W26_50c00720		adhesin	Z3487	ehaC	NP_288807	adhesin [Escherichia coli O157:H7 EDL933(EHEC)]	Autotransporter_T5SS	100	94.6	100	0.0	2325
Escherichia_coli_D6-113.11	D611311_45c06470		ABC transporter ATP-binding protein	Z3948	ehaD	NP_289202	ABC_transporter_ATP-binding_protein [Escherichia coli O157:H7 EDL933 (EHEC)]	Autotransporter_T5SS	98	98.5	98	0.0	2932
Escherichia_coli_1303	EC1303_c27740	ypjA	adhesin-like autotransporter	Z3948	ehaD	NP_289202	ABC_transporter_ATP-binding_protein [Escherichia coli O157:H7 EDL933 (EHEC)]	Autotransporter_T5SS	100	97.3	100	0.0	2966
Escherichia_coli_ECA-O157	ECA0157_460c00010		ABC transporter ATP-binding protein	Z3948	ehaD	NP_289202	ABC_transporter_ATP-binding_protein [Escherichia coli O157:H7 EDL933 (EHEC)]	Autotransporter_T5SS	94	97.4	100	0.0	2779
Escherichia_coli_ECA-727	ECA727_232c00010		ABC transporter ATP-binding protein	Z3948	ehaD	NP_289202	ABC_transporter_ATP-binding_protein [Escherichia coli O157:H7 EDL933 (EHEC)]	Autotransporter_T5SS	100	97.3	100	0.0	2967
Escherichia_coli_ECC-Z	ECCZ_10c00220		ABC transporter ATP-binding protein	Z3948	ehaD	NP_289202	ABC_transporter_ATP-binding_protein [Escherichia coli O157:H7 EDL933 (EHEC)]	Autotransporter_T5SS	100	97.3	100	0.0	2967
Escherichia_coli_O32:H37_P4	P4O32_28c00390		ABC transporter ATP-binding protein	Z3948	ehaD	NP_289202	ABC_transporter_ATP-binding_protein [Escherichia coli O157:H7 EDL933 (EHEC)]	Autotransporter_T5SS	100	97.3	100	0.0	2967
Escherichia_coli_RiKo_2308/09	RIKO2308_57c00290	ypjA	adhesin-like autotransporter	Z3948	ehaD	NP_289202	ABC_transporter_ATP-binding_protein [Escherichia coli O157:H7 EDL933 (EHEC)]	Autotransporter_T5SS	100	97.3	100	0.0	2966
Escherichia_coli_RiKo_2340/09	RIKO2340_63c00290	ypjA	adhesin-like autotransporter	Z3948	ehaD	NP_289202	ABC_transporter_ATP-binding_protein [Escherichia coli O157:H7 EDL933 (EHEC)]	Autotransporter_T5SS	100	97.3	100	0.0	2966
Escherichia_coli_UVM2	UVM2_67c00290	ypjA	adhesin-like autotransporter	Z3948	ehaD	NP_289202	ABC_transporter_ATP-binding_protein [Escherichia coli O157:H7 EDL933 (EHEC)]	Autotransporter_T5SS	100	97.3	100	0.0	2967
Escherichia_coli_W26	W26_42c00030		ABC transporter ATP-binding protein	Z3948	ehaD	NP_289202	ABC_transporter_ATP-binding_protein [Escherichia coli O157:H7 EDL933 (EHEC)]	Autotransporter_T5SS	100	95.2	100	0.0	2776
Escherichia_coli_D6-113.11	D611311_62c00010		adhesin	Z5029	ehaG	NP_290185	adhesin [Escherichia coli O157:H7 EDL933(EHEC)]	Autotransporter_T5SS	94	76.4	99	0.0	1781
Escherichia_coli_D6-117.07	D611707_49c01690		adhesin	Z5029	ehaG	NP_290185	adhesin [Escherichia coli O157:H7 EDL933(EHEC)]	Autotransporter_T5SS	100	97	100	0.0	2957
Escherichia_coli_ECC-1470	E1470_c37310		autotransporter adhesin	Z5029	ehaG	NP_290185	adhesin [Escherichia coli O157:H7 EDL933(EHEC)]	Autotransporter_T5SS	100	99.8	100	0.0	3059
Escherichia_coli_1303	EC1303_c37530		autotransporter adhesin	Z5029	ehaG	NP_290185	adhesin [Escherichia coli O157:H7 EDL933(EHEC)]	Autotransporter_T5SS	100	98	100	0.0	3000
Escherichia_coli_2772a	EC2772a_56c00110		autotransporter adhesin	Z5029	ehaG	NP_290185	adhesin [Escherichia coli O157:H7 EDL933(EHEC)]	Autotransporter_T5SS	100	99.8	100	0.0	3059
Escherichia_coli_ECA-O157	ECA0157_90c00050		hemagglutinin	Z5029	ehaG	NP_290185	adhesin [Escherichia coli O157:H7 EDL933(EHEC)]	Autotransporter_T5SS	100	79.8	100	0.0	2211
Escherichia_coli_MPEC4839	MPEC4839_62c00090		autotransporter adhesin	Z5029	ehaG	NP_290185	adhesin [Escherichia coli O157:H7 EDL933(EHEC)]	Autotransporter_T5SS	100	97.9	100	0.0	2998
Escherichia_coli_MPEC4969	MPEC4969_80c00110		autotransporter adhesin	Z5029	ehaG	NP_290185	adhesin [Escherichia coli O157:H7 EDL933(EHEC)]	Autotransporter_T5SS	100	99.2	100	0.0	3039
Escherichia_coli_P4-NR	P4NR_51c01700		adhesin	Z5029	ehaG	NP_290185	adhesin [Escherichia coli O157:H7 EDL933(EHEC)]	Autotransporter_T5SS	100	99.8	100	0.0	3059
Escherichia_coli_RiKo_2299/09	RIKO2299_91c00670		autotransporter adhesin	Z5029	ehaG	NP_290185	adhesin [Escherichia coli O157:H7 EDL933(EHEC)]	Autotransporter_T5SS	100	99.8	100	0.0	3059
Escherichia_coli_RiKo_2305/09	RIKO2305_57c00100		autotransporter adhesin	Z5029	ehaG	NP_290185	adhesin [Escherichia coli O157:H7 EDL933(EHEC)]	Autotransporter_T5SS	100	99.5	100	0.0	3047
Escherichia_coli_RiKo_2331/09	RIKO2331_27c00480		autotransporter adhesin	Z5029	ehaG	NP_290185	adhesin [Escherichia coli O157:H7 EDL933(EHEC)]	Autotransporter_T5SS	100	99.5	100	0.0	3051
Escherichia_coli_RiKo_2351/09	RIKO2351_76c00100		autotransporter adhesin	Z5029	ehaG	NP_290185	adhesin [Escherichia coli O157:H7 EDL933(EHEC)]	Autotransporter_T5SS	100	92.8	100	0.0	2686
Escherichia_coli_O157:H43_T22	T22_27c00140		adhesin	Z5029	ehaG	NP_290185	adhesin [Escherichia coli O157:H7 EDL933(EHEC)]	Autotransporter_T5SS	100	99.6	100	0.0	3053
Escherichia_coli_W26	W26_21c00870		adhesin	Z5029	ehaG	NP_290185	adhesin [Escherichia coli O157:H7 EDL933(EHEC)]	Autotransporter_T5SS	100	99.6	100	0.0	3052
Escherichia_coli_RiKo_2308/09	RIKO2308_117c00680		putative autotransporter	CAC39286(SS072)	espI	CAC39286	hypothetical_protein [Escherichia coli O91:H- 4797/97 (STEC)]	Autotransporter_T5SS	98	77.6	100	0.0	2023
Escherichia_coli_D6-117.29	D611729_919c00010		immunoglobulin A1 protease domain protein	L7020(SS073)	espP	NA	putative_exoprotein-precursor [Escherichia coli O157:H7 EDL933 (EHEC)]	Autotransporter_T5SS	100	97.3	100	0.0	2583
Escherichia_coli_RiKo_2351/09	RIKO2351_249c00040	espP	serine protease espP	L7020(SS073)	espP	NA	putative_exoprotein-precursor [Escherichia coli O157:H7 EDL933 (EHEC)]	Autotransporter_T5SS	100	97.3	100	0.0	2583
Escherichia_coli_1303	EC1303_c08880	flu_1	antigen 43 (Ag43) phase-variable biofilm formation autotransporter	EC1303_c08880	flu_1	AJF55638	antigen_43_(Ag43)_phase-variable_biofilm_formation_autotransporter [Escherichia coli O70:H32 1303 (MPEC)]	Autotransporter_T5SS	100	100	100	0.0	1879
Escherichia_coli_2772a	EC2772a_65c00870	flu	antigen 43 (Ag43) phase-variable biofilm formation autotransporter	EC1303_c08880	flu_1	AJF55638	antigen_43_(Ag43)_phase-variable_biofilm_formation_autotransporter [Escherichia coli O70:H32 1303 (MPEC)]	Autotransporter_T5SS	100	91.7	100	0.0	1714
Escherichia_coli_3234/A	EC3234A_19c00010	flu_1	antigen 43 (Ag43) phase-variable biofilm formation autotransporter	EC1303_c08880	flu_1	AJF55638	antigen_43_(Ag43)_phase-variable_biofilm_formation_autotransporter [Escherichia coli O70:H32 1303 (MPEC)]	Autotransporter_T5SS	75	95.8	100	0.0	1350
Escherichia_coli_ECA-727	ECA727_84c00020		antigen 43 precursor (AG43) (fluffing protein)	EC1303_c08880	flu_1	AJF55638	antigen_43_(Ag43)_phase-variable_biofilm_formation_autotransporter [Escherichia coli O70:H32 1303 (MPEC)]	Autotransporter_T5SS	100	92.6	100	0.0	1732
Escherichia_coli_MPEC4969	MPEC4969_111c00290	flu	antigen 43 (Ag43) phase-variable biofilm formation autotransporter	EC1303_c08880	flu_1	AJF55638	antigen_43_(Ag43)_phase-variable_biofilm_formation_autotransporter [Escherichia coli O70:H32 1303 (MPEC)]	Autotransporter_T5SS	100	92.4	100	0.0	1728
Escherichia_coli_RiKo_2351/09	RIKO2351_164c00010	flu_1	antigen 43 (Ag43) phase-variable biofilm formation autotransporter	EC1303_c08880	flu_1	AJF55638	antigen_43_(Ag43)_phase-variable_biofilm_formation_autotransporter [Escherichia coli O70:H32 1303 (MPEC)]	Autotransporter_T5SS	87	93.2	100	0.0	1521
Escherichia_coli_D6-117.07	D611707_31c00060	flu	CP4-44 prophage; antigen 43 (Ag43) phase-variable biofilm formation autotransporter	EC1303_c11130	flu_2	AJF55855	antigen_43_(Ag43)_phase-variable_biofilm_formation_autotransporter [Escherichia coli O70:H32 1303 (MPEC)]	Autotransporter_T5SS	100	95.7	100	0.0	1963
Escherichia_coli_1303	EC1303_c11130	flu_2	antigen 43 (Ag43) phase-variable biofilm formation autotransporter	EC1303_c11130	flu_2	AJF55855	antigen_43_(Ag43)_phase-variable_biofilm_formation_autotransporter [Escherichia coli O70:H32 1303 (MPEC)]	Autotransporter_T5SS	100	100	100	0.0	2058
Escherichia_coli_P4-NR	P4NR_46c00360	flu	CP4-44 prophage; antigen 43 (Ag43) phase-variable biofilm formation autotransporter	EC1303_c11130	flu_2	AJF55855	antigen_43_(Ag43)_phase-variable_biofilm_formation_autotransporter [Escherichia coli O70:H32 1303 (MPEC)]	Autotransporter_T5SS	100	96	100	0.0	1966
Escherichia_coli_RiKo_2299/09	RIKO2299_89c00090	flu	antigen 43 (Ag43) phase-variable biofilm formation autotransporter	EC1303_c11130	flu_2	AJF55855	antigen_43_(Ag43)_phase-variable_biofilm_formation_autotransporter [Escherichia coli O70:H32 1303 (MPEC)]	Autotransporter_T5SS	100	96.6	100	0.0	1987
Escherichia_coli_RiKo_2308/09	RIKO2308_26c00020	flu_1	antigen 43 (Ag43) phase-variable biofilm formation autotransporter	EC1303_c11130	flu_2	AJF55855	antigen_43_(Ag43)_phase-variable_biofilm_formation_autotransporter [Escherichia coli O70:H32 1303 (MPEC)]	Autotransporter_T5SS	100	89.7	100	0.0	1831
Escherichia_coli_RiKo_2340/09	RIKO2340_27c00020	flu_2	antigen 43 (Ag43) phase-variable biofilm formation autotransporter	EC1303_c11130	flu_2	AJF55855	antigen_43_(Ag43)_phase-variable_biofilm_formation_autotransporter [Escherichia coli O70:H32 1303 (MPEC)]	Autotransporter_T5SS	100	86.1	100	0.0	1765
Escherichia_coli_RiKo_2351/09	RIKO2351_198c00030	flu_2	antigen 43 (Ag43) phase-variable biofilm formation autotransporter	EC1303_c11130	flu_2	AJF55855	antigen_43_(Ag43)_phase-variable_biofilm_formation_autotransporter [Escherichia coli O70:H32 1303 (MPEC)]	Autotransporter_T5SS	100	97.8	100	0.0	2014
Escherichia_coli_UVM2	UVM2_98c00050	flu	antigen 43 (Ag43) phase-variable biofilm formation autotransporter	EC1303_c11130	flu_2	AJF55855	antigen_43_(Ag43)_phase-variable_biofilm_formation_autotransporter [Escherichia coli O70:H32 1303 (MPEC)]	Autotransporter_T5SS	100	95.9	100	0.0	1964
Escherichia_coli_AA86	AA86_1c03640	vat	vacuolating autotransporter toxin	ECOK1_0270	sepA	YP_006099515	hemoglobin-binding_protease_Hbp [Escherichia coli O18:K1:H7 IHE3034 (MNEC)]	Autotransporter_T5SS	100	99.9	100	0.0	2796
Escherichia_coli_3234/A	EC3234A_138c00020		adhesin-like autotransporter	AAD41751(SS079)	tibA	AAD41751	TibA [Escherichia coli O78:K80:H11 H10407 (ETEC)]	Autotransporter_T5SS	100	72.6	100	0.0	1283
Escherichia_coli_AA86	AA86_1c03930		adhesin; outer membrane autotransporter barrel	ECP_0379	upaB	YP_668312	autotransporter [Escherichia coli O6:K15:H31 536 (UPEC)]	Autotransporter_T5SS	100	96.2	100	0.0	1433
Escherichia_coli_2772a	EC2772a_80c01030		outer membrane autotransporter barrel domain protein	ECP_0379	upaB	YP_668312	autotransporter [Escherichia coli O6:K15:H31 536 (UPEC)]	Autotransporter_T5SS	100	96.5	100	0.0	1442
Escherichia_coli_P4-NR	P4NR_30c00090		adhesin; outer membrane autotransporter barrel	ECP_0379	upaB	YP_668312	autotransporter [Escherichia coli O6:K15:H31 536 (UPEC)]	Autotransporter_T5SS	100	96.3	100	0.0	1442
Escherichia_coli_O157:H43_T22	T22_16c00310		adhesin; outer membrane autotransporter barrel	ECP_0379	upaB	YP_668312	autotransporter [Escherichia coli O6:K15:H31 536 (UPEC)]	Autotransporter_T5SS	100	96.5	100	0.0	1442
Escherichia_coli_AA86	AA86_1c04430		autotransporter/pertactin	ECP_0433	upaC	YP_668363	autotransporter/pertactin [Escherichia coli O6:K15:H31 536 (UPEC)]	Autotransporter_T5SS	100	99	100	0.0	1952
Escherichia_coli_D6-117.07	D611707_21c01710	yaiT	flagellin structural protein	ECP_0433	upaC	YP_668363	autotransporter/pertactin [Escherichia coli O6:K15:H31 536 (UPEC)]	Autotransporter_T5SS	100	83.3	100	0.0	1534
Escherichia_coli_1303	EC1303_c03700	yaiT	outer membrane autotransporter barrel domain protein	ECP_0433	upaC	YP_668363	autotransporter/pertactin [Escherichia coli O6:K15:H31 536 (UPEC)]	Autotransporter_T5SS	100	83.2	100	0.0	1533
Escherichia_coli_131/07	EC13107_4c00090	yaiT	outer membrane autotransporter barrel domain protein	ECP_0433	upaC	YP_668363	autotransporter/pertactin [Escherichia coli O6:K15:H31 536 (UPEC)]	Autotransporter_T5SS	100	82.5	100	0.0	1523
Escherichia_coli_2772a	EC2772a_6c00300	yaiT	outer membrane autotransporter barrel domain protein	ECP_0433	upaC	YP_668363	autotransporter/pertactin [Escherichia coli O6:K15:H31 536 (UPEC)]	Autotransporter_T5SS	100	82.4	100	0.0	1522
Escherichia_coli_3234/A	EC3234A_4c00430	yaiT	outer membrane autotransporter barrel domain protein	ECP_0433	upaC	YP_668363	autotransporter/pertactin [Escherichia coli O6:K15:H31 536 (UPEC)]	Autotransporter_T5SS	100	82.5	100	0.0	1523
Escherichia_coli_ECA-727	ECA727_89c00240		putative flagellin-like structural protein	ECP_0433	upaC	YP_668363	autotransporter/pertactin [Escherichia coli O6:K15:H31 536 (UPEC)]	Autotransporter_T5SS	100	80.8	100	0.0	1482
Escherichia_coli_ECC-Z	ECCZ_20c01220		putative flagellin-like structural protein	ECP_0433	upaC	YP_668363	autotransporter/pertactin [Escherichia coli O6:K15:H31 536 (UPEC)]	Autotransporter_T5SS	100	82.5	100	0.0	1523
Escherichia_coli_MPEC4839	MPEC4839_7c00140	yaiT	outer membrane autotransporter barrel domain protein	ECP_0433	upaC	YP_668363	autotransporter/pertactin [Escherichia coli O6:K15:H31 536 (UPEC)]	Autotransporter_T5SS	100	83.3	100	0.0	1534
Escherichia_coli_O32:H37_P4	P4O32_15c01220		putative flagellin-like structural protein	ECP_0433	upaC	YP_668363	autotransporter/pertactin [Escherichia coli O6:K15:H31 536 (UPEC)]	Autotransporter_T5SS	100	82.5	100	0.0	1523
Escherichia_coli_RiKo_2299/09	RIKO2299_12c01030	yaiT	outer membrane autotransporter barrel domain protein	ECP_0433	upaC	YP_668363	autotransporter/pertactin [Escherichia coli O6:K15:H31 536 (UPEC)]	Autotransporter_T5SS	100	72.9	100	0.0	1271
Escherichia_coli_RiKo_2308/09	RIKO2308_10c00020	yaiT	outer membrane autotransporter barrel domain protein	ECP_0433	upaC	YP_668363	autotransporter/pertactin [Escherichia coli O6:K15:H31 536 (UPEC)]	Autotransporter_T5SS	100	80.8	100	0.0	1482
Escherichia_coli_RiKo_2331/09	RIKO2331_54c00300	yaiT	outer membrane autotransporter barrel domain protein	ECP_0433	upaC	YP_668363	autotransporter/pertactin [Escherichia coli O6:K15:H31 536 (UPEC)]	Autotransporter_T5SS	100	96.5	100	0.0	1896
Escherichia_coli_RiKo_2340/09	RIKO2340_8c00060	yaiT	outer membrane autotransporter barrel domain protein	ECP_0433	upaC	YP_668363	autotransporter/pertactin [Escherichia coli O6:K15:H31 536 (UPEC)]	Autotransporter_T5SS	100	80.8	100	0.0	1482
Escherichia_coli_RiKo_2351/09	RIKO2351_214c00720	yaiT	outer membrane autotransporter barrel domain protein	ECP_0433	upaC	YP_668363	autotransporter/pertactin [Escherichia coli O6:K15:H31 536 (UPEC)]	Autotransporter_T5SS	100	96.1	100	0.0	1888
Escherichia_coli_O157:H43_T22	T22_7c00060		flagellin structural protein; protein	ECP_0433	upaC	YP_668363	autotransporter/pertactin [Escherichia coli O6:K15:H31 536 (UPEC)]	Autotransporter_T5SS	100	72.9	100	0.0	1271
Escherichia_coli_UVM2	UVM2_8c00020	yaiT	outer membrane autotransporter barrel domain protein	ECP_0433	upaC	YP_668363	autotransporter/pertactin [Escherichia coli O6:K15:H31 536 (UPEC)]	Autotransporter_T5SS	100	82.4	100	0.0	1519
Escherichia_coli_W26	W26_68c00020	yaiT	flagellin structural protein	ECP_0433	upaC	YP_668363	autotransporter/pertactin [Escherichia coli O6:K15:H31 536 (UPEC)]	Autotransporter_T5SS	100	82	100	0.0	1502
Escherichia_coli_AA86	AA86_1c23570		adhesin	ECP_2276	upaI	YP_670171	adhesin [Escherichia coli O6:K15:H31 536(UPEC)]	Autotransporter_T5SS	100	98	100	0.0	2481
Escherichia_coli_D6-117.29	D611729_909c00010		major pilu subunit operon regulatory protein PapB	AAK16196(AI015)	afaA	AAK16196	AfaA [Escherichia coli 239 KH 89]	CU_fimbriae	90	100	100	1e-78	232
Escherichia_coli_RiKo_2351/09	RIKO2351_228c00180	afaA	putative transcriptional regulator AfaA-VIII	AAK16196(AI015)	afaA	AAK16196	AfaA [Escherichia coli 239 KH 89]	CU_fimbriae	90	100	100	1e-78	232
Escherichia_coli_D6-117.29	D611729_909c00020		putative fimbrial chaperone	AAK16197(AI015)	afaB	AAK16197	AfaB [Escherichia coli 239 KH 89]	CU_fimbriae	100	100	100	0.0	523
Escherichia_coli_RiKo_2351/09	RIKO2351_228c00170	afaB	putative AfaB-VIII periplasmic chaperone	AAK16197(AI015)	afaB	AAK16197	AfaB [Escherichia coli 239 KH 89]	CU_fimbriae	100	100	100	0.0	523
Escherichia_coli_D6-117.29	D611729_909c00030		putative fimbrial usher protein	AAD44022(AI015)	afaC-VIII	AAD44022	AfaC [Escherichia coli 239 KH 89]	CU_fimbriae	100	99.7	100	0.0	1760
Escherichia_coli_RiKo_2351/09	RIKO2351_228c00160	afaC	putative AfaC-VIII usher protein	AAD44022(AI015)	afaC-VIII	AAD44022	AfaC [Escherichia coli 239 KH 89]	CU_fimbriae	100	99.8	100	0.0	1761
Escherichia_coli_D6-117.29	D611729_909c00040		enterobacteria AfaD invasin protein	AAD44023(AI015)	afaD	AAD44023	AfaD [Escherichia coli 239 KH 89]	CU_fimbriae	100	100	100	7e-99	285
Escherichia_coli_RiKo_2351/09	RIKO2351_228c00150	afaD	enterobacteria AfaD invasin protein	AAD44023(AI015)	afaD	AAD44023	AfaD [Escherichia coli 239 KH 89]	CU_fimbriae	100	100	100	7e-99	285
Escherichia_coli_D6-117.29	D611729_909c00050		hypothetical protein	AAD44024(AI015)	afaE-VIII	AAD44024	AfaE [Escherichia coli 239 KH 89]	CU_fimbriae	100	100	100	2e-122	347
Escherichia_coli_RiKo_2351/09	RIKO2351_228c00140	afaE	putative AfaE-VIII adhesin protein	AAD44024(AI015)	afaE-VIII	AAD44024	AfaE [Escherichia coli 239 KH 89]	CU_fimbriae	100	100	100	2e-122	347
Escherichia_coli_RiKo_2351/09	RIKO2351_228c00190	afaF	putative transcriptional regulator AfaF-VIII	AAK16195(AI015)	afaF	AAK16195	AfaF [Escherichia coli 239 KH 89]	CU_fimbriae	100	100	100	8e-41	131
Escherichia_coli_AA86	AA86_2c08610		major fimbrial subunit	ECS88_3825	aufA	YP_002393405	Auf_fimbriae_major_fimbrial_subunit_AufA [Escherichia coli O45:K1:H7 S88 (MNEC)]	CU_fimbriae	100	99.6	100	3e-168	468
Escherichia_coli_AA86	AA86_2c08600		fimbrial chaperone protein	ECS88_3824	aufB	YP_002393404	fimbrial_chaperone_AufB [Escherichia coli O45:K1:H7 S88 (MNEC)]	CU_fimbriae	97	98.4	100	3e-180	500
Escherichia_coli_AA86	AA86_2c08590		outer membrane usher protein	ECS88_3823	aufC	YP_002393403	outer_membrane_export_usher_protein_AufC [Escherichia coli O45:K1:H7 S88 (MNEC)]	CU_fimbriae	100	99.4	100	0.0	1771
Escherichia_coli_AA86	AA86_2c08580	aufD	putative minor fimbrial subunit AufD	ECS88_3822	aufD	YP_002393402	minor_fimbrial_subunit_AufD [Escherichia coli O45:K1:H7 S88 (MNEC)]	CU_fimbriae	98	99.5	100	1e-132	374
Escherichia_coli_AA86	AA86_2c08570	aufE	putative minor fimbrial subunit AufE	ECS88_3821	aufE	YP_002393401	minor_fimbrial_subunit_AufE [Escherichia coli O45:K1:H7 S88 (MNEC)]	CU_fimbriae	98	94.6	88	1e-110	318
Escherichia_coli_AA86	AA86_2c08560	aufF	fimbrial chaperone AufF	ECS88_3820	aufF	YP_002393400	fimbrial_chaperone_AufF [Escherichia coli O45:K1:H7 S88 (MNEC)]	CU_fimbriae	86	97.4	96	2e-164	461
Escherichia_coli_AA86	AA86_2c08550		fimbrial adhesin	ECS88_3819	aufG	YP_002393399	fimbrial-like_adhesin_protein_AufG [Escherichia coli O45:K1:H7 S88 (MNEC)]	CU_fimbriae	100	98.7	100	0.0	761
Escherichia_coli_RiKo_2351/09	RIKO2351_178c00090	clpB	repressor of clp operon	AAB39315(AI036)	clpB	AAB39315	repressor_protein [Escherichia coli]	CU_fimbriae	100	100	100	4e-69	206
Escherichia_coli_RiKo_2351/09	RIKO2351_178c00080	clpC	CS31A adhesin protein ClpC	AAB39316(AI036)	clpC	AAB39316	ClpC [Escherichia coli]	CU_fimbriae	100	99.4	100	5e-127	360
Escherichia_coli_RiKo_2351/09	RIKO2351_178c00070	clpD	CS31A adhesin outer membrane usher protein ClpD	AAB39317(AI036)	clpD	AAB39317	structure_protein [Escherichia coli]	CU_fimbriae	92	97.1	9	7e-36	130
Escherichia_coli_RiKo_2351/09	RIKO2351_178c00060	clpE	CS31A adhesin chaperone protein ClpE	AAA23598(AI036)	clpE	AAA23598	ClpE [Escherichia coli]	CU_fimbriae	100	99.6	100	0.0	541
Escherichia_coli_RiKo_2351/09	RIKO2351_178c00050	clpF	CS31A minor adhesin subunit protein ClpF	AAA23584(AI036)	clpF	AAA23584	ClpF [Escherichia coli]	CU_fimbriae	100	100	100	5e-114	325
Escherichia_coli_RiKo_2351/09	RIKO2351_178c00040	clpG	CS31A surface antigen precursor ClpG	AAA23585(AI036)	clpG	AAA23585	surface_antigen [Escherichia coli]	CU_fimbriae	100	100	100	0.0	558
Escherichia_coli_RiKo_2351/09	RIKO2351_178c00030	clpH	CS31A minor adhesin subunit protein ClpH	AAA23780(AI036)	clpH	AAA23780	fimbrial_protein [Escherichia coli]	CU_fimbriae	100	100	100	0.0	539
Escherichia_coli_RiKo_2351/09	RIKO2351_178c00020	clpI	CS31A minor adhesin subunit protein ClpI	AAA23586(AI036)	clpL	AAA23586	CS31A_minor_subunit [Escherichia coli]	CU_fimbriae	100	100	100	0.0	516
Escherichia_coli_D6-117.29	D611729_906c00010		fimbrial protein	ECW_m3364	eafA	YP_006125972	putative_fimbrial_subunit_protein [Escherichia coli O6:K-:H49 W ATCC9637 (NPEC)]	CU_fimbriae	100	100	100	3e-175	486
Escherichia_coli_ECC-1470	E1470_c32290		putative CFA/I fimbrial subunit A	ECW_m3364	eafA	YP_006125972	putative_fimbrial_subunit_protein [Escherichia coli O6:K-:H49 W ATCC9637 (NPEC)]	CU_fimbriae	100	100	100	3e-175	486
Escherichia_coli_2772a	EC2772a_48c01390		putative CFA/I fimbrial subunit A	ECW_m3364	eafA	YP_006125972	putative_fimbrial_subunit_protein [Escherichia coli O6:K-:H49 W ATCC9637 (NPEC)]	CU_fimbriae	100	100	100	3e-175	486
Escherichia_coli_ECA-O157	ECA0157_109c00240		fimbrial protein	ECW_m3364	eafA	YP_006125972	putative_fimbrial_subunit_protein [Escherichia coli O6:K-:H49 W ATCC9637 (NPEC)]	CU_fimbriae	100	98.7	100	4e-173	481
Escherichia_coli_MPEC4969	MPEC4969_70c00980		putative CFA/I fimbrial subunit A	ECW_m3364	eafA	YP_006125972	putative_fimbrial_subunit_protein [Escherichia coli O6:K-:H49 W ATCC9637 (NPEC)]	CU_fimbriae	100	100	100	3e-175	486
Escherichia_coli_P4-NR	P4NR_34c00260		fimbrial protein	ECW_m3364	eafA	YP_006125972	putative_fimbrial_subunit_protein [Escherichia coli O6:K-:H49 W ATCC9637 (NPEC)]	CU_fimbriae	100	100	100	3e-175	486
Escherichia_coli_RiKo_2299/09	RIKO2299_64c00980		putative CFA/I fimbrial subunit A	ECW_m3364	eafA	YP_006125972	putative_fimbrial_subunit_protein [Escherichia coli O6:K-:H49 W ATCC9637 (NPEC)]	CU_fimbriae	100	100	100	3e-175	486
Escherichia_coli_RiKo_2305/09	RIKO2305_49c01540		putative CFA/I fimbrial subunit A	ECW_m3364	eafA	YP_006125972	putative_fimbrial_subunit_protein [Escherichia coli O6:K-:H49 W ATCC9637 (NPEC)]	CU_fimbriae	100	100	100	3e-175	486
Escherichia_coli_RiKo_2331/09	RIKO2331_19c02570		putative CFA/I fimbrial subunit A	ECW_m3364	eafA	YP_006125972	putative_fimbrial_subunit_protein [Escherichia coli O6:K-:H49 W ATCC9637 (NPEC)]	CU_fimbriae	100	100	100	3e-175	486
Escherichia_coli_RiKo_2351/09	RIKO2351_180c01770		putative CFA/I fimbrial subunit A	ECW_m3364	eafA	YP_006125972	putative_fimbrial_subunit_protein [Escherichia coli O6:K-:H49 W ATCC9637 (NPEC)]	CU_fimbriae	100	100	100	3e-175	486
Escherichia_coli_O157:H43_T22	T22_2c03420		fimbrial protein	ECW_m3364	eafA	YP_006125972	putative_fimbrial_subunit_protein [Escherichia coli O6:K-:H49 W ATCC9637 (NPEC)]	CU_fimbriae	100	100	100	3e-175	486
Escherichia_coli_W26	W26_33c00120		fimbrial protein	ECW_m3364	eafA	YP_006125972	putative_fimbrial_subunit_protein [Escherichia coli O6:K-:H49 W ATCC9637 (NPEC)]	CU_fimbriae	100	100	100	3e-175	486
Escherichia_coli_D6-117.29	D611729_906c00020		CS1 type fimbrial major subunit	ECW_m3363	eafB	YP_006125971	putative_fimbrial_subunit_protein [Escherichia coli O6:K-:H49 W ATCC9637 (NPEC)]	CU_fimbriae	100	100	100	3e-116	331
Escherichia_coli_ECC-1470	E1470_c32280		CS1 type fimbrial major subunit	ECW_m3363	eafB	YP_006125971	putative_fimbrial_subunit_protein [Escherichia coli O6:K-:H49 W ATCC9637 (NPEC)]	CU_fimbriae	100	100	100	3e-116	331
Escherichia_coli_2772a	EC2772a_48c01380		CS1 type fimbrial major subunit	ECW_m3363	eafB	YP_006125971	putative_fimbrial_subunit_protein [Escherichia coli O6:K-:H49 W ATCC9637 (NPEC)]	CU_fimbriae	100	100	100	3e-116	331
Escherichia_coli_ECA-O157	ECA0157_109c00250		CS1 type fimbrial major subunit	ECW_m3363	eafB	YP_006125971	putative_fimbrial_subunit_protein [Escherichia coli O6:K-:H49 W ATCC9637 (NPEC)]	CU_fimbriae	100	100	100	3e-116	331
Escherichia_coli_MPEC4969	MPEC4969_70c00970		CS1 type fimbrial major subunit	ECW_m3363	eafB	YP_006125971	putative_fimbrial_subunit_protein [Escherichia coli O6:K-:H49 W ATCC9637 (NPEC)]	CU_fimbriae	100	100	100	3e-116	331
Escherichia_coli_P4-NR	P4NR_34c00270		CS1 type fimbrial major subunit	ECW_m3363	eafB	YP_006125971	putative_fimbrial_subunit_protein [Escherichia coli O6:K-:H49 W ATCC9637 (NPEC)]	CU_fimbriae	100	99.4	100	9e-115	327
Escherichia_coli_RiKo_2299/09	RIKO2299_64c00970		CS1 type fimbrial major subunit	ECW_m3363	eafB	YP_006125971	putative_fimbrial_subunit_protein [Escherichia coli O6:K-:H49 W ATCC9637 (NPEC)]	CU_fimbriae	100	100	100	3e-116	331
Escherichia_coli_RiKo_2305/09	RIKO2305_49c01530		CS1 type fimbrial major subunit	ECW_m3363	eafB	YP_006125971	putative_fimbrial_subunit_protein [Escherichia coli O6:K-:H49 W ATCC9637 (NPEC)]	CU_fimbriae	100	100	100	3e-116	331
Escherichia_coli_RiKo_2331/09	RIKO2331_19c02560		CS1 type fimbrial major subunit	ECW_m3363	eafB	YP_006125971	putative_fimbrial_subunit_protein [Escherichia coli O6:K-:H49 W ATCC9637 (NPEC)]	CU_fimbriae	100	100	100	3e-116	331
Escherichia_coli_RiKo_2351/09	RIKO2351_180c01780		CS1 type fimbrial major subunit	ECW_m3363	eafB	YP_006125971	putative_fimbrial_subunit_protein [Escherichia coli O6:K-:H49 W ATCC9637 (NPEC)]	CU_fimbriae	100	100	100	3e-116	331
Escherichia_coli_O157:H43_T22	T22_2c03410		CS1 type fimbrial major subunit	ECW_m3363	eafB	YP_006125971	putative_fimbrial_subunit_protein [Escherichia coli O6:K-:H49 W ATCC9637 (NPEC)]	CU_fimbriae	100	100	100	3e-116	331
Escherichia_coli_W26	W26_33c00130		CS1 type fimbrial major subunit	ECW_m3363	eafB	YP_006125971	putative_fimbrial_subunit_protein [Escherichia coli O6:K-:H49 W ATCC9637 (NPEC)]	CU_fimbriae	100	100	100	3e-116	331
Escherichia_coli_D6-117.29	D611729_906c00030		outer membrane fimbrial user protein	ECW_m3362	eafC	YP_006125970	outer_membrane_fimbrial_usher_protein [Escherichia coli O6:K-:H49 W ATCC9637 (NPEC)]	CU_fimbriae	100	99.9	100	0.0	1832
Escherichia_coli_ECC-1470	E1470_c32270		outer membrane fimbrial usher protein	ECW_m3362	eafC	YP_006125970	outer_membrane_fimbrial_usher_protein [Escherichia coli O6:K-:H49 W ATCC9637 (NPEC)]	CU_fimbriae	100	99.8	100	0.0	1830
Escherichia_coli_2772a	EC2772a_48c01370		outer membrane fimbrial usher protein	ECW_m3362	eafC	YP_006125970	outer_membrane_fimbrial_usher_protein [Escherichia coli O6:K-:H49 W ATCC9637 (NPEC)]	CU_fimbriae	100	99.8	100	0.0	1830
Escherichia_coli_ECA-O157	ECA0157_109c00260		outer membrane fimbrial user protein	ECW_m3362	eafC	YP_006125970	outer_membrane_fimbrial_usher_protein [Escherichia coli O6:K-:H49 W ATCC9637 (NPEC)]	CU_fimbriae	100	98.3	100	0.0	1807
Escherichia_coli_MPEC4969	MPEC4969_70c00960		outer membrane fimbrial usher protein	ECW_m3362	eafC	YP_006125970	outer_membrane_fimbrial_usher_protein [Escherichia coli O6:K-:H49 W ATCC9637 (NPEC)]	CU_fimbriae	100	99.9	100	0.0	1832
Escherichia_coli_P4-NR	P4NR_34c00280		outer membrane fimbrial user protein	ECW_m3362	eafC	YP_006125970	outer_membrane_fimbrial_usher_protein [Escherichia coli O6:K-:H49 W ATCC9637 (NPEC)]	CU_fimbriae	100	99.8	100	0.0	1830
Escherichia_coli_RiKo_2299/09	RIKO2299_64c00960		outer membrane fimbrial usher protein	ECW_m3362	eafC	YP_006125970	outer_membrane_fimbrial_usher_protein [Escherichia coli O6:K-:H49 W ATCC9637 (NPEC)]	CU_fimbriae	100	99.8	100	0.0	1830
Escherichia_coli_RiKo_2305/09	RIKO2305_49c01520		outer membrane fimbrial usher protein	ECW_m3362	eafC	YP_006125970	outer_membrane_fimbrial_usher_protein [Escherichia coli O6:K-:H49 W ATCC9637 (NPEC)]	CU_fimbriae	100	99.9	100	0.0	1832
Escherichia_coli_RiKo_2331/09	RIKO2331_19c02550		outer membrane fimbrial usher protein	ECW_m3362	eafC	YP_006125970	outer_membrane_fimbrial_usher_protein [Escherichia coli O6:K-:H49 W ATCC9637 (NPEC)]	CU_fimbriae	100	99.6	100	0.0	1825
Escherichia_coli_RiKo_2351/09	RIKO2351_180c01790		outer membrane fimbrial usher protein	ECW_m3362	eafC	YP_006125970	outer_membrane_fimbrial_usher_protein [Escherichia coli O6:K-:H49 W ATCC9637 (NPEC)]	CU_fimbriae	100	99.9	100	0.0	1832
Escherichia_coli_O157:H43_T22	T22_2c03400		outer membrane fimbrial user protein	ECW_m3362	eafC	YP_006125970	outer_membrane_fimbrial_usher_protein [Escherichia coli O6:K-:H49 W ATCC9637 (NPEC)]	CU_fimbriae	100	99.9	100	0.0	1832
Escherichia_coli_W26	W26_33c00140		outer membrane fimbrial user protein	ECW_m3362	eafC	YP_006125970	outer_membrane_fimbrial_usher_protein [Escherichia coli O6:K-:H49 W ATCC9637 (NPEC)]	CU_fimbriae	100	99.7	100	0.0	1827
Escherichia_coli_D6-117.29	D611729_906c00040		pilus biogenesis initiator protein	ECW_m3361	eafD	YP_006125969	putative_fimbrial_subunit_protein [Escherichia coli O6:K-:H49 W ATCC9637 (NPEC)]	CU_fimbriae	100	100	100	0.0	758
Escherichia_coli_ECC-1470	E1470_c32260		CblD-like pilus biogenesis initiator	ECW_m3361	eafD	YP_006125969	putative_fimbrial_subunit_protein [Escherichia coli O6:K-:H49 W ATCC9637 (NPEC)]	CU_fimbriae	100	100	100	0.0	758
Escherichia_coli_2772a	EC2772a_48c01360		CblD-like pilus biogenesis initiator	ECW_m3361	eafD	YP_006125969	putative_fimbrial_subunit_protein [Escherichia coli O6:K-:H49 W ATCC9637 (NPEC)]	CU_fimbriae	100	100	100	0.0	758
Escherichia_coli_ECA-O157	ECA0157_109c00270		CblD family pilus biogenesis initiator protein	ECW_m3361	eafD	YP_006125969	putative_fimbrial_subunit_protein [Escherichia coli O6:K-:H49 W ATCC9637 (NPEC)]	CU_fimbriae	100	79.6	100	0.0	575
Escherichia_coli_MPEC4969	MPEC4969_70c00950		CblD-like pilus biogenesis initiator	ECW_m3361	eafD	YP_006125969	putative_fimbrial_subunit_protein [Escherichia coli O6:K-:H49 W ATCC9637 (NPEC)]	CU_fimbriae	100	99.7	100	0.0	756
Escherichia_coli_P4-NR	P4NR_34c00290		pilus biogenesis initiator protein	ECW_m3361	eafD	YP_006125969	putative_fimbrial_subunit_protein [Escherichia coli O6:K-:H49 W ATCC9637 (NPEC)]	CU_fimbriae	100	99.7	100	0.0	755
Escherichia_coli_RiKo_2299/09	RIKO2299_64c00950		CblD-like pilus biogenesis initiator	ECW_m3361	eafD	YP_006125969	putative_fimbrial_subunit_protein [Escherichia coli O6:K-:H49 W ATCC9637 (NPEC)]	CU_fimbriae	100	100	100	0.0	758
Escherichia_coli_RiKo_2305/09	RIKO2305_49c01510		CblD-like pilus biogenesis initiator	ECW_m3361	eafD	YP_006125969	putative_fimbrial_subunit_protein [Escherichia coli O6:K-:H49 W ATCC9637 (NPEC)]	CU_fimbriae	100	100	100	0.0	758
Escherichia_coli_RiKo_2331/09	RIKO2331_19c02540		CblD-like pilus biogenesis initiator	ECW_m3361	eafD	YP_006125969	putative_fimbrial_subunit_protein [Escherichia coli O6:K-:H49 W ATCC9637 (NPEC)]	CU_fimbriae	100	100	100	0.0	758
Escherichia_coli_RiKo_2351/09	RIKO2351_180c01800		CblD-like pilus biogenesis initiator	ECW_m3361	eafD	YP_006125969	putative_fimbrial_subunit_protein [Escherichia coli O6:K-:H49 W ATCC9637 (NPEC)]	CU_fimbriae	100	100	100	0.0	758
Escherichia_coli_O157:H43_T22	T22_2c03390		pilus biogenesis initiator protein	ECW_m3361	eafD	YP_006125969	putative_fimbrial_subunit_protein [Escherichia coli O6:K-:H49 W ATCC9637 (NPEC)]	CU_fimbriae	100	100	100	0.0	758
Escherichia_coli_W26	W26_33c00150		pilus biogenesis initiator protein	ECW_m3361	eafD	YP_006125969	putative_fimbrial_subunit_protein [Escherichia coli O6:K-:H49 W ATCC9637 (NPEC)]	CU_fimbriae	100	100	100	0.0	758
Escherichia_coli_RiKo_2308/09	RIKO2308_163c00010	f17a-C	fimbrial transmembrane protein F17a-C	AAA92620(AI037)	f17d-C	AAA92620	transmembrane_protein [Escherichia coli 111KH86 (ETEC)]	CU_fimbriae	100	99.9	100	0.0	1686
Escherichia_coli_RiKo_2340/09	RIKO2340_156c00010	f17a-C	fimbrial transmembrane protein F17a-C	AAA92620(AI037)	f17d-C	AAA92620	transmembrane_protein [Escherichia coli 111KH86 (ETEC)]	CU_fimbriae	100	100	100	0.0	1688
Escherichia_coli_W26	W26_134c00140		F17-like fimbrial usher	AAA92620(AI037)	f17d-C	AAA92620	transmembrane_protein [Escherichia coli 111KH86 (ETEC)]	CU_fimbriae	100	99.8	100	0.0	1684
Escherichia_coli_RiKo_2308/09	RIKO2308_170c00030	f17a-G	fimbrial adhesin subunit F17a-G	AAA92621(AI037)	f17d-G	AAA92621	adhesin [Escherichia coli 111KH86(ETEC)]	CU_fimbriae	100	98.3	100	0.0	681
Escherichia_coli_RiKo_2340/09	RIKO2340_110c00030	f17a-G	fimbrial adhesin subunit F17a-G	AAA92621(AI037)	f17d-G	AAA92621	adhesin [Escherichia coli 111KH86(ETEC)]	CU_fimbriae	100	98.3	100	0.0	681
Escherichia_coli_RiKo_2351/09	RIKO2351_178c00010	clpJ	CS31A minor adhesin subunit protein ClpJ	ECSE_P3-0037(AI040)	faeJ	NA	fimbrial_protein_FaeJ [Escherichia coli O152:H28 SE11 (NPEC)]	CU_fimbriae	100	94.2	100	1e-175	489
Escherichia_coli_D6-113.11	D611311_61c00820		putative fimbrial usher protein FanD	EcSMS35_3926(AI039)	fanD	NA	putative_fimbrial_usher_protein_FanD [Escherichia coli O19:H34 SMS-3-5 (environmental)]	CU_fimbriae	100	99.1	100	0.0	1593
Escherichia_coli_W26	W26_11c01920		putative fimbrial usher protein FanD	EcSMS35_3926(AI039)	fanD	NA	putative_fimbrial_usher_protein_FanD [Escherichia coli O19:H34 SMS-3-5 (environmental)]	CU_fimbriae	100	71	100	0.0	1198
Escherichia_coli_D6-113.11	D611311_61c00810		putative fimbrial assembly chaperone FanE	EcSMS35_3925(AI039)	fanE	NA	putative_fimbrial_assembly_chaperone_FanE [Escherichia coli O19:H34 SMS-3-5 (environmental)]	CU_fimbriae	100	99.1	98	2e-165	461
Escherichia_coli_D6-113.11	D611311_61c00800		putative fimbrial protein FanF	EcSMS35_3924(AI039)	fanF	NA	putative_fimbrial_protein_FanF [Escherichia coli O19:H34 SMS-3-5 (environmental)]	CU_fimbriae	100	99.4	100	0.0	653
Escherichia_coli_D6-113.11	D611311_61c00790		putative fimbrial protein FanG	EcSMS35_3923(AI039)	fanG	NA	putative_fimbrial_protein_FanG [Escherichia coli O19:H34 SMS-3-5 (environmental)]	CU_fimbriae	100	97.9	81	5e-96	279
Escherichia_coli_D6-113.11	D611311_61c00780		putative fimbrial protein FanH	EcSMS35_3922(AI039)	fanH	NA	putative_fimbrial_protein_FanH [Escherichia coli O19:H34 SMS-3-5 (environmental)]	CU_fimbriae	100	98.3	100	3e-118	337
Escherichia_coli_AA86	AA86_1c00140	fimA	major type 1 subunit fimbrin (pilin)	UTI89_C5011(AI002)	fimA	NA	type_1_fimbriae_major_subunit_FimA [Escherichia coli O18:K1:H7 UTI89 (UPEC)]	CU_fimbriae	100	96.7	100	3e-124	353
Escherichia_coli_D6-113.11	D611311_37c01090		FimA	UTI89_C5011(AI002)	fimA	NA	type_1_fimbriae_major_subunit_FimA [Escherichia coli O18:K1:H7 UTI89 (UPEC)]	CU_fimbriae	100	90.8	100	2e-92	272
Escherichia_coli_D6-117.07	D611707_31c00420		FimA	UTI89_C5011(AI002)	fimA	NA	type_1_fimbriae_major_subunit_FimA [Escherichia coli O18:K1:H7 UTI89 (UPEC)]	CU_fimbriae	100	90.8	100	2e-92	272
Escherichia_coli_D6-117.29	D611729_102c00010		FimA	UTI89_C5011(AI002)	fimA	NA	type_1_fimbriae_major_subunit_FimA [Escherichia coli O18:K1:H7 UTI89 (UPEC)]	CU_fimbriae	100	90.8	100	2e-92	272
Escherichia_coli_ECC-1470	E1470_c44670	fimA	major type 1 subunit fimbrin (pilin)	UTI89_C5011(AI002)	fimA	NA	type_1_fimbriae_major_subunit_FimA [Escherichia coli O18:K1:H7 UTI89 (UPEC)]	CU_fimbriae	100	94	100	6e-99	288
Escherichia_coli_1303	EC1303_c45060	fimA	major type 1 subunit fimbrin (pilin)	UTI89_C5011(AI002)	fimA	NA	type_1_fimbriae_major_subunit_FimA [Escherichia coli O18:K1:H7 UTI89 (UPEC)]	CU_fimbriae	100	92.9	100	1e-105	305
Escherichia_coli_131/07	EC13107_147c00260	fimA	major type 1 subunit fimbrin (pilin)	UTI89_C5011(AI002)	fimA	NA	type_1_fimbriae_major_subunit_FimA [Escherichia coli O18:K1:H7 UTI89 (UPEC)]	CU_fimbriae	92	89.3	98	2e-87	259
Escherichia_coli_2772a	EC2772a_65c00580	fimA	major type 1 subunit fimbrin (pilin)	UTI89_C5011(AI002)	fimA	NA	type_1_fimbriae_major_subunit_FimA [Escherichia coli O18:K1:H7 UTI89 (UPEC)]	CU_fimbriae	100	94	100	6e-99	288
Escherichia_coli_3234/A	EC3234A_100c00400	fimA	major type 1 subunit fimbrin (pilin)	UTI89_C5011(AI002)	fimA	NA	type_1_fimbriae_major_subunit_FimA [Escherichia coli O18:K1:H7 UTI89 (UPEC)]	CU_fimbriae	92	89.3	98	2e-87	259
Escherichia_coli_ECA-O157	ECA0157_227c00020	fimA_2	type 1 fimbriae major subunit FimA	UTI89_C5011(AI002)	fimA	NA	type_1_fimbriae_major_subunit_FimA [Escherichia coli O18:K1:H7 UTI89 (UPEC)]	CU_fimbriae	100	94.6	100	4e-122	347
Escherichia_coli_ECA-727	ECA727_247c00240	fimA_2	type 1 fimbriae major subunit FimA	UTI89_C5011(AI002)	fimA	NA	type_1_fimbriae_major_subunit_FimA [Escherichia coli O18:K1:H7 UTI89 (UPEC)]	CU_fimbriae	100	94	100	1e-120	343
Escherichia_coli_ECC-Z	ECCZ_2c02940		FimA	UTI89_C5011(AI002)	fimA	NA	type_1_fimbriae_major_subunit_FimA [Escherichia coli O18:K1:H7 UTI89 (UPEC)]	CU_fimbriae	100	90.8	100	2e-92	272
Escherichia_coli_MPEC4839	MPEC4839_75c00360	fimA	major type 1 subunit fimbrin (pilin)	UTI89_C5011(AI002)	fimA	NA	type_1_fimbriae_major_subunit_FimA [Escherichia coli O18:K1:H7 UTI89 (UPEC)]	CU_fimbriae	100	93.5	100	2e-99	290
Escherichia_coli_MPEC4969	MPEC4969_91c00070	fimA	major type 1 subunit fimbrin (pilin)	UTI89_C5011(AI002)	fimA	NA	type_1_fimbriae_major_subunit_FimA [Escherichia coli O18:K1:H7 UTI89 (UPEC)]	CU_fimbriae	100	94	100	6e-99	288
Escherichia_coli_P4-NR	P4NR_45c00260	fimA_2	type 1 fimbriae major subunit FimA	UTI89_C5011(AI002)	fimA	NA	type_1_fimbriae_major_subunit_FimA [Escherichia coli O18:K1:H7 UTI89 (UPEC)]	CU_fimbriae	100	94	100	2e-97	285
Escherichia_coli_O32:H37_P4	P4O32_22c00130	fimA_1	type 1 fimbriae major subunit FimA	UTI89_C5011(AI002)	fimA	NA	type_1_fimbriae_major_subunit_FimA [Escherichia coli O18:K1:H7 UTI89 (UPEC)]	CU_fimbriae	100	92.9	100	1e-105	305
Escherichia_coli_RiKo_2299/09	RIKO2299_86c00960	fimA	major type 1 subunit fimbrin (pilin)	UTI89_C5011(AI002)	fimA	NA	type_1_fimbriae_major_subunit_FimA [Escherichia coli O18:K1:H7 UTI89 (UPEC)]	CU_fimbriae	100	90.2	100	8e-92	270
Escherichia_coli_RiKo_2305/09	RIKO2305_75c00090	fimA	major type 1 subunit fimbrin (pilin)	UTI89_C5011(AI002)	fimA	NA	type_1_fimbriae_major_subunit_FimA [Escherichia coli O18:K1:H7 UTI89 (UPEC)]	CU_fimbriae	100	92.9	100	1e-105	305
Escherichia_coli_RiKo_2331/09	RIKO2331_57c00640	fimA	major type 1 subunit fimbrin (pilin)	UTI89_C5011(AI002)	fimA	NA	type_1_fimbriae_major_subunit_FimA [Escherichia coli O18:K1:H7 UTI89 (UPEC)]	CU_fimbriae	100	91.3	100	4e-95	279
Escherichia_coli_RiKo_2351/09	RIKO2351_94c00200	fimA	major type 1 subunit fimbrin (pilin)	UTI89_C5011(AI002)	fimA	NA	type_1_fimbriae_major_subunit_FimA [Escherichia coli O18:K1:H7 UTI89 (UPEC)]	CU_fimbriae	100	91.3	100	7e-95	278
Escherichia_coli_O157:H43_T22	T22_3c01000		FimA	UTI89_C5011(AI002)	fimA	NA	type_1_fimbriae_major_subunit_FimA [Escherichia coli O18:K1:H7 UTI89 (UPEC)]	CU_fimbriae	100	90.2	100	8e-92	270
Escherichia_coli_UVM2	UVM2_98c00270	fimA	major type 1 subunit fimbrin (pilin)	UTI89_C5011(AI002)	fimA	NA	type_1_fimbriae_major_subunit_FimA [Escherichia coli O18:K1:H7 UTI89 (UPEC)]	CU_fimbriae	100	92.9	100	1e-105	305
Escherichia_coli_W26	W26_11c00290		FimA	UTI89_C5011(AI002)	fimA	NA	type_1_fimbriae_major_subunit_FimA [Escherichia coli O18:K1:H7 UTI89 (UPEC)]	CU_fimbriae	100	90.2	100	8e-92	270
Escherichia_coli_AA86	AA86_1c00120	fimB	tyrosine recombinase/inversion of on/off regulator of fimA	UTI89_C5009(AI002)	fimB	NA	tyrosine_recombinase [Escherichia coli O18:K1:H7 UTI89 (UPEC)]	CU_fimbriae	100	100	100	1e-148	416
Escherichia_coli_D6-113.11	D611311_37c01110		tyrosine recombinase	UTI89_C5009(AI002)	fimB	NA	tyrosine_recombinase [Escherichia coli O18:K1:H7 UTI89 (UPEC)]	CU_fimbriae	100	99.5	100	1e-148	416
Escherichia_coli_D6-117.07	D611707_31c00400		tyrosine recombinase	UTI89_C5009(AI002)	fimB	NA	tyrosine_recombinase [Escherichia coli O18:K1:H7 UTI89 (UPEC)]	CU_fimbriae	100	99.5	100	1e-148	416
Escherichia_coli_D6-117.29	D611729_174c00210		tyrosine recombinase	UTI89_C5009(AI002)	fimB	NA	tyrosine_recombinase [Escherichia coli O18:K1:H7 UTI89 (UPEC)]	CU_fimbriae	100	99.5	100	1e-148	416
Escherichia_coli_ECC-1470	E1470_c44650	fimB	tyrosine recombinase/inversion of on/off regulator of fimA	UTI89_C5009(AI002)	fimB	NA	tyrosine_recombinase [Escherichia coli O18:K1:H7 UTI89 (UPEC)]	CU_fimbriae	100	99.5	100	1e-148	416
Escherichia_coli_1303	EC1303_c45040	fimB	tyrosine recombinase/inversion of on/off regulator of fimA	UTI89_C5009(AI002)	fimB	NA	tyrosine_recombinase [Escherichia coli O18:K1:H7 UTI89 (UPEC)]	CU_fimbriae	100	99.5	100	1e-148	416
Escherichia_coli_131/07	EC13107_147c00240	fimB	tyrosine recombinase/inversion of on/off regulator of fimA	UTI89_C5009(AI002)	fimB	NA	tyrosine_recombinase [Escherichia coli O18:K1:H7 UTI89 (UPEC)]	CU_fimbriae	100	99.5	100	1e-148	416
Escherichia_coli_2772a	EC2772a_65c00600	fimB	tyrosine recombinase/inversion of on/off regulator of fimA	UTI89_C5009(AI002)	fimB	NA	tyrosine_recombinase [Escherichia coli O18:K1:H7 UTI89 (UPEC)]	CU_fimbriae	100	99.5	100	1e-148	416
Escherichia_coli_3234/A	EC3234A_100c00380	fimB	tyrosine recombinase/inversion of on/off regulator of fimA	UTI89_C5009(AI002)	fimB	NA	tyrosine_recombinase [Escherichia coli O18:K1:H7 UTI89 (UPEC)]	CU_fimbriae	100	99.5	100	1e-148	416
Escherichia_coli_ECA-O157	ECA0157_227c00040		tyrosine recombinase	UTI89_C5009(AI002)	fimB	NA	tyrosine_recombinase [Escherichia coli O18:K1:H7 UTI89 (UPEC)]	CU_fimbriae	100	99.5	100	1e-148	416
Escherichia_coli_ECA-727	ECA727_406c00020		tyrosine recombinase	UTI89_C5009(AI002)	fimB	NA	tyrosine_recombinase [Escherichia coli O18:K1:H7 UTI89 (UPEC)]	CU_fimbriae	100	99.5	100	1e-148	416
Escherichia_coli_ECC-Z	ECCZ_3c00020		tyrosine recombinase	UTI89_C5009(AI002)	fimB	NA	tyrosine_recombinase [Escherichia coli O18:K1:H7 UTI89 (UPEC)]	CU_fimbriae	100	99.5	100	1e-148	416
Escherichia_coli_MPEC4839	MPEC4839_75c00340	fimB	tyrosine recombinase/inversion of on/off regulator of fimA	UTI89_C5009(AI002)	fimB	NA	tyrosine_recombinase [Escherichia coli O18:K1:H7 UTI89 (UPEC)]	CU_fimbriae	100	99.5	100	1e-148	416
Escherichia_coli_MPEC4969	MPEC4969_91c00050	fimB	tyrosine recombinase/inversion of on/off regulator of fimA	UTI89_C5009(AI002)	fimB	NA	tyrosine_recombinase [Escherichia coli O18:K1:H7 UTI89 (UPEC)]	CU_fimbriae	100	99.5	100	1e-148	416
Escherichia_coli_P4-NR	P4NR_46c00020		tyrosine recombinase	UTI89_C5009(AI002)	fimB	NA	tyrosine_recombinase [Escherichia coli O18:K1:H7 UTI89 (UPEC)]	CU_fimbriae	100	99.5	100	1e-148	416
Escherichia_coli_O32:H37_P4	P4O32_22c00110		tyrosine recombinase	UTI89_C5009(AI002)	fimB	NA	tyrosine_recombinase [Escherichia coli O18:K1:H7 UTI89 (UPEC)]	CU_fimbriae	100	99.5	100	1e-148	416
Escherichia_coli_RiKo_2299/09	RIKO2299_86c00940	fimB	tyrosine recombinase/inversion of on/off regulator of fimA	UTI89_C5009(AI002)	fimB	NA	tyrosine_recombinase [Escherichia coli O18:K1:H7 UTI89 (UPEC)]	CU_fimbriae	100	99.5	100	1e-148	416
Escherichia_coli_RiKo_2305/09	RIKO2305_75c00070	fimB	tyrosine recombinase/inversion of on/off regulator of fimA	UTI89_C5009(AI002)	fimB	NA	tyrosine_recombinase [Escherichia coli O18:K1:H7 UTI89 (UPEC)]	CU_fimbriae	100	99.5	100	1e-148	416
Escherichia_coli_RiKo_2331/09	RIKO2331_57c00660	fimB	tyrosine recombinase/inversion of on/off regulator of fimA	UTI89_C5009(AI002)	fimB	NA	tyrosine_recombinase [Escherichia coli O18:K1:H7 UTI89 (UPEC)]	CU_fimbriae	100	99.5	100	1e-148	416
Escherichia_coli_RiKo_2351/09	RIKO2351_94c00180	fimB	tyrosine recombinase/inversion of on/off regulator of fimA	UTI89_C5009(AI002)	fimB	NA	tyrosine_recombinase [Escherichia coli O18:K1:H7 UTI89 (UPEC)]	CU_fimbriae	100	99.5	100	1e-148	416
Escherichia_coli_O157:H43_T22	T22_3c01020		tyrosine recombinase	UTI89_C5009(AI002)	fimB	NA	tyrosine_recombinase [Escherichia coli O18:K1:H7 UTI89 (UPEC)]	CU_fimbriae	100	99.5	100	1e-148	416
Escherichia_coli_UVM2	UVM2_98c00250	fimB	tyrosine recombinase/inversion of on/off regulator of fimA	UTI89_C5009(AI002)	fimB	NA	tyrosine_recombinase [Escherichia coli O18:K1:H7 UTI89 (UPEC)]	CU_fimbriae	100	99.5	100	1e-148	416
Escherichia_coli_W26	W26_11c00310		tyrosine recombinase	UTI89_C5009(AI002)	fimB	NA	tyrosine_recombinase [Escherichia coli O18:K1:H7 UTI89 (UPEC)]	CU_fimbriae	100	99.5	100	1e-148	416
Escherichia_coli_AA86	AA86_1c00160	fimC_1	periplasmic chaperone	UTI89_C5013(AI002)	fimC	NA	periplasmic_chaperone_protein_FimC [Escherichia coli O18:K1:H7 UTI89 (UPEC)]	CU_fimbriae	100	100	100	6e-178	494
Escherichia_coli_D6-113.11	D611311_37c01070	fimC	type I fimbrial chaperone	UTI89_C5013(AI002)	fimC	NA	periplasmic_chaperone_protein_FimC [Escherichia coli O18:K1:H7 UTI89 (UPEC)]	CU_fimbriae	100	99.2	100	1e-176	490
Escherichia_coli_D6-117.07	D611707_31c00440	fimC	type I fimbrial chaperone	UTI89_C5013(AI002)	fimC	NA	periplasmic_chaperone_protein_FimC [Escherichia coli O18:K1:H7 UTI89 (UPEC)]	CU_fimbriae	100	99.2	100	1e-176	490
Escherichia_coli_D6-117.29	D611729_102c00030	fimC	type I fimbrial chaperone	UTI89_C5013(AI002)	fimC	NA	periplasmic_chaperone_protein_FimC [Escherichia coli O18:K1:H7 UTI89 (UPEC)]	CU_fimbriae	100	99.2	100	1e-176	490
Escherichia_coli_ECC-1470	E1470_c44690	fimC	periplasmic chaperone	UTI89_C5013(AI002)	fimC	NA	periplasmic_chaperone_protein_FimC [Escherichia coli O18:K1:H7 UTI89 (UPEC)]	CU_fimbriae	100	98.8	100	5e-176	489
Escherichia_coli_1303	EC1303_c45080	fimC	periplasmic chaperone	UTI89_C5013(AI002)	fimC	NA	periplasmic_chaperone_protein_FimC [Escherichia coli O18:K1:H7 UTI89 (UPEC)]	CU_fimbriae	100	99.2	100	1e-176	490
Escherichia_coli_131/07	EC13107_105c00020	fimC	periplasmic chaperone	UTI89_C5013(AI002)	fimC	NA	periplasmic_chaperone_protein_FimC [Escherichia coli O18:K1:H7 UTI89 (UPEC)]	CU_fimbriae	100	99.2	100	1e-176	490
Escherichia_coli_2772a	EC2772a_65c00560	fimC	periplasmic chaperone	UTI89_C5013(AI002)	fimC	NA	periplasmic_chaperone_protein_FimC [Escherichia coli O18:K1:H7 UTI89 (UPEC)]	CU_fimbriae	100	98.8	100	4e-176	489
Escherichia_coli_3234/A	EC3234A_192c00020	fimC	periplasmic chaperone	UTI89_C5013(AI002)	fimC	NA	periplasmic_chaperone_protein_FimC [Escherichia coli O18:K1:H7 UTI89 (UPEC)]	CU_fimbriae	100	99.2	100	1e-176	490
Escherichia_coli_ECA-727	ECA727_247c00220	fimC	type I fimbrial chaperone	UTI89_C5013(AI002)	fimC	NA	periplasmic_chaperone_protein_FimC [Escherichia coli O18:K1:H7 UTI89 (UPEC)]	CU_fimbriae	100	99.2	100	1e-176	490
Escherichia_coli_ECC-Z	ECCZ_2c02920	fimC	type I fimbrial chaperone	UTI89_C5013(AI002)	fimC	NA	periplasmic_chaperone_protein_FimC [Escherichia coli O18:K1:H7 UTI89 (UPEC)]	CU_fimbriae	100	99.2	100	1e-176	490
Escherichia_coli_MPEC4839	MPEC4839_75c00380	fimC	periplasmic chaperone	UTI89_C5013(AI002)	fimC	NA	periplasmic_chaperone_protein_FimC [Escherichia coli O18:K1:H7 UTI89 (UPEC)]	CU_fimbriae	100	99.2	100	1e-176	490
Escherichia_coli_MPEC4969	MPEC4969_91c00090	fimC	periplasmic chaperone	UTI89_C5013(AI002)	fimC	NA	periplasmic_chaperone_protein_FimC [Escherichia coli O18:K1:H7 UTI89 (UPEC)]	CU_fimbriae	100	98.8	100	4e-176	489
Escherichia_coli_P4-NR	P4NR_45c00240	fimC	type I fimbrial chaperone	UTI89_C5013(AI002)	fimC	NA	periplasmic_chaperone_protein_FimC [Escherichia coli O18:K1:H7 UTI89 (UPEC)]	CU_fimbriae	100	99.2	100	1e-176	490
Escherichia_coli_O32:H37_P4	P4O32_22c00150	fimC	type I fimbrial chaperone	UTI89_C5013(AI002)	fimC	NA	periplasmic_chaperone_protein_FimC [Escherichia coli O18:K1:H7 UTI89 (UPEC)]	CU_fimbriae	100	99.2	100	1e-176	490
Escherichia_coli_RiKo_2299/09	RIKO2299_86c00980	fimC	periplasmic chaperone	UTI89_C5013(AI002)	fimC	NA	periplasmic_chaperone_protein_FimC [Escherichia coli O18:K1:H7 UTI89 (UPEC)]	CU_fimbriae	100	97.9	100	7e-175	486
Escherichia_coli_RiKo_2305/09	RIKO2305_75c00110	fimC	periplasmic chaperone	UTI89_C5013(AI002)	fimC	NA	periplasmic_chaperone_protein_FimC [Escherichia coli O18:K1:H7 UTI89 (UPEC)]	CU_fimbriae	100	99.2	100	1e-176	490
Escherichia_coli_RiKo_2331/09	RIKO2331_57c00620	fimC	periplasmic chaperone	UTI89_C5013(AI002)	fimC	NA	periplasmic_chaperone_protein_FimC [Escherichia coli O18:K1:H7 UTI89 (UPEC)]	CU_fimbriae	100	98.8	100	5e-176	489
Escherichia_coli_RiKo_2351/09	RIKO2351_94c00220	fimC	periplasmic chaperone	UTI89_C5013(AI002)	fimC	NA	periplasmic_chaperone_protein_FimC [Escherichia coli O18:K1:H7 UTI89 (UPEC)]	CU_fimbriae	100	98.3	100	2e-175	487
Escherichia_coli_O157:H43_T22	T22_3c00980	fimC	type I fimbrial chaperone	UTI89_C5013(AI002)	fimC	NA	periplasmic_chaperone_protein_FimC [Escherichia coli O18:K1:H7 UTI89 (UPEC)]	CU_fimbriae	100	98.8	100	5e-176	489
Escherichia_coli_UVM2	UVM2_98c00290	fimC	periplasmic chaperone	UTI89_C5013(AI002)	fimC	NA	periplasmic_chaperone_protein_FimC [Escherichia coli O18:K1:H7 UTI89 (UPEC)]	CU_fimbriae	100	99.2	100	1e-176	490
Escherichia_coli_W26	W26_11c00270	fimC	type I fimbrial chaperone	UTI89_C5013(AI002)	fimC	NA	periplasmic_chaperone_protein_FimC [Escherichia coli O18:K1:H7 UTI89 (UPEC)]	CU_fimbriae	100	98.8	100	5e-176	489
Escherichia_coli_AA86	AA86_1c00170	fimD	fimbrial usher outer membrane porin protein	UTI89_C5014(AI002)	fimD	NA	outer_membrane_usher_protein_FimD [Escherichia coli O18:K1:H7 UTI89 (UPEC)]	CU_fimbriae	100	99.7	100	0.0	1808
Escherichia_coli_D6-113.11	D611311_37c01060	fimD_1	outer membrane usher protein FimD	UTI89_C5014(AI002)	fimD	NA	outer_membrane_usher_protein_FimD [Escherichia coli O18:K1:H7 UTI89 (UPEC)]	CU_fimbriae	100	99.1	100	0.0	1800
Escherichia_coli_D6-117.07	D611707_31c00450	fimD	outer membrane usher protein FimD	UTI89_C5014(AI002)	fimD	NA	outer_membrane_usher_protein_FimD [Escherichia coli O18:K1:H7 UTI89 (UPEC)]	CU_fimbriae	100	99.1	100	0.0	1800
Escherichia_coli_D6-117.29	D611729_102c00040	fimD	outer membrane usher protein FimD	UTI89_C5014(AI002)	fimD	NA	outer_membrane_usher_protein_FimD [Escherichia coli O18:K1:H7 UTI89 (UPEC)]	CU_fimbriae	100	99.1	100	0.0	1800
Escherichia_coli_ECC-1470	E1470_c44700	fimD	fimbrial usher outer membrane porin protein	UTI89_C5014(AI002)	fimD	NA	outer_membrane_usher_protein_FimD [Escherichia coli O18:K1:H7 UTI89 (UPEC)]	CU_fimbriae	100	99.3	100	0.0	1803
Escherichia_coli_1303	EC1303_c45090	fimD	fimbrial usher outer membrane porin protein	UTI89_C5014(AI002)	fimD	NA	outer_membrane_usher_protein_FimD [Escherichia coli O18:K1:H7 UTI89 (UPEC)]	CU_fimbriae	100	99.3	100	0.0	1804
Escherichia_coli_131/07	EC13107_105c00030	fimD	fimbrial usher outer membrane porin protein	UTI89_C5014(AI002)	fimD	NA	outer_membrane_usher_protein_FimD [Escherichia coli O18:K1:H7 UTI89 (UPEC)]	CU_fimbriae	100	99.1	100	0.0	1800
Escherichia_coli_2772a	EC2772a_65c00550	fimD	fimbrial usher outer membrane porin protein	UTI89_C5014(AI002)	fimD	NA	outer_membrane_usher_protein_FimD [Escherichia coli O18:K1:H7 UTI89 (UPEC)]	CU_fimbriae	100	99.5	100	0.0	1806
Escherichia_coli_3234/A	EC3234A_192c00030	fimD	fimbrial usher outer membrane porin protein	UTI89_C5014(AI002)	fimD	NA	outer_membrane_usher_protein_FimD [Escherichia coli O18:K1:H7 UTI89 (UPEC)]	CU_fimbriae	100	99.1	100	0.0	1800
Escherichia_coli_ECA-O157	ECA0157_226c00180	fimD	outer membrane usher protein FimD	UTI89_C5014(AI002)	fimD	NA	outer_membrane_usher_protein_FimD [Escherichia coli O18:K1:H7 UTI89 (UPEC)]	CU_fimbriae	100	99.4	100	0.0	1805
Escherichia_coli_ECA-727	ECA727_247c00210	fimD	outer membrane usher protein FimD	UTI89_C5014(AI002)	fimD	NA	outer_membrane_usher_protein_FimD [Escherichia coli O18:K1:H7 UTI89 (UPEC)]	CU_fimbriae	100	99.7	100	0.0	1806
Escherichia_coli_ECC-Z	ECCZ_2c02910	fimD	outer membrane usher protein FimD	UTI89_C5014(AI002)	fimD	NA	outer_membrane_usher_protein_FimD [Escherichia coli O18:K1:H7 UTI89 (UPEC)]	CU_fimbriae	100	99.1	100	0.0	1800
Escherichia_coli_MPEC4839	MPEC4839_75c00390	fimD	fimbrial usher outer membrane porin protein	UTI89_C5014(AI002)	fimD	NA	outer_membrane_usher_protein_FimD [Escherichia coli O18:K1:H7 UTI89 (UPEC)]	CU_fimbriae	100	99.2	100	0.0	1800
Escherichia_coli_MPEC4969	MPEC4969_91c00100	fimD	fimbrial usher outer membrane porin protein	UTI89_C5014(AI002)	fimD	NA	outer_membrane_usher_protein_FimD [Escherichia coli O18:K1:H7 UTI89 (UPEC)]	CU_fimbriae	100	99.5	100	0.0	1804
Escherichia_coli_P4-NR	P4NR_45c00230	fimD	outer membrane usher protein FimD	UTI89_C5014(AI002)	fimD	NA	outer_membrane_usher_protein_FimD [Escherichia coli O18:K1:H7 UTI89 (UPEC)]	CU_fimbriae	100	99.5	100	0.0	1805
Escherichia_coli_O32:H37_P4	P4O32_22c00160	fimD	outer membrane usher protein FimD	UTI89_C5014(AI002)	fimD	NA	outer_membrane_usher_protein_FimD [Escherichia coli O18:K1:H7 UTI89 (UPEC)]	CU_fimbriae	100	99.3	100	0.0	1804
Escherichia_coli_RiKo_2299/09	RIKO2299_86c00990	fimD	fimbrial usher outer membrane porin protein	UTI89_C5014(AI002)	fimD	NA	outer_membrane_usher_protein_FimD [Escherichia coli O18:K1:H7 UTI89 (UPEC)]	CU_fimbriae	100	99.4	100	0.0	1805
Escherichia_coli_RiKo_2305/09	RIKO2305_75c00120	fimD	fimbrial usher outer membrane porin protein	UTI89_C5014(AI002)	fimD	NA	outer_membrane_usher_protein_FimD [Escherichia coli O18:K1:H7 UTI89 (UPEC)]	CU_fimbriae	100	99.3	100	0.0	1804
Escherichia_coli_RiKo_2331/09	RIKO2331_57c00610	fimD	fimbrial usher outer membrane porin protein	UTI89_C5014(AI002)	fimD	NA	outer_membrane_usher_protein_FimD [Escherichia coli O18:K1:H7 UTI89 (UPEC)]	CU_fimbriae	100	99.8	100	0.0	1808
Escherichia_coli_RiKo_2351/09	RIKO2351_94c00230	fimD	fimbrial usher outer membrane porin protein	UTI89_C5014(AI002)	fimD	NA	outer_membrane_usher_protein_FimD [Escherichia coli O18:K1:H7 UTI89 (UPEC)]	CU_fimbriae	100	99.5	100	0.0	1806
Escherichia_coli_O157:H43_T22	T22_3c00970	fimD	outer membrane usher protein FimD	UTI89_C5014(AI002)	fimD	NA	outer_membrane_usher_protein_FimD [Escherichia coli O18:K1:H7 UTI89 (UPEC)]	CU_fimbriae	100	99.3	100	0.0	1803
Escherichia_coli_UVM2	UVM2_98c00300	fimD	fimbrial usher outer membrane porin protein	UTI89_C5014(AI002)	fimD	NA	outer_membrane_usher_protein_FimD [Escherichia coli O18:K1:H7 UTI89 (UPEC)]	CU_fimbriae	100	99.3	100	0.0	1804
Escherichia_coli_W26	W26_11c00260	fimD_1	outer membrane usher protein FimD	UTI89_C5014(AI002)	fimD	NA	outer_membrane_usher_protein_FimD [Escherichia coli O18:K1:H7 UTI89 (UPEC)]	CU_fimbriae	100	99.7	100	0.0	1806
Escherichia_coli_AA86	AA86_1c00130	fimE	tyrosine recombinase/inversion of on/off regulator of fimA	UTI89_C5010(AI002)	fimE	NA	tyrosine_recombinase [Escherichia coli O18:K1:H7 UTI89 (UPEC)]	CU_fimbriae	99	100	98	1e-144	406
Escherichia_coli_D6-113.11	D611311_37c01100	fimE	tyrosine recombinase	UTI89_C5010(AI002)	fimE	NA	tyrosine_recombinase [Escherichia coli O18:K1:H7 UTI89 (UPEC)]	CU_fimbriae	100	99.5	100	5e-145	407
Escherichia_coli_D6-117.07	D611707_31c00410	fimE	tyrosine recombinase	UTI89_C5010(AI002)	fimE	NA	tyrosine_recombinase [Escherichia coli O18:K1:H7 UTI89 (UPEC)]	CU_fimbriae	100	99.5	100	5e-145	407
Escherichia_coli_D6-117.29	D611729_174c00220	fimE	tyrosine recombinase	UTI89_C5010(AI002)	fimE	NA	tyrosine_recombinase [Escherichia coli O18:K1:H7 UTI89 (UPEC)]	CU_fimbriae	100	99.5	100	5e-145	407
Escherichia_coli_ECC-1470	E1470_c44660	fimE	tyrosine recombinase/inversion of on/off regulator of fimA	UTI89_C5010(AI002)	fimE	NA	tyrosine_recombinase [Escherichia coli O18:K1:H7 UTI89 (UPEC)]	CU_fimbriae	100	99.5	100	5e-145	407
Escherichia_coli_1303	EC1303_c45050	fimE	tyrosine recombinase/inversion of on/off regulator of fimA	UTI89_C5010(AI002)	fimE	NA	tyrosine_recombinase [Escherichia coli O18:K1:H7 UTI89 (UPEC)]	CU_fimbriae	100	99.5	100	5e-145	407
Escherichia_coli_131/07	EC13107_147c00250	fimE	tyrosine recombinase/inversion of on/off regulator of fimA	UTI89_C5010(AI002)	fimE	NA	tyrosine_recombinase [Escherichia coli O18:K1:H7 UTI89 (UPEC)]	CU_fimbriae	100	99.5	100	5e-145	407
Escherichia_coli_2772a	EC2772a_65c00590	fimE	tyrosine recombinase/inversion of on/off regulator of fimA	UTI89_C5010(AI002)	fimE	NA	tyrosine_recombinase [Escherichia coli O18:K1:H7 UTI89 (UPEC)]	CU_fimbriae	100	99.5	100	5e-145	407
Escherichia_coli_3234/A	EC3234A_100c00390	fimE	tyrosine recombinase/inversion of on/off regulator of fimA	UTI89_C5010(AI002)	fimE	NA	tyrosine_recombinase [Escherichia coli O18:K1:H7 UTI89 (UPEC)]	CU_fimbriae	100	99.5	100	5e-145	407
Escherichia_coli_ECA-O157	ECA0157_227c00030	fimE	tyrosine recombinase	UTI89_C5010(AI002)	fimE	NA	tyrosine_recombinase [Escherichia coli O18:K1:H7 UTI89 (UPEC)]	CU_fimbriae	100	99.5	100	5e-145	407
Escherichia_coli_ECA-727	ECA727_406c00010	fimE	tyrosine recombinase	UTI89_C5010(AI002)	fimE	NA	tyrosine_recombinase [Escherichia coli O18:K1:H7 UTI89 (UPEC)]	CU_fimbriae	100	99.5	100	5e-145	407
Escherichia_coli_ECC-Z	ECCZ_3c00010	fimE	tyrosine recombinase	UTI89_C5010(AI002)	fimE	NA	tyrosine_recombinase [Escherichia coli O18:K1:H7 UTI89 (UPEC)]	CU_fimbriae	100	99.5	100	5e-145	407
Escherichia_coli_MPEC4839	MPEC4839_75c00350	fimE	tyrosine recombinase/inversion of on/off regulator of fimA	UTI89_C5010(AI002)	fimE	NA	tyrosine_recombinase [Escherichia coli O18:K1:H7 UTI89 (UPEC)]	CU_fimbriae	100	99.5	100	5e-145	407
Escherichia_coli_MPEC4969	MPEC4969_91c00060	fimE	tyrosine recombinase/inversion of on/off regulator of fimA	UTI89_C5010(AI002)	fimE	NA	tyrosine_recombinase [Escherichia coli O18:K1:H7 UTI89 (UPEC)]	CU_fimbriae	100	99.5	100	5e-145	407
Escherichia_coli_P4-NR	P4NR_46c00010	fimE	tyrosine recombinase	UTI89_C5010(AI002)	fimE	NA	tyrosine_recombinase [Escherichia coli O18:K1:H7 UTI89 (UPEC)]	CU_fimbriae	100	99.5	100	5e-145	407
Escherichia_coli_O32:H37_P4	P4O32_22c00120	fimE	tyrosine recombinase	UTI89_C5010(AI002)	fimE	NA	tyrosine_recombinase [Escherichia coli O18:K1:H7 UTI89 (UPEC)]	CU_fimbriae	100	99.5	100	5e-145	407
Escherichia_coli_RiKo_2299/09	RIKO2299_86c00950	fimE	tyrosine recombinase/inversion of on/off regulator of fimA	UTI89_C5010(AI002)	fimE	NA	tyrosine_recombinase [Escherichia coli O18:K1:H7 UTI89 (UPEC)]	CU_fimbriae	100	99.5	100	5e-145	407
Escherichia_coli_RiKo_2305/09	RIKO2305_75c00080	fimE	tyrosine recombinase/inversion of on/off regulator of fimA	UTI89_C5010(AI002)	fimE	NA	tyrosine_recombinase [Escherichia coli O18:K1:H7 UTI89 (UPEC)]	CU_fimbriae	100	99.5	100	5e-145	407
Escherichia_coli_RiKo_2331/09	RIKO2331_57c00650	fimE	tyrosine recombinase/inversion of on/off regulator of fimA	UTI89_C5010(AI002)	fimE	NA	tyrosine_recombinase [Escherichia coli O18:K1:H7 UTI89 (UPEC)]	CU_fimbriae	100	99.5	100	5e-145	407
Escherichia_coli_RiKo_2351/09	RIKO2351_94c00190	fimE	tyrosine recombinase/inversion of on/off regulator of fimA	UTI89_C5010(AI002)	fimE	NA	tyrosine_recombinase [Escherichia coli O18:K1:H7 UTI89 (UPEC)]	CU_fimbriae	100	99.5	100	5e-145	407
Escherichia_coli_O157:H43_T22	T22_3c01010	fimE	tyrosine recombinase	UTI89_C5010(AI002)	fimE	NA	tyrosine_recombinase [Escherichia coli O18:K1:H7 UTI89 (UPEC)]	CU_fimbriae	100	99.5	100	5e-145	407
Escherichia_coli_UVM2	UVM2_98c00260	fimE	tyrosine recombinase/inversion of on/off regulator of fimA	UTI89_C5010(AI002)	fimE	NA	tyrosine_recombinase [Escherichia coli O18:K1:H7 UTI89 (UPEC)]	CU_fimbriae	100	99.5	100	5e-145	407
Escherichia_coli_W26	W26_11c00300	fimE	tyrosine recombinase	UTI89_C5010(AI002)	fimE	NA	tyrosine_recombinase [Escherichia coli O18:K1:H7 UTI89 (UPEC)]	CU_fimbriae	100	99.5	100	5e-145	407
Escherichia_coli_AA86	AA86_1c00180	fimF	minor component of type 1 fimbriae	UTI89_C5015(AI002)	fimF	NA	type_1_fimbriae_minor_subunit_FimF [Escherichia coli O18:K1:H7 UTI89 (UPEC)]	CU_fimbriae	100	100	100	5e-127	359
Escherichia_coli_D6-113.11	D611311_37c01050		FimF protein	UTI89_C5015(AI002)	fimF	NA	type_1_fimbriae_minor_subunit_FimF [Escherichia coli O18:K1:H7 UTI89 (UPEC)]	CU_fimbriae	100	97.7	100	4e-125	354
Escherichia_coli_D6-117.07	D611707_31c00460		FimF protein	UTI89_C5015(AI002)	fimF	NA	type_1_fimbriae_minor_subunit_FimF [Escherichia coli O18:K1:H7 UTI89 (UPEC)]	CU_fimbriae	100	98.3	100	1e-125	356
Escherichia_coli_D6-117.29	D611729_102c00050		FimF protein	UTI89_C5015(AI002)	fimF	NA	type_1_fimbriae_minor_subunit_FimF [Escherichia coli O18:K1:H7 UTI89 (UPEC)]	CU_fimbriae	100	98.3	100	1e-125	356
Escherichia_coli_ECC-1470	E1470_c44710	fimF	minor component of type 1 fimbriae	UTI89_C5015(AI002)	fimF	NA	type_1_fimbriae_minor_subunit_FimF [Escherichia coli O18:K1:H7 UTI89 (UPEC)]	CU_fimbriae	100	97.7	100	2e-124	353
Escherichia_coli_1303	EC1303_c45100	fimF	minor component of type 1 fimbriae	UTI89_C5015(AI002)	fimF	NA	type_1_fimbriae_minor_subunit_FimF [Escherichia coli O18:K1:H7 UTI89 (UPEC)]	CU_fimbriae	100	98.9	100	4e-126	357
Escherichia_coli_131/07	EC13107_105c00040	fimF	minor component of type 1 fimbriae	UTI89_C5015(AI002)	fimF	NA	type_1_fimbriae_minor_subunit_FimF [Escherichia coli O18:K1:H7 UTI89 (UPEC)]	CU_fimbriae	100	98.3	100	1e-125	356
Escherichia_coli_2772a	EC2772a_65c00540	fimF	minor component of type 1 fimbriae	UTI89_C5015(AI002)	fimF	NA	type_1_fimbriae_minor_subunit_FimF [Escherichia coli O18:K1:H7 UTI89 (UPEC)]	CU_fimbriae	100	99.4	100	2e-126	358
Escherichia_coli_3234/A	EC3234A_192c00040	fimF	minor component of type 1 fimbriae	UTI89_C5015(AI002)	fimF	NA	type_1_fimbriae_minor_subunit_FimF [Escherichia coli O18:K1:H7 UTI89 (UPEC)]	CU_fimbriae	100	98.3	100	1e-125	356
Escherichia_coli_ECA-O157	ECA0157_226c00170		FimF protein	UTI89_C5015(AI002)	fimF	NA	type_1_fimbriae_minor_subunit_FimF [Escherichia coli O18:K1:H7 UTI89 (UPEC)]	CU_fimbriae	100	99.4	100	2e-126	358
Escherichia_coli_ECA-727	ECA727_247c00200		FimF protein	UTI89_C5015(AI002)	fimF	NA	type_1_fimbriae_minor_subunit_FimF [Escherichia coli O18:K1:H7 UTI89 (UPEC)]	CU_fimbriae	100	99.4	100	2e-126	358
Escherichia_coli_ECC-Z	ECCZ_2c02900		FimF protein	UTI89_C5015(AI002)	fimF	NA	type_1_fimbriae_minor_subunit_FimF [Escherichia coli O18:K1:H7 UTI89 (UPEC)]	CU_fimbriae	100	98.3	100	1e-125	356
Escherichia_coli_MPEC4839	MPEC4839_75c00400	fimF	minor component of type 1 fimbriae	UTI89_C5015(AI002)	fimF	NA	type_1_fimbriae_minor_subunit_FimF [Escherichia coli O18:K1:H7 UTI89 (UPEC)]	CU_fimbriae	100	98.9	100	4e-126	357
Escherichia_coli_MPEC4969	MPEC4969_91c00110	fimF	minor component of type 1 fimbriae	UTI89_C5015(AI002)	fimF	NA	type_1_fimbriae_minor_subunit_FimF [Escherichia coli O18:K1:H7 UTI89 (UPEC)]	CU_fimbriae	100	99.4	100	2e-126	358
Escherichia_coli_P4-NR	P4NR_45c00220		FimF protein	UTI89_C5015(AI002)	fimF	NA	type_1_fimbriae_minor_subunit_FimF [Escherichia coli O18:K1:H7 UTI89 (UPEC)]	CU_fimbriae	100	99.4	100	2e-126	358
Escherichia_coli_O32:H37_P4	P4O32_22c00170		FimF protein	UTI89_C5015(AI002)	fimF	NA	type_1_fimbriae_minor_subunit_FimF [Escherichia coli O18:K1:H7 UTI89 (UPEC)]	CU_fimbriae	100	98.9	100	4e-126	357
Escherichia_coli_RiKo_2299/09	RIKO2299_86c01000	fimF	minor component of type 1 fimbriae	UTI89_C5015(AI002)	fimF	NA	type_1_fimbriae_minor_subunit_FimF [Escherichia coli O18:K1:H7 UTI89 (UPEC)]	CU_fimbriae	100	97.7	100	2e-124	353
Escherichia_coli_RiKo_2305/09	RIKO2305_75c00130	fimF	minor component of type 1 fimbriae	UTI89_C5015(AI002)	fimF	NA	type_1_fimbriae_minor_subunit_FimF [Escherichia coli O18:K1:H7 UTI89 (UPEC)]	CU_fimbriae	100	98.9	100	4e-126	357
Escherichia_coli_RiKo_2331/09	RIKO2331_57c00600	fimF	minor component of type 1 fimbriae	UTI89_C5015(AI002)	fimF	NA	type_1_fimbriae_minor_subunit_FimF [Escherichia coli O18:K1:H7 UTI89 (UPEC)]	CU_fimbriae	100	98.3	100	6e-125	354
Escherichia_coli_RiKo_2351/09	RIKO2351_94c00240	fimF	minor component of type 1 fimbriae	UTI89_C5015(AI002)	fimF	NA	type_1_fimbriae_minor_subunit_FimF [Escherichia coli O18:K1:H7 UTI89 (UPEC)]	CU_fimbriae	100	98.3	100	1e-125	356
Escherichia_coli_O157:H43_T22	T22_3c00960		FimF protein	UTI89_C5015(AI002)	fimF	NA	type_1_fimbriae_minor_subunit_FimF [Escherichia coli O18:K1:H7 UTI89 (UPEC)]	CU_fimbriae	100	97.7	100	3e-125	355
Escherichia_coli_UVM2	UVM2_98c00310	fimF	minor component of type 1 fimbriae	UTI89_C5015(AI002)	fimF	NA	type_1_fimbriae_minor_subunit_FimF [Escherichia coli O18:K1:H7 UTI89 (UPEC)]	CU_fimbriae	100	98.9	100	4e-126	357
Escherichia_coli_W26	W26_11c00250		FimF protein	UTI89_C5015(AI002)	fimF	NA	type_1_fimbriae_minor_subunit_FimF [Escherichia coli O18:K1:H7 UTI89 (UPEC)]	CU_fimbriae	100	97.7	100	3e-125	355
Escherichia_coli_AA86	AA86_1c00190	fimG	minor component of type 1 fimbriae	UTI89_C5016(AI002)	fimG	NA	type_1_fimbriae_minor_subunit_FimG [Escherichia coli O18:K1:H7 UTI89 (UPEC)]	CU_fimbriae	100	98.8	100	2e-116	332
Escherichia_coli_D6-113.11	D611311_37c01040	fimA	P pilus assembly protein; pilin FimA	UTI89_C5016(AI002)	fimG	NA	type_1_fimbriae_minor_subunit_FimG [Escherichia coli O18:K1:H7 UTI89 (UPEC)]	CU_fimbriae	100	98.2	100	3e-117	333
Escherichia_coli_D6-117.07	D611707_31c00470	fimA	P pilus assembly protein; pilin FimA	UTI89_C5016(AI002)	fimG	NA	type_1_fimbriae_minor_subunit_FimG [Escherichia coli O18:K1:H7 UTI89 (UPEC)]	CU_fimbriae	100	98.2	100	3e-117	333
Escherichia_coli_D6-117.29	D611729_102c00060	fimA	P pilus assembly protein; pilin FimA	UTI89_C5016(AI002)	fimG	NA	type_1_fimbriae_minor_subunit_FimG [Escherichia coli O18:K1:H7 UTI89 (UPEC)]	CU_fimbriae	100	98.2	100	3e-117	333
Escherichia_coli_ECC-1470	E1470_c44720	fimG	minor component of type 1 fimbriae	UTI89_C5016(AI002)	fimG	NA	type_1_fimbriae_minor_subunit_FimG [Escherichia coli O18:K1:H7 UTI89 (UPEC)]	CU_fimbriae	100	98.2	100	4e-116	331
Escherichia_coli_1303	EC1303_c45110	fimG	minor component of type 1 fimbriae	UTI89_C5016(AI002)	fimG	NA	type_1_fimbriae_minor_subunit_FimG [Escherichia coli O18:K1:H7 UTI89 (UPEC)]	CU_fimbriae	100	98.2	100	4e-116	331
Escherichia_coli_131/07	EC13107_105c00050	fimG	minor component of type 1 fimbriae	UTI89_C5016(AI002)	fimG	NA	type_1_fimbriae_minor_subunit_FimG [Escherichia coli O18:K1:H7 UTI89 (UPEC)]	CU_fimbriae	100	98.2	100	3e-117	333
Escherichia_coli_2772a	EC2772a_65c00530	fimG	minor component of type 1 fimbriae	UTI89_C5016(AI002)	fimG	NA	type_1_fimbriae_minor_subunit_FimG [Escherichia coli O18:K1:H7 UTI89 (UPEC)]	CU_fimbriae	100	97.6	100	3e-115	328
Escherichia_coli_3234/A	EC3234A_192c00050	fimG	minor component of type 1 fimbriae	UTI89_C5016(AI002)	fimG	NA	type_1_fimbriae_minor_subunit_FimG [Escherichia coli O18:K1:H7 UTI89 (UPEC)]	CU_fimbriae	100	98.2	100	3e-117	333
Escherichia_coli_ECA-O157	ECA0157_226c00160	fimA_1	P pilus assembly protein; pilin FimA	UTI89_C5016(AI002)	fimG	NA	type_1_fimbriae_minor_subunit_FimG [Escherichia coli O18:K1:H7 UTI89 (UPEC)]	CU_fimbriae	100	97.6	100	1e-116	332
Escherichia_coli_ECA-727	ECA727_247c00190	fimA_1	P pilus assembly protein; pilin FimA	UTI89_C5016(AI002)	fimG	NA	type_1_fimbriae_minor_subunit_FimG [Escherichia coli O18:K1:H7 UTI89 (UPEC)]	CU_fimbriae	100	97	100	5e-116	330
Escherichia_coli_ECC-Z	ECCZ_2c02890	fimA	P pilus assembly protein; pilin FimA	UTI89_C5016(AI002)	fimG	NA	type_1_fimbriae_minor_subunit_FimG [Escherichia coli O18:K1:H7 UTI89 (UPEC)]	CU_fimbriae	100	98.2	100	3e-117	333
Escherichia_coli_MPEC4839	MPEC4839_75c00410	fimG	minor component of type 1 fimbriae	UTI89_C5016(AI002)	fimG	NA	type_1_fimbriae_minor_subunit_FimG [Escherichia coli O18:K1:H7 UTI89 (UPEC)]	CU_fimbriae	100	98.2	100	4e-116	331
Escherichia_coli_MPEC4969	MPEC4969_91c00120	fimG	minor component of type 1 fimbriae	UTI89_C5016(AI002)	fimG	NA	type_1_fimbriae_minor_subunit_FimG [Escherichia coli O18:K1:H7 UTI89 (UPEC)]	CU_fimbriae	100	97.6	100	2e-116	332
Escherichia_coli_P4-NR	P4NR_45c00210	fimA_1	P pilus assembly protein; pilin FimA	UTI89_C5016(AI002)	fimG	NA	type_1_fimbriae_minor_subunit_FimG [Escherichia coli O18:K1:H7 UTI89 (UPEC)]	CU_fimbriae	100	99.4	100	2e-118	337
Escherichia_coli_O32:H37_P4	P4O32_22c00180	fimA_2	P pilus assembly protein; pilin FimA	UTI89_C5016(AI002)	fimG	NA	type_1_fimbriae_minor_subunit_FimG [Escherichia coli O18:K1:H7 UTI89 (UPEC)]	CU_fimbriae	100	98.2	100	4e-116	331
Escherichia_coli_RiKo_2299/09	RIKO2299_86c01010	fimG	minor component of type 1 fimbriae	UTI89_C5016(AI002)	fimG	NA	type_1_fimbriae_minor_subunit_FimG [Escherichia coli O18:K1:H7 UTI89 (UPEC)]	CU_fimbriae	100	98.2	100	3e-117	333
Escherichia_coli_RiKo_2305/09	RIKO2305_75c00140	fimG	minor component of type 1 fimbriae	UTI89_C5016(AI002)	fimG	NA	type_1_fimbriae_minor_subunit_FimG [Escherichia coli O18:K1:H7 UTI89 (UPEC)]	CU_fimbriae	100	98.2	100	4e-116	331
Escherichia_coli_RiKo_2331/09	RIKO2331_57c00590	fimG	minor component of type 1 fimbriae	UTI89_C5016(AI002)	fimG	NA	type_1_fimbriae_minor_subunit_FimG [Escherichia coli O18:K1:H7 UTI89 (UPEC)]	CU_fimbriae	100	98.8	100	5e-118	335
Escherichia_coli_RiKo_2351/09	RIKO2351_94c00250	fimG	minor component of type 1 fimbriae	UTI89_C5016(AI002)	fimG	NA	type_1_fimbriae_minor_subunit_FimG [Escherichia coli O18:K1:H7 UTI89 (UPEC)]	CU_fimbriae	100	98.2	100	3e-117	333
Escherichia_coli_UVM2	UVM2_98c00320	fimG	minor component of type 1 fimbriae	UTI89_C5016(AI002)	fimG	NA	type_1_fimbriae_minor_subunit_FimG [Escherichia coli O18:K1:H7 UTI89 (UPEC)]	CU_fimbriae	100	98.2	100	4e-116	331
Escherichia_coli_W26	W26_11c00240	fimA	P pilus assembly protein; pilin FimA	UTI89_C5016(AI002)	fimG	NA	type_1_fimbriae_minor_subunit_FimG [Escherichia coli O18:K1:H7 UTI89 (UPEC)]	CU_fimbriae	100	97.6	100	2e-116	332
Escherichia_coli_AA86	AA86_1c00200	fimH	minor component of type 1 fimbriae	UTI89_C5017(AI002)	fimH	NA	type_1_fimbiral_adhesin_FimH [Escherichia coli O18:K1:H7 UTI89 (UPEC)]	CU_fimbriae	100	99.3	100	0.0	594
Escherichia_coli_D6-113.11	D611311_37c01030		FimH protein	UTI89_C5017(AI002)	fimH	NA	type_1_fimbiral_adhesin_FimH [Escherichia coli O18:K1:H7 UTI89 (UPEC)]	CU_fimbriae	100	98.7	100	0.0	592
Escherichia_coli_D6-117.07	D611707_31c00480		FimH protein	UTI89_C5017(AI002)	fimH	NA	type_1_fimbiral_adhesin_FimH [Escherichia coli O18:K1:H7 UTI89 (UPEC)]	CU_fimbriae	100	98.7	100	0.0	592
Escherichia_coli_D6-117.29	D611729_102c00070		FimH protein	UTI89_C5017(AI002)	fimH	NA	type_1_fimbiral_adhesin_FimH [Escherichia coli O18:K1:H7 UTI89 (UPEC)]	CU_fimbriae	100	98.7	100	0.0	592
Escherichia_coli_ECC-1470	E1470_c44730	fimH	minor component of type 1 fimbriae	UTI89_C5017(AI002)	fimH	NA	type_1_fimbiral_adhesin_FimH [Escherichia coli O18:K1:H7 UTI89 (UPEC)]	CU_fimbriae	100	99	100	0.0	593
Escherichia_coli_1303	EC1303_c45120	fimH	minor component of type 1 fimbriae	UTI89_C5017(AI002)	fimH	NA	type_1_fimbiral_adhesin_FimH [Escherichia coli O18:K1:H7 UTI89 (UPEC)]	CU_fimbriae	100	98.7	100	0.0	592
Escherichia_coli_131/07	EC13107_105c00060	fimH	minor component of type 1 fimbriae	UTI89_C5017(AI002)	fimH	NA	type_1_fimbiral_adhesin_FimH [Escherichia coli O18:K1:H7 UTI89 (UPEC)]	CU_fimbriae	100	98.7	100	0.0	592
Escherichia_coli_2772a	EC2772a_65c00520	fimH	minor component of type 1 fimbriae	UTI89_C5017(AI002)	fimH	NA	type_1_fimbiral_adhesin_FimH [Escherichia coli O18:K1:H7 UTI89 (UPEC)]	CU_fimbriae	100	99	100	0.0	593
Escherichia_coli_3234/A	EC3234A_192c00060	fimH	minor component of type 1 fimbriae	UTI89_C5017(AI002)	fimH	NA	type_1_fimbiral_adhesin_FimH [Escherichia coli O18:K1:H7 UTI89 (UPEC)]	CU_fimbriae	100	98.7	100	0.0	592
Escherichia_coli_ECA-O157	ECA0157_226c00150		FimH protein	UTI89_C5017(AI002)	fimH	NA	type_1_fimbiral_adhesin_FimH [Escherichia coli O18:K1:H7 UTI89 (UPEC)]	CU_fimbriae	100	98	100	0.0	588
Escherichia_coli_ECA-727	ECA727_247c00180		FimH protein	UTI89_C5017(AI002)	fimH	NA	type_1_fimbiral_adhesin_FimH [Escherichia coli O18:K1:H7 UTI89 (UPEC)]	CU_fimbriae	100	98.3	100	0.0	589
Escherichia_coli_ECC-Z	ECCZ_2c02880		FimH protein	UTI89_C5017(AI002)	fimH	NA	type_1_fimbiral_adhesin_FimH [Escherichia coli O18:K1:H7 UTI89 (UPEC)]	CU_fimbriae	100	98.7	100	0.0	592
Escherichia_coli_MPEC4839	MPEC4839_75c00420	fimH	minor component of type 1 fimbriae	UTI89_C5017(AI002)	fimH	NA	type_1_fimbiral_adhesin_FimH [Escherichia coli O18:K1:H7 UTI89 (UPEC)]	CU_fimbriae	100	98.7	100	0.0	592
Escherichia_coli_MPEC4969	MPEC4969_91c00130	fimH	minor component of type 1 fimbriae	UTI89_C5017(AI002)	fimH	NA	type_1_fimbiral_adhesin_FimH [Escherichia coli O18:K1:H7 UTI89 (UPEC)]	CU_fimbriae	100	99	100	0.0	593
Escherichia_coli_P4-NR	P4NR_45c00200		FimH protein	UTI89_C5017(AI002)	fimH	NA	type_1_fimbiral_adhesin_FimH [Escherichia coli O18:K1:H7 UTI89 (UPEC)]	CU_fimbriae	100	98.3	100	0.0	590
Escherichia_coli_O32:H37_P4	P4O32_22c00190		FimH protein	UTI89_C5017(AI002)	fimH	NA	type_1_fimbiral_adhesin_FimH [Escherichia coli O18:K1:H7 UTI89 (UPEC)]	CU_fimbriae	100	98.3	100	0.0	589
Escherichia_coli_RiKo_2299/09	RIKO2299_86c01020	fimH	minor component of type 1 fimbriae	UTI89_C5017(AI002)	fimH	NA	type_1_fimbiral_adhesin_FimH [Escherichia coli O18:K1:H7 UTI89 (UPEC)]	CU_fimbriae	100	99	100	0.0	593
Escherichia_coli_RiKo_2305/09	RIKO2305_75c00150	fimH	minor component of type 1 fimbriae	UTI89_C5017(AI002)	fimH	NA	type_1_fimbiral_adhesin_FimH [Escherichia coli O18:K1:H7 UTI89 (UPEC)]	CU_fimbriae	100	98.3	100	0.0	589
Escherichia_coli_RiKo_2331/09	RIKO2331_57c00580	fimH	minor component of type 1 fimbriae	UTI89_C5017(AI002)	fimH	NA	type_1_fimbiral_adhesin_FimH [Escherichia coli O18:K1:H7 UTI89 (UPEC)]	CU_fimbriae	100	99	100	0.0	593
Escherichia_coli_RiKo_2351/09	RIKO2351_94c00260	fimH	minor component of type 1 fimbriae	UTI89_C5017(AI002)	fimH	NA	type_1_fimbiral_adhesin_FimH [Escherichia coli O18:K1:H7 UTI89 (UPEC)]	CU_fimbriae	100	98.3	100	0.0	589
Escherichia_coli_O157:H43_T22	T22_3c00940		FimH protein	UTI89_C5017(AI002)	fimH	NA	type_1_fimbiral_adhesin_FimH [Escherichia coli O18:K1:H7 UTI89 (UPEC)]	CU_fimbriae	100	99	100	0.0	593
Escherichia_coli_UVM2	UVM2_98c00330	fimH	minor component of type 1 fimbriae	UTI89_C5017(AI002)	fimH	NA	type_1_fimbiral_adhesin_FimH [Escherichia coli O18:K1:H7 UTI89 (UPEC)]	CU_fimbriae	100	94.3	100	0.0	558
Escherichia_coli_W26	W26_11c00230		FimH protein	UTI89_C5017(AI002)	fimH	NA	type_1_fimbiral_adhesin_FimH [Escherichia coli O18:K1:H7 UTI89 (UPEC)]	CU_fimbriae	100	99	100	0.0	593
Escherichia_coli_AA86	AA86_1c00150	fimI	fimbrial protein involved in type 1 pilus biosynthesis	UTI89_C5012(AI002)	fimI	NA	FimI_fimbrial_protein [Escherichia coli O18:K1:H7 UTI89 (UPEC)]	CU_fimbriae	77	98.2	100	1e-118	339
Escherichia_coli_D6-113.11	D611311_37c01080	fimI	FimI fimbrial protein	UTI89_C5012(AI002)	fimI	NA	FimI_fimbrial_protein [Escherichia coli O18:K1:H7 UTI89 (UPEC)]	CU_fimbriae	77	98.8	100	2e-119	341
Escherichia_coli_D6-117.07	D611707_31c00430	fimI	FimI fimbrial protein	UTI89_C5012(AI002)	fimI	NA	FimI_fimbrial_protein [Escherichia coli O18:K1:H7 UTI89 (UPEC)]	CU_fimbriae	77	98.8	100	2e-119	341
Escherichia_coli_D6-117.29	D611729_102c00020	fimI	FimI fimbrial protein	UTI89_C5012(AI002)	fimI	NA	FimI_fimbrial_protein [Escherichia coli O18:K1:H7 UTI89 (UPEC)]	CU_fimbriae	77	98.8	100	2e-119	341
Escherichia_coli_ECC-1470	E1470_c44680	fimI	fimbrial protein involved in type 1 pilus biosynthesis	UTI89_C5012(AI002)	fimI	NA	FimI_fimbrial_protein [Escherichia coli O18:K1:H7 UTI89 (UPEC)]	CU_fimbriae	77	98.8	100	2e-119	341
Escherichia_coli_1303	EC1303_c45070	fimI	fimbrial protein involved in type 1 pilus biosynthesis	UTI89_C5012(AI002)	fimI	NA	FimI_fimbrial_protein [Escherichia coli O18:K1:H7 UTI89 (UPEC)]	CU_fimbriae	77	98.2	100	1e-118	339
Escherichia_coli_131/07	EC13107_105c00010	fimI	fimbrial protein involved in type 1 pilus biosynthesis	UTI89_C5012(AI002)	fimI	NA	FimI_fimbrial_protein [Escherichia coli O18:K1:H7 UTI89 (UPEC)]	CU_fimbriae	77	98.8	100	2e-119	341
Escherichia_coli_2772a	EC2772a_65c00570	fimI	fimbrial protein involved in type 1 pilus biosynthesis	UTI89_C5012(AI002)	fimI	NA	FimI_fimbrial_protein [Escherichia coli O18:K1:H7 UTI89 (UPEC)]	CU_fimbriae	77	98.8	100	2e-119	341
Escherichia_coli_3234/A	EC3234A_192c00010	fimI	fimbrial protein involved in type 1 pilus biosynthesis	UTI89_C5012(AI002)	fimI	NA	FimI_fimbrial_protein [Escherichia coli O18:K1:H7 UTI89 (UPEC)]	CU_fimbriae	77	98.8	100	2e-119	341
Escherichia_coli_ECA-O157	ECA0157_227c00010	fimI	FimI fimbrial protein	UTI89_C5012(AI002)	fimI	NA	FimI_fimbrial_protein [Escherichia coli O18:K1:H7 UTI89 (UPEC)]	CU_fimbriae	77	98.8	100	2e-119	341
Escherichia_coli_ECA-727	ECA727_247c00230	fimI	FimI fimbrial protein	UTI89_C5012(AI002)	fimI	NA	FimI_fimbrial_protein [Escherichia coli O18:K1:H7 UTI89 (UPEC)]	CU_fimbriae	77	98.8	100	2e-119	341
Escherichia_coli_ECC-Z	ECCZ_2c02930	fimI	FimI fimbrial protein	UTI89_C5012(AI002)	fimI	NA	FimI_fimbrial_protein [Escherichia coli O18:K1:H7 UTI89 (UPEC)]	CU_fimbriae	77	98.8	100	2e-119	341
Escherichia_coli_MPEC4839	MPEC4839_75c00370	fimI	fimbrial protein involved in type 1 pilus biosynthesis	UTI89_C5012(AI002)	fimI	NA	FimI_fimbrial_protein [Escherichia coli O18:K1:H7 UTI89 (UPEC)]	CU_fimbriae	77	97.6	100	7e-118	337
Escherichia_coli_MPEC4969	MPEC4969_91c00080	fimI	fimbrial protein involved in type 1 pilus biosynthesis	UTI89_C5012(AI002)	fimI	NA	FimI_fimbrial_protein [Escherichia coli O18:K1:H7 UTI89 (UPEC)]	CU_fimbriae	77	98.8	100	2e-119	341
Escherichia_coli_P4-NR	P4NR_45c00250	fimI	FimI fimbrial protein	UTI89_C5012(AI002)	fimI	NA	FimI_fimbrial_protein [Escherichia coli O18:K1:H7 UTI89 (UPEC)]	CU_fimbriae	77	98.2	100	2e-118	339
Escherichia_coli_O32:H37_P4	P4O32_22c00140	fimI	FimI fimbrial protein	UTI89_C5012(AI002)	fimI	NA	FimI_fimbrial_protein [Escherichia coli O18:K1:H7 UTI89 (UPEC)]	CU_fimbriae	77	98.2	100	1e-118	339
Escherichia_coli_RiKo_2299/09	RIKO2299_86c00970	fimI	fimbrial protein involved in type 1 pilus biosynthesis	UTI89_C5012(AI002)	fimI	NA	FimI_fimbrial_protein [Escherichia coli O18:K1:H7 UTI89 (UPEC)]	CU_fimbriae	77	98.2	100	8e-119	340
Escherichia_coli_RiKo_2305/09	RIKO2305_75c00100	fimI	fimbrial protein involved in type 1 pilus biosynthesis	UTI89_C5012(AI002)	fimI	NA	FimI_fimbrial_protein [Escherichia coli O18:K1:H7 UTI89 (UPEC)]	CU_fimbriae	77	98.2	100	1e-118	339
Escherichia_coli_RiKo_2331/09	RIKO2331_57c00630	fimI	fimbrial protein involved in type 1 pilus biosynthesis	UTI89_C5012(AI002)	fimI	NA	FimI_fimbrial_protein [Escherichia coli O18:K1:H7 UTI89 (UPEC)]	CU_fimbriae	77	98.8	100	2e-119	341
Escherichia_coli_RiKo_2351/09	RIKO2351_94c00210	fimI	fimbrial protein involved in type 1 pilus biosynthesis	UTI89_C5012(AI002)	fimI	NA	FimI_fimbrial_protein [Escherichia coli O18:K1:H7 UTI89 (UPEC)]	CU_fimbriae	77	98.2	100	1e-118	339
Escherichia_coli_O157:H43_T22	T22_3c00990	fimI	FimI fimbrial protein	UTI89_C5012(AI002)	fimI	NA	FimI_fimbrial_protein [Escherichia coli O18:K1:H7 UTI89 (UPEC)]	CU_fimbriae	77	98.8	100	2e-119	341
Escherichia_coli_UVM2	UVM2_98c00280	fimI	fimbrial protein involved in type 1 pilus biosynthesis	UTI89_C5012(AI002)	fimI	NA	FimI_fimbrial_protein [Escherichia coli O18:K1:H7 UTI89 (UPEC)]	CU_fimbriae	77	98.2	100	1e-118	339
Escherichia_coli_W26	W26_11c00280	fimI	FimI fimbrial protein	UTI89_C5012(AI002)	fimI	NA	FimI_fimbrial_protein [Escherichia coli O18:K1:H7 UTI89 (UPEC)]	CU_fimbriae	77	98.2	100	2e-118	338
Escherichia_coli_D6-117.07	D611707_37c02800		PapX protein	c1247(AI043)	focX	NA	putative_regulatory_protein [Escherichia coli O6:K2:H1 CFT073 (UPEC)]	CU_fimbriae	91	72.9	100	6e-86	255
Escherichia_coli_RiKo_2308/09	RIKO2308_130c00070		MarR family transcriptional regulator	c1247(AI043)	focX	NA	putative_regulatory_protein [Escherichia coli O6:K2:H1 CFT073 (UPEC)]	CU_fimbriae	90	73.8	99	1e-87	259
Escherichia_coli_RiKo_2340/09	RIKO2340_128c00070		MarR family transcriptional regulator	c1247(AI043)	focX	NA	putative_regulatory_protein [Escherichia coli O6:K2:H1 CFT073 (UPEC)]	CU_fimbriae	90	73.8	99	1e-87	259
Escherichia_coli_RiKo_2351/09	RIKO2351_185c00040	papX	HTH-type transcriptional regulator	c1247(AI043)	focX	NA	putative_regulatory_protein [Escherichia coli O6:K2:H1 CFT073 (UPEC)]	CU_fimbriae	91	96.4	100	2e-118	337
Escherichia_coli_D6-117.07	D611707_37c00570	gltF	periplasmic protein	b3214	gltF	NP_417681	periplasmic_protein [Escherichia coli K-12 MG1655 (NPEC)]	CU_fimbriae	100	100	100	0.0	515
Escherichia_coli_D6-117.29	D611729_31c00030	gltF	periplasmic protein	b3214	gltF	NP_417681	periplasmic_protein [Escherichia coli K-12 MG1655 (NPEC)]	CU_fimbriae	100	100	100	0.0	515
Escherichia_coli_1303	EC1303_c33630	gltF	periplasmic protein	b3214	gltF	NP_417681	periplasmic_protein [Escherichia coli K-12 MG1655 (NPEC)]	CU_fimbriae	100	100	100	0.0	515
Escherichia_coli_131/07	EC13107_68c02530	gltF	periplasmic protein	b3214	gltF	NP_417681	periplasmic_protein [Escherichia coli K-12 MG1655 (NPEC)]	CU_fimbriae	100	100	100	0.0	515
Escherichia_coli_3234/A	EC3234A_53c00930	gltF	periplasmic protein	b3214	gltF	NP_417681	periplasmic_protein [Escherichia coli K-12 MG1655 (NPEC)]	CU_fimbriae	100	100	100	0.0	515
Escherichia_coli_ECA-727	ECA727_421c00230	gltF	periplasmic protein	b3214	gltF	NP_417681	periplasmic_protein [Escherichia coli K-12 MG1655 (NPEC)]	CU_fimbriae	100	100	100	0.0	515
Escherichia_coli_ECC-Z	ECCZ_10c06120	gltF	periplasmic protein	b3214	gltF	NP_417681	periplasmic_protein [Escherichia coli K-12 MG1655 (NPEC)]	CU_fimbriae	100	100	100	0.0	515
Escherichia_coli_MPEC4839	MPEC4839_98c04030	gltF	periplasmic protein	b3214	gltF	NP_417681	periplasmic_protein [Escherichia coli K-12 MG1655 (NPEC)]	CU_fimbriae	91	99.6	100	6e-167	466
Escherichia_coli_O32:H37_P4	P4O32_7c00560	gltF	periplasmic protein	b3214	gltF	NP_417681	periplasmic_protein [Escherichia coli K-12 MG1655 (NPEC)]	CU_fimbriae	100	100	100	0.0	515
Escherichia_coli_RiKo_2308/09	RIKO2308_66c00430	gltF	periplasmic protein	b3214	gltF	NP_417681	periplasmic_protein [Escherichia coli K-12 MG1655 (NPEC)]	CU_fimbriae	100	100	100	0.0	515
Escherichia_coli_RiKo_2340/09	RIKO2340_73c00760	gltF	periplasmic protein	b3214	gltF	NP_417681	periplasmic_protein [Escherichia coli K-12 MG1655 (NPEC)]	CU_fimbriae	100	100	100	0.0	515
Escherichia_coli_UVM2	UVM2_74c00430	gltF	periplasmic protein	b3214	gltF	NP_417681	periplasmic_protein [Escherichia coli K-12 MG1655 (NPEC)]	CU_fimbriae	100	100	100	0.0	515
Escherichia_coli_AA86	AA86_1c02580	htrE	outer membrane usher protein	b0139	htrE	NP_414681	putative_outer_membrane_usher_protein [Escherichia coli K-12 MG1655 (NPEC)]	CU_fimbriae	100	97.3	100	0.0	1735
Escherichia_coli_D6-117.07	D611707_32c01110	htrE	outer membrane usher protein	b0139	htrE	NP_414681	putative_outer_membrane_usher_protein [Escherichia coli K-12 MG1655 (NPEC)]	CU_fimbriae	100	98	100	0.0	1748
Escherichia_coli_ECC-1470	E1470_c01380	htrE	putative outer membrane usher protein	b0139	htrE	NP_414681	putative_outer_membrane_usher_protein [Escherichia coli K-12 MG1655 (NPEC)]	CU_fimbriae	100	98	100	0.0	1748
Escherichia_coli_1303	EC1303_c01350	htrE	putative outer membrane usher protein	b0139	htrE	NP_414681	putative_outer_membrane_usher_protein [Escherichia coli K-12 MG1655 (NPEC)]	CU_fimbriae	100	100	100	0.0	1778
Escherichia_coli_131/07	EC13107_1c02170	htrE	putative outer membrane usher protein	b0139	htrE	NP_414681	putative_outer_membrane_usher_protein [Escherichia coli K-12 MG1655 (NPEC)]	CU_fimbriae	100	99.9	100	0.0	1776
Escherichia_coli_2772a	EC2772a_1c01670	htrE	putative outer membrane usher protein	b0139	htrE	NP_414681	putative_outer_membrane_usher_protein [Escherichia coli K-12 MG1655 (NPEC)]	CU_fimbriae	100	98	100	0.0	1748
Escherichia_coli_3234/A	EC3234A_2c01210	htrE	putative outer membrane usher protein	b0139	htrE	NP_414681	putative_outer_membrane_usher_protein [Escherichia coli K-12 MG1655 (NPEC)]	CU_fimbriae	100	99.9	100	0.0	1776
Escherichia_coli_ECA-727	ECA727_159c00050	htrE_1	outer membrane usher protein	b0139	htrE	NP_414681	putative_outer_membrane_usher_protein [Escherichia coli K-12 MG1655 (NPEC)]	CU_fimbriae	78	100	99	0.0	1373
Escherichia_coli_ECC-Z	ECCZ_2c00630	htrE	outer membrane usher protein	b0139	htrE	NP_414681	putative_outer_membrane_usher_protein [Escherichia coli K-12 MG1655 (NPEC)]	CU_fimbriae	100	99.9	100	0.0	1777
Escherichia_coli_MPEC4839	MPEC4839_2c01180	htrE	putative outer membrane usher protein	b0139	htrE	NP_414681	putative_outer_membrane_usher_protein [Escherichia coli K-12 MG1655 (NPEC)]	CU_fimbriae	100	97.9	100	0.0	1746
Escherichia_coli_MPEC4969	MPEC4969_3c00040	htrE	putative outer membrane usher protein	b0139	htrE	NP_414681	putative_outer_membrane_usher_protein [Escherichia coli K-12 MG1655 (NPEC)]	CU_fimbriae	100	97.8	100	0.0	1744
Escherichia_coli_P4-NR	P4NR_43c00100	htrE	outer membrane usher protein	b0139	htrE	NP_414681	putative_outer_membrane_usher_protein [Escherichia coli K-12 MG1655 (NPEC)]	CU_fimbriae	100	97.8	100	0.0	1746
Escherichia_coli_O32:H37_P4	P4O32_13c00100	htrE	outer membrane usher protein	b0139	htrE	NP_414681	putative_outer_membrane_usher_protein [Escherichia coli K-12 MG1655 (NPEC)]	CU_fimbriae	100	99.9	100	0.0	1778
Escherichia_coli_RiKo_2299/09	RIKO2299_4c00160	htrE	putative outer membrane usher protein	b0139	htrE	NP_414681	putative_outer_membrane_usher_protein [Escherichia coli K-12 MG1655 (NPEC)]	CU_fimbriae	100	97.9	100	0.0	1747
Escherichia_coli_RiKo_2305/09	RIKO2305_2c00050	htrE	putative outer membrane usher protein	b0139	htrE	NP_414681	putative_outer_membrane_usher_protein [Escherichia coli K-12 MG1655 (NPEC)]	CU_fimbriae	100	97.8	100	0.0	1746
Escherichia_coli_RiKo_2308/09	RIKO2308_2c01180	htrE	putative outer membrane usher protein	b0139	htrE	NP_414681	putative_outer_membrane_usher_protein [Escherichia coli K-12 MG1655 (NPEC)]	CU_fimbriae	100	99.9	100	0.0	1775
Escherichia_coli_RiKo_2331/09	RIKO2331_1c01650	htrE	putative outer membrane usher protein	b0139	htrE	NP_414681	putative_outer_membrane_usher_protein [Escherichia coli K-12 MG1655 (NPEC)]	CU_fimbriae	100	98	100	0.0	1748
Escherichia_coli_RiKo_2340/09	RIKO2340_2c01180	htrE	putative outer membrane usher protein	b0139	htrE	NP_414681	putative_outer_membrane_usher_protein [Escherichia coli K-12 MG1655 (NPEC)]	CU_fimbriae	100	99.9	100	0.0	1775
Escherichia_coli_RiKo_2351/09	RIKO2351_1c01640	htrE	putative outer membrane usher protein	b0139	htrE	NP_414681	putative_outer_membrane_usher_protein [Escherichia coli K-12 MG1655 (NPEC)]	CU_fimbriae	100	97.8	100	0.0	1746
Escherichia_coli_O157:H43_T22	T22_21c00160	htrE_1	outer membrane usher protein	b0139	htrE	NP_414681	putative_outer_membrane_usher_protein [Escherichia coli K-12 MG1655 (NPEC)]	CU_fimbriae	88	98.4	100	0.0	1553
Escherichia_coli_UVM2	UVM2_2c01190	htrE	putative outer membrane usher protein	b0139	htrE	NP_414681	putative_outer_membrane_usher_protein [Escherichia coli K-12 MG1655 (NPEC)]	CU_fimbriae	100	100	100	0.0	1778
Escherichia_coli_W26	W26_5c00090	htrE	outer membrane usher protein	b0139	htrE	NP_414681	putative_outer_membrane_usher_protein [Escherichia coli K-12 MG1655 (NPEC)]	CU_fimbriae	100	98	100	0.0	1748
Escherichia_coli_MPEC4969	MPEC4969_115c00040		AraC family transcriptional regulator	AAX78184(AI044)	ldaA	AAX78184	LdaA [Escherichia coli]	CU_fimbriae	100	99.4	100	0.0	637
Escherichia_coli_UVM2	UVM2_133c00020	ldaA	putative regulator of lda operon	AAX78184(AI044)	ldaA	AAX78184	LdaA [Escherichia coli]	CU_fimbriae	100	99.4	100	0.0	637
Escherichia_coli_UVM2	UVM2_133c00030	ldaC	minor afimbrial adhesin subunit protein LdaC	AAX78185(AI044)	ldaC	AAX78185	LdaC [Escherichia coli]	CU_fimbriae	100	100	65	2e-82	244
Escherichia_coli_UVM2	UVM2_133c00040	ldaD	putative outer membrane usher protein LdaD	AAX78186(AI044)	ldaD	AAX78186	LdaD [Escherichia coli]	CU_fimbriae	100	99.4	98	0.0	1597
Escherichia_coli_UVM2	UVM2_133c00050	ldaE	putative periplasmic chaperone LdaE	AAX78187(AI044)	ldaE	AAX78187	LdaE [Escherichia coli]	CU_fimbriae	90	99.6	100	0.0	530
Escherichia_coli_UVM2	UVM2_133c00060	ldaF	minor afimbrial adhesin subunit protein LdaF	AAX78188(AI044)	ldaF	AAX78188	LdaF [Escherichia coli]	CU_fimbriae	100	100	100	4e-115	328
Escherichia_coli_UVM2	UVM2_133c00070	ldaG	major structural subunit protein LdaG	AAX78189(AI044)	ldaG	AAX78189	LdaG [Escherichia coli]	CU_fimbriae	100	99.3	100	0.0	553
Escherichia_coli_UVM2	UVM2_133c00080	ldaH	minor afimbrial adhesin subunit protein LdaH	AAX78190(AI044)	ldaH	AAX78190	LdaH [Escherichia coli]	CU_fimbriae	93	100	100	0.0	508
Escherichia_coli_UVM2	UVM2_133c00090	ldaI	minor afimbrial adhesin subunit protein LdaI	AAX78191(AI044)	ldaI	AAX78191	LdaI [Escherichia coli]	CU_fimbriae	100	90.9	100	7e-178	496
Escherichia_coli_D6-113.11	D611311_63c00720	lpfA	major fimbrial subunit	ECW_m4031	lpfA	YP_006126607	putative_fimbrial_subunit_protein [Escherichia coli O6:K-:H49 W ATCC9637 (NPEC)]	CU_fimbriae	100	92.1	100	3e-127	361
Escherichia_coli_D6-117.29	D611729_890c00040	lpfA	major fimbrial subunit	ECW_m4031	lpfA	YP_006126607	putative_fimbrial_subunit_protein [Escherichia coli O6:K-:H49 W ATCC9637 (NPEC)]	CU_fimbriae	100	100	100	5e-137	385
Escherichia_coli_ECC-1470	E1470_c38610	lpfA	major fimbrial subunit	ECW_m4031	lpfA	YP_006126607	putative_fimbrial_subunit_protein [Escherichia coli O6:K-:H49 W ATCC9637 (NPEC)]	CU_fimbriae	100	100	100	5e-137	385
Escherichia_coli_2772a	EC2772a_56c01390	lpfA	major fimbrial subunit	ECW_m4031	lpfA	YP_006126607	putative_fimbrial_subunit_protein [Escherichia coli O6:K-:H49 W ATCC9637 (NPEC)]	CU_fimbriae	100	100	100	5e-137	385
Escherichia_coli_MPEC4969	MPEC4969_80c01510	lpfA	major fimbrial subunit	ECW_m4031	lpfA	YP_006126607	putative_fimbrial_subunit_protein [Escherichia coli O6:K-:H49 W ATCC9637 (NPEC)]	CU_fimbriae	100	100	100	5e-137	385
Escherichia_coli_P4-NR	P4NR_51c00280	lpfA_1	major fimbrial subunit	ECW_m4031	lpfA	YP_006126607	putative_fimbrial_subunit_protein [Escherichia coli O6:K-:H49 W ATCC9637 (NPEC)]	CU_fimbriae	100	100	100	5e-137	385
Escherichia_coli_RiKo_2299/09	RIKO2299_72c00780	lpfA	major fimbrial subunit	ECW_m4031	lpfA	YP_006126607	putative_fimbrial_subunit_protein [Escherichia coli O6:K-:H49 W ATCC9637 (NPEC)]	CU_fimbriae	100	100	100	5e-137	385
Escherichia_coli_RiKo_2305/09	RIKO2305_57c01390	lpfA	major fimbrial subunit	ECW_m4031	lpfA	YP_006126607	putative_fimbrial_subunit_protein [Escherichia coli O6:K-:H49 W ATCC9637 (NPEC)]	CU_fimbriae	100	100	100	5e-137	385
Escherichia_coli_RiKo_2331/09	RIKO2331_27c01750	lpfA	major fimbrial subunit	ECW_m4031	lpfA	YP_006126607	putative_fimbrial_subunit_protein [Escherichia coli O6:K-:H49 W ATCC9637 (NPEC)]	CU_fimbriae	100	100	100	5e-137	385
Escherichia_coli_RiKo_2351/09	RIKO2351_77c00780	lpfA	major fimbrial subunit	ECW_m4031	lpfA	YP_006126607	putative_fimbrial_subunit_protein [Escherichia coli O6:K-:H49 W ATCC9637 (NPEC)]	CU_fimbriae	100	100	100	5e-137	385
Escherichia_coli_O157:H43_T22	T22_13c00290	lpfA	major fimbrial subunit	ECW_m4031	lpfA	YP_006126607	putative_fimbrial_subunit_protein [Escherichia coli O6:K-:H49 W ATCC9637 (NPEC)]	CU_fimbriae	100	100	100	5e-137	385
Escherichia_coli_W26	W26_20c00280	lpfA_1	major fimbrial subunit	ECW_m4031	lpfA	YP_006126607	putative_fimbrial_subunit_protein [Escherichia coli O6:K-:H49 W ATCC9637 (NPEC)]	CU_fimbriae	100	100	100	5e-137	385
Escherichia_coli_D6-113.11	D611311_61c00370		major fimbrial subunit	ECW_m3818	lpfA1	YP_006126400	putative_fimbrial_subunit_protein [Escherichia coli O6:K-:H49 W ATCC9637 (NPEC)]	CU_fimbriae	99	74	99	1e-85	254
Escherichia_coli_P4-NR	P4NR_53c00180	lpfA_2	long polar fimbria protein A precursor	ECW_m3818	lpfA1	YP_006126400	putative_fimbrial_subunit_protein [Escherichia coli O6:K-:H49 W ATCC9637 (NPEC)]	CU_fimbriae	100	100	100	5e-121	344
Escherichia_coli_W26	W26_24c00530	lpfA_2	long polar fimbria protein A precursor	ECW_m3818	lpfA1	YP_006126400	putative_fimbrial_subunit_protein [Escherichia coli O6:K-:H49 W ATCC9637 (NPEC)]	CU_fimbriae	100	100	100	5e-121	344
Escherichia_coli_D6-113.11	D611311_63c00710	lfpB	fimbrial chaperone protein	ECW_m4030	lpfB	YP_006126606	putative_fimbrial_chaperone_protein [Escherichia coli O6:K-:H49 W ATCC9637 (NPEC)]	CU_fimbriae	100	90.5	100	4e-161	451
Escherichia_coli_D6-117.29	D611729_890c00030	lfpB	fimbrial chaperone protein	ECW_m4030	lpfB	YP_006126606	putative_fimbrial_chaperone_protein [Escherichia coli O6:K-:H49 W ATCC9637 (NPEC)]	CU_fimbriae	100	100	100	2e-178	495
Escherichia_coli_ECC-1470	E1470_c38600	lpfB	putative fimbrial chaperone protein	ECW_m4030	lpfB	YP_006126606	putative_fimbrial_chaperone_protein [Escherichia coli O6:K-:H49 W ATCC9637 (NPEC)]	CU_fimbriae	100	100	100	2e-178	495
Escherichia_coli_2772a	EC2772a_56c01380	lpfB	putative fimbrial chaperone protein	ECW_m4030	lpfB	YP_006126606	putative_fimbrial_chaperone_protein [Escherichia coli O6:K-:H49 W ATCC9637 (NPEC)]	CU_fimbriae	100	100	100	2e-178	495
Escherichia_coli_MPEC4969	MPEC4969_80c01500	lpfB	putative fimbrial chaperone protein	ECW_m4030	lpfB	YP_006126606	putative_fimbrial_chaperone_protein [Escherichia coli O6:K-:H49 W ATCC9637 (NPEC)]	CU_fimbriae	100	100	100	2e-178	495
Escherichia_coli_P4-NR	P4NR_51c00290	lfpB	fimbrial chaperone protein	ECW_m4030	lpfB	YP_006126606	putative_fimbrial_chaperone_protein [Escherichia coli O6:K-:H49 W ATCC9637 (NPEC)]	CU_fimbriae	100	100	100	2e-178	495
Escherichia_coli_RiKo_2299/09	RIKO2299_72c00770	lpfB	putative fimbrial chaperone protein	ECW_m4030	lpfB	YP_006126606	putative_fimbrial_chaperone_protein [Escherichia coli O6:K-:H49 W ATCC9637 (NPEC)]	CU_fimbriae	100	100	100	2e-178	495
Escherichia_coli_RiKo_2305/09	RIKO2305_57c01380	lpfB	putative fimbrial chaperone protein	ECW_m4030	lpfB	YP_006126606	putative_fimbrial_chaperone_protein [Escherichia coli O6:K-:H49 W ATCC9637 (NPEC)]	CU_fimbriae	100	100	100	2e-178	495
Escherichia_coli_RiKo_2331/09	RIKO2331_27c01740	lpfB	putative fimbrial chaperone protein	ECW_m4030	lpfB	YP_006126606	putative_fimbrial_chaperone_protein [Escherichia coli O6:K-:H49 W ATCC9637 (NPEC)]	CU_fimbriae	100	100	100	2e-178	495
Escherichia_coli_RiKo_2351/09	RIKO2351_77c00770	lpfB	putative fimbrial chaperone protein	ECW_m4030	lpfB	YP_006126606	putative_fimbrial_chaperone_protein [Escherichia coli O6:K-:H49 W ATCC9637 (NPEC)]	CU_fimbriae	100	100	100	2e-178	495
Escherichia_coli_O157:H43_T22	T22_13c00300	lfpB	fimbrial chaperone protein	ECW_m4030	lpfB	YP_006126606	putative_fimbrial_chaperone_protein [Escherichia coli O6:K-:H49 W ATCC9637 (NPEC)]	CU_fimbriae	100	99.6	100	7e-178	494
Escherichia_coli_W26	W26_20c00290	lfpB	fimbrial chaperone protein	ECW_m4030	lpfB	YP_006126606	putative_fimbrial_chaperone_protein [Escherichia coli O6:K-:H49 W ATCC9637 (NPEC)]	CU_fimbriae	100	100	100	2e-178	495
Escherichia_coli_P4-NR	P4NR_53c00190	lpfB	chaperone protein lpfB precursor	ECW_m3817	lpfB1	YP_006126399	putative_fimbrial_chaperone_protein [Escherichia coli O6:K-:H49 W ATCC9637 (NPEC)]	CU_fimbriae	100	99.6	100	3e-166	463
Escherichia_coli_W26	W26_24c00540	lpfB	chaperone protein lpfB precursor	ECW_m3817	lpfB1	YP_006126399	putative_fimbrial_chaperone_protein [Escherichia coli O6:K-:H49 W ATCC9637 (NPEC)]	CU_fimbriae	100	100	100	2e-167	466
Escherichia_coli_D6-113.11	D611311_63c00700	lpfC	fimbrial usher	ECW_m4029	lpfC	YP_006126605	putative_fimbrial_usher_protein [Escherichia coli O6:K-:H49 W ATCC9637 (NPEC)]	CU_fimbriae	100	95.7	100	0.0	1667
Escherichia_coli_D6-117.29	D611729_890c00020	lpfC	fimbrial usher	ECW_m4029	lpfC	YP_006126605	putative_fimbrial_usher_protein [Escherichia coli O6:K-:H49 W ATCC9637 (NPEC)]	CU_fimbriae	100	100	100	0.0	1731
Escherichia_coli_ECC-1470	E1470_c38590	lpfC	putative fimbrial usher protein	ECW_m4029	lpfC	YP_006126605	putative_fimbrial_usher_protein [Escherichia coli O6:K-:H49 W ATCC9637 (NPEC)]	CU_fimbriae	100	100	100	0.0	1731
Escherichia_coli_2772a	EC2772a_56c01370	lpfC	putative fimbrial usher protein	ECW_m4029	lpfC	YP_006126605	putative_fimbrial_usher_protein [Escherichia coli O6:K-:H49 W ATCC9637 (NPEC)]	CU_fimbriae	100	99.9	100	0.0	1729
Escherichia_coli_MPEC4969	MPEC4969_80c01490	lpfC	putative fimbrial usher protein	ECW_m4029	lpfC	YP_006126605	putative_fimbrial_usher_protein [Escherichia coli O6:K-:H49 W ATCC9637 (NPEC)]	CU_fimbriae	100	100	100	0.0	1731
Escherichia_coli_P4-NR	P4NR_51c00300	lpfC_1	fimbrial usher	ECW_m4029	lpfC	YP_006126605	putative_fimbrial_usher_protein [Escherichia coli O6:K-:H49 W ATCC9637 (NPEC)]	CU_fimbriae	100	100	100	0.0	1731
Escherichia_coli_RiKo_2299/09	RIKO2299_72c00760	lpfC	putative fimbrial usher protein	ECW_m4029	lpfC	YP_006126605	putative_fimbrial_usher_protein [Escherichia coli O6:K-:H49 W ATCC9637 (NPEC)]	CU_fimbriae	100	99.9	100	0.0	1729
Escherichia_coli_RiKo_2305/09	RIKO2305_57c01370	lpfC	putative fimbrial usher protein	ECW_m4029	lpfC	YP_006126605	putative_fimbrial_usher_protein [Escherichia coli O6:K-:H49 W ATCC9637 (NPEC)]	CU_fimbriae	100	100	100	0.0	1731
Escherichia_coli_RiKo_2331/09	RIKO2331_27c01730	lpfC	putative fimbrial usher protein	ECW_m4029	lpfC	YP_006126605	putative_fimbrial_usher_protein [Escherichia coli O6:K-:H49 W ATCC9637 (NPEC)]	CU_fimbriae	100	99.9	100	0.0	1729
Escherichia_coli_RiKo_2351/09	RIKO2351_77c00760	lpfC	putative fimbrial usher protein	ECW_m4029	lpfC	YP_006126605	putative_fimbrial_usher_protein [Escherichia coli O6:K-:H49 W ATCC9637 (NPEC)]	CU_fimbriae	100	100	100	0.0	1731
Escherichia_coli_O157:H43_T22	T22_13c00310	lpfC_1	fimbrial usher	ECW_m4029	lpfC	YP_006126605	putative_fimbrial_usher_protein [Escherichia coli O6:K-:H49 W ATCC9637 (NPEC)]	CU_fimbriae	88	99.9	99	0.0	1524
Escherichia_coli_W26	W26_20c00300	lpfC_1	fimbrial usher	ECW_m4029	lpfC	YP_006126605	putative_fimbrial_usher_protein [Escherichia coli O6:K-:H49 W ATCC9637 (NPEC)]	CU_fimbriae	100	100	100	0.0	1731
Escherichia_coli_D6-113.11	D611311_61c00350	fimD_2	PapC-like porin protein involved in fimbrial biogenesis	ECW_m3816	lpfC1	YP_006126398	putative_fimbrial_usher_protein [Escherichia coli O6:K-:H49 W ATCC9637 (NPEC)]	CU_fimbriae	96	70.8	97	0.0	1215
Escherichia_coli_P4-NR	P4NR_53c00200	lpfC_2	outer membrane usher protein lpfC precursor	ECW_m3816	lpfC1	YP_006126398	putative_fimbrial_usher_protein [Escherichia coli O6:K-:H49 W ATCC9637 (NPEC)]	CU_fimbriae	100	99.6	100	0.0	1734
Escherichia_coli_W26	W26_24c00550	lpfC_2	outer membrane usher protein lpfC precursor	ECW_m3816	lpfC1	YP_006126398	putative_fimbrial_usher_protein [Escherichia coli O6:K-:H49 W ATCC9637 (NPEC)]	CU_fimbriae	100	100	100	0.0	1742
Escherichia_coli_D6-113.11	D611311_63c00690	lpfD	fimbrial protein LpfD; adhesin	ECW_m4028	lpfD	YP_006126604	putative_fimbrial_adhesin_protein [Escherichia coli O6:K-:H49 W ATCC9637 (NPEC)]	CU_fimbriae	100	92.4	100	0.0	683
Escherichia_coli_D6-117.29	D611729_890c00010	lpfD	fimbrial protein LpfD; adhesin	ECW_m4028	lpfD	YP_006126604	putative_fimbrial_adhesin_protein [Escherichia coli O6:K-:H49 W ATCC9637 (NPEC)]	CU_fimbriae	100	99.7	100	0.0	728
Escherichia_coli_ECC-1470	E1470_c38580	lpfD	putative fimbrial adhesin protein	ECW_m4028	lpfD	YP_006126604	putative_fimbrial_adhesin_protein [Escherichia coli O6:K-:H49 W ATCC9637 (NPEC)]	CU_fimbriae	100	99.7	100	0.0	728
Escherichia_coli_2772a	EC2772a_56c01360	lpfD	putative fimbrial adhesin protein	ECW_m4028	lpfD	YP_006126604	putative_fimbrial_adhesin_protein [Escherichia coli O6:K-:H49 W ATCC9637 (NPEC)]	CU_fimbriae	100	99.7	100	0.0	728
Escherichia_coli_MPEC4969	MPEC4969_80c01480	lpfD	putative fimbrial adhesin protein	ECW_m4028	lpfD	YP_006126604	putative_fimbrial_adhesin_protein [Escherichia coli O6:K-:H49 W ATCC9637 (NPEC)]	CU_fimbriae	100	100	100	0.0	729
Escherichia_coli_P4-NR	P4NR_51c00310	lpfD_1	fimbrial protein LpfD; adhesin	ECW_m4028	lpfD	YP_006126604	putative_fimbrial_adhesin_protein [Escherichia coli O6:K-:H49 W ATCC9637 (NPEC)]	CU_fimbriae	100	99.7	100	0.0	728
Escherichia_coli_RiKo_2299/09	RIKO2299_72c00750	lpfD	putative fimbrial adhesin protein	ECW_m4028	lpfD	YP_006126604	putative_fimbrial_adhesin_protein [Escherichia coli O6:K-:H49 W ATCC9637 (NPEC)]	CU_fimbriae	100	100	100	0.0	729
Escherichia_coli_RiKo_2305/09	RIKO2305_57c01360	lpfD	putative fimbrial adhesin protein	ECW_m4028	lpfD	YP_006126604	putative_fimbrial_adhesin_protein [Escherichia coli O6:K-:H49 W ATCC9637 (NPEC)]	CU_fimbriae	100	100	100	0.0	729
Escherichia_coli_RiKo_2331/09	RIKO2331_27c01720	lpfD	putative fimbrial adhesin protein	ECW_m4028	lpfD	YP_006126604	putative_fimbrial_adhesin_protein [Escherichia coli O6:K-:H49 W ATCC9637 (NPEC)]	CU_fimbriae	100	99.7	100	0.0	728
Escherichia_coli_RiKo_2351/09	RIKO2351_77c00750	lpfD	putative fimbrial adhesin protein	ECW_m4028	lpfD	YP_006126604	putative_fimbrial_adhesin_protein [Escherichia coli O6:K-:H49 W ATCC9637 (NPEC)]	CU_fimbriae	100	100	100	0.0	729
Escherichia_coli_O157:H43_T22	T22_13c00330	lpfD	fimbrial protein LpfD; adhesin	ECW_m4028	lpfD	YP_006126604	putative_fimbrial_adhesin_protein [Escherichia coli O6:K-:H49 W ATCC9637 (NPEC)]	CU_fimbriae	100	100	100	0.0	729
Escherichia_coli_W26	W26_20c00310	lpfD_1	fimbrial protein LpfD; adhesin	ECW_m4028	lpfD	YP_006126604	putative_fimbrial_adhesin_protein [Escherichia coli O6:K-:H49 W ATCC9637 (NPEC)]	CU_fimbriae	100	100	100	0.0	729
Escherichia_coli_P4-NR	P4NR_53c00210	lpfD_2	LpfD protein precursor	ECW_m3815	lpfD1	YP_006126397	putative_fimbrial_adhesin_protein [Escherichia coli O6:K-:H49 W ATCC9637 (NPEC)]	CU_fimbriae	100	100	100	0.0	721
Escherichia_coli_W26	W26_24c00560	lpfD_2	LpfD protein precursor	ECW_m3815	lpfD1	YP_006126397	putative_fimbrial_adhesin_protein [Escherichia coli O6:K-:H49 W ATCC9637 (NPEC)]	CU_fimbriae	100	100	100	0.0	721
Escherichia_coli_P4-NR	P4NR_53c00220	lpfE	LpfE protein precursor	ECW_m3814	lpfE1	YP_006126396	putative_fimbrial_subunit_protein [Escherichia coli O6:K-:H49 W ATCC9637 (NPEC)]	CU_fimbriae	100	100	100	3e-125	355
Escherichia_coli_W26	W26_24c00570	lpfE	LpfE protein precursor	ECW_m3814	lpfE1	YP_006126396	putative_fimbrial_subunit_protein [Escherichia coli O6:K-:H49 W ATCC9637 (NPEC)]	CU_fimbriae	100	100	100	3e-125	355
Escherichia_coli_D6-113.11	D611311_36c01310		putative fimbrial biogenesis outer membrane usher protein	EC042_0022	NA	YP_006094357	fimbrial_outer_membrane_usher_protein [Escherichia coli O44:H18 042 (EAEC)]	CU_fimbriae	100	99.4	100	0.0	1672
Escherichia_coli_131/07	EC13107_1c01010		putative fimbrial biogenesis outer membrane usher protein	EC042_0022	NA	YP_006094357	fimbrial_outer_membrane_usher_protein [Escherichia coli O44:H18 042 (EAEC)]	CU_fimbriae	100	96.9	100	0.0	1636
Escherichia_coli_3234/A	EC3234A_2c00050		putative fimbrial biogenesis outer membrane usher protein	EC042_0022	NA	YP_006094357	fimbrial_outer_membrane_usher_protein [Escherichia coli O44:H18 042 (EAEC)]	CU_fimbriae	100	97.1	100	0.0	1639
Escherichia_coli_ECA-727	ECA727_379c00120		putative fimbrial biogenesis outer membrane usher protein	EC042_0022	NA	YP_006094357	fimbrial_outer_membrane_usher_protein [Escherichia coli O44:H18 042 (EAEC)]	CU_fimbriae	100	97.1	100	0.0	1639
Escherichia_coli_ECC-Z	ECCZ_2c01790		putative fimbrial biogenesis outer membrane usher protein	EC042_0022	NA	YP_006094357	fimbrial_outer_membrane_usher_protein [Escherichia coli O44:H18 042 (EAEC)]	CU_fimbriae	100	97.1	100	0.0	1639
Escherichia_coli_D6-113.11	D611311_36c01300		putative membrane-associated pilin chaperone	EC042_0023	NA	YP_006094358	fimbrial_chaperone_protein [Escherichia coli O44:H18 042 (EAEC)]	CU_fimbriae	100	99.5	82	5e-130	369
Escherichia_coli_D6-117.29	D611729_48c00010		putative membrane-associated pilin chaperone	EC042_0023	NA	YP_006094358	fimbrial_chaperone_protein [Escherichia coli O44:H18 042 (EAEC)]	CU_fimbriae	100	99.5	82	3e-130	370
Escherichia_coli_131/07	EC13107_1c01020		putative membrane-associated pilin chaperone	EC042_0023	NA	YP_006094358	fimbrial_chaperone_protein [Escherichia coli O44:H18 042 (EAEC)]	CU_fimbriae	100	99.5	82	3e-130	370
Escherichia_coli_3234/A	EC3234A_2c00060		putative membrane-associated pilin chaperone	EC042_0023	NA	YP_006094358	fimbrial_chaperone_protein [Escherichia coli O44:H18 042 (EAEC)]	CU_fimbriae	100	99.5	82	3e-130	370
Escherichia_coli_ECC-Z	ECCZ_2c01780		putative membrane-associated pilin chaperone	EC042_0023	NA	YP_006094358	fimbrial_chaperone_protein [Escherichia coli O44:H18 042 (EAEC)]	CU_fimbriae	100	98.9	100	7e-130	367
Escherichia_coli_D6-113.11	D611311_36c01290		putative fimbrial-like protein	EC042_0024	NA	YP_006094359	fimbrial_protein [Escherichia coli O44:H18 042 (EAEC)]	CU_fimbriae	100	100	100	2e-127	360
Escherichia_coli_D6-117.29	D611729_48c00020		putative fimbrial-like protein	EC042_0024	NA	YP_006094359	fimbrial_protein [Escherichia coli O44:H18 042 (EAEC)]	CU_fimbriae	100	98.3	100	3e-125	355
Escherichia_coli_131/07	EC13107_1c01030		putative fimbrial-like protein	EC042_0024	NA	YP_006094359	fimbrial_protein [Escherichia coli O44:H18 042 (EAEC)]	CU_fimbriae	100	98.3	100	3e-125	355
Escherichia_coli_3234/A	EC3234A_2c00070		putative fimbrial-like protein	EC042_0024	NA	YP_006094359	fimbrial_protein [Escherichia coli O44:H18 042 (EAEC)]	CU_fimbriae	100	98.3	100	3e-125	355
Escherichia_coli_ECC-Z	ECCZ_2c01770		putative fimbrial-like protein	EC042_0024	NA	YP_006094359	fimbrial_protein [Escherichia coli O44:H18 042 (EAEC)]	CU_fimbriae	100	98.3	100	3e-125	355
Escherichia_coli_AA86	AA86_1c16520		periplasmic chaperone precursor	EC042_1638	NA	YP_006095948	fimbrial_chaperone [Escherichia coli O44:H18 042 (EAEC)]	CU_fimbriae	99	97.5	100	6e-172	478
Escherichia_coli_D6-113.11	D611311_72c00130		periplasmic chaperone precursor	EC042_1638	NA	YP_006095948	fimbrial_chaperone [Escherichia coli O44:H18 042 (EAEC)]	CU_fimbriae	99	99.2	100	1e-173	482
Escherichia_coli_ECC-1470	E1470_c15130		putative fimbrial chaperone	EC042_1638	NA	YP_006095948	fimbrial_chaperone [Escherichia coli O44:H18 042 (EAEC)]	CU_fimbriae	99	99.2	100	6e-174	483
Escherichia_coli_2772a	EC2772a_26c02780		putative fimbrial chaperone	EC042_1638	NA	YP_006095948	fimbrial_chaperone [Escherichia coli O44:H18 042 (EAEC)]	CU_fimbriae	99	99.6	100	2e-174	484
Escherichia_coli_ECA-O157	ECA0157_159c00010		periplasmic chaperone precursor	EC042_1638	NA	YP_006095948	fimbrial_chaperone [Escherichia coli O44:H18 042 (EAEC)]	CU_fimbriae	96	99.1	98	2e-167	467
Escherichia_coli_MPEC4969	MPEC4969_52c00020		putative fimbrial chaperone	EC042_1638	NA	YP_006095948	fimbrial_chaperone [Escherichia coli O44:H18 042 (EAEC)]	CU_fimbriae	99	99.6	100	2e-174	484
Escherichia_coli_P4-NR	P4NR_12c00490		periplasmic chaperone precursor	EC042_1638	NA	YP_006095948	fimbrial_chaperone [Escherichia coli O44:H18 042 (EAEC)]	CU_fimbriae	99	99.2	100	2e-173	482
Escherichia_coli_RiKo_2299/09	RIKO2299_37c00130		putative fimbrial chaperone	EC042_1638	NA	YP_006095948	fimbrial_chaperone [Escherichia coli O44:H18 042 (EAEC)]	CU_fimbriae	99	100	100	2e-175	487
Escherichia_coli_RiKo_2305/09	RIKO2305_28c00100		putative fimbrial chaperone	EC042_1638	NA	YP_006095948	fimbrial_chaperone [Escherichia coli O44:H18 042 (EAEC)]	CU_fimbriae	99	99.6	100	2e-174	484
Escherichia_coli_RiKo_2331/09	RIKO2331_58c00130		putative fimbrial chaperone	EC042_1638	NA	YP_006095948	fimbrial_chaperone [Escherichia coli O44:H18 042 (EAEC)]	CU_fimbriae	99	99.6	100	2e-174	484
Escherichia_coli_RiKo_2351/09	RIKO2351_43c00130		putative fimbrial chaperone	EC042_1638	NA	YP_006095948	fimbrial_chaperone [Escherichia coli O44:H18 042 (EAEC)]	CU_fimbriae	99	99.6	100	2e-174	484
Escherichia_coli_O157:H43_T22	T22_15c00500		periplasmic chaperone precursor	EC042_1638	NA	YP_006095948	fimbrial_chaperone [Escherichia coli O44:H18 042 (EAEC)]	CU_fimbriae	99	99.6	100	2e-174	484
Escherichia_coli_W26	W26_111c00130		periplasmic chaperone precursor	EC042_1638	NA	YP_006095948	fimbrial_chaperone [Escherichia coli O44:H18 042 (EAEC)]	CU_fimbriae	99	99.6	100	2e-174	484
Escherichia_coli_AA86	AA86_1c16530		major fimbrial subunit FmlA	EC042_1639	NA	YP_006095949	fimbrial_protein [Escherichia coli O44:H18 042 (EAEC)]	CU_fimbriae	92	98.4	100	3e-129	366
Escherichia_coli_D6-113.11	D611311_72c00140		major fimbrial subunit FmlA	EC042_1639	NA	YP_006095949	fimbrial_protein [Escherichia coli O44:H18 042 (EAEC)]	CU_fimbriae	92	99.5	100	3e-130	369
Escherichia_coli_ECC-1470	E1470_c15140		putative major fimbrial subunit FmlA	EC042_1639	NA	YP_006095949	fimbrial_protein [Escherichia coli O44:H18 042 (EAEC)]	CU_fimbriae	92	98.9	100	8e-130	368
Escherichia_coli_2772a	EC2772a_26c02770		putative major fimbrial subunit FmlA	EC042_1639	NA	YP_006095949	fimbrial_protein [Escherichia coli O44:H18 042 (EAEC)]	CU_fimbriae	92	99.5	100	3e-130	369
Escherichia_coli_MPEC4969	MPEC4969_52c00030		putative major fimbrial subunit FmlA	EC042_1639	NA	YP_006095949	fimbrial_protein [Escherichia coli O44:H18 042 (EAEC)]	CU_fimbriae	92	99.5	100	3e-130	369
Escherichia_coli_P4-NR	P4NR_12c00480		major fimbrial subunit FmlA	EC042_1639	NA	YP_006095949	fimbrial_protein [Escherichia coli O44:H18 042 (EAEC)]	CU_fimbriae	92	99.5	100	3e-130	369
Escherichia_coli_RiKo_2299/09	RIKO2299_37c00140		putative major fimbrial subunit FmlA	EC042_1639	NA	YP_006095949	fimbrial_protein [Escherichia coli O44:H18 042 (EAEC)]	CU_fimbriae	92	99.5	100	3e-130	369
Escherichia_coli_RiKo_2305/09	RIKO2305_28c00110		putative major fimbrial subunit FmlA	EC042_1639	NA	YP_006095949	fimbrial_protein [Escherichia coli O44:H18 042 (EAEC)]	CU_fimbriae	92	98.9	100	2e-129	367
Escherichia_coli_RiKo_2331/09	RIKO2331_58c00140		putative major fimbrial subunit FmlA	EC042_1639	NA	YP_006095949	fimbrial_protein [Escherichia coli O44:H18 042 (EAEC)]	CU_fimbriae	92	99.5	100	3e-130	369
Escherichia_coli_RiKo_2351/09	RIKO2351_43c00140		putative major fimbrial subunit FmlA	EC042_1639	NA	YP_006095949	fimbrial_protein [Escherichia coli O44:H18 042 (EAEC)]	CU_fimbriae	92	99.5	100	3e-130	369
Escherichia_coli_O157:H43_T22	T22_15c00510		major fimbrial subunit FmlA	EC042_1639	NA	YP_006095949	fimbrial_protein [Escherichia coli O44:H18 042 (EAEC)]	CU_fimbriae	92	99.5	100	3e-130	369
Escherichia_coli_W26	W26_111c00140		major fimbrial subunit FmlA	EC042_1639	NA	YP_006095949	fimbrial_protein [Escherichia coli O44:H18 042 (EAEC)]	CU_fimbriae	92	99.5	100	3e-130	369
Escherichia_coli_W26	W26_134c00130		F17-like fimbril adhesin subunit	pVir_11	NA	YP_003033986	F17_fimbrial_adhesin_protein [Escherichia coli Vir68 plasmid pVir68 (NTEC)]	CU_fimbriae	100	99.4	100	0.0	691
Escherichia_coli_RiKo_2308/09	RIKO2308_163c00030	f17a-A	major fimbrial subunit protein F17a-A	pVir_8	NA	YP_003033983	F17_major_fimbrial_subunit_precursor [Escherichia coli Vir68 plasmid pVir68 (NTEC)]	CU_fimbriae	100	80.8	100	3e-86	256
Escherichia_coli_RiKo_2340/09	RIKO2340_156c00030	f17a-A	major fimbrial subunit protein F17a-A	pVir_8	NA	YP_003033983	F17_major_fimbrial_subunit_precursor [Escherichia coli Vir68 plasmid pVir68 (NTEC)]	CU_fimbriae	100	80.8	100	3e-86	256
Escherichia_coli_W26	W26_134c00160		F17 fimbrial protein	pVir_8	NA	YP_003033983	F17_major_fimbrial_subunit_precursor [Escherichia coli Vir68 plasmid pVir68 (NTEC)]	CU_fimbriae	100	98.9	100	4e-125	355
Escherichia_coli_RiKo_2308/09	RIKO2308_163c00020	f17a-D	fimbrial chaperone F17a-D	pVir_9	NA	YP_003033984	F17_fimbrial_chaperone_protein [Escherichia coli Vir68 plasmid pVir68 (NTEC)]	CU_fimbriae	100	99.6	100	2e-174	484
Escherichia_coli_RiKo_2340/09	RIKO2340_156c00020	f17a-D	fimbrial chaperone F17a-D	pVir_9	NA	YP_003033984	F17_fimbrial_chaperone_protein [Escherichia coli Vir68 plasmid pVir68 (NTEC)]	CU_fimbriae	100	99.6	100	2e-174	484
Escherichia_coli_W26	W26_134c00150		F17-like fimbrial chaperone	pVir_9	NA	YP_003033984	F17_fimbrial_chaperone_protein [Escherichia coli Vir68 plasmid pVir68 (NTEC)]	CU_fimbriae	100	100	100	3e-175	487
Escherichia_coli_RiKo_2351/09	RIKO2351_229c00010	papA_2	major fimbrial protein	UTI89_C4895(AI001)	papA	NA	major_pilin_subunit_PapA [Escherichia coli O18:K1:H7 UTI89 (UPEC)]	CU_fimbriae	100	83.4	100	2e-102	298
Escherichia_coli_RiKo_2351/09	RIKO2351_231c00010	papC	outer membrane usher protein PapC	UTI89_C4893(AI001)	papC	NA	outer_membrane_usher_protein_PapC [Escherichia coli O18:K1:H7 UTI89 (UPEC)]	CU_fimbriae	100	99.6	98	0.0	1704
Escherichia_coli_RiKo_2351/09	RIKO2351_160c00030	papD	pilus assembly protein chaperone PapD	UTI89_C4892(AI001)	papD	NA	periplasmid_chaperone_PapD_protein [Escherichia coli O18:K1:H7 UTI89 (UPEC)]	CU_fimbriae	84	100	100	2e-147	415
Escherichia_coli_RiKo_2351/09	RIKO2351_165c00010	papE_1	minor pilin subunit PapE	UTI89_C4889(AI001)	papE	NA	minor_pilin_subunit_PapE [Escherichia coli O18:K1:H7 UTI89 (UPEC)]	CU_fimbriae	100	76.3	100	7e-90	265
Escherichia_coli_RiKo_2351/09	RIKO2351_185c00010	papE_2	minor pilin subunit PapE	UTI89_C4889(AI001)	papE	NA	minor_pilin_subunit_PapE [Escherichia coli O18:K1:H7 UTI89 (UPEC)]	CU_fimbriae	100	99.4	100	6e-124	351
Escherichia_coli_RiKo_2351/09	RIKO2351_165c00020	papF_1	minor pilin subunit PapF	UTI89_C4888(AI001)	papF	NA	minor_pilin_subunit_PapF [Escherichia coli O18:K1:H7 UTI89 (UPEC)]	CU_fimbriae	100	73.7	100	1e-68	210
Escherichia_coli_RiKo_2351/09	RIKO2351_185c00020	papF_2	minor pilin subunit PapF	UTI89_C4888(AI001)	papF	NA	minor_pilin_subunit_PapF [Escherichia coli O18:K1:H7 UTI89 (UPEC)]	CU_fimbriae	100	99.4	100	1e-117	335
Escherichia_coli_RiKo_2351/09	RIKO2351_185c00030	papG	P pilus adhesin PapG protein	CAA43558	papGIII	CAA43558	prsG_protein [Escherichia coli J96]	CU_fimbriae	100	94.6	100	0.0	659
Escherichia_coli_RiKo_2351/09	RIKO2351_224c00010	papI	fimbrial regulatory protein	UTI89_C4897(AI001)	papI	NA	pap_operon_regulatory_protein_PapI [Escherichia coli O18:K1:H7 UTI89 (UPEC)]	CU_fimbriae	95	98.6	100	2e-48	152
Escherichia_coli_RiKo_2351/09	RIKO2351_160c00020	papJ	PapJ protein	UTI89_C4891(AI001)	papJ	NA	PapJ_protein [Escherichia coli O18:K1:H7 UTI89 (UPEC)]	CU_fimbriae	100	99.5	100	1e-139	392
Escherichia_coli_RiKo_2351/09	RIKO2351_160c00010	papK	pilus assembly protein PapK	UTI89_C4890(AI001)	papK	NA	minor_pilin_subunit_PapK [Escherichia coli O18:K1:H7 UTI89 (UPEC)]	CU_fimbriae	100	98.3	100	1e-126	358
Escherichia_coli_ECC-1470	E1470_c44210	pixA	major fimbrial subunit protein	CAC85333(AI078)	pixA	CAC85333	PixA_protein [Escherichia coli X2194]	CU_fimbriae	100	84.5	100	7e-98	285
Escherichia_coli_ECC-1470	E1470_c44220	pixB	regulator of Pix-pilus expression	CAC85332(AI078)	pixB	CAC85332	PixB_protein [Escherichia coli X2194]	CU_fimbriae	100	97.8	100	1e-61	186
Escherichia_coli_ECC-1470	E1470_c44190	pixC	fimbrial usher protein	CAC85335(AI078)	pixC	CAC85335	PixC_protein [Escherichia coli X2194]	CU_fimbriae	100	96.8	100	0.0	1684
Escherichia_coli_ECC-1470	E1470_c44160	pixF	minor fimbrial subunit protein	CAC85338(AI078)	pixF	CAC85338	PixF_protein [Escherichia coli X2194]	CU_fimbriae	85	98.8	100	1e-122	349
Escherichia_coli_ECC-1470	E1470_c44150	pixG	adhesin of Pix fimbriae	CAC85339(AI078)	pixG	CAC85339	PixG_protein [Escherichia coli X2194]	CU_fimbriae	100	99.1	100	0.0	664
Escherichia_coli_ECC-1470	E1470_c44200	pixH	putative minor fimbrial subunit protein	CAC85334(AI078)	pixH	CAC85334	PixH_protein [Escherichia coli X2194]	CU_fimbriae	100	94.8	100	1e-132	375
Escherichia_coli_ECC-1470	E1470_c44170	pixJ	minor fimbrial subunit protein	CAC85337(AI078)	pixJ	CAC85337	PixJ_protein [Escherichia coli X2194]	CU_fimbriae	100	99.5	100	1e-138	389
Escherichia_coli_D6-113.11	D611311_70c00530	sfmA	fimbrial-like protein	b0530	sfmA	NP_415063	FimA_homolog,_function_unknown [Escherichia coli K-12 MG1655 (NPEC)]	CU_fimbriae	100	100	100	1e-126	358
Escherichia_coli_D6-117.07	D611707_21c00210	sfmA	fimbrial-like protein	b0530	sfmA	NP_415063	FimA_homolog,_function_unknown [Escherichia coli K-12 MG1655 (NPEC)]	CU_fimbriae	100	100	100	1e-126	358
Escherichia_coli_D6-117.29	D611729_712c00020	sfmA	fimbrial-like protein	b0530	sfmA	NP_415063	FimA_homolog,_function_unknown [Escherichia coli K-12 MG1655 (NPEC)]	CU_fimbriae	100	100	100	1e-126	358
Escherichia_coli_ECC-1470	E1470_c05450	sfmA	putative fimbrial-like adhesin protein	b0530	sfmA	NP_415063	FimA_homolog,_function_unknown [Escherichia coli K-12 MG1655 (NPEC)]	CU_fimbriae	100	100	100	1e-126	358
Escherichia_coli_1303	EC1303_c05240	sfmA	putative fimbrial-like adhesin protein	b0530	sfmA	NP_415063	FimA_homolog,_function_unknown [Escherichia coli K-12 MG1655 (NPEC)]	CU_fimbriae	100	100	100	1e-126	358
Escherichia_coli_131/07	EC13107_6c00320	sfmA	putative fimbrial-like adhesin protein	b0530	sfmA	NP_415063	FimA_homolog,_function_unknown [Escherichia coli K-12 MG1655 (NPEC)]	CU_fimbriae	100	100	100	1e-126	358
Escherichia_coli_2772a	EC2772a_11c00320	sfmA	putative fimbrial-like adhesin protein	b0530	sfmA	NP_415063	FimA_homolog,_function_unknown [Escherichia coli K-12 MG1655 (NPEC)]	CU_fimbriae	100	100	100	1e-126	358
Escherichia_coli_3234/A	EC3234A_5c00320	sfmA	putative fimbrial-like adhesin protein	b0530	sfmA	NP_415063	FimA_homolog,_function_unknown [Escherichia coli K-12 MG1655 (NPEC)]	CU_fimbriae	100	100	100	1e-126	358
Escherichia_coli_ECA-O157	ECA0157_794c00030	sfmA	fimbrial-like protein	b0530	sfmA	NP_415063	FimA_homolog,_function_unknown [Escherichia coli K-12 MG1655 (NPEC)]	CU_fimbriae	100	100	100	1e-126	358
Escherichia_coli_ECA-727	ECA727_228c00240	sfmA	fimbrial-like protein	b0530	sfmA	NP_415063	FimA_homolog,_function_unknown [Escherichia coli K-12 MG1655 (NPEC)]	CU_fimbriae	100	100	100	1e-126	358
Escherichia_coli_ECC-Z	ECCZ_19c01430	sfmA	fimbrial-like protein	b0530	sfmA	NP_415063	FimA_homolog,_function_unknown [Escherichia coli K-12 MG1655 (NPEC)]	CU_fimbriae	100	100	100	1e-126	358
Escherichia_coli_MPEC4969	MPEC4969_17c00320	sfmA	putative fimbrial-like adhesin protein	b0530	sfmA	NP_415063	FimA_homolog,_function_unknown [Escherichia coli K-12 MG1655 (NPEC)]	CU_fimbriae	100	100	100	1e-126	358
Escherichia_coli_P4-NR	P4NR_27c00150	sfmA	fimbrial-like protein	b0530	sfmA	NP_415063	FimA_homolog,_function_unknown [Escherichia coli K-12 MG1655 (NPEC)]	CU_fimbriae	100	100	100	1e-126	358
Escherichia_coli_O32:H37_P4	P4O32_24c00510	sfmA	fimbrial-like protein	b0530	sfmA	NP_415063	FimA_homolog,_function_unknown [Escherichia coli K-12 MG1655 (NPEC)]	CU_fimbriae	100	100	100	1e-126	358
Escherichia_coli_RiKo_2299/09	RIKO2299_13c00300	sfmA	putative fimbrial-like adhesin protein	b0530	sfmA	NP_415063	FimA_homolog,_function_unknown [Escherichia coli K-12 MG1655 (NPEC)]	CU_fimbriae	100	100	100	1e-126	358
Escherichia_coli_RiKo_2305/09	RIKO2305_8c01480	sfmA	putative fimbrial-like adhesin protein	b0530	sfmA	NP_415063	FimA_homolog,_function_unknown [Escherichia coli K-12 MG1655 (NPEC)]	CU_fimbriae	100	100	100	1e-126	358
Escherichia_coli_RiKo_2308/09	RIKO2308_12c00320	sfmA	putative fimbrial-like adhesin protein	b0530	sfmA	NP_415063	FimA_homolog,_function_unknown [Escherichia coli K-12 MG1655 (NPEC)]	CU_fimbriae	100	100	100	1e-126	358
Escherichia_coli_RiKo_2331/09	RIKO2331_54c01790	sfmA	putative fimbrial-like adhesin protein	b0530	sfmA	NP_415063	FimA_homolog,_function_unknown [Escherichia coli K-12 MG1655 (NPEC)]	CU_fimbriae	100	99.4	100	9e-126	356
Escherichia_coli_RiKo_2340/09	RIKO2340_10c00320	sfmA	putative fimbrial-like adhesin protein	b0530	sfmA	NP_415063	FimA_homolog,_function_unknown [Escherichia coli K-12 MG1655 (NPEC)]	CU_fimbriae	100	100	100	1e-126	358
Escherichia_coli_RiKo_2351/09	RIKO2351_7c00680	sfmA	putative fimbrial-like adhesin protein	b0530	sfmA	NP_415063	FimA_homolog,_function_unknown [Escherichia coli K-12 MG1655 (NPEC)]	CU_fimbriae	100	100	100	1e-126	358
Escherichia_coli_O157:H43_T22	T22_7c01570	sfmA	fimbrial-like protein	b0530	sfmA	NP_415063	FimA_homolog,_function_unknown [Escherichia coli K-12 MG1655 (NPEC)]	CU_fimbriae	100	99.4	100	9e-126	356
Escherichia_coli_UVM2	UVM2_9c00320	sfmA	putative fimbrial-like adhesin protein	b0530	sfmA	NP_415063	FimA_homolog,_function_unknown [Escherichia coli K-12 MG1655 (NPEC)]	CU_fimbriae	100	100	100	1e-126	358
Escherichia_coli_W26	W26_73c00500	sfmA	fimbrial-like protein	b0530	sfmA	NP_415063	FimA_homolog,_function_unknown [Escherichia coli K-12 MG1655 (NPEC)]	CU_fimbriae	100	100	100	1e-126	358
Escherichia_coli_D6-113.11	D611311_70c00540	sfmC	pilin chaperone; periplasmic	b0531	sfmC	NP_415064	putative_periplasmic_pilus_chaperone [Escherichia coli K-12 MG1655 (NPEC)]	CU_fimbriae	100	99.6	100	3e-167	466
Escherichia_coli_D6-117.07	D611707_21c00200	sfmC	pilin chaperone; periplasmic	b0531	sfmC	NP_415064	putative_periplasmic_pilus_chaperone [Escherichia coli K-12 MG1655 (NPEC)]	CU_fimbriae	100	99.1	100	4e-166	462
Escherichia_coli_ECC-1470	E1470_c05460	sfmC	putative periplasmic pilus chaperone	b0531	sfmC	NP_415064	putative_periplasmic_pilus_chaperone [Escherichia coli K-12 MG1655 (NPEC)]	CU_fimbriae	100	99.6	100	2e-167	466
Escherichia_coli_1303	EC1303_c05250	sfmC	putative periplasmic pilus chaperone	b0531	sfmC	NP_415064	putative_periplasmic_pilus_chaperone [Escherichia coli K-12 MG1655 (NPEC)]	CU_fimbriae	100	99.6	100	3e-167	466
Escherichia_coli_131/07	EC13107_6c00330	sfmC	putative periplasmic pilus chaperone	b0531	sfmC	NP_415064	putative_periplasmic_pilus_chaperone [Escherichia coli K-12 MG1655 (NPEC)]	CU_fimbriae	100	100	100	5e-168	468
Escherichia_coli_2772a	EC2772a_11c00330	sfmC	putative periplasmic pilus chaperone	b0531	sfmC	NP_415064	putative_periplasmic_pilus_chaperone [Escherichia coli K-12 MG1655 (NPEC)]	CU_fimbriae	100	99.1	100	5e-167	465
Escherichia_coli_3234/A	EC3234A_5c00330	sfmC	putative periplasmic pilus chaperone	b0531	sfmC	NP_415064	putative_periplasmic_pilus_chaperone [Escherichia coli K-12 MG1655 (NPEC)]	CU_fimbriae	100	100	100	5e-168	468
Escherichia_coli_ECA-O157	ECA0157_794c00040	sfmC	pilin chaperone; periplasmic	b0531	sfmC	NP_415064	putative_periplasmic_pilus_chaperone [Escherichia coli K-12 MG1655 (NPEC)]	CU_fimbriae	100	99.1	100	4e-166	462
Escherichia_coli_ECA-727	ECA727_228c00250	sfmC	pilin chaperone; periplasmic	b0531	sfmC	NP_415064	putative_periplasmic_pilus_chaperone [Escherichia coli K-12 MG1655 (NPEC)]	CU_fimbriae	100	100	100	5e-168	468
Escherichia_coli_ECC-Z	ECCZ_19c01420	sfmC	pilin chaperone; periplasmic	b0531	sfmC	NP_415064	putative_periplasmic_pilus_chaperone [Escherichia coli K-12 MG1655 (NPEC)]	CU_fimbriae	100	100	100	5e-168	468
Escherichia_coli_MPEC4839	MPEC4839_8c00340	sfmC	putative periplasmic pilus chaperone	b0531	sfmC	NP_415064	putative_periplasmic_pilus_chaperone [Escherichia coli K-12 MG1655 (NPEC)]	CU_fimbriae	100	99.6	100	3e-167	466
Escherichia_coli_MPEC4969	MPEC4969_17c00330	sfmC	putative periplasmic pilus chaperone	b0531	sfmC	NP_415064	putative_periplasmic_pilus_chaperone [Escherichia coli K-12 MG1655 (NPEC)]	CU_fimbriae	100	99.6	100	2e-167	466
Escherichia_coli_P4-NR	P4NR_27c00140	sfmC	pilin chaperone; periplasmic	b0531	sfmC	NP_415064	putative_periplasmic_pilus_chaperone [Escherichia coli K-12 MG1655 (NPEC)]	CU_fimbriae	100	99.6	100	1e-167	466
Escherichia_coli_O32:H37_P4	P4O32_24c00500	sfmC	pilin chaperone; periplasmic	b0531	sfmC	NP_415064	putative_periplasmic_pilus_chaperone [Escherichia coli K-12 MG1655 (NPEC)]	CU_fimbriae	100	100	100	5e-168	468
Escherichia_coli_RiKo_2299/09	RIKO2299_13c00310	sfmC	putative periplasmic pilus chaperone	b0531	sfmC	NP_415064	putative_periplasmic_pilus_chaperone [Escherichia coli K-12 MG1655 (NPEC)]	CU_fimbriae	100	100	100	5e-168	468
Escherichia_coli_RiKo_2305/09	RIKO2305_8c01490	sfmC	putative periplasmic pilus chaperone	b0531	sfmC	NP_415064	putative_periplasmic_pilus_chaperone [Escherichia coli K-12 MG1655 (NPEC)]	CU_fimbriae	100	99.6	100	2e-167	466
Escherichia_coli_RiKo_2308/09	RIKO2308_12c00330	sfmC	putative periplasmic pilus chaperone	b0531	sfmC	NP_415064	putative_periplasmic_pilus_chaperone [Escherichia coli K-12 MG1655 (NPEC)]	CU_fimbriae	100	100	100	5e-168	468
Escherichia_coli_RiKo_2331/09	RIKO2331_54c01800	sfmC	putative periplasmic pilus chaperone	b0531	sfmC	NP_415064	putative_periplasmic_pilus_chaperone [Escherichia coli K-12 MG1655 (NPEC)]	CU_fimbriae	100	99.1	100	5e-167	465
Escherichia_coli_RiKo_2340/09	RIKO2340_10c00330	sfmC	putative periplasmic pilus chaperone	b0531	sfmC	NP_415064	putative_periplasmic_pilus_chaperone [Escherichia coli K-12 MG1655 (NPEC)]	CU_fimbriae	100	100	100	5e-168	468
Escherichia_coli_RiKo_2351/09	RIKO2351_7c00690	sfmC	putative periplasmic pilus chaperone	b0531	sfmC	NP_415064	putative_periplasmic_pilus_chaperone [Escherichia coli K-12 MG1655 (NPEC)]	CU_fimbriae	100	99.1	100	8e-167	464
Escherichia_coli_O157:H43_T22	T22_7c01580	sfmC	pilin chaperone; periplasmic	b0531	sfmC	NP_415064	putative_periplasmic_pilus_chaperone [Escherichia coli K-12 MG1655 (NPEC)]	CU_fimbriae	100	99.6	100	1e-167	466
Escherichia_coli_UVM2	UVM2_9c00330	sfmC	putative periplasmic pilus chaperone	b0531	sfmC	NP_415064	putative_periplasmic_pilus_chaperone [Escherichia coli K-12 MG1655 (NPEC)]	CU_fimbriae	100	100	100	5e-168	468
Escherichia_coli_W26	W26_73c00510	sfmC	pilin chaperone; periplasmic	b0531	sfmC	NP_415064	putative_periplasmic_pilus_chaperone [Escherichia coli K-12 MG1655 (NPEC)]	CU_fimbriae	100	99.6	100	2e-167	466
Escherichia_coli_D6-113.11	D611311_70c00550	sfmD	outer membrane export usher protein	b0532	sfmD	NP_415065	putative_outer_membrane_export_usher_protein [Escherichia coli K-12 MG1655 (NPEC)]	CU_fimbriae	100	99.5	100	0.0	1775
Escherichia_coli_D6-117.07	D611707_21c00190	sfmD	outer membrane export usher protein	b0532	sfmD	NP_415065	putative_outer_membrane_export_usher_protein [Escherichia coli K-12 MG1655 (NPEC)]	CU_fimbriae	100	99.2	100	0.0	1770
Escherichia_coli_ECC-1470	E1470_c05470	sfmD	putative outer membrane export usher protein	b0532	sfmD	NP_415065	putative_outer_membrane_export_usher_protein [Escherichia coli K-12 MG1655 (NPEC)]	CU_fimbriae	100	99.3	100	0.0	1773
Escherichia_coli_1303	EC1303_c05260	sfmD	putative outer membrane export usher protein	b0532	sfmD	NP_415065	putative_outer_membrane_export_usher_protein [Escherichia coli K-12 MG1655 (NPEC)]	CU_fimbriae	100	99.7	100	0.0	1777
Escherichia_coli_131/07	EC13107_6c00340	sfmD	putative outer membrane export usher protein	b0532	sfmD	NP_415065	putative_outer_membrane_export_usher_protein [Escherichia coli K-12 MG1655 (NPEC)]	CU_fimbriae	100	99	100	0.0	1759
Escherichia_coli_2772a	EC2772a_11c00340	sfmD	putative outer membrane export usher protein	b0532	sfmD	NP_415065	putative_outer_membrane_export_usher_protein [Escherichia coli K-12 MG1655 (NPEC)]	CU_fimbriae	100	99.4	100	0.0	1773
Escherichia_coli_3234/A	EC3234A_5c00340	sfmD	putative outer membrane export usher protein	b0532	sfmD	NP_415065	putative_outer_membrane_export_usher_protein [Escherichia coli K-12 MG1655 (NPEC)]	CU_fimbriae	100	99	100	0.0	1759
Escherichia_coli_ECA-727	ECA727_228c00260	sfmD	outer membrane export usher protein	b0532	sfmD	NP_415065	putative_outer_membrane_export_usher_protein [Escherichia coli K-12 MG1655 (NPEC)]	CU_fimbriae	100	99	100	0.0	1759
Escherichia_coli_ECC-Z	ECCZ_19c01410	sfmD	outer membrane export usher protein	b0532	sfmD	NP_415065	putative_outer_membrane_export_usher_protein [Escherichia coli K-12 MG1655 (NPEC)]	CU_fimbriae	100	99	100	0.0	1759
Escherichia_coli_MPEC4839	MPEC4839_8c00350	sfmD	putative outer membrane export usher protein	b0532	sfmD	NP_415065	putative_outer_membrane_export_usher_protein [Escherichia coli K-12 MG1655 (NPEC)]	CU_fimbriae	100	99.5	100	0.0	1774
Escherichia_coli_MPEC4969	MPEC4969_17c00340	sfmD	putative outer membrane export usher protein	b0532	sfmD	NP_415065	putative_outer_membrane_export_usher_protein [Escherichia coli K-12 MG1655 (NPEC)]	CU_fimbriae	100	99.3	100	0.0	1771
Escherichia_coli_P4-NR	P4NR_27c00130	sfmD	outer membrane export usher protein	b0532	sfmD	NP_415065	putative_outer_membrane_export_usher_protein [Escherichia coli K-12 MG1655 (NPEC)]	CU_fimbriae	100	99.4	100	0.0	1774
Escherichia_coli_O32:H37_P4	P4O32_24c00490	sfmD	outer membrane export usher protein	b0532	sfmD	NP_415065	putative_outer_membrane_export_usher_protein [Escherichia coli K-12 MG1655 (NPEC)]	CU_fimbriae	100	99.5	100	0.0	1776
Escherichia_coli_RiKo_2299/09	RIKO2299_13c00320	sfmD	putative outer membrane export usher protein	b0532	sfmD	NP_415065	putative_outer_membrane_export_usher_protein [Escherichia coli K-12 MG1655 (NPEC)]	CU_fimbriae	100	99.3	100	0.0	1770
Escherichia_coli_RiKo_2305/09	RIKO2305_8c01500	sfmD	putative outer membrane export usher protein	b0532	sfmD	NP_415065	putative_outer_membrane_export_usher_protein [Escherichia coli K-12 MG1655 (NPEC)]	CU_fimbriae	93	99.1	99	0.0	1650
Escherichia_coli_RiKo_2308/09	RIKO2308_12c00340	sfmD	putative outer membrane export usher protein	b0532	sfmD	NP_415065	putative_outer_membrane_export_usher_protein [Escherichia coli K-12 MG1655 (NPEC)]	CU_fimbriae	100	99	100	0.0	1759
Escherichia_coli_RiKo_2331/09	RIKO2331_54c01810	sfmD	putative outer membrane export usher protein	b0532	sfmD	NP_415065	putative_outer_membrane_export_usher_protein [Escherichia coli K-12 MG1655 (NPEC)]	CU_fimbriae	100	99.3	100	0.0	1771
Escherichia_coli_RiKo_2340/09	RIKO2340_10c00340	sfmD	putative outer membrane export usher protein	b0532	sfmD	NP_415065	putative_outer_membrane_export_usher_protein [Escherichia coli K-12 MG1655 (NPEC)]	CU_fimbriae	100	99	100	0.0	1759
Escherichia_coli_RiKo_2351/09	RIKO2351_7c00700	sfmD	putative outer membrane export usher protein	b0532	sfmD	NP_415065	putative_outer_membrane_export_usher_protein [Escherichia coli K-12 MG1655 (NPEC)]	CU_fimbriae	93	99.1	99	0.0	1650
Escherichia_coli_O157:H43_T22	T22_7c01590	sfmD	outer membrane export usher protein	b0532	sfmD	NP_415065	putative_outer_membrane_export_usher_protein [Escherichia coli K-12 MG1655 (NPEC)]	CU_fimbriae	92	99.3	100	0.0	1628
Escherichia_coli_W26	W26_73c00520	sfmD	outer membrane export usher protein	b0532	sfmD	NP_415065	putative_outer_membrane_export_usher_protein [Escherichia coli K-12 MG1655 (NPEC)]	CU_fimbriae	100	99.2	100	0.0	1770
Escherichia_coli_D6-113.11	D611311_70c00570	sfmF	fimbrial protein	b0534	sfmF	NP_415067	FimA_homolog,_function_unknown [Escherichia coli K-12 MG1655 (NPEC)]	CU_fimbriae	100	97.7	100	1e-119	340
Escherichia_coli_D6-117.07	D611707_21c00170	sfmF	fimbrial protein	b0534	sfmF	NP_415067	FimA_homolog,_function_unknown [Escherichia coli K-12 MG1655 (NPEC)]	CU_fimbriae	100	99.4	100	1e-121	345
Escherichia_coli_D6-117.29	D611729_834c00010	sfmF	fimbrial protein	b0534	sfmF	NP_415067	FimA_homolog,_function_unknown [Escherichia coli K-12 MG1655 (NPEC)]	CU_fimbriae	82	99.3	100	6e-98	284
Escherichia_coli_ECC-1470	E1470_c05490	sfmF	putative fimbrial-like adhesin protein	b0534	sfmF	NP_415067	FimA_homolog,_function_unknown [Escherichia coli K-12 MG1655 (NPEC)]	CU_fimbriae	100	97.7	100	6e-119	338
Escherichia_coli_1303	EC1303_c05280	sfmF	putative fimbrial-like adhesin protein	b0534	sfmF	NP_415067	FimA_homolog,_function_unknown [Escherichia coli K-12 MG1655 (NPEC)]	CU_fimbriae	100	98.8	100	2e-120	342
Escherichia_coli_131/07	EC13107_6c00360	sfmF	putative fimbrial-like adhesin protein	b0534	sfmF	NP_415067	FimA_homolog,_function_unknown [Escherichia coli K-12 MG1655 (NPEC)]	CU_fimbriae	100	100	100	4e-122	346
Escherichia_coli_2772a	EC2772a_11c00360	sfmF	putative fimbrial-like adhesin protein	b0534	sfmF	NP_415067	FimA_homolog,_function_unknown [Escherichia coli K-12 MG1655 (NPEC)]	CU_fimbriae	100	97.1	100	1e-118	338
Escherichia_coli_3234/A	EC3234A_5c00360	sfmF	putative fimbrial-like adhesin protein	b0534	sfmF	NP_415067	FimA_homolog,_function_unknown [Escherichia coli K-12 MG1655 (NPEC)]	CU_fimbriae	100	100	100	4e-122	346
Escherichia_coli_ECA-O157	ECA0157_795c00020	sfmF	fimbrial protein	b0534	sfmF	NP_415067	FimA_homolog,_function_unknown [Escherichia coli K-12 MG1655 (NPEC)]	CU_fimbriae	100	99.4	100	1e-121	345
Escherichia_coli_ECA-727	ECA727_228c00280	sfmF	fimbrial protein	b0534	sfmF	NP_415067	FimA_homolog,_function_unknown [Escherichia coli K-12 MG1655 (NPEC)]	CU_fimbriae	100	100	100	4e-122	346
Escherichia_coli_ECC-Z	ECCZ_19c01390	sfmF	fimbrial protein	b0534	sfmF	NP_415067	FimA_homolog,_function_unknown [Escherichia coli K-12 MG1655 (NPEC)]	CU_fimbriae	100	100	100	4e-122	346
Escherichia_coli_MPEC4839	MPEC4839_8c00370	sfmF	putative fimbrial-like adhesin protein	b0534	sfmF	NP_415067	FimA_homolog,_function_unknown [Escherichia coli K-12 MG1655 (NPEC)]	CU_fimbriae	100	98.8	100	2e-120	342
Escherichia_coli_MPEC4969	MPEC4969_17c00360	sfmF	putative fimbrial-like adhesin protein	b0534	sfmF	NP_415067	FimA_homolog,_function_unknown [Escherichia coli K-12 MG1655 (NPEC)]	CU_fimbriae	100	97.1	100	1e-118	338
Escherichia_coli_P4-NR	P4NR_27c00110	sfmF	fimbrial protein	b0534	sfmF	NP_415067	FimA_homolog,_function_unknown [Escherichia coli K-12 MG1655 (NPEC)]	CU_fimbriae	100	97.1	100	1e-118	338
Escherichia_coli_O32:H37_P4	P4O32_24c00470	sfmF	fimbrial protein	b0534	sfmF	NP_415067	FimA_homolog,_function_unknown [Escherichia coli K-12 MG1655 (NPEC)]	CU_fimbriae	100	100	100	4e-122	346
Escherichia_coli_RiKo_2299/09	RIKO2299_13c00340	sfmF	putative fimbrial-like adhesin protein	b0534	sfmF	NP_415067	FimA_homolog,_function_unknown [Escherichia coli K-12 MG1655 (NPEC)]	CU_fimbriae	100	97.1	100	1e-118	338
Escherichia_coli_RiKo_2305/09	RIKO2305_8c01520	sfmF	putative fimbrial-like adhesin protein	b0534	sfmF	NP_415067	FimA_homolog,_function_unknown [Escherichia coli K-12 MG1655 (NPEC)]	CU_fimbriae	100	98.8	100	6e-121	343
Escherichia_coli_RiKo_2308/09	RIKO2308_12c00360	sfmF	putative fimbrial-like adhesin protein	b0534	sfmF	NP_415067	FimA_homolog,_function_unknown [Escherichia coli K-12 MG1655 (NPEC)]	CU_fimbriae	100	100	100	4e-122	346
Escherichia_coli_RiKo_2331/09	RIKO2331_54c01830	sfmF	putative fimbrial-like adhesin protein	b0534	sfmF	NP_415067	FimA_homolog,_function_unknown [Escherichia coli K-12 MG1655 (NPEC)]	CU_fimbriae	100	97.1	100	1e-118	338
Escherichia_coli_RiKo_2340/09	RIKO2340_10c00360	sfmF	putative fimbrial-like adhesin protein	b0534	sfmF	NP_415067	FimA_homolog,_function_unknown [Escherichia coli K-12 MG1655 (NPEC)]	CU_fimbriae	100	100	100	4e-122	346
Escherichia_coli_RiKo_2351/09	RIKO2351_7c00720	sfmF	putative fimbrial-like adhesin protein	b0534	sfmF	NP_415067	FimA_homolog,_function_unknown [Escherichia coli K-12 MG1655 (NPEC)]	CU_fimbriae	100	98.8	100	6e-121	343
Escherichia_coli_O157:H43_T22	T22_7c01610	sfmF	fimbrial protein	b0534	sfmF	NP_415067	FimA_homolog,_function_unknown [Escherichia coli K-12 MG1655 (NPEC)]	CU_fimbriae	100	97.1	100	1e-118	338
Escherichia_coli_UVM2	UVM2_9c00360	sfmF	putative fimbrial-like adhesin protein	b0534	sfmF	NP_415067	FimA_homolog,_function_unknown [Escherichia coli K-12 MG1655 (NPEC)]	CU_fimbriae	100	100	100	4e-122	346
Escherichia_coli_W26	W26_73c00540	sfmF	fimbrial protein	b0534	sfmF	NP_415067	FimA_homolog,_function_unknown [Escherichia coli K-12 MG1655 (NPEC)]	CU_fimbriae	100	97.1	100	1e-118	338
Escherichia_coli_D6-113.11	D611311_70c00560		fimbrial asembly protein	b0533	sfmH	NP_415066	FimA_homolog,_function_unknown [Escherichia coli K-12 MG1655 (NPEC)]	CU_fimbriae	100	98.8	98	0.0	667
Escherichia_coli_D6-117.07	D611707_21c00180		fimbrial asembly protein	b0533	sfmH	NP_415066	FimA_homolog,_function_unknown [Escherichia coli K-12 MG1655 (NPEC)]	CU_fimbriae	100	98.8	98	0.0	666
Escherichia_coli_D6-117.29	D611729_37c00030		fimbrial asembly protein	b0533	sfmH	NP_415066	FimA_homolog,_function_unknown [Escherichia coli K-12 MG1655 (NPEC)]	CU_fimbriae	100	99.4	98	0.0	670
Escherichia_coli_ECC-1470	E1470_c05480	sfmH	putative fimbrial-like adhesin protein	b0533	sfmH	NP_415066	FimA_homolog,_function_unknown [Escherichia coli K-12 MG1655 (NPEC)]	CU_fimbriae	100	99.1	100	0.0	665
Escherichia_coli_1303	EC1303_c05270	sfmH	putative fimbrial-like adhesin protein	b0533	sfmH	NP_415066	FimA_homolog,_function_unknown [Escherichia coli K-12 MG1655 (NPEC)]	CU_fimbriae	99	100	100	0.0	670
Escherichia_coli_131/07	EC13107_6c00350	sfmH	putative fimbrial-like adhesin protein	b0533	sfmH	NP_415066	FimA_homolog,_function_unknown [Escherichia coli K-12 MG1655 (NPEC)]	CU_fimbriae	99	100	100	0.0	670
Escherichia_coli_2772a	EC2772a_11c00350	sfmH	putative fimbrial-like adhesin protein	b0533	sfmH	NP_415066	FimA_homolog,_function_unknown [Escherichia coli K-12 MG1655 (NPEC)]	CU_fimbriae	100	98.8	98	0.0	666
Escherichia_coli_3234/A	EC3234A_5c00350	sfmH	putative fimbrial-like adhesin protein	b0533	sfmH	NP_415066	FimA_homolog,_function_unknown [Escherichia coli K-12 MG1655 (NPEC)]	CU_fimbriae	99	100	100	0.0	670
Escherichia_coli_ECA-O157	ECA0157_795c00010		fimbrial asembly protein	b0533	sfmH	NP_415066	FimA_homolog,_function_unknown [Escherichia coli K-12 MG1655 (NPEC)]	CU_fimbriae	83	99.3	100	0.0	552
Escherichia_coli_ECA-727	ECA727_228c00270		fimbrial asembly protein	b0533	sfmH	NP_415066	FimA_homolog,_function_unknown [Escherichia coli K-12 MG1655 (NPEC)]	CU_fimbriae	99	100	100	0.0	670
Escherichia_coli_MPEC4839	MPEC4839_8c00360	sfmH	putative fimbrial-like adhesin protein	b0533	sfmH	NP_415066	FimA_homolog,_function_unknown [Escherichia coli K-12 MG1655 (NPEC)]	CU_fimbriae	99	100	100	0.0	670
Escherichia_coli_MPEC4969	MPEC4969_17c00350	sfmH	putative fimbrial-like adhesin protein	b0533	sfmH	NP_415066	FimA_homolog,_function_unknown [Escherichia coli K-12 MG1655 (NPEC)]	CU_fimbriae	100	99.4	98	0.0	670
Escherichia_coli_P4-NR	P4NR_27c00120		fimbrial asembly protein	b0533	sfmH	NP_415066	FimA_homolog,_function_unknown [Escherichia coli K-12 MG1655 (NPEC)]	CU_fimbriae	100	99.4	98	0.0	670
Escherichia_coli_O32:H37_P4	P4O32_24c00480		fimbrial asembly protein	b0533	sfmH	NP_415066	FimA_homolog,_function_unknown [Escherichia coli K-12 MG1655 (NPEC)]	CU_fimbriae	100	99.4	98	0.0	670
Escherichia_coli_RiKo_2299/09	RIKO2299_13c00330	sfmH	putative fimbrial-like adhesin protein	b0533	sfmH	NP_415066	FimA_homolog,_function_unknown [Escherichia coli K-12 MG1655 (NPEC)]	CU_fimbriae	100	99.1	98	0.0	667
Escherichia_coli_RiKo_2305/09	RIKO2305_8c01510	sfmH	putative fimbrial-like adhesin protein	b0533	sfmH	NP_415066	FimA_homolog,_function_unknown [Escherichia coli K-12 MG1655 (NPEC)]	CU_fimbriae	100	99.1	98	0.0	667
Escherichia_coli_RiKo_2308/09	RIKO2308_12c00350	sfmH	putative fimbrial-like adhesin protein	b0533	sfmH	NP_415066	FimA_homolog,_function_unknown [Escherichia coli K-12 MG1655 (NPEC)]	CU_fimbriae	99	100	100	0.0	670
Escherichia_coli_RiKo_2331/09	RIKO2331_54c01820	sfmH	putative fimbrial-like adhesin protein	b0533	sfmH	NP_415066	FimA_homolog,_function_unknown [Escherichia coli K-12 MG1655 (NPEC)]	CU_fimbriae	100	99.4	98	0.0	670
Escherichia_coli_RiKo_2340/09	RIKO2340_10c00350	sfmH	putative fimbrial-like adhesin protein	b0533	sfmH	NP_415066	FimA_homolog,_function_unknown [Escherichia coli K-12 MG1655 (NPEC)]	CU_fimbriae	99	100	100	0.0	670
Escherichia_coli_RiKo_2351/09	RIKO2351_7c00710	sfmH	putative fimbrial-like adhesin protein	b0533	sfmH	NP_415066	FimA_homolog,_function_unknown [Escherichia coli K-12 MG1655 (NPEC)]	CU_fimbriae	100	99.1	98	0.0	667
Escherichia_coli_O157:H43_T22	T22_7c01600		fimbrial asembly protein	b0533	sfmH	NP_415066	FimA_homolog,_function_unknown [Escherichia coli K-12 MG1655 (NPEC)]	CU_fimbriae	100	99.1	98	0.0	667
Escherichia_coli_UVM2	UVM2_9c00350	sfmH	putative fimbrial-like adhesin protein	b0533	sfmH	NP_415066	FimA_homolog,_function_unknown [Escherichia coli K-12 MG1655 (NPEC)]	CU_fimbriae	100	99.4	98	0.0	670
Escherichia_coli_W26	W26_73c00530		fimbrial asembly protein	b0533	sfmH	NP_415066	FimA_homolog,_function_unknown [Escherichia coli K-12 MG1655 (NPEC)]	CU_fimbriae	100	99.1	98	0.0	665
Escherichia_coli_D6-113.11	D611311_70c00580		two component transcriptional regulator; LuxR family	b0535	sfmZ	NP_415068	response_regulator_family_protein [Escherichia coli K-12 MG1655 (NPEC)]	CU_fimbriae	100	99.5	100	9e-153	427
Escherichia_coli_D6-117.07	D611707_21c00160		two component transcriptional regulator; LuxR family	b0535	sfmZ	NP_415068	response_regulator_family_protein [Escherichia coli K-12 MG1655 (NPEC)]	CU_fimbriae	100	99.5	100	9e-153	427
Escherichia_coli_ECC-1470	E1470_c05500	sfmZ	response regulator family protein	b0535	sfmZ	NP_415068	response_regulator_family_protein [Escherichia coli K-12 MG1655 (NPEC)]	CU_fimbriae	100	100	100	6e-153	427
Escherichia_coli_1303	EC1303_c05290	sfmZ	response regulator family protein	b0535	sfmZ	NP_415068	response_regulator_family_protein [Escherichia coli K-12 MG1655 (NPEC)]	CU_fimbriae	100	99.5	100	9e-153	427
Escherichia_coli_131/07	EC13107_6c00370	sfmZ	response regulator family protein	b0535	sfmZ	NP_415068	response_regulator_family_protein [Escherichia coli K-12 MG1655 (NPEC)]	CU_fimbriae	100	100	100	6e-153	427
Escherichia_coli_2772a	EC2772a_11c00370	sfmZ	response regulator family protein	b0535	sfmZ	NP_415068	response_regulator_family_protein [Escherichia coli K-12 MG1655 (NPEC)]	CU_fimbriae	100	100	100	6e-153	427
Escherichia_coli_3234/A	EC3234A_5c00370	sfmZ	response regulator family protein	b0535	sfmZ	NP_415068	response_regulator_family_protein [Escherichia coli K-12 MG1655 (NPEC)]	CU_fimbriae	100	100	100	6e-153	427
Escherichia_coli_ECA-O157	ECA0157_795c00030		two component transcriptional regulator; LuxR family	b0535	sfmZ	NP_415068	response_regulator_family_protein [Escherichia coli K-12 MG1655 (NPEC)]	CU_fimbriae	100	99.5	100	9e-153	427
Escherichia_coli_ECA-727	ECA727_228c00290		two component transcriptional regulator; LuxR family	b0535	sfmZ	NP_415068	response_regulator_family_protein [Escherichia coli K-12 MG1655 (NPEC)]	CU_fimbriae	100	100	100	6e-153	427
Escherichia_coli_ECC-Z	ECCZ_19c01380		two component transcriptional regulator; LuxR family	b0535	sfmZ	NP_415068	response_regulator_family_protein [Escherichia coli K-12 MG1655 (NPEC)]	CU_fimbriae	100	100	100	6e-153	427
Escherichia_coli_MPEC4839	MPEC4839_8c00380	sfmZ	response regulator family protein	b0535	sfmZ	NP_415068	response_regulator_family_protein [Escherichia coli K-12 MG1655 (NPEC)]	CU_fimbriae	100	99.5	100	9e-153	427
Escherichia_coli_MPEC4969	MPEC4969_17c00370	sfmZ	response regulator family protein	b0535	sfmZ	NP_415068	response_regulator_family_protein [Escherichia coli K-12 MG1655 (NPEC)]	CU_fimbriae	100	100	100	6e-153	427
Escherichia_coli_P4-NR	P4NR_27c00100		two component transcriptional regulator; LuxR family	b0535	sfmZ	NP_415068	response_regulator_family_protein [Escherichia coli K-12 MG1655 (NPEC)]	CU_fimbriae	100	100	100	6e-153	427
Escherichia_coli_O32:H37_P4	P4O32_24c00460		two component transcriptional regulator; LuxR family	b0535	sfmZ	NP_415068	response_regulator_family_protein [Escherichia coli K-12 MG1655 (NPEC)]	CU_fimbriae	100	100	100	6e-153	427
Escherichia_coli_RiKo_2299/09	RIKO2299_13c00350	sfmZ	response regulator family protein	b0535	sfmZ	NP_415068	response_regulator_family_protein [Escherichia coli K-12 MG1655 (NPEC)]	CU_fimbriae	100	100	100	6e-153	427
Escherichia_coli_RiKo_2305/09	RIKO2305_8c01530	sfmZ	response regulator family protein	b0535	sfmZ	NP_415068	response_regulator_family_protein [Escherichia coli K-12 MG1655 (NPEC)]	CU_fimbriae	100	99	100	6e-152	425
Escherichia_coli_RiKo_2308/09	RIKO2308_12c00370	sfmZ	response regulator family protein	b0535	sfmZ	NP_415068	response_regulator_family_protein [Escherichia coli K-12 MG1655 (NPEC)]	CU_fimbriae	100	100	100	6e-153	427
Escherichia_coli_RiKo_2331/09	RIKO2331_54c01840	sfmZ	response regulator family protein	b0535	sfmZ	NP_415068	response_regulator_family_protein [Escherichia coli K-12 MG1655 (NPEC)]	CU_fimbriae	100	100	100	6e-153	427
Escherichia_coli_RiKo_2340/09	RIKO2340_10c00370	sfmZ	response regulator family protein	b0535	sfmZ	NP_415068	response_regulator_family_protein [Escherichia coli K-12 MG1655 (NPEC)]	CU_fimbriae	100	100	100	6e-153	427
Escherichia_coli_RiKo_2351/09	RIKO2351_7c00730	sfmZ	response regulator family protein	b0535	sfmZ	NP_415068	response_regulator_family_protein [Escherichia coli K-12 MG1655 (NPEC)]	CU_fimbriae	100	99	100	6e-152	425
Escherichia_coli_O157:H43_T22	T22_7c01620		two component transcriptional regulator; LuxR family	b0535	sfmZ	NP_415068	response_regulator_family_protein [Escherichia coli K-12 MG1655 (NPEC)]	CU_fimbriae	100	100	100	6e-153	427
Escherichia_coli_UVM2	UVM2_9c00370	sfmZ	response regulator family protein	b0535	sfmZ	NP_415068	response_regulator_family_protein [Escherichia coli K-12 MG1655 (NPEC)]	CU_fimbriae	100	100	100	6e-153	427
Escherichia_coli_131/07	EC13107_146c00030	pixC	fimbrial usher protein	SF0157_p08(AI046)	sfpC	NA	w0008 [Escherichia coli O157:H- 3072/96(EHEC)]	CU_fimbriae	100	83.2	100	0.0	1407
Escherichia_coli_3234/A	EC3234A_226c00110	sfpC	fimbrial outer membrane usher	SF0157_p08(AI046)	sfpC	NA	w0008 [Escherichia coli O157:H- 3072/96(EHEC)]	CU_fimbriae	100	83.2	100	0.0	1407
Escherichia_coli_131/07	EC13107_146c00040	pixD	putative periplasmic pilin chaperone	SF0157_p09(AI046)	sfpD	NA	w0009 [Escherichia coli O157:H- 3072/96(EHEC)]	CU_fimbriae	100	90.9	100	4e-167	466
Escherichia_coli_3234/A	EC3234A_226c00100	sfpD	putative fimbrial chaperone	SF0157_p09(AI046)	sfpD	NA	w0009 [Escherichia coli O157:H- 3072/96(EHEC)]	CU_fimbriae	100	90.9	100	4e-167	466
Escherichia_coli_131/07	EC13107_146c00020		PixH protein	SF0157_p07(AI046)	sfpH	NA	w0007 [Escherichia coli O157:H- 3072/96(EHEC)]	CU_fimbriae	100	77.9	100	4e-107	310
Escherichia_coli_3234/A	EC3234A_226c00120	sfpH	fimbrial protein	SF0157_p07(AI046)	sfpH	NA	w0007 [Escherichia coli O157:H- 3072/96(EHEC)]	CU_fimbriae	100	77.9	100	4e-107	310
Escherichia_coli_D6-117.29	D611729_79c00010	yadC_1	putative fimbrial-like adhesin protein	b0135	yadC	NP_414677	putative_fimbrial-like_adhesin_protein [Escherichia coli K-12 MG1655 (NPEC)]	CU_fimbriae	100	100	100	0.0	843
Escherichia_coli_1303	EC1303_c01310	yadC	putative fimbrial-like adhesin protein	b0135	yadC	NP_414677	putative_fimbrial-like_adhesin_protein [Escherichia coli K-12 MG1655 (NPEC)]	CU_fimbriae	100	100	100	0.0	843
Escherichia_coli_131/07	EC13107_1c02130	yadC	putative fimbrial-like adhesin protein	b0135	yadC	NP_414677	putative_fimbrial-like_adhesin_protein [Escherichia coli K-12 MG1655 (NPEC)]	CU_fimbriae	100	100	100	0.0	843
Escherichia_coli_3234/A	EC3234A_2c01170	yadC	putative fimbrial-like adhesin protein	b0135	yadC	NP_414677	putative_fimbrial-like_adhesin_protein [Escherichia coli K-12 MG1655 (NPEC)]	CU_fimbriae	100	100	100	0.0	843
Escherichia_coli_ECA-727	ECA727_159c00010	yadC	putative fimbrial-like adhesin protein	b0135	yadC	NP_414677	putative_fimbrial-like_adhesin_protein [Escherichia coli K-12 MG1655 (NPEC)]	CU_fimbriae	100	100	100	0.0	843
Escherichia_coli_ECC-Z	ECCZ_2c00670	yadC	putative fimbrial-like adhesin protein	b0135	yadC	NP_414677	putative_fimbrial-like_adhesin_protein [Escherichia coli K-12 MG1655 (NPEC)]	CU_fimbriae	100	100	100	0.0	843
Escherichia_coli_O32:H37_P4	P4O32_13c00140	yadC	putative fimbrial-like adhesin protein	b0135	yadC	NP_414677	putative_fimbrial-like_adhesin_protein [Escherichia coli K-12 MG1655 (NPEC)]	CU_fimbriae	100	100	100	0.0	843
Escherichia_coli_RiKo_2308/09	RIKO2308_2c01140	yadC	putative fimbrial-like adhesin protein	b0135	yadC	NP_414677	putative_fimbrial-like_adhesin_protein [Escherichia coli K-12 MG1655 (NPEC)]	CU_fimbriae	100	100	100	0.0	843
Escherichia_coli_RiKo_2340/09	RIKO2340_2c01140	yadC	putative fimbrial-like adhesin protein	b0135	yadC	NP_414677	putative_fimbrial-like_adhesin_protein [Escherichia coli K-12 MG1655 (NPEC)]	CU_fimbriae	100	100	100	0.0	843
Escherichia_coli_UVM2	UVM2_2c01150	yadC	putative fimbrial-like adhesin protein	b0135	yadC	NP_414677	putative_fimbrial-like_adhesin_protein [Escherichia coli K-12 MG1655 (NPEC)]	CU_fimbriae	100	100	100	0.0	843
Escherichia_coli_AA86	AA86_1c02550	yadK	fimbrial-like adhesin protein	b0136	yadK	NP_414678	putative_fimbrial-like_adhesin_protein [Escherichia coli K-12 MG1655 (NPEC)]	CU_fimbriae	100	85.4	100	2e-126	359
Escherichia_coli_D6-117.07	D611707_32c01080	yadK	fimbrial-like adhesin protein	b0136	yadK	NP_414678	putative_fimbrial-like_adhesin_protein [Escherichia coli K-12 MG1655 (NPEC)]	CU_fimbriae	100	83.3	100	4e-122	348
Escherichia_coli_ECC-1470	E1470_c01350	yadK	putative fimbrial-like adhesin protein	b0136	yadK	NP_414678	putative_fimbrial-like_adhesin_protein [Escherichia coli K-12 MG1655 (NPEC)]	CU_fimbriae	100	83.3	100	4e-122	348
Escherichia_coli_1303	EC1303_c01320	yadK	putative fimbrial-like adhesin protein	b0136	yadK	NP_414678	putative_fimbrial-like_adhesin_protein [Escherichia coli K-12 MG1655 (NPEC)]	CU_fimbriae	100	100	100	4e-145	407
Escherichia_coli_131/07	EC13107_1c02140	yadK	putative fimbrial-like adhesin protein	b0136	yadK	NP_414678	putative_fimbrial-like_adhesin_protein [Escherichia coli K-12 MG1655 (NPEC)]	CU_fimbriae	100	100	100	4e-145	407
Escherichia_coli_2772a	EC2772a_1c01640	yadK	putative fimbrial-like adhesin protein	b0136	yadK	NP_414678	putative_fimbrial-like_adhesin_protein [Escherichia coli K-12 MG1655 (NPEC)]	CU_fimbriae	100	83.3	100	4e-122	348
Escherichia_coli_3234/A	EC3234A_2c01180	yadK	putative fimbrial-like adhesin protein	b0136	yadK	NP_414678	putative_fimbrial-like_adhesin_protein [Escherichia coli K-12 MG1655 (NPEC)]	CU_fimbriae	100	100	100	4e-145	407
Escherichia_coli_ECA-727	ECA727_159c00020	yadK	putative fimbrial-like adhesin protein	b0136	yadK	NP_414678	putative_fimbrial-like_adhesin_protein [Escherichia coli K-12 MG1655 (NPEC)]	CU_fimbriae	100	100	100	4e-145	407
Escherichia_coli_ECC-Z	ECCZ_2c00660	yadK	putative fimbrial-like adhesin protein	b0136	yadK	NP_414678	putative_fimbrial-like_adhesin_protein [Escherichia coli K-12 MG1655 (NPEC)]	CU_fimbriae	100	100	100	4e-145	407
Escherichia_coli_MPEC4839	MPEC4839_2c01150	yadK	putative fimbrial-like adhesin protein	b0136	yadK	NP_414678	putative_fimbrial-like_adhesin_protein [Escherichia coli K-12 MG1655 (NPEC)]	CU_fimbriae	100	83.3	100	4e-122	348
Escherichia_coli_MPEC4969	MPEC4969_3c00010	yadK	putative fimbrial-like adhesin protein	b0136	yadK	NP_414678	putative_fimbrial-like_adhesin_protein [Escherichia coli K-12 MG1655 (NPEC)]	CU_fimbriae	100	83.3	100	4e-122	348
Escherichia_coli_P4-NR	P4NR_43c00130	yadK	fimbrial-like adhesin protein	b0136	yadK	NP_414678	putative_fimbrial-like_adhesin_protein [Escherichia coli K-12 MG1655 (NPEC)]	CU_fimbriae	100	83.3	100	4e-122	348
Escherichia_coli_O32:H37_P4	P4O32_13c00130	yadK	putative fimbrial-like adhesin protein	b0136	yadK	NP_414678	putative_fimbrial-like_adhesin_protein [Escherichia coli K-12 MG1655 (NPEC)]	CU_fimbriae	100	100	100	4e-145	407
Escherichia_coli_RiKo_2299/09	RIKO2299_4c00130	yadK	putative fimbrial-like adhesin protein	b0136	yadK	NP_414678	putative_fimbrial-like_adhesin_protein [Escherichia coli K-12 MG1655 (NPEC)]	CU_fimbriae	100	82.8	100	1e-120	345
Escherichia_coli_RiKo_2305/09	RIKO2305_2c00020	yadK	putative fimbrial-like adhesin protein	b0136	yadK	NP_414678	putative_fimbrial-like_adhesin_protein [Escherichia coli K-12 MG1655 (NPEC)]	CU_fimbriae	100	83.3	100	4e-122	348
Escherichia_coli_RiKo_2308/09	RIKO2308_2c01150	yadK	putative fimbrial-like adhesin protein	b0136	yadK	NP_414678	putative_fimbrial-like_adhesin_protein [Escherichia coli K-12 MG1655 (NPEC)]	CU_fimbriae	100	100	100	4e-145	407
Escherichia_coli_RiKo_2331/09	RIKO2331_1c01620	yadK	putative fimbrial-like adhesin protein	b0136	yadK	NP_414678	putative_fimbrial-like_adhesin_protein [Escherichia coli K-12 MG1655 (NPEC)]	CU_fimbriae	100	83.3	100	4e-122	348
Escherichia_coli_RiKo_2340/09	RIKO2340_2c01150	yadK	putative fimbrial-like adhesin protein	b0136	yadK	NP_414678	putative_fimbrial-like_adhesin_protein [Escherichia coli K-12 MG1655 (NPEC)]	CU_fimbriae	100	100	100	4e-145	407
Escherichia_coli_RiKo_2351/09	RIKO2351_1c01610	yadK	putative fimbrial-like adhesin protein	b0136	yadK	NP_414678	putative_fimbrial-like_adhesin_protein [Escherichia coli K-12 MG1655 (NPEC)]	CU_fimbriae	100	83.3	100	4e-122	348
Escherichia_coli_O157:H43_T22	T22_21c00130	yadK	fimbrial-like adhesin protein	b0136	yadK	NP_414678	putative_fimbrial-like_adhesin_protein [Escherichia coli K-12 MG1655 (NPEC)]	CU_fimbriae	100	83.3	100	4e-122	348
Escherichia_coli_UVM2	UVM2_2c01160	yadK	putative fimbrial-like adhesin protein	b0136	yadK	NP_414678	putative_fimbrial-like_adhesin_protein [Escherichia coli K-12 MG1655 (NPEC)]	CU_fimbriae	100	100	100	4e-145	407
Escherichia_coli_W26	W26_5c00120	yadK	fimbrial-like adhesin protein	b0136	yadK	NP_414678	putative_fimbrial-like_adhesin_protein [Escherichia coli K-12 MG1655 (NPEC)]	CU_fimbriae	100	83.3	100	4e-122	348
Escherichia_coli_AA86	AA86_1c02560	yadL	putative fimbrial-like adhesin protein	b0137	yadL	NP_414679	putative_fimbrial-like_adhesin_protein [Escherichia coli K-12 MG1655 (NPEC)]	CU_fimbriae	100	97.5	100	7e-138	389
Escherichia_coli_D6-117.07	D611707_32c01090	yadL	putative fimbrial-like adhesin protein	b0137	yadL	NP_414679	putative_fimbrial-like_adhesin_protein [Escherichia coli K-12 MG1655 (NPEC)]	CU_fimbriae	100	97.5	100	8e-138	389
Escherichia_coli_D6-117.29	D611729_697c00020	yadL	putative fimbrial-like adhesin protein	b0137	yadL	NP_414679	putative_fimbrial-like_adhesin_protein [Escherichia coli K-12 MG1655 (NPEC)]	CU_fimbriae	100	100	100	2e-142	400
Escherichia_coli_ECC-1470	E1470_c01360	yadL	putative fimbrial-like adhesin protein	b0137	yadL	NP_414679	putative_fimbrial-like_adhesin_protein [Escherichia coli K-12 MG1655 (NPEC)]	CU_fimbriae	100	97.5	100	8e-138	389
Escherichia_coli_1303	EC1303_c01330	yadL	putative fimbrial-like adhesin protein	b0137	yadL	NP_414679	putative_fimbrial-like_adhesin_protein [Escherichia coli K-12 MG1655 (NPEC)]	CU_fimbriae	100	100	100	2e-143	403
Escherichia_coli_131/07	EC13107_1c02150	yadL	putative fimbrial-like adhesin protein	b0137	yadL	NP_414679	putative_fimbrial-like_adhesin_protein [Escherichia coli K-12 MG1655 (NPEC)]	CU_fimbriae	100	100	100	2e-143	403
Escherichia_coli_2772a	EC2772a_1c01650	yadL	putative fimbrial-like adhesin protein	b0137	yadL	NP_414679	putative_fimbrial-like_adhesin_protein [Escherichia coli K-12 MG1655 (NPEC)]	CU_fimbriae	100	97.5	100	8e-138	389
Escherichia_coli_3234/A	EC3234A_2c01190	yadL	putative fimbrial-like adhesin protein	b0137	yadL	NP_414679	putative_fimbrial-like_adhesin_protein [Escherichia coli K-12 MG1655 (NPEC)]	CU_fimbriae	100	100	100	2e-143	403
Escherichia_coli_ECA-727	ECA727_159c00030	yadL	putative fimbrial-like adhesin protein	b0137	yadL	NP_414679	putative_fimbrial-like_adhesin_protein [Escherichia coli K-12 MG1655 (NPEC)]	CU_fimbriae	100	100	100	2e-143	403
Escherichia_coli_ECC-Z	ECCZ_2c00650	yadL	putative fimbrial-like adhesin protein	b0137	yadL	NP_414679	putative_fimbrial-like_adhesin_protein [Escherichia coli K-12 MG1655 (NPEC)]	CU_fimbriae	100	100	100	2e-143	403
Escherichia_coli_MPEC4839	MPEC4839_2c01160	yadL	putative fimbrial-like adhesin protein	b0137	yadL	NP_414679	putative_fimbrial-like_adhesin_protein [Escherichia coli K-12 MG1655 (NPEC)]	CU_fimbriae	100	97.5	100	8e-138	389
Escherichia_coli_MPEC4969	MPEC4969_3c00020	yadL	putative fimbrial-like adhesin protein	b0137	yadL	NP_414679	putative_fimbrial-like_adhesin_protein [Escherichia coli K-12 MG1655 (NPEC)]	CU_fimbriae	100	97	100	6e-137	386
Escherichia_coli_P4-NR	P4NR_43c00120	yadL	putative fimbrial-like adhesin protein	b0137	yadL	NP_414679	putative_fimbrial-like_adhesin_protein [Escherichia coli K-12 MG1655 (NPEC)]	CU_fimbriae	100	97.5	100	8e-138	389
Escherichia_coli_O32:H37_P4	P4O32_13c00120	yadL	putative fimbrial-like adhesin protein	b0137	yadL	NP_414679	putative_fimbrial-like_adhesin_protein [Escherichia coli K-12 MG1655 (NPEC)]	CU_fimbriae	100	100	100	2e-143	403
Escherichia_coli_RiKo_2299/09	RIKO2299_4c00140	yadL	putative fimbrial-like adhesin protein	b0137	yadL	NP_414679	putative_fimbrial-like_adhesin_protein [Escherichia coli K-12 MG1655 (NPEC)]	CU_fimbriae	100	97.5	100	8e-138	389
Escherichia_coli_RiKo_2305/09	RIKO2305_2c00030	yadL	putative fimbrial-like adhesin protein	b0137	yadL	NP_414679	putative_fimbrial-like_adhesin_protein [Escherichia coli K-12 MG1655 (NPEC)]	CU_fimbriae	100	97.5	100	8e-138	389
Escherichia_coli_RiKo_2308/09	RIKO2308_2c01160	yadL	putative fimbrial-like adhesin protein	b0137	yadL	NP_414679	putative_fimbrial-like_adhesin_protein [Escherichia coli K-12 MG1655 (NPEC)]	CU_fimbriae	100	100	100	2e-143	403
Escherichia_coli_RiKo_2331/09	RIKO2331_1c01630	yadL	putative fimbrial-like adhesin protein	b0137	yadL	NP_414679	putative_fimbrial-like_adhesin_protein [Escherichia coli K-12 MG1655 (NPEC)]	CU_fimbriae	100	97.5	100	8e-138	389
Escherichia_coli_RiKo_2340/09	RIKO2340_2c01160	yadL	putative fimbrial-like adhesin protein	b0137	yadL	NP_414679	putative_fimbrial-like_adhesin_protein [Escherichia coli K-12 MG1655 (NPEC)]	CU_fimbriae	100	100	100	2e-143	403
Escherichia_coli_RiKo_2351/09	RIKO2351_1c01620	yadL	putative fimbrial-like adhesin protein	b0137	yadL	NP_414679	putative_fimbrial-like_adhesin_protein [Escherichia coli K-12 MG1655 (NPEC)]	CU_fimbriae	100	97.5	100	8e-138	389
Escherichia_coli_O157:H43_T22	T22_21c00140	yadL	putative fimbrial-like adhesin protein	b0137	yadL	NP_414679	putative_fimbrial-like_adhesin_protein [Escherichia coli K-12 MG1655 (NPEC)]	CU_fimbriae	100	97.5	100	8e-138	389
Escherichia_coli_UVM2	UVM2_2c01170	yadL	putative fimbrial-like adhesin protein	b0137	yadL	NP_414679	putative_fimbrial-like_adhesin_protein [Escherichia coli K-12 MG1655 (NPEC)]	CU_fimbriae	100	100	100	2e-143	403
Escherichia_coli_W26	W26_5c00110	yadL	putative fimbrial-like adhesin protein	b0137	yadL	NP_414679	putative_fimbrial-like_adhesin_protein [Escherichia coli K-12 MG1655 (NPEC)]	CU_fimbriae	100	97.5	100	8e-138	389
Escherichia_coli_AA86	AA86_1c02570	yadM	fimbrial-like adhesin protein	b0138	yadM	NP_414680	putative_fimbrial-like_adhesin_protein [Escherichia coli K-12 MG1655 (NPEC)]	CU_fimbriae	100	93.7	100	1e-115	332
Escherichia_coli_ECC-1470	E1470_c01370	yadM	putative fimbrial-like adhesin protein	b0138	yadM	NP_414680	putative_fimbrial-like_adhesin_protein [Escherichia coli K-12 MG1655 (NPEC)]	CU_fimbriae	100	98.9	100	1e-135	382
Escherichia_coli_1303	EC1303_c01340	yadM	putative fimbrial-like adhesin protein	b0138	yadM	NP_414680	putative_fimbrial-like_adhesin_protein [Escherichia coli K-12 MG1655 (NPEC)]	CU_fimbriae	100	100	100	4e-137	386
Escherichia_coli_131/07	EC13107_1c02160	yadM	putative fimbrial-like adhesin protein	b0138	yadM	NP_414680	putative_fimbrial-like_adhesin_protein [Escherichia coli K-12 MG1655 (NPEC)]	CU_fimbriae	100	100	100	4e-137	386
Escherichia_coli_2772a	EC2772a_1c01660	yadM	putative fimbrial-like adhesin protein	b0138	yadM	NP_414680	putative_fimbrial-like_adhesin_protein [Escherichia coli K-12 MG1655 (NPEC)]	CU_fimbriae	100	98.9	100	1e-135	382
Escherichia_coli_3234/A	EC3234A_2c01200	yadM	putative fimbrial-like adhesin protein	b0138	yadM	NP_414680	putative_fimbrial-like_adhesin_protein [Escherichia coli K-12 MG1655 (NPEC)]	CU_fimbriae	100	100	100	4e-137	386
Escherichia_coli_ECA-727	ECA727_159c00040	yadM	fimbrial-like adhesin protein	b0138	yadM	NP_414680	putative_fimbrial-like_adhesin_protein [Escherichia coli K-12 MG1655 (NPEC)]	CU_fimbriae	100	100	100	4e-137	386
Escherichia_coli_MPEC4839	MPEC4839_2c01170	yadM	putative fimbrial-like adhesin protein	b0138	yadM	NP_414680	putative_fimbrial-like_adhesin_protein [Escherichia coli K-12 MG1655 (NPEC)]	CU_fimbriae	100	98.9	100	1e-135	382
Escherichia_coli_MPEC4969	MPEC4969_3c00030	yadM	putative fimbrial-like adhesin protein	b0138	yadM	NP_414680	putative_fimbrial-like_adhesin_protein [Escherichia coli K-12 MG1655 (NPEC)]	CU_fimbriae	100	98.9	100	1e-135	382
Escherichia_coli_O32:H37_P4	P4O32_13c00110	yadM	fimbrial-like adhesin protein	b0138	yadM	NP_414680	putative_fimbrial-like_adhesin_protein [Escherichia coli K-12 MG1655 (NPEC)]	CU_fimbriae	100	100	100	4e-137	386
Escherichia_coli_RiKo_2305/09	RIKO2305_2c00040	yadM	putative fimbrial-like adhesin protein	b0138	yadM	NP_414680	putative_fimbrial-like_adhesin_protein [Escherichia coli K-12 MG1655 (NPEC)]	CU_fimbriae	100	98.4	100	9e-135	380
Escherichia_coli_RiKo_2308/09	RIKO2308_2c01170	yadM	putative fimbrial-like adhesin protein	b0138	yadM	NP_414680	putative_fimbrial-like_adhesin_protein [Escherichia coli K-12 MG1655 (NPEC)]	CU_fimbriae	100	100	100	4e-137	386
Escherichia_coli_RiKo_2340/09	RIKO2340_2c01170	yadM	putative fimbrial-like adhesin protein	b0138	yadM	NP_414680	putative_fimbrial-like_adhesin_protein [Escherichia coli K-12 MG1655 (NPEC)]	CU_fimbriae	100	100	100	4e-137	386
Escherichia_coli_RiKo_2351/09	RIKO2351_1c01630	yadM	putative fimbrial-like adhesin protein	b0138	yadM	NP_414680	putative_fimbrial-like_adhesin_protein [Escherichia coli K-12 MG1655 (NPEC)]	CU_fimbriae	100	98.9	100	1e-135	382
Escherichia_coli_O157:H43_T22	T22_21c00150	yadM	fimbrial-like adhesin protein	b0138	yadM	NP_414680	putative_fimbrial-like_adhesin_protein [Escherichia coli K-12 MG1655 (NPEC)]	CU_fimbriae	100	98.9	100	1e-135	382
Escherichia_coli_UVM2	UVM2_2c01180	yadM	putative fimbrial-like adhesin protein	b0138	yadM	NP_414680	putative_fimbrial-like_adhesin_protein [Escherichia coli K-12 MG1655 (NPEC)]	CU_fimbriae	100	100	100	4e-137	386
Escherichia_coli_W26	W26_5c00100	yadM	fimbrial-like adhesin protein	b0138	yadM	NP_414680	putative_fimbrial-like_adhesin_protein [Escherichia coli K-12 MG1655 (NPEC)]	CU_fimbriae	100	98.9	100	1e-135	382
Escherichia_coli_AA86	AA86_1c02600	yadN	fimbrial-like adhesin protein	b0141	yadN	NP_414683	putative_fimbrial-like_adhesin_protein [Escherichia coli K-12 MG1655 (NPEC)]	CU_fimbriae	100	90.7	100	1e-125	357
Escherichia_coli_D6-117.07	D611707_32c01130	yadN	fimbrial-like adhesin protein	b0141	yadN	NP_414683	putative_fimbrial-like_adhesin_protein [Escherichia coli K-12 MG1655 (NPEC)]	CU_fimbriae	100	99.5	100	1e-137	387
Escherichia_coli_ECC-1470	E1470_c01400	yadN	putative fimbrial-like adhesin protein	b0141	yadN	NP_414683	putative_fimbrial-like_adhesin_protein [Escherichia coli K-12 MG1655 (NPEC)]	CU_fimbriae	100	100	100	3e-138	389
Escherichia_coli_1303	EC1303_c01370	yadN	putative fimbrial-like adhesin protein	b0141	yadN	NP_414683	putative_fimbrial-like_adhesin_protein [Escherichia coli K-12 MG1655 (NPEC)]	CU_fimbriae	100	100	100	3e-138	389
Escherichia_coli_131/07	EC13107_1c02190	yadN	putative fimbrial-like adhesin protein	b0141	yadN	NP_414683	putative_fimbrial-like_adhesin_protein [Escherichia coli K-12 MG1655 (NPEC)]	CU_fimbriae	100	100	100	3e-138	389
Escherichia_coli_2772a	EC2772a_1c01690	yadN	putative fimbrial-like adhesin protein	b0141	yadN	NP_414683	putative_fimbrial-like_adhesin_protein [Escherichia coli K-12 MG1655 (NPEC)]	CU_fimbriae	100	100	100	3e-138	389
Escherichia_coli_3234/A	EC3234A_2c01230	yadN	putative fimbrial-like adhesin protein	b0141	yadN	NP_414683	putative_fimbrial-like_adhesin_protein [Escherichia coli K-12 MG1655 (NPEC)]	CU_fimbriae	100	100	100	3e-138	389
Escherichia_coli_ECC-Z	ECCZ_2c00610	yadN	fimbrial-like adhesin protein	b0141	yadN	NP_414683	putative_fimbrial-like_adhesin_protein [Escherichia coli K-12 MG1655 (NPEC)]	CU_fimbriae	100	100	100	3e-138	389
Escherichia_coli_MPEC4839	MPEC4839_2c01200	yadN	putative fimbrial-like adhesin protein	b0141	yadN	NP_414683	putative_fimbrial-like_adhesin_protein [Escherichia coli K-12 MG1655 (NPEC)]	CU_fimbriae	100	100	100	3e-138	389
Escherichia_coli_MPEC4969	MPEC4969_3c00060	yadN	putative fimbrial-like adhesin protein	b0141	yadN	NP_414683	putative_fimbrial-like_adhesin_protein [Escherichia coli K-12 MG1655 (NPEC)]	CU_fimbriae	100	100	100	3e-138	389
Escherichia_coli_P4-NR	P4NR_43c00080	yadN	fimbrial-like adhesin protein	b0141	yadN	NP_414683	putative_fimbrial-like_adhesin_protein [Escherichia coli K-12 MG1655 (NPEC)]	CU_fimbriae	100	100	100	3e-138	389
Escherichia_coli_O32:H37_P4	P4O32_13c00080	yadN	fimbrial-like adhesin protein	b0141	yadN	NP_414683	putative_fimbrial-like_adhesin_protein [Escherichia coli K-12 MG1655 (NPEC)]	CU_fimbriae	100	100	100	3e-138	389
Escherichia_coli_RiKo_2299/09	RIKO2299_4c00180	yadN	putative fimbrial-like adhesin protein	b0141	yadN	NP_414683	putative_fimbrial-like_adhesin_protein [Escherichia coli K-12 MG1655 (NPEC)]	CU_fimbriae	100	100	100	3e-138	389
Escherichia_coli_RiKo_2305/09	RIKO2305_2c00070	yadN	putative fimbrial-like adhesin protein	b0141	yadN	NP_414683	putative_fimbrial-like_adhesin_protein [Escherichia coli K-12 MG1655 (NPEC)]	CU_fimbriae	100	100	100	3e-138	389
Escherichia_coli_RiKo_2308/09	RIKO2308_2c01200	yadN	putative fimbrial-like adhesin protein	b0141	yadN	NP_414683	putative_fimbrial-like_adhesin_protein [Escherichia coli K-12 MG1655 (NPEC)]	CU_fimbriae	100	100	100	3e-138	389
Escherichia_coli_RiKo_2331/09	RIKO2331_1c01670	yadN	putative fimbrial-like adhesin protein	b0141	yadN	NP_414683	putative_fimbrial-like_adhesin_protein [Escherichia coli K-12 MG1655 (NPEC)]	CU_fimbriae	100	100	100	3e-138	389
Escherichia_coli_RiKo_2340/09	RIKO2340_2c01200	yadN	putative fimbrial-like adhesin protein	b0141	yadN	NP_414683	putative_fimbrial-like_adhesin_protein [Escherichia coli K-12 MG1655 (NPEC)]	CU_fimbriae	100	100	100	3e-138	389
Escherichia_coli_RiKo_2351/09	RIKO2351_1c01660	yadN	putative fimbrial-like adhesin protein	b0141	yadN	NP_414683	putative_fimbrial-like_adhesin_protein [Escherichia coli K-12 MG1655 (NPEC)]	CU_fimbriae	100	100	100	3e-138	389
Escherichia_coli_O157:H43_T22	T22_21c00190	yadN	fimbrial-like adhesin protein	b0141	yadN	NP_414683	putative_fimbrial-like_adhesin_protein [Escherichia coli K-12 MG1655 (NPEC)]	CU_fimbriae	100	100	100	3e-138	389
Escherichia_coli_UVM2	UVM2_2c01210	yadN	putative fimbrial-like adhesin protein	b0141	yadN	NP_414683	putative_fimbrial-like_adhesin_protein [Escherichia coli K-12 MG1655 (NPEC)]	CU_fimbriae	100	100	100	3e-138	389
Escherichia_coli_W26	W26_5c00070	yadN	fimbrial-like adhesin protein	b0141	yadN	NP_414683	putative_fimbrial-like_adhesin_protein [Escherichia coli K-12 MG1655 (NPEC)]	CU_fimbriae	100	100	100	3e-138	389
Escherichia_coli_AA86	AA86_1c02590	ecpD	chaperone protein EcpD	b0140	yadV	NP_414682	putative_periplasmic_pilin_chaperone [Escherichia coli K-12 MG1655 (NPEC)]	CU_fimbriae	100	92.3	100	8e-170	473
Escherichia_coli_D6-117.07	D611707_32c01120	ecpD	chaperone protein EcpD	b0140	yadV	NP_414682	putative_periplasmic_pilin_chaperone [Escherichia coli K-12 MG1655 (NPEC)]	CU_fimbriae	100	98.8	100	0.0	501
Escherichia_coli_ECC-1470	E1470_c01390	yadV	putative periplasmic pilin chaperone	b0140	yadV	NP_414682	putative_periplasmic_pilin_chaperone [Escherichia coli K-12 MG1655 (NPEC)]	CU_fimbriae	100	98.8	100	0.0	501
Escherichia_coli_1303	EC1303_c01360	yadV	putative periplasmic pilin chaperone	b0140	yadV	NP_414682	putative_periplasmic_pilin_chaperone [Escherichia coli K-12 MG1655 (NPEC)]	CU_fimbriae	100	100	100	0.0	508
Escherichia_coli_131/07	EC13107_1c02180	yadV	putative periplasmic pilin chaperone	b0140	yadV	NP_414682	putative_periplasmic_pilin_chaperone [Escherichia coli K-12 MG1655 (NPEC)]	CU_fimbriae	100	100	100	0.0	508
Escherichia_coli_2772a	EC2772a_1c01680	yadV	putative periplasmic pilin chaperone	b0140	yadV	NP_414682	putative_periplasmic_pilin_chaperone [Escherichia coli K-12 MG1655 (NPEC)]	CU_fimbriae	100	98.8	100	0.0	501
Escherichia_coli_3234/A	EC3234A_2c01220	yadV	putative periplasmic pilin chaperone	b0140	yadV	NP_414682	putative_periplasmic_pilin_chaperone [Escherichia coli K-12 MG1655 (NPEC)]	CU_fimbriae	100	100	100	0.0	508
Escherichia_coli_ECA-727	ECA727_159c00070	ecpD	chaperone protein EcpD	b0140	yadV	NP_414682	putative_periplasmic_pilin_chaperone [Escherichia coli K-12 MG1655 (NPEC)]	CU_fimbriae	100	100	100	0.0	508
Escherichia_coli_ECC-Z	ECCZ_2c00620	ecpD	chaperone protein EcpD	b0140	yadV	NP_414682	putative_periplasmic_pilin_chaperone [Escherichia coli K-12 MG1655 (NPEC)]	CU_fimbriae	100	100	100	0.0	508
Escherichia_coli_MPEC4839	MPEC4839_2c01190	yadV	putative periplasmic pilin chaperone	b0140	yadV	NP_414682	putative_periplasmic_pilin_chaperone [Escherichia coli K-12 MG1655 (NPEC)]	CU_fimbriae	100	98.8	100	0.0	501
Escherichia_coli_MPEC4969	MPEC4969_3c00050	yadV	putative periplasmic pilin chaperone	b0140	yadV	NP_414682	putative_periplasmic_pilin_chaperone [Escherichia coli K-12 MG1655 (NPEC)]	CU_fimbriae	100	98.8	100	0.0	501
Escherichia_coli_P4-NR	P4NR_43c00090	ecpD	chaperone protein EcpD	b0140	yadV	NP_414682	putative_periplasmic_pilin_chaperone [Escherichia coli K-12 MG1655 (NPEC)]	CU_fimbriae	100	98.8	100	0.0	501
Escherichia_coli_O32:H37_P4	P4O32_13c00090	ecpD	chaperone protein EcpD	b0140	yadV	NP_414682	putative_periplasmic_pilin_chaperone [Escherichia coli K-12 MG1655 (NPEC)]	CU_fimbriae	100	100	100	0.0	508
Escherichia_coli_RiKo_2299/09	RIKO2299_4c00170	yadV	putative periplasmic pilin chaperone	b0140	yadV	NP_414682	putative_periplasmic_pilin_chaperone [Escherichia coli K-12 MG1655 (NPEC)]	CU_fimbriae	100	98.8	100	0.0	501
Escherichia_coli_RiKo_2305/09	RIKO2305_2c00060	yadV	putative periplasmic pilin chaperone	b0140	yadV	NP_414682	putative_periplasmic_pilin_chaperone [Escherichia coli K-12 MG1655 (NPEC)]	CU_fimbriae	100	98.8	100	0.0	501
Escherichia_coli_RiKo_2308/09	RIKO2308_2c01190	yadV	putative periplasmic pilin chaperone	b0140	yadV	NP_414682	putative_periplasmic_pilin_chaperone [Escherichia coli K-12 MG1655 (NPEC)]	CU_fimbriae	100	100	100	0.0	508
Escherichia_coli_RiKo_2331/09	RIKO2331_1c01660	yadV	putative periplasmic pilin chaperone	b0140	yadV	NP_414682	putative_periplasmic_pilin_chaperone [Escherichia coli K-12 MG1655 (NPEC)]	CU_fimbriae	100	98.4	100	6e-180	499
Escherichia_coli_RiKo_2340/09	RIKO2340_2c01190	yadV	putative periplasmic pilin chaperone	b0140	yadV	NP_414682	putative_periplasmic_pilin_chaperone [Escherichia coli K-12 MG1655 (NPEC)]	CU_fimbriae	100	100	100	0.0	508
Escherichia_coli_RiKo_2351/09	RIKO2351_1c01650	yadV	putative periplasmic pilin chaperone	b0140	yadV	NP_414682	putative_periplasmic_pilin_chaperone [Escherichia coli K-12 MG1655 (NPEC)]	CU_fimbriae	100	98.4	100	2e-180	500
Escherichia_coli_O157:H43_T22	T22_21c00180	ecpD	chaperone protein EcpD	b0140	yadV	NP_414682	putative_periplasmic_pilin_chaperone [Escherichia coli K-12 MG1655 (NPEC)]	CU_fimbriae	100	98.8	100	0.0	501
Escherichia_coli_UVM2	UVM2_2c01200	yadV	putative periplasmic pilin chaperone	b0140	yadV	NP_414682	putative_periplasmic_pilin_chaperone [Escherichia coli K-12 MG1655 (NPEC)]	CU_fimbriae	100	100	100	0.0	508
Escherichia_coli_W26	W26_5c00080	ecpD	chaperone protein EcpD	b0140	yadV	NP_414682	putative_periplasmic_pilin_chaperone [Escherichia coli K-12 MG1655 (NPEC)]	CU_fimbriae	100	98.4	100	6e-180	499
Escherichia_coli_AA86	AA86_1c03670		putative chaperone	Z0356(AI091)	yagV/ecpE	NA	hypothetical_protein [Escherichia coli O157:H7 EDL933 (EHEC)]	CU_fimbriae	94	97.9	100	3e-173	482
Escherichia_coli_D6-113.11	D611311_65c02230		putative chaperone	Z0356(AI091)	yagV/ecpE	NA	hypothetical_protein [Escherichia coli O157:H7 EDL933 (EHEC)]	CU_fimbriae	94	96.6	100	6e-171	476
Escherichia_coli_D6-117.07	D611707_21c02420		putative chaperone	Z0356(AI091)	yagV/ecpE	NA	hypothetical_protein [Escherichia coli O157:H7 EDL933 (EHEC)]	CU_fimbriae	94	98.3	100	5e-174	484
Escherichia_coli_ECC-1470	E1470_c03110	ecpE	ECP production pilus chaperone	Z0356(AI091)	yagV/ecpE	NA	hypothetical_protein [Escherichia coli O157:H7 EDL933 (EHEC)]	CU_fimbriae	94	97.9	100	2e-173	482
Escherichia_coli_1303	EC1303_c02950	ecpE	ECP production pilus chaperone	Z0356(AI091)	yagV/ecpE	NA	hypothetical_protein [Escherichia coli O157:H7 EDL933 (EHEC)]	CU_fimbriae	94	97.5	100	4e-172	479
Escherichia_coli_131/07	EC13107_3c00450	ecpE	ECP production pilus chaperone	Z0356(AI091)	yagV/ecpE	NA	hypothetical_protein [Escherichia coli O157:H7 EDL933 (EHEC)]	CU_fimbriae	94	97.5	100	4e-172	479
Escherichia_coli_2772a	EC2772a_80c00840	ecpE	ECP production pilus chaperone	Z0356(AI091)	yagV/ecpE	NA	hypothetical_protein [Escherichia coli O157:H7 EDL933 (EHEC)]	CU_fimbriae	94	97.9	100	2e-173	482
Escherichia_coli_3234/A	EC3234A_186c00450	ecpE	ECP production pilus chaperone	Z0356(AI091)	yagV/ecpE	NA	hypothetical_protein [Escherichia coli O157:H7 EDL933 (EHEC)]	CU_fimbriae	94	97.5	100	4e-172	479
Escherichia_coli_ECA-727	ECA727_150c00320		putative chaperone	Z0356(AI091)	yagV/ecpE	NA	hypothetical_protein [Escherichia coli O157:H7 EDL933 (EHEC)]	CU_fimbriae	94	97.5	100	4e-172	479
Escherichia_coli_ECC-Z	ECCZ_20c01960		putative chaperone	Z0356(AI091)	yagV/ecpE	NA	hypothetical_protein [Escherichia coli O157:H7 EDL933 (EHEC)]	CU_fimbriae	94	97.5	100	4e-172	479
Escherichia_coli_MPEC4839	MPEC4839_4c00330	ecpE	ECP production pilus chaperone	Z0356(AI091)	yagV/ecpE	NA	hypothetical_protein [Escherichia coli O157:H7 EDL933 (EHEC)]	CU_fimbriae	94	97.5	100	4e-172	479
Escherichia_coli_MPEC4969	MPEC4969_12c00210	ecpE	ECP production pilus chaperone	Z0356(AI091)	yagV/ecpE	NA	hypothetical_protein [Escherichia coli O157:H7 EDL933 (EHEC)]	CU_fimbriae	94	97.9	100	2e-173	482
Escherichia_coli_P4-NR	P4NR_30c00270		putative chaperone	Z0356(AI091)	yagV/ecpE	NA	hypothetical_protein [Escherichia coli O157:H7 EDL933 (EHEC)]	CU_fimbriae	94	97.9	100	2e-173	482
Escherichia_coli_O32:H37_P4	P4O32_10c00600		putative chaperone	Z0356(AI091)	yagV/ecpE	NA	hypothetical_protein [Escherichia coli O157:H7 EDL933 (EHEC)]	CU_fimbriae	94	97.5	100	4e-172	479
Escherichia_coli_RiKo_2299/09	RIKO2299_12c00270	ecpE	ECP production pilus chaperone	Z0356(AI091)	yagV/ecpE	NA	hypothetical_protein [Escherichia coli O157:H7 EDL933 (EHEC)]	CU_fimbriae	94	97.5	100	5e-172	479
Escherichia_coli_RiKo_2305/09	RIKO2305_7c00090	ecpE	ECP production pilus chaperone	Z0356(AI091)	yagV/ecpE	NA	hypothetical_protein [Escherichia coli O157:H7 EDL933 (EHEC)]	CU_fimbriae	94	97.9	100	2e-173	482
Escherichia_coli_RiKo_2308/09	RIKO2308_5c00110	ecpE	ECP production pilus chaperone	Z0356(AI091)	yagV/ecpE	NA	hypothetical_protein [Escherichia coli O157:H7 EDL933 (EHEC)]	CU_fimbriae	94	97.5	100	4e-172	479
Escherichia_coli_RiKo_2331/09	RIKO2331_47c00410	ecpE	ECP production pilus chaperone	Z0356(AI091)	yagV/ecpE	NA	hypothetical_protein [Escherichia coli O157:H7 EDL933 (EHEC)]	CU_fimbriae	94	97.9	100	2e-173	482
Escherichia_coli_RiKo_2340/09	RIKO2340_4c00100	ecpE	ECP production pilus chaperone	Z0356(AI091)	yagV/ecpE	NA	hypothetical_protein [Escherichia coli O157:H7 EDL933 (EHEC)]	CU_fimbriae	94	97.5	100	4e-172	479
Escherichia_coli_RiKo_2351/09	RIKO2351_214c00010	ecpE	ECP production pilus chaperone	Z0356(AI091)	yagV/ecpE	NA	hypothetical_protein [Escherichia coli O157:H7 EDL933 (EHEC)]	CU_fimbriae	94	97.9	100	2e-173	482
Escherichia_coli_O157:H43_T22	T22_16c00110		putative chaperone	Z0356(AI091)	yagV/ecpE	NA	hypothetical_protein [Escherichia coli O157:H7 EDL933 (EHEC)]	CU_fimbriae	94	97.9	100	2e-173	482
Escherichia_coli_UVM2	UVM2_6c00340	ecpE	ECP production pilus chaperone	Z0356(AI091)	yagV/ecpE	NA	hypothetical_protein [Escherichia coli O157:H7 EDL933 (EHEC)]	CU_fimbriae	94	97.5	100	4e-172	479
Escherichia_coli_W26	W26_66c00040		putative chaperone	Z0356(AI091)	yagV/ecpE	NA	hypothetical_protein [Escherichia coli O157:H7 EDL933 (EHEC)]	CU_fimbriae	94	97.9	100	2e-173	482
Escherichia_coli_AA86	AA86_1c03680	yagW	surface or protein	Z0357(AI091)	yagW/ecpD	NA	putative_receptor [Escherichia coli O157:H7 EDL933 (EHEC)]	CU_fimbriae	100	99.5	100	0.0	1124
Escherichia_coli_D6-113.11	D611311_65c02220	yagW	surface or protein	Z0357(AI091)	yagW/ecpD	NA	putative_receptor [Escherichia coli O157:H7 EDL933 (EHEC)]	CU_fimbriae	100	99.3	100	0.0	1122
Escherichia_coli_D6-117.07	D611707_21c02410	yagW	surface or protein	Z0357(AI091)	yagW/ecpD	NA	putative_receptor [Escherichia coli O157:H7 EDL933 (EHEC)]	CU_fimbriae	100	99.5	100	0.0	1123
Escherichia_coli_ECC-1470	E1470_c03120	ecpD	polymerized tip adhesin of ECP fibers	Z0357(AI091)	yagW/ecpD	NA	putative_receptor [Escherichia coli O157:H7 EDL933 (EHEC)]	CU_fimbriae	100	98.5	100	0.0	1115
Escherichia_coli_1303	EC1303_c02960	ecpD	polymerized tip adhesin of ECP fibers	Z0357(AI091)	yagW/ecpD	NA	putative_receptor [Escherichia coli O157:H7 EDL933 (EHEC)]	CU_fimbriae	100	99.1	100	0.0	1120
Escherichia_coli_131/07	EC13107_3c00460	ecpD	polymerized tip adhesin of ECP fibers	Z0357(AI091)	yagW/ecpD	NA	putative_receptor [Escherichia coli O157:H7 EDL933 (EHEC)]	CU_fimbriae	100	99.1	100	0.0	1120
Escherichia_coli_2772a	EC2772a_80c00850	ecpD	polymerized tip adhesin of ECP fibers	Z0357(AI091)	yagW/ecpD	NA	putative_receptor [Escherichia coli O157:H7 EDL933 (EHEC)]	CU_fimbriae	100	99.3	100	0.0	1120
Escherichia_coli_3234/A	EC3234A_186c00460	ecpD	polymerized tip adhesin of ECP fibers	Z0357(AI091)	yagW/ecpD	NA	putative_receptor [Escherichia coli O157:H7 EDL933 (EHEC)]	CU_fimbriae	100	99.1	100	0.0	1120
Escherichia_coli_ECA-727	ECA727_150c00310	yagW	surface or protein	Z0357(AI091)	yagW/ecpD	NA	putative_receptor [Escherichia coli O157:H7 EDL933 (EHEC)]	CU_fimbriae	100	99.1	100	0.0	1120
Escherichia_coli_ECC-Z	ECCZ_20c01950	yagW	surface or protein	Z0357(AI091)	yagW/ecpD	NA	putative_receptor [Escherichia coli O157:H7 EDL933 (EHEC)]	CU_fimbriae	100	99.1	100	0.0	1120
Escherichia_coli_MPEC4839	MPEC4839_4c00340	ecpD	polymerized tip adhesin of ECP fibers	Z0357(AI091)	yagW/ecpD	NA	putative_receptor [Escherichia coli O157:H7 EDL933 (EHEC)]	CU_fimbriae	100	99.1	100	0.0	1120
Escherichia_coli_MPEC4969	MPEC4969_12c00220	ecpD	polymerized tip adhesin of ECP fibers	Z0357(AI091)	yagW/ecpD	NA	putative_receptor [Escherichia coli O157:H7 EDL933 (EHEC)]	CU_fimbriae	100	98.7	100	0.0	1116
Escherichia_coli_P4-NR	P4NR_30c00260	yagW	surface or protein	Z0357(AI091)	yagW/ecpD	NA	putative_receptor [Escherichia coli O157:H7 EDL933 (EHEC)]	CU_fimbriae	100	98.9	100	0.0	1116
Escherichia_coli_O32:H37_P4	P4O32_10c00590	yagW	surface or protein	Z0357(AI091)	yagW/ecpD	NA	putative_receptor [Escherichia coli O157:H7 EDL933 (EHEC)]	CU_fimbriae	100	99.1	100	0.0	1120
Escherichia_coli_RiKo_2299/09	RIKO2299_12c00280	ecpD	polymerized tip adhesin of ECP fibers	Z0357(AI091)	yagW/ecpD	NA	putative_receptor [Escherichia coli O157:H7 EDL933 (EHEC)]	CU_fimbriae	100	98.7	100	0.0	1116
Escherichia_coli_RiKo_2305/09	RIKO2305_7c00100	ecpD	polymerized tip adhesin of ECP fibers	Z0357(AI091)	yagW/ecpD	NA	putative_receptor [Escherichia coli O157:H7 EDL933 (EHEC)]	CU_fimbriae	100	98.9	100	0.0	1116
Escherichia_coli_RiKo_2308/09	RIKO2308_5c00120	ecpD	polymerized tip adhesin of ECP fibers	Z0357(AI091)	yagW/ecpD	NA	putative_receptor [Escherichia coli O157:H7 EDL933 (EHEC)]	CU_fimbriae	100	99.1	100	0.0	1120
Escherichia_coli_RiKo_2331/09	RIKO2331_47c00400	ecpD	polymerized tip adhesin of ECP fibers	Z0357(AI091)	yagW/ecpD	NA	putative_receptor [Escherichia coli O157:H7 EDL933 (EHEC)]	CU_fimbriae	100	98.9	100	0.0	1116
Escherichia_coli_RiKo_2340/09	RIKO2340_4c00110	ecpD	polymerized tip adhesin of ECP fibers	Z0357(AI091)	yagW/ecpD	NA	putative_receptor [Escherichia coli O157:H7 EDL933 (EHEC)]	CU_fimbriae	100	99.1	100	0.0	1120
Escherichia_coli_RiKo_2351/09	RIKO2351_214c00020	ecpD	polymerized tip adhesin of ECP fibers	Z0357(AI091)	yagW/ecpD	NA	putative_receptor [Escherichia coli O157:H7 EDL933 (EHEC)]	CU_fimbriae	100	98.9	100	0.0	1116
Escherichia_coli_O157:H43_T22	T22_16c00120	yagW	surface or protein	Z0357(AI091)	yagW/ecpD	NA	putative_receptor [Escherichia coli O157:H7 EDL933 (EHEC)]	CU_fimbriae	100	98.7	100	0.0	1116
Escherichia_coli_UVM2	UVM2_6c00350	ecpD	polymerized tip adhesin of ECP fibers	Z0357(AI091)	yagW/ecpD	NA	putative_receptor [Escherichia coli O157:H7 EDL933 (EHEC)]	CU_fimbriae	100	99.1	100	0.0	1120
Escherichia_coli_W26	W26_66c00050	yagW	surface or protein	Z0357(AI091)	yagW/ecpD	NA	putative_receptor [Escherichia coli O157:H7 EDL933 (EHEC)]	CU_fimbriae	100	98.5	100	0.0	1113
Escherichia_coli_D6-113.11	D611311_65c02210	yagX	putative aromatic compound dioxygenase	Z0358(AI091)	yagX/ecpC	NA	putative_enzyme [Escherichia coli O157:H7 EDL933 (EHEC)]	CU_fimbriae	100	99.3	100	0.0	1702
Escherichia_coli_D6-117.07	D611707_21c02400	yagX	putative aromatic compound dioxygenase	Z0358(AI091)	yagX/ecpC	NA	putative_enzyme [Escherichia coli O157:H7 EDL933 (EHEC)]	CU_fimbriae	100	99.4	100	0.0	1704
Escherichia_coli_ECC-1470	E1470_c03130	ecpC	ECP production outer membrane protein	Z0358(AI091)	yagX/ecpC	NA	putative_enzyme [Escherichia coli O157:H7 EDL933 (EHEC)]	CU_fimbriae	100	99.4	100	0.0	1703
Escherichia_coli_1303	EC1303_c02970	ecpC	ECP production outer membrane protein	Z0358(AI091)	yagX/ecpC	NA	putative_enzyme [Escherichia coli O157:H7 EDL933 (EHEC)]	CU_fimbriae	100	99.5	100	0.0	1705
Escherichia_coli_131/07	EC13107_3c00470	ecpC	ECP production outer membrane protein	Z0358(AI091)	yagX/ecpC	NA	putative_enzyme [Escherichia coli O157:H7 EDL933 (EHEC)]	CU_fimbriae	100	99.5	100	0.0	1705
Escherichia_coli_2772a	EC2772a_80c00860	ecpC	ECP production outer membrane protein	Z0358(AI091)	yagX/ecpC	NA	putative_enzyme [Escherichia coli O157:H7 EDL933 (EHEC)]	CU_fimbriae	100	99.3	100	0.0	1703
Escherichia_coli_3234/A	EC3234A_186c00470	ecpC	ECP production outer membrane protein	Z0358(AI091)	yagX/ecpC	NA	putative_enzyme [Escherichia coli O157:H7 EDL933 (EHEC)]	CU_fimbriae	100	99.5	100	0.0	1705
Escherichia_coli_ECA-727	ECA727_150c00300	yagX	putative aromatic compound dioxygenase	Z0358(AI091)	yagX/ecpC	NA	putative_enzyme [Escherichia coli O157:H7 EDL933 (EHEC)]	CU_fimbriae	100	99.5	100	0.0	1705
Escherichia_coli_MPEC4839	MPEC4839_4c00350	ecpC	ECP production outer membrane protein	Z0358(AI091)	yagX/ecpC	NA	putative_enzyme [Escherichia coli O157:H7 EDL933 (EHEC)]	CU_fimbriae	100	99.6	100	0.0	1709
Escherichia_coli_MPEC4969	MPEC4969_12c00230	ecpC	ECP production outer membrane protein	Z0358(AI091)	yagX/ecpC	NA	putative_enzyme [Escherichia coli O157:H7 EDL933 (EHEC)]	CU_fimbriae	100	99.4	100	0.0	1706
Escherichia_coli_P4-NR	P4NR_30c00250	yagX	putative aromatic compound dioxygenase	Z0358(AI091)	yagX/ecpC	NA	putative_enzyme [Escherichia coli O157:H7 EDL933 (EHEC)]	CU_fimbriae	100	98.7	100	0.0	1686
Escherichia_coli_O32:H37_P4	P4O32_10c00580	yagX	putative aromatic compound dioxygenase	Z0358(AI091)	yagX/ecpC	NA	putative_enzyme [Escherichia coli O157:H7 EDL933 (EHEC)]	CU_fimbriae	100	99.5	100	0.0	1705
Escherichia_coli_RiKo_2299/09	RIKO2299_12c00290	ecpC	ECP production outer membrane protein	Z0358(AI091)	yagX/ecpC	NA	putative_enzyme [Escherichia coli O157:H7 EDL933 (EHEC)]	CU_fimbriae	100	99.4	100	0.0	1706
Escherichia_coli_RiKo_2305/09	RIKO2305_7c00110	ecpC	ECP production outer membrane protein	Z0358(AI091)	yagX/ecpC	NA	putative_enzyme [Escherichia coli O157:H7 EDL933 (EHEC)]	CU_fimbriae	100	99.5	100	0.0	1708
Escherichia_coli_RiKo_2308/09	RIKO2308_5c00130	ecpC	ECP production outer membrane protein	Z0358(AI091)	yagX/ecpC	NA	putative_enzyme [Escherichia coli O157:H7 EDL933 (EHEC)]	CU_fimbriae	100	99.5	100	0.0	1705
Escherichia_coli_RiKo_2331/09	RIKO2331_47c00390	ecpC	ECP production outer membrane protein	Z0358(AI091)	yagX/ecpC	NA	putative_enzyme [Escherichia coli O157:H7 EDL933 (EHEC)]	CU_fimbriae	100	99.5	100	0.0	1706
Escherichia_coli_RiKo_2340/09	RIKO2340_4c00120	ecpC	ECP production outer membrane protein	Z0358(AI091)	yagX/ecpC	NA	putative_enzyme [Escherichia coli O157:H7 EDL933 (EHEC)]	CU_fimbriae	100	99.5	100	0.0	1705
Escherichia_coli_RiKo_2351/09	RIKO2351_214c00030	ecpC	ECP production outer membrane protein	Z0358(AI091)	yagX/ecpC	NA	putative_enzyme [Escherichia coli O157:H7 EDL933 (EHEC)]	CU_fimbriae	100	99.5	100	0.0	1708
Escherichia_coli_O157:H43_T22	T22_16c00130	yagX	putative aromatic compound dioxygenase	Z0358(AI091)	yagX/ecpC	NA	putative_enzyme [Escherichia coli O157:H7 EDL933 (EHEC)]	CU_fimbriae	100	99.4	100	0.0	1706
Escherichia_coli_UVM2	UVM2_6c00360	ecpC	ECP production outer membrane protein	Z0358(AI091)	yagX/ecpC	NA	putative_enzyme [Escherichia coli O157:H7 EDL933 (EHEC)]	CU_fimbriae	100	99.4	100	0.0	1702
Escherichia_coli_W26	W26_66c00060	yagX	putative aromatic compound dioxygenase	Z0358(AI091)	yagX/ecpC	NA	putative_enzyme [Escherichia coli O157:H7 EDL933 (EHEC)]	CU_fimbriae	100	99.5	100	0.0	1706
Escherichia_coli_AA86	AA86_1c03710	matC	hypothetical protein	Z0359(AI091)	yagY/ecpB	NA	hypothetical_protein [Escherichia coli O157:H7 EDL933 (EHEC)]	CU_fimbriae	100	97.7	100	9e-161	449
Escherichia_coli_D6-113.11	D611311_65c02200	matC	hypothetical protein	Z0359(AI091)	yagY/ecpB	NA	hypothetical_protein [Escherichia coli O157:H7 EDL933 (EHEC)]	CU_fimbriae	100	99.5	100	1e-163	456
Escherichia_coli_D6-117.07	D611707_21c02390	matC	hypothetical protein	Z0359(AI091)	yagY/ecpB	NA	hypothetical_protein [Escherichia coli O157:H7 EDL933 (EHEC)]	CU_fimbriae	100	98.6	100	8e-162	451
Escherichia_coli_ECC-1470	E1470_c03140	ecpB	ECP production pilus chaperone	Z0359(AI091)	yagY/ecpB	NA	hypothetical_protein [Escherichia coli O157:H7 EDL933 (EHEC)]	CU_fimbriae	100	98.6	100	8e-162	451
Escherichia_coli_1303	EC1303_c02980	ecpB	ECP production pilus chaperone	Z0359(AI091)	yagY/ecpB	NA	hypothetical_protein [Escherichia coli O157:H7 EDL933 (EHEC)]	CU_fimbriae	100	98.6	100	8e-162	451
Escherichia_coli_131/07	EC13107_3c00480	ecpB	ECP production pilus chaperone	Z0359(AI091)	yagY/ecpB	NA	hypothetical_protein [Escherichia coli O157:H7 EDL933 (EHEC)]	CU_fimbriae	100	98.6	100	8e-162	451
Escherichia_coli_2772a	EC2772a_80c00870	ecpB	ECP production pilus chaperone	Z0359(AI091)	yagY/ecpB	NA	hypothetical_protein [Escherichia coli O157:H7 EDL933 (EHEC)]	CU_fimbriae	100	98.2	100	9e-161	448
Escherichia_coli_3234/A	EC3234A_186c00480	ecpB	ECP production pilus chaperone	Z0359(AI091)	yagY/ecpB	NA	hypothetical_protein [Escherichia coli O157:H7 EDL933 (EHEC)]	CU_fimbriae	100	98.6	100	8e-162	451
Escherichia_coli_ECA-727	ECA727_150c00290	matC	hypothetical protein	Z0359(AI091)	yagY/ecpB	NA	hypothetical_protein [Escherichia coli O157:H7 EDL933 (EHEC)]	CU_fimbriae	100	98.6	100	8e-162	451
Escherichia_coli_ECC-Z	ECCZ_20c01920	matC	hypothetical protein	Z0359(AI091)	yagY/ecpB	NA	hypothetical_protein [Escherichia coli O157:H7 EDL933 (EHEC)]	CU_fimbriae	100	98.6	100	8e-162	451
Escherichia_coli_MPEC4839	MPEC4839_4c00360	ecpB	ECP production pilus chaperone	Z0359(AI091)	yagY/ecpB	NA	hypothetical_protein [Escherichia coli O157:H7 EDL933 (EHEC)]	CU_fimbriae	100	98.6	100	8e-162	451
Escherichia_coli_MPEC4969	MPEC4969_12c00240	ecpB	ECP production pilus chaperone	Z0359(AI091)	yagY/ecpB	NA	hypothetical_protein [Escherichia coli O157:H7 EDL933 (EHEC)]	CU_fimbriae	100	98.6	100	8e-162	451
Escherichia_coli_P4-NR	P4NR_30c00240	matC	hypothetical protein	Z0359(AI091)	yagY/ecpB	NA	hypothetical_protein [Escherichia coli O157:H7 EDL933 (EHEC)]	CU_fimbriae	100	98.2	100	9e-161	448
Escherichia_coli_O32:H37_P4	P4O32_10c00570	matC	hypothetical protein	Z0359(AI091)	yagY/ecpB	NA	hypothetical_protein [Escherichia coli O157:H7 EDL933 (EHEC)]	CU_fimbriae	100	98.6	100	8e-162	451
Escherichia_coli_RiKo_2299/09	RIKO2299_12c00300	ecpB	ECP production pilus chaperone	Z0359(AI091)	yagY/ecpB	NA	hypothetical_protein [Escherichia coli O157:H7 EDL933 (EHEC)]	CU_fimbriae	100	98.2	100	9e-161	448
Escherichia_coli_RiKo_2305/09	RIKO2305_7c00120	ecpB	ECP production pilus chaperone	Z0359(AI091)	yagY/ecpB	NA	hypothetical_protein [Escherichia coli O157:H7 EDL933 (EHEC)]	CU_fimbriae	100	98.6	100	8e-162	451
Escherichia_coli_RiKo_2308/09	RIKO2308_5c00140	ecpB	ECP production pilus chaperone	Z0359(AI091)	yagY/ecpB	NA	hypothetical_protein [Escherichia coli O157:H7 EDL933 (EHEC)]	CU_fimbriae	100	98.6	100	8e-162	451
Escherichia_coli_RiKo_2331/09	RIKO2331_47c00380	ecpB	ECP production pilus chaperone	Z0359(AI091)	yagY/ecpB	NA	hypothetical_protein [Escherichia coli O157:H7 EDL933 (EHEC)]	CU_fimbriae	100	98.6	100	8e-162	451
Escherichia_coli_RiKo_2340/09	RIKO2340_4c00130	ecpB	ECP production pilus chaperone	Z0359(AI091)	yagY/ecpB	NA	hypothetical_protein [Escherichia coli O157:H7 EDL933 (EHEC)]	CU_fimbriae	100	98.6	100	8e-162	451
Escherichia_coli_RiKo_2351/09	RIKO2351_214c00040	ecpB	ECP production pilus chaperone	Z0359(AI091)	yagY/ecpB	NA	hypothetical_protein [Escherichia coli O157:H7 EDL933 (EHEC)]	CU_fimbriae	100	98.6	100	8e-162	451
Escherichia_coli_O157:H43_T22	T22_16c00140	matC	hypothetical protein	Z0359(AI091)	yagY/ecpB	NA	hypothetical_protein [Escherichia coli O157:H7 EDL933 (EHEC)]	CU_fimbriae	100	98.6	100	8e-162	451
Escherichia_coli_UVM2	UVM2_6c00370	ecpB	ECP production pilus chaperone	Z0359(AI091)	yagY/ecpB	NA	hypothetical_protein [Escherichia coli O157:H7 EDL933 (EHEC)]	CU_fimbriae	100	98.6	100	8e-162	451
Escherichia_coli_W26	W26_66c00070	matC	hypothetical protein	Z0359(AI091)	yagY/ecpB	NA	hypothetical_protein [Escherichia coli O157:H7 EDL933 (EHEC)]	CU_fimbriae	100	98.6	100	8e-162	451
Escherichia_coli_AA86	AA86_1c03720	matB	MatB	Z0360(AI091)	yagZ/ecpA	NA	hypothetical_protein [Escherichia coli O157:H7 EDL933 (EHEC)]	CU_fimbriae	100	99.5	100	2e-134	380
Escherichia_coli_D6-113.11	D611311_65c02190	matB	MatB	Z0360(AI091)	yagZ/ecpA	NA	hypothetical_protein [Escherichia coli O157:H7 EDL933 (EHEC)]	CU_fimbriae	100	99.5	100	5e-135	381
Escherichia_coli_D6-117.07	D611707_21c02380	matB	MatB	Z0360(AI091)	yagZ/ecpA	NA	hypothetical_protein [Escherichia coli O157:H7 EDL933 (EHEC)]	CU_fimbriae	100	99.5	100	4e-135	381
Escherichia_coli_ECC-1470	E1470_c03150	ecpA	ECP pilin	Z0360(AI091)	yagZ/ecpA	NA	hypothetical_protein [Escherichia coli O157:H7 EDL933 (EHEC)]	CU_fimbriae	100	99.5	100	4e-135	381
Escherichia_coli_1303	EC1303_c02990	ecpA	ECP pilin	Z0360(AI091)	yagZ/ecpA	NA	hypothetical_protein [Escherichia coli O157:H7 EDL933 (EHEC)]	CU_fimbriae	100	100	100	1e-135	383
Escherichia_coli_131/07	EC13107_3c00490	ecpA	ECP pilin	Z0360(AI091)	yagZ/ecpA	NA	hypothetical_protein [Escherichia coli O157:H7 EDL933 (EHEC)]	CU_fimbriae	100	100	100	1e-135	383
Escherichia_coli_2772a	EC2772a_80c00880	ecpA	ECP pilin	Z0360(AI091)	yagZ/ecpA	NA	hypothetical_protein [Escherichia coli O157:H7 EDL933 (EHEC)]	CU_fimbriae	100	99.5	100	4e-135	381
Escherichia_coli_3234/A	EC3234A_186c00490	ecpA	ECP pilin	Z0360(AI091)	yagZ/ecpA	NA	hypothetical_protein [Escherichia coli O157:H7 EDL933 (EHEC)]	CU_fimbriae	100	100	100	1e-135	383
Escherichia_coli_ECA-727	ECA727_150c00280	matB	MatB	Z0360(AI091)	yagZ/ecpA	NA	hypothetical_protein [Escherichia coli O157:H7 EDL933 (EHEC)]	CU_fimbriae	100	99.5	100	9e-135	380
Escherichia_coli_ECC-Z	ECCZ_20c01910	matB	MatB	Z0360(AI091)	yagZ/ecpA	NA	hypothetical_protein [Escherichia coli O157:H7 EDL933 (EHEC)]	CU_fimbriae	100	100	100	1e-135	383
Escherichia_coli_MPEC4839	MPEC4839_4c00370	ecpA	ECP pilin	Z0360(AI091)	yagZ/ecpA	NA	hypothetical_protein [Escherichia coli O157:H7 EDL933 (EHEC)]	CU_fimbriae	100	100	100	1e-135	383
Escherichia_coli_MPEC4969	MPEC4969_12c00250	ecpA	ECP pilin	Z0360(AI091)	yagZ/ecpA	NA	hypothetical_protein [Escherichia coli O157:H7 EDL933 (EHEC)]	CU_fimbriae	100	100	100	1e-135	383
Escherichia_coli_P4-NR	P4NR_30c00230	matB	MatB	Z0360(AI091)	yagZ/ecpA	NA	hypothetical_protein [Escherichia coli O157:H7 EDL933 (EHEC)]	CU_fimbriae	100	99.5	100	4e-135	381
Escherichia_coli_O32:H37_P4	P4O32_10c00560	matB	MatB	Z0360(AI091)	yagZ/ecpA	NA	hypothetical_protein [Escherichia coli O157:H7 EDL933 (EHEC)]	CU_fimbriae	100	99.5	100	7e-135	380
Escherichia_coli_RiKo_2299/09	RIKO2299_12c00310	ecpA	ECP pilin	Z0360(AI091)	yagZ/ecpA	NA	hypothetical_protein [Escherichia coli O157:H7 EDL933 (EHEC)]	CU_fimbriae	100	99.5	100	4e-135	381
Escherichia_coli_RiKo_2305/09	RIKO2305_7c00130	ecpA	ECP pilin	Z0360(AI091)	yagZ/ecpA	NA	hypothetical_protein [Escherichia coli O157:H7 EDL933 (EHEC)]	CU_fimbriae	100	99.5	100	4e-135	381
Escherichia_coli_RiKo_2308/09	RIKO2308_5c00150	ecpA	ECP pilin	Z0360(AI091)	yagZ/ecpA	NA	hypothetical_protein [Escherichia coli O157:H7 EDL933 (EHEC)]	CU_fimbriae	100	100	100	1e-135	383
Escherichia_coli_RiKo_2331/09	RIKO2331_47c00370	ecpA	ECP pilin	Z0360(AI091)	yagZ/ecpA	NA	hypothetical_protein [Escherichia coli O157:H7 EDL933 (EHEC)]	CU_fimbriae	100	99.5	100	4e-135	381
Escherichia_coli_RiKo_2340/09	RIKO2340_4c00140	ecpA	ECP pilin	Z0360(AI091)	yagZ/ecpA	NA	hypothetical_protein [Escherichia coli O157:H7 EDL933 (EHEC)]	CU_fimbriae	100	100	100	1e-135	383
Escherichia_coli_RiKo_2351/09	RIKO2351_214c00050	ecpA	ECP pilin	Z0360(AI091)	yagZ/ecpA	NA	hypothetical_protein [Escherichia coli O157:H7 EDL933 (EHEC)]	CU_fimbriae	100	99.5	100	4e-135	381
Escherichia_coli_O157:H43_T22	T22_16c00150	matB	MatB	Z0360(AI091)	yagZ/ecpA	NA	hypothetical_protein [Escherichia coli O157:H7 EDL933 (EHEC)]	CU_fimbriae	100	99.5	100	4e-135	381
Escherichia_coli_UVM2	UVM2_6c00380	ecpA	ECP pilin	Z0360(AI091)	yagZ/ecpA	NA	hypothetical_protein [Escherichia coli O157:H7 EDL933 (EHEC)]	CU_fimbriae	100	100	100	1e-135	383
Escherichia_coli_W26	W26_66c00080	matB	MatB	Z0360(AI091)	yagZ/ecpA	NA	hypothetical_protein [Escherichia coli O157:H7 EDL933 (EHEC)]	CU_fimbriae	100	100	100	1e-135	383
Escherichia_coli_D6-113.11	D611311_56c00350		fimbrial-like protein	b0719	ybgD	NP_415247	putative_fimbrial-like_adhesin_protein [Escherichia coli K-12 MG1655 (NPEC)]	CU_fimbriae	100	79.3	100	1e-107	311
Escherichia_coli_D6-117.07	D611707_18c01620		putative fimbrial-like adhesin protein	b0719	ybgD	NP_415247	putative_fimbrial-like_adhesin_protein [Escherichia coli K-12 MG1655 (NPEC)]	CU_fimbriae	100	78.2	100	1e-106	308
Escherichia_coli_D6-117.29	D611729_277c00010	ybgD	putative fimbrial-like adhesin protein	b0719	ybgD	NP_415247	putative_fimbrial-like_adhesin_protein [Escherichia coli K-12 MG1655 (NPEC)]	CU_fimbriae	100	100	100	3e-137	386
Escherichia_coli_ECC-1470	E1470_c07610	ybgD	putative fimbrial-like adhesin protein	b0719	ybgD	NP_415247	putative_fimbrial-like_adhesin_protein [Escherichia coli K-12 MG1655 (NPEC)]	CU_fimbriae	100	79.3	100	1e-107	311
Escherichia_coli_1303	EC1303_c06890	ybgD	putative fimbrial-like adhesin protein	b0719	ybgD	NP_415247	putative_fimbrial-like_adhesin_protein [Escherichia coli K-12 MG1655 (NPEC)]	CU_fimbriae	100	77.7	100	9e-106	306
Escherichia_coli_131/07	EC13107_12c00140	ybgD	putative fimbrial-like adhesin protein	b0719	ybgD	NP_415247	putative_fimbrial-like_adhesin_protein [Escherichia coli K-12 MG1655 (NPEC)]	CU_fimbriae	100	100	100	3e-137	386
Escherichia_coli_2772a	EC2772a_42c00130	ybgD	putative fimbrial-like adhesin protein	b0719	ybgD	NP_415247	putative_fimbrial-like_adhesin_protein [Escherichia coli K-12 MG1655 (NPEC)]	CU_fimbriae	100	79.3	100	1e-107	311
Escherichia_coli_3234/A	EC3234A_11c00150	ybgD	putative fimbrial-like adhesin protein	b0719	ybgD	NP_415247	putative_fimbrial-like_adhesin_protein [Escherichia coli K-12 MG1655 (NPEC)]	CU_fimbriae	100	100	100	3e-137	386
Escherichia_coli_ECA-O157	ECA0157_324c00020		putative fimbrial-like adhesin protein	b0719	ybgD	NP_415247	putative_fimbrial-like_adhesin_protein [Escherichia coli K-12 MG1655 (NPEC)]	CU_fimbriae	100	78.2	100	1e-106	308
Escherichia_coli_ECA-727	ECA727_188c00090	ybgD	putative fimbrial-like adhesin protein	b0719	ybgD	NP_415247	putative_fimbrial-like_adhesin_protein [Escherichia coli K-12 MG1655 (NPEC)]	CU_fimbriae	96	99.4	100	1e-130	369
Escherichia_coli_ECC-Z	ECCZ_17c00260	ybgD	putative fimbrial-like adhesin protein	b0719	ybgD	NP_415247	putative_fimbrial-like_adhesin_protein [Escherichia coli K-12 MG1655 (NPEC)]	CU_fimbriae	100	100	100	3e-137	386
Escherichia_coli_MPEC4839	MPEC4839_17c00140	ybgD	putative fimbrial-like adhesin protein	b0719	ybgD	NP_415247	putative_fimbrial-like_adhesin_protein [Escherichia coli K-12 MG1655 (NPEC)]	CU_fimbriae	100	78.2	100	1e-106	308
Escherichia_coli_MPEC4969	MPEC4969_30c00140	ybgD	putative fimbrial-like adhesin protein	b0719	ybgD	NP_415247	putative_fimbrial-like_adhesin_protein [Escherichia coli K-12 MG1655 (NPEC)]	CU_fimbriae	100	79.3	100	1e-107	311
Escherichia_coli_P4-NR	P4NR_23c01030		putative fimbrial-like adhesin protein	b0719	ybgD	NP_415247	putative_fimbrial-like_adhesin_protein [Escherichia coli K-12 MG1655 (NPEC)]	CU_fimbriae	100	79.3	100	1e-107	311
Escherichia_coli_O32:H37_P4	P4O32_30c00180	ybgD	putative fimbrial-like adhesin protein	b0719	ybgD	NP_415247	putative_fimbrial-like_adhesin_protein [Escherichia coli K-12 MG1655 (NPEC)]	CU_fimbriae	100	100	100	3e-137	386
Escherichia_coli_RiKo_2299/09	RIKO2299_24c00130	ybgD	putative fimbrial-like adhesin protein	b0719	ybgD	NP_415247	putative_fimbrial-like_adhesin_protein [Escherichia coli K-12 MG1655 (NPEC)]	CU_fimbriae	100	79.3	100	1e-107	311
Escherichia_coli_RiKo_2305/09	RIKO2305_17c00130	ybgD	putative fimbrial-like adhesin protein	b0719	ybgD	NP_415247	putative_fimbrial-like_adhesin_protein [Escherichia coli K-12 MG1655 (NPEC)]	CU_fimbriae	100	79.3	100	1e-107	311
Escherichia_coli_RiKo_2308/09	RIKO2308_24c00140	ybgD	putative fimbrial-like adhesin protein	b0719	ybgD	NP_415247	putative_fimbrial-like_adhesin_protein [Escherichia coli K-12 MG1655 (NPEC)]	CU_fimbriae	100	100	100	3e-137	386
Escherichia_coli_RiKo_2331/09	RIKO2331_5c00150	ybgD	putative fimbrial-like adhesin protein	b0719	ybgD	NP_415247	putative_fimbrial-like_adhesin_protein [Escherichia coli K-12 MG1655 (NPEC)]	CU_fimbriae	100	79.3	100	1e-107	311
Escherichia_coli_RiKo_2340/09	RIKO2340_16c00140	ybgD	putative fimbrial-like adhesin protein	b0719	ybgD	NP_415247	putative_fimbrial-like_adhesin_protein [Escherichia coli K-12 MG1655 (NPEC)]	CU_fimbriae	100	100	100	3e-137	386
Escherichia_coli_RiKo_2351/09	RIKO2351_31c00130	ybgD	putative fimbrial-like adhesin protein	b0719	ybgD	NP_415247	putative_fimbrial-like_adhesin_protein [Escherichia coli K-12 MG1655 (NPEC)]	CU_fimbriae	100	79.3	100	1e-107	311
Escherichia_coli_O157:H43_T22	T22_8c01650		putative fimbrial-like adhesin protein	b0719	ybgD	NP_415247	putative_fimbrial-like_adhesin_protein [Escherichia coli K-12 MG1655 (NPEC)]	CU_fimbriae	100	79.3	100	1e-107	311
Escherichia_coli_UVM2	UVM2_16c00130	ybgD	putative fimbrial-like adhesin protein	b0719	ybgD	NP_415247	putative_fimbrial-like_adhesin_protein [Escherichia coli K-12 MG1655 (NPEC)]	CU_fimbriae	100	100	100	3e-137	386
Escherichia_coli_W26	W26_77c00150		putative fimbrial-like adhesin protein	b0719	ybgD	NP_415247	putative_fimbrial-like_adhesin_protein [Escherichia coli K-12 MG1655 (NPEC)]	CU_fimbriae	100	79.3	100	1e-107	311
Escherichia_coli_D6-113.11	D611311_56c00380	ybgO	fimbrial-like adhesin protein	b0716	ybgO	NP_415244	putative_fimbrial_protein [Escherichia coli K-12 MG1655 (NPEC)]	CU_fimbriae	100	87.8	100	0.0	668
Escherichia_coli_D6-117.07	D611707_18c01650	ybgO	putative fimbrial-like adhesin protein	b0716	ybgO	NP_415244	putative_fimbrial_protein [Escherichia coli K-12 MG1655 (NPEC)]	CU_fimbriae	100	100	100	0.0	736
Escherichia_coli_ECC-1470	E1470_c07580	ybgO	putative fimbrial protein	b0716	ybgO	NP_415244	putative_fimbrial_protein [Escherichia coli K-12 MG1655 (NPEC)]	CU_fimbriae	100	97.7	100	0.0	721
Escherichia_coli_1303	EC1303_c06860	ybgO	putative fimbrial protein	b0716	ybgO	NP_415244	putative_fimbrial_protein [Escherichia coli K-12 MG1655 (NPEC)]	CU_fimbriae	100	100	100	0.0	736
Escherichia_coli_131/07	EC13107_12c00110	ybgO	putative fimbrial protein	b0716	ybgO	NP_415244	putative_fimbrial_protein [Escherichia coli K-12 MG1655 (NPEC)]	CU_fimbriae	100	100	100	0.0	736
Escherichia_coli_2772a	EC2772a_42c00100	ybgO	putative fimbrial protein	b0716	ybgO	NP_415244	putative_fimbrial_protein [Escherichia coli K-12 MG1655 (NPEC)]	CU_fimbriae	100	97.5	100	0.0	721
Escherichia_coli_3234/A	EC3234A_11c00120	ybgO	putative fimbrial protein	b0716	ybgO	NP_415244	putative_fimbrial_protein [Escherichia coli K-12 MG1655 (NPEC)]	CU_fimbriae	100	100	100	0.0	736
Escherichia_coli_ECA-O157	ECA0157_325c00020	ybgO	putative fimbrial-like adhesin protein	b0716	ybgO	NP_415244	putative_fimbrial_protein [Escherichia coli K-12 MG1655 (NPEC)]	CU_fimbriae	100	96.9	100	0.0	719
Escherichia_coli_ECA-727	ECA727_188c00060	ybgO	putative fimbrial-like adhesin protein	b0716	ybgO	NP_415244	putative_fimbrial_protein [Escherichia coli K-12 MG1655 (NPEC)]	CU_fimbriae	100	100	100	0.0	736
Escherichia_coli_ECC-Z	ECCZ_17c00290	ybgO	putative fimbrial-like adhesin protein	b0716	ybgO	NP_415244	putative_fimbrial_protein [Escherichia coli K-12 MG1655 (NPEC)]	CU_fimbriae	100	100	100	0.0	736
Escherichia_coli_MPEC4839	MPEC4839_17c00110	ybgO	putative fimbrial protein	b0716	ybgO	NP_415244	putative_fimbrial_protein [Escherichia coli K-12 MG1655 (NPEC)]	CU_fimbriae	100	99.7	100	0.0	733
Escherichia_coli_MPEC4969	MPEC4969_30c00110	ybgO	putative fimbrial protein	b0716	ybgO	NP_415244	putative_fimbrial_protein [Escherichia coli K-12 MG1655 (NPEC)]	CU_fimbriae	100	97.5	100	0.0	721
Escherichia_coli_P4-NR	P4NR_23c01060	ybgO	putative fimbrial-like adhesin protein	b0716	ybgO	NP_415244	putative_fimbrial_protein [Escherichia coli K-12 MG1655 (NPEC)]	CU_fimbriae	100	97.5	100	0.0	721
Escherichia_coli_O32:H37_P4	P4O32_30c00150	ybgO	putative fimbrial-like adhesin protein	b0716	ybgO	NP_415244	putative_fimbrial_protein [Escherichia coli K-12 MG1655 (NPEC)]	CU_fimbriae	100	100	100	0.0	736
Escherichia_coli_RiKo_2299/09	RIKO2299_24c00100	ybgO	putative fimbrial protein	b0716	ybgO	NP_415244	putative_fimbrial_protein [Escherichia coli K-12 MG1655 (NPEC)]	CU_fimbriae	100	97.7	100	0.0	721
Escherichia_coli_RiKo_2305/09	RIKO2305_17c00100	ybgO	putative fimbrial protein	b0716	ybgO	NP_415244	putative_fimbrial_protein [Escherichia coli K-12 MG1655 (NPEC)]	CU_fimbriae	100	97.7	100	0.0	721
Escherichia_coli_RiKo_2308/09	RIKO2308_24c00110	ybgO	putative fimbrial protein	b0716	ybgO	NP_415244	putative_fimbrial_protein [Escherichia coli K-12 MG1655 (NPEC)]	CU_fimbriae	100	100	100	0.0	736
Escherichia_coli_RiKo_2331/09	RIKO2331_5c00120	ybgO	putative fimbrial protein	b0716	ybgO	NP_415244	putative_fimbrial_protein [Escherichia coli K-12 MG1655 (NPEC)]	CU_fimbriae	100	97.5	100	0.0	721
Escherichia_coli_RiKo_2340/09	RIKO2340_16c00110	ybgO	putative fimbrial protein	b0716	ybgO	NP_415244	putative_fimbrial_protein [Escherichia coli K-12 MG1655 (NPEC)]	CU_fimbriae	100	100	100	0.0	736
Escherichia_coli_RiKo_2351/09	RIKO2351_31c00100	ybgO	putative fimbrial protein	b0716	ybgO	NP_415244	putative_fimbrial_protein [Escherichia coli K-12 MG1655 (NPEC)]	CU_fimbriae	100	97.7	100	0.0	721
Escherichia_coli_O157:H43_T22	T22_8c01680	ybgO	putative fimbrial-like adhesin protein	b0716	ybgO	NP_415244	putative_fimbrial_protein [Escherichia coli K-12 MG1655 (NPEC)]	CU_fimbriae	100	97.5	100	0.0	721
Escherichia_coli_UVM2	UVM2_16c00100	ybgO	putative fimbrial protein	b0716	ybgO	NP_415244	putative_fimbrial_protein [Escherichia coli K-12 MG1655 (NPEC)]	CU_fimbriae	100	100	100	0.0	736
Escherichia_coli_W26	W26_77c00120	ybgO	putative fimbrial-like adhesin protein	b0716	ybgO	NP_415244	putative_fimbrial_protein [Escherichia coli K-12 MG1655 (NPEC)]	CU_fimbriae	100	97.5	100	0.0	721
Escherichia_coli_D6-113.11	D611311_56c00370		periplasmic pilus chaperone family protein	b0717	ybgP	NP_415245	putative_periplasmic_pilin_chaperone [Escherichia coli K-12 MG1655 (NPEC)]	CU_fimbriae	100	78.1	100	4e-143	405
Escherichia_coli_D6-117.07	D611707_18c01640	ybgP	chaperone; PapD family	b0717	ybgP	NP_415245	putative_periplasmic_pilin_chaperone [Escherichia coli K-12 MG1655 (NPEC)]	CU_fimbriae	100	100	100	0.0	502
Escherichia_coli_D6-117.29	D611729_589c00010	ybgP	chaperone; PapD family	b0717	ybgP	NP_415245	putative_periplasmic_pilin_chaperone [Escherichia coli K-12 MG1655 (NPEC)]	CU_fimbriae	100	100	100	0.0	502
Escherichia_coli_1303	EC1303_c06870	ybgP	putative periplasmic pilin chaperone	b0717	ybgP	NP_415245	putative_periplasmic_pilin_chaperone [Escherichia coli K-12 MG1655 (NPEC)]	CU_fimbriae	100	100	100	0.0	502
Escherichia_coli_131/07	EC13107_12c00120	ybgP	putative periplasmic pilin chaperone	b0717	ybgP	NP_415245	putative_periplasmic_pilin_chaperone [Escherichia coli K-12 MG1655 (NPEC)]	CU_fimbriae	100	100	100	0.0	502
Escherichia_coli_2772a	EC2772a_42c00110	ybgP	putative periplasmic pilin chaperone	b0717	ybgP	NP_415245	putative_periplasmic_pilin_chaperone [Escherichia coli K-12 MG1655 (NPEC)]	CU_fimbriae	100	90.9	100	2e-162	454
Escherichia_coli_3234/A	EC3234A_11c00130	ybgP	putative periplasmic pilin chaperone	b0717	ybgP	NP_415245	putative_periplasmic_pilin_chaperone [Escherichia coli K-12 MG1655 (NPEC)]	CU_fimbriae	100	100	100	0.0	502
Escherichia_coli_ECA-O157	ECA0157_325c00010	ybgP	chaperone; PapD family	b0717	ybgP	NP_415245	putative_periplasmic_pilin_chaperone [Escherichia coli K-12 MG1655 (NPEC)]	CU_fimbriae	100	90.1	100	1e-161	452
Escherichia_coli_ECA-727	ECA727_188c00070	ybgP	chaperone; PapD family	b0717	ybgP	NP_415245	putative_periplasmic_pilin_chaperone [Escherichia coli K-12 MG1655 (NPEC)]	CU_fimbriae	100	100	100	0.0	502
Escherichia_coli_ECC-Z	ECCZ_17c00280	ybgP	chaperone; PapD family	b0717	ybgP	NP_415245	putative_periplasmic_pilin_chaperone [Escherichia coli K-12 MG1655 (NPEC)]	CU_fimbriae	100	100	100	0.0	502
Escherichia_coli_MPEC4839	MPEC4839_17c00120	ybgP	putative periplasmic pilin chaperone	b0717	ybgP	NP_415245	putative_periplasmic_pilin_chaperone [Escherichia coli K-12 MG1655 (NPEC)]	CU_fimbriae	100	100	100	0.0	502
Escherichia_coli_MPEC4969	MPEC4969_30c00120	ybgP	putative periplasmic pilin chaperone	b0717	ybgP	NP_415245	putative_periplasmic_pilin_chaperone [Escherichia coli K-12 MG1655 (NPEC)]	CU_fimbriae	100	90.9	100	2e-162	454
Escherichia_coli_P4-NR	P4NR_23c01050	ybgP	chaperone; PapD family	b0717	ybgP	NP_415245	putative_periplasmic_pilin_chaperone [Escherichia coli K-12 MG1655 (NPEC)]	CU_fimbriae	100	90.5	100	5e-161	451
Escherichia_coli_O32:H37_P4	P4O32_30c00160	ybgP	chaperone; PapD family	b0717	ybgP	NP_415245	putative_periplasmic_pilin_chaperone [Escherichia coli K-12 MG1655 (NPEC)]	CU_fimbriae	100	100	100	0.0	502
Escherichia_coli_RiKo_2299/09	RIKO2299_24c00110	ybgP	putative periplasmic pilin chaperone	b0717	ybgP	NP_415245	putative_periplasmic_pilin_chaperone [Escherichia coli K-12 MG1655 (NPEC)]	CU_fimbriae	100	90.9	100	2e-162	454
Escherichia_coli_RiKo_2305/09	RIKO2305_17c00110	ybgP	putative periplasmic pilin chaperone	b0717	ybgP	NP_415245	putative_periplasmic_pilin_chaperone [Escherichia coli K-12 MG1655 (NPEC)]	CU_fimbriae	100	90.9	100	2e-162	454
Escherichia_coli_RiKo_2308/09	RIKO2308_24c00120	ybgP	putative periplasmic pilin chaperone	b0717	ybgP	NP_415245	putative_periplasmic_pilin_chaperone [Escherichia coli K-12 MG1655 (NPEC)]	CU_fimbriae	100	100	100	0.0	502
Escherichia_coli_RiKo_2331/09	RIKO2331_5c00130	ybgP	putative periplasmic pilin chaperone	b0717	ybgP	NP_415245	putative_periplasmic_pilin_chaperone [Escherichia coli K-12 MG1655 (NPEC)]	CU_fimbriae	100	90.5	100	9e-162	452
Escherichia_coli_RiKo_2340/09	RIKO2340_16c00120	ybgP	putative periplasmic pilin chaperone	b0717	ybgP	NP_415245	putative_periplasmic_pilin_chaperone [Escherichia coli K-12 MG1655 (NPEC)]	CU_fimbriae	100	100	100	0.0	502
Escherichia_coli_RiKo_2351/09	RIKO2351_31c00110	ybgP	putative periplasmic pilin chaperone	b0717	ybgP	NP_415245	putative_periplasmic_pilin_chaperone [Escherichia coli K-12 MG1655 (NPEC)]	CU_fimbriae	100	90.9	100	2e-162	454
Escherichia_coli_O157:H43_T22	T22_8c01670	ybgP	chaperone; PapD family	b0717	ybgP	NP_415245	putative_periplasmic_pilin_chaperone [Escherichia coli K-12 MG1655 (NPEC)]	CU_fimbriae	100	90.9	100	2e-162	454
Escherichia_coli_UVM2	UVM2_16c00110	ybgP	putative periplasmic pilin chaperone	b0717	ybgP	NP_415245	putative_periplasmic_pilin_chaperone [Escherichia coli K-12 MG1655 (NPEC)]	CU_fimbriae	100	100	100	0.0	502
Escherichia_coli_W26	W26_77c00130	ybgP	chaperone; PapD family	b0717	ybgP	NP_415245	putative_periplasmic_pilin_chaperone [Escherichia coli K-12 MG1655 (NPEC)]	CU_fimbriae	100	90.9	100	2e-162	454
Escherichia_coli_D6-113.11	D611311_56c00360		fimbrial usher protein	b0718	ybgQ	NP_415246	putative_outer_membrane_protein [Escherichia coli K-12 MG1655 (NPEC)]	CU_fimbriae	100	83.6	100	0.0	1455
Escherichia_coli_D6-117.07	D611707_18c01630	ybgQ	outer membrane protein	b0718	ybgQ	NP_415246	putative_outer_membrane_protein [Escherichia coli K-12 MG1655 (NPEC)]	CU_fimbriae	100	98.4	100	0.0	1665
Escherichia_coli_ECC-1470	E1470_c07600	ybgQ	putative outer membrane protein	b0718	ybgQ	NP_415246	putative_outer_membrane_protein [Escherichia coli K-12 MG1655 (NPEC)]	CU_fimbriae	100	95.6	100	0.0	1575
Escherichia_coli_1303	EC1303_c06880	ybgQ	putative outer membrane protein	b0718	ybgQ	NP_415246	putative_outer_membrane_protein [Escherichia coli K-12 MG1655 (NPEC)]	CU_fimbriae	100	98.4	100	0.0	1665
Escherichia_coli_131/07	EC13107_12c00130	ybgQ	putative outer membrane protein	b0718	ybgQ	NP_415246	putative_outer_membrane_protein [Escherichia coli K-12 MG1655 (NPEC)]	CU_fimbriae	100	100	100	0.0	1688
Escherichia_coli_2772a	EC2772a_42c00120	ybgQ	putative outer membrane protein	b0718	ybgQ	NP_415246	putative_outer_membrane_protein [Escherichia coli K-12 MG1655 (NPEC)]	CU_fimbriae	100	95.7	100	0.0	1576
Escherichia_coli_3234/A	EC3234A_11c00140	ybgQ	putative outer membrane protein	b0718	ybgQ	NP_415246	putative_outer_membrane_protein [Escherichia coli K-12 MG1655 (NPEC)]	CU_fimbriae	100	100	100	0.0	1688
Escherichia_coli_ECA-727	ECA727_188c00080	ybgQ	outer membrane protein	b0718	ybgQ	NP_415246	putative_outer_membrane_protein [Escherichia coli K-12 MG1655 (NPEC)]	CU_fimbriae	100	99.9	100	0.0	1685
Escherichia_coli_ECC-Z	ECCZ_17c00270	ybgQ	outer membrane protein	b0718	ybgQ	NP_415246	putative_outer_membrane_protein [Escherichia coli K-12 MG1655 (NPEC)]	CU_fimbriae	100	100	100	0.0	1688
Escherichia_coli_MPEC4839	MPEC4839_17c00130	ybgQ	putative outer membrane protein	b0718	ybgQ	NP_415246	putative_outer_membrane_protein [Escherichia coli K-12 MG1655 (NPEC)]	CU_fimbriae	100	98.4	100	0.0	1665
Escherichia_coli_MPEC4969	MPEC4969_30c00130	ybgQ	putative outer membrane protein	b0718	ybgQ	NP_415246	putative_outer_membrane_protein [Escherichia coli K-12 MG1655 (NPEC)]	CU_fimbriae	100	95.8	100	0.0	1578
Escherichia_coli_P4-NR	P4NR_23c01040	ybgQ	outer membrane protein	b0718	ybgQ	NP_415246	putative_outer_membrane_protein [Escherichia coli K-12 MG1655 (NPEC)]	CU_fimbriae	100	95.8	100	0.0	1578
Escherichia_coli_O32:H37_P4	P4O32_30c00170	ybgQ	outer membrane protein	b0718	ybgQ	NP_415246	putative_outer_membrane_protein [Escherichia coli K-12 MG1655 (NPEC)]	CU_fimbriae	100	100	100	0.0	1688
Escherichia_coli_RiKo_2299/09	RIKO2299_24c00120	ybgQ	putative outer membrane protein	b0718	ybgQ	NP_415246	putative_outer_membrane_protein [Escherichia coli K-12 MG1655 (NPEC)]	CU_fimbriae	100	95.7	100	0.0	1575
Escherichia_coli_RiKo_2305/09	RIKO2305_17c00120	ybgQ	putative outer membrane protein	b0718	ybgQ	NP_415246	putative_outer_membrane_protein [Escherichia coli K-12 MG1655 (NPEC)]	CU_fimbriae	100	96	100	0.0	1581
Escherichia_coli_RiKo_2308/09	RIKO2308_24c00130	ybgQ	putative outer membrane protein	b0718	ybgQ	NP_415246	putative_outer_membrane_protein [Escherichia coli K-12 MG1655 (NPEC)]	CU_fimbriae	100	100	100	0.0	1688
Escherichia_coli_RiKo_2331/09	RIKO2331_5c00140	ybgQ	putative outer membrane protein	b0718	ybgQ	NP_415246	putative_outer_membrane_protein [Escherichia coli K-12 MG1655 (NPEC)]	CU_fimbriae	100	95.6	100	0.0	1575
Escherichia_coli_RiKo_2340/09	RIKO2340_16c00130	ybgQ	putative outer membrane protein	b0718	ybgQ	NP_415246	putative_outer_membrane_protein [Escherichia coli K-12 MG1655 (NPEC)]	CU_fimbriae	100	100	100	0.0	1688
Escherichia_coli_RiKo_2351/09	RIKO2351_31c00120	ybgQ	putative outer membrane protein	b0718	ybgQ	NP_415246	putative_outer_membrane_protein [Escherichia coli K-12 MG1655 (NPEC)]	CU_fimbriae	100	96	100	0.0	1581
Escherichia_coli_O157:H43_T22	T22_8c01660	ybgQ	outer membrane protein	b0718	ybgQ	NP_415246	putative_outer_membrane_protein [Escherichia coli K-12 MG1655 (NPEC)]	CU_fimbriae	100	95.8	100	0.0	1578
Escherichia_coli_UVM2	UVM2_16c00120	ybgQ	putative outer membrane protein	b0718	ybgQ	NP_415246	putative_outer_membrane_protein [Escherichia coli K-12 MG1655 (NPEC)]	CU_fimbriae	100	100	100	0.0	1688
Escherichia_coli_W26	W26_77c00140	ybgQ	outer membrane protein	b0718	ybgQ	NP_415246	putative_outer_membrane_protein [Escherichia coli K-12 MG1655 (NPEC)]	CU_fimbriae	100	95.8	99	0.0	1567
Escherichia_coli_D6-113.11	D611311_67c00670		pili assembly chaperone	Z1293m(AI005)	ycbF	NA	putative_pili_assembly_chaperone [Escherichia coli O157:H7 EDL933 (EHEC)]	CU_fimbriae	96	98.3	100	5e-167	466
Escherichia_coli_D6-117.07	D611707_16c00430		pili assembly chaperone	Z1293m(AI005)	ycbF	NA	putative_pili_assembly_chaperone [Escherichia coli O157:H7 EDL933 (EHEC)]	CU_fimbriae	93	98.7	100	5e-163	456
Escherichia_coli_D6-117.29	D611729_45c00350		pili assembly chaperone	Z1293m(AI005)	ycbF	NA	putative_pili_assembly_chaperone [Escherichia coli O157:H7 EDL933 (EHEC)]	CU_fimbriae	93	98.7	100	5e-163	456
Escherichia_coli_ECC-1470	E1470_c09880	ycbF	putative periplasmic pilin chaperone	Z1293m(AI005)	ycbF	NA	putative_pili_assembly_chaperone [Escherichia coli O157:H7 EDL933 (EHEC)]	CU_fimbriae	93	97.4	100	4e-161	451
Escherichia_coli_1303	EC1303_c09630	ycbF	putative periplasmic pilin chaperone	Z1293m(AI005)	ycbF	NA	putative_pili_assembly_chaperone [Escherichia coli O157:H7 EDL933 (EHEC)]	CU_fimbriae	93	98.7	100	5e-163	456
Escherichia_coli_131/07	EC13107_29c00480	ycbF	putative periplasmic pilin chaperone	Z1293m(AI005)	ycbF	NA	putative_pili_assembly_chaperone [Escherichia coli O157:H7 EDL933 (EHEC)]	CU_fimbriae	93	98.7	100	5e-163	456
Escherichia_coli_2772a	EC2772a_23c00610	ycbF	putative periplasmic pilin chaperone	Z1293m(AI005)	ycbF	NA	putative_pili_assembly_chaperone [Escherichia coli O157:H7 EDL933 (EHEC)]	CU_fimbriae	93	97.4	100	4e-161	451
Escherichia_coli_3234/A	EC3234A_23c00480	ycbF	putative periplasmic pilin chaperone	Z1293m(AI005)	ycbF	NA	putative_pili_assembly_chaperone [Escherichia coli O157:H7 EDL933 (EHEC)]	CU_fimbriae	93	98.7	100	5e-163	456
Escherichia_coli_ECA-O157	ECA0157_69c00090		pili assembly chaperone	Z1293m(AI005)	ycbF	NA	putative_pili_assembly_chaperone [Escherichia coli O157:H7 EDL933 (EHEC)]	CU_fimbriae	93	98.7	100	5e-163	456
Escherichia_coli_ECA-727	ECA727_341c00100		pili assembly chaperone	Z1293m(AI005)	ycbF	NA	putative_pili_assembly_chaperone [Escherichia coli O157:H7 EDL933 (EHEC)]	CU_fimbriae	93	98.7	100	5e-163	456
Escherichia_coli_ECC-Z	ECCZ_14c02340		pili assembly chaperone	Z1293m(AI005)	ycbF	NA	putative_pili_assembly_chaperone [Escherichia coli O157:H7 EDL933 (EHEC)]	CU_fimbriae	93	98.7	100	5e-163	456
Escherichia_coli_MPEC4839	MPEC4839_21c00420	ycbF	putative periplasmic pilin chaperone	Z1293m(AI005)	ycbF	NA	putative_pili_assembly_chaperone [Escherichia coli O157:H7 EDL933 (EHEC)]	CU_fimbriae	93	98.7	100	5e-163	456
Escherichia_coli_MPEC4969	MPEC4969_34c00550	ycbF	putative periplasmic pilin chaperone	Z1293m(AI005)	ycbF	NA	putative_pili_assembly_chaperone [Escherichia coli O157:H7 EDL933 (EHEC)]	CU_fimbriae	93	97.4	100	4e-161	451
Escherichia_coli_P4-NR	P4NR_20c00810		pili assembly chaperone	Z1293m(AI005)	ycbF	NA	putative_pili_assembly_chaperone [Escherichia coli O157:H7 EDL933 (EHEC)]	CU_fimbriae	93	97.4	100	4e-161	451
Escherichia_coli_RiKo_2299/09	RIKO2299_30c00760	ycbF	putative periplasmic pilin chaperone	Z1293m(AI005)	ycbF	NA	putative_pili_assembly_chaperone [Escherichia coli O157:H7 EDL933 (EHEC)]	CU_fimbriae	93	97.4	100	4e-161	451
Escherichia_coli_RiKo_2305/09	RIKO2305_20c00670	ycbF	putative periplasmic pilin chaperone	Z1293m(AI005)	ycbF	NA	putative_pili_assembly_chaperone [Escherichia coli O157:H7 EDL933 (EHEC)]	CU_fimbriae	93	96.1	100	3e-159	446
Escherichia_coli_RiKo_2308/09	RIKO2308_27c00700	ycbF	putative periplasmic pilin chaperone	Z1293m(AI005)	ycbF	NA	putative_pili_assembly_chaperone [Escherichia coli O157:H7 EDL933 (EHEC)]	CU_fimbriae	93	98.7	100	5e-163	456
Escherichia_coli_RiKo_2331/09	RIKO2331_7c00700	ycbF	putative periplasmic pilin chaperone	Z1293m(AI005)	ycbF	NA	putative_pili_assembly_chaperone [Escherichia coli O157:H7 EDL933 (EHEC)]	CU_fimbriae	93	97.4	100	4e-161	451
Escherichia_coli_RiKo_2340/09	RIKO2340_21c00700	ycbF	putative periplasmic pilin chaperone	Z1293m(AI005)	ycbF	NA	putative_pili_assembly_chaperone [Escherichia coli O157:H7 EDL933 (EHEC)]	CU_fimbriae	93	98.7	100	5e-163	456
Escherichia_coli_RiKo_2351/09	RIKO2351_35c00200	ycbF	putative periplasmic pilin chaperone	Z1293m(AI005)	ycbF	NA	putative_pili_assembly_chaperone [Escherichia coli O157:H7 EDL933 (EHEC)]	CU_fimbriae	93	97.4	100	4e-160	448
Escherichia_coli_O157:H43_T22	T22_9c00710		pili assembly chaperone	Z1293m(AI005)	ycbF	NA	putative_pili_assembly_chaperone [Escherichia coli O157:H7 EDL933 (EHEC)]	CU_fimbriae	93	96.9	100	5e-161	450
Escherichia_coli_UVM2	UVM2_22c00460	ycbF	putative periplasmic pilin chaperone	Z1293m(AI005)	ycbF	NA	putative_pili_assembly_chaperone [Escherichia coli O157:H7 EDL933 (EHEC)]	CU_fimbriae	93	98.7	100	5e-163	456
Escherichia_coli_W26	W26_90c00150		pili assembly chaperone	Z1293m(AI005)	ycbF	NA	putative_pili_assembly_chaperone [Escherichia coli O157:H7 EDL933 (EHEC)]	CU_fimbriae	93	97.4	100	4e-161	451
Escherichia_coli_D6-113.11	D611311_67c00730	ycbQ	fimbrial-like protein	Z1286(AI005)	ycbQ	NA	putative_fimbrial-like_protein [Escherichia coli O157:H7 EDL933 (EHEC)]	CU_fimbriae	98	99.4	100	1e-123	351
Escherichia_coli_D6-117.07	D611707_16c00490	ycbQ	fimbrial-like protein	Z1286(AI005)	ycbQ	NA	putative_fimbrial-like_protein [Escherichia coli O157:H7 EDL933 (EHEC)]	CU_fimbriae	98	98.9	100	6e-123	349
Escherichia_coli_D6-117.29	D611729_45c00410	ycbQ	fimbrial-like protein	Z1286(AI005)	ycbQ	NA	putative_fimbrial-like_protein [Escherichia coli O157:H7 EDL933 (EHEC)]	CU_fimbriae	98	98.9	100	6e-123	349
Escherichia_coli_ECC-1470	E1470_c09820	elfA	laminin-binding fimbrin subunit	Z1286(AI005)	ycbQ	NA	putative_fimbrial-like_protein [Escherichia coli O157:H7 EDL933 (EHEC)]	CU_fimbriae	98	84.9	100	4e-102	296
Escherichia_coli_1303	EC1303_c09570	elfA	laminin-binding fimbrin subunit	Z1286(AI005)	ycbQ	NA	putative_fimbrial-like_protein [Escherichia coli O157:H7 EDL933 (EHEC)]	CU_fimbriae	98	98.9	100	6e-123	349
Escherichia_coli_131/07	EC13107_29c00420	elfA	laminin-binding fimbrin subunit	Z1286(AI005)	ycbQ	NA	putative_fimbrial-like_protein [Escherichia coli O157:H7 EDL933 (EHEC)]	CU_fimbriae	98	98.9	100	6e-123	349
Escherichia_coli_2772a	EC2772a_23c00550	elfA	laminin-binding fimbrin subunit	Z1286(AI005)	ycbQ	NA	putative_fimbrial-like_protein [Escherichia coli O157:H7 EDL933 (EHEC)]	CU_fimbriae	98	84.9	100	4e-102	296
Escherichia_coli_3234/A	EC3234A_23c00420	elfA	laminin-binding fimbrin subunit	Z1286(AI005)	ycbQ	NA	putative_fimbrial-like_protein [Escherichia coli O157:H7 EDL933 (EHEC)]	CU_fimbriae	98	98.9	100	6e-123	349
Escherichia_coli_ECA-727	ECA727_341c00040	ycbQ	fimbrial-like protein	Z1286(AI005)	ycbQ	NA	putative_fimbrial-like_protein [Escherichia coli O157:H7 EDL933 (EHEC)]	CU_fimbriae	98	98.9	100	6e-123	349
Escherichia_coli_ECC-Z	ECCZ_14c02400	ycbQ	fimbrial-like protein	Z1286(AI005)	ycbQ	NA	putative_fimbrial-like_protein [Escherichia coli O157:H7 EDL933 (EHEC)]	CU_fimbriae	98	98.9	100	6e-123	349
Escherichia_coli_MPEC4839	MPEC4839_21c00360	elfA	laminin-binding fimbrin subunit	Z1286(AI005)	ycbQ	NA	putative_fimbrial-like_protein [Escherichia coli O157:H7 EDL933 (EHEC)]	CU_fimbriae	98	98.9	100	6e-123	349
Escherichia_coli_MPEC4969	MPEC4969_34c00490	elfA	laminin-binding fimbrin subunit	Z1286(AI005)	ycbQ	NA	putative_fimbrial-like_protein [Escherichia coli O157:H7 EDL933 (EHEC)]	CU_fimbriae	98	84.9	100	4e-102	296
Escherichia_coli_P4-NR	P4NR_20c00870	ycbQ	fimbrial-like adhesin protein	Z1286(AI005)	ycbQ	NA	putative_fimbrial-like_protein [Escherichia coli O157:H7 EDL933 (EHEC)]	CU_fimbriae	98	84.9	100	4e-102	296
Escherichia_coli_O32:H37_P4	P4O32_2c00860	ycbQ	fimbrial-like protein	Z1286(AI005)	ycbQ	NA	putative_fimbrial-like_protein [Escherichia coli O157:H7 EDL933 (EHEC)]	CU_fimbriae	98	98.9	100	6e-123	349
Escherichia_coli_RiKo_2299/09	RIKO2299_30c00700	elfA	laminin-binding fimbrin subunit	Z1286(AI005)	ycbQ	NA	putative_fimbrial-like_protein [Escherichia coli O157:H7 EDL933 (EHEC)]	CU_fimbriae	98	84.9	100	4e-102	296
Escherichia_coli_RiKo_2305/09	RIKO2305_20c00610	elfA	laminin-binding fimbrin subunit	Z1286(AI005)	ycbQ	NA	putative_fimbrial-like_protein [Escherichia coli O157:H7 EDL933 (EHEC)]	CU_fimbriae	98	84.9	100	4e-102	296
Escherichia_coli_RiKo_2308/09	RIKO2308_27c00640	elfA	laminin-binding fimbrin subunit	Z1286(AI005)	ycbQ	NA	putative_fimbrial-like_protein [Escherichia coli O157:H7 EDL933 (EHEC)]	CU_fimbriae	98	98.9	100	6e-123	349
Escherichia_coli_RiKo_2331/09	RIKO2331_7c00640	elfA	laminin-binding fimbrin subunit	Z1286(AI005)	ycbQ	NA	putative_fimbrial-like_protein [Escherichia coli O157:H7 EDL933 (EHEC)]	CU_fimbriae	98	84.9	100	4e-102	296
Escherichia_coli_RiKo_2340/09	RIKO2340_21c00640	elfA	laminin-binding fimbrin subunit	Z1286(AI005)	ycbQ	NA	putative_fimbrial-like_protein [Escherichia coli O157:H7 EDL933 (EHEC)]	CU_fimbriae	98	98.9	100	6e-123	349
Escherichia_coli_RiKo_2351/09	RIKO2351_35c00140	elfA	laminin-binding fimbrin subunit	Z1286(AI005)	ycbQ	NA	putative_fimbrial-like_protein [Escherichia coli O157:H7 EDL933 (EHEC)]	CU_fimbriae	98	84.9	100	4e-102	296
Escherichia_coli_O157:H43_T22	T22_9c00650	ycbQ	fimbrial-like adhesin protein	Z1286(AI005)	ycbQ	NA	putative_fimbrial-like_protein [Escherichia coli O157:H7 EDL933 (EHEC)]	CU_fimbriae	98	84.9	100	4e-102	296
Escherichia_coli_UVM2	UVM2_22c00400	elfA	laminin-binding fimbrin subunit	Z1286(AI005)	ycbQ	NA	putative_fimbrial-like_protein [Escherichia coli O157:H7 EDL933 (EHEC)]	CU_fimbriae	98	98.9	100	6e-123	349
Escherichia_coli_W26	W26_90c00090	ycbQ	fimbrial-like adhesin protein	Z1286(AI005)	ycbQ	NA	putative_fimbrial-like_protein [Escherichia coli O157:H7 EDL933 (EHEC)]	CU_fimbriae	98	84.9	100	4e-102	296
Escherichia_coli_D6-113.11	D611311_67c00720	ycbR	periplasmic pilin chaperone	Z1287(AI005)	ycbR	NA	putative_chaperone [Escherichia coli O157:H7 EDL933 (EHEC)]	CU_fimbriae	100	98.3	100	4e-169	471
Escherichia_coli_D6-117.07	D611707_16c00480	ycbR	periplasmic pilin chaperone	Z1287(AI005)	ycbR	NA	putative_chaperone [Escherichia coli O157:H7 EDL933 (EHEC)]	CU_fimbriae	100	98.3	100	1e-169	472
Escherichia_coli_D6-117.29	D611729_45c00400	ycbR	periplasmic pilin chaperone	Z1287(AI005)	ycbR	NA	putative_chaperone [Escherichia coli O157:H7 EDL933 (EHEC)]	CU_fimbriae	100	98.3	100	1e-169	472
Escherichia_coli_ECC-1470	E1470_c09830	elfD	putative periplasmic pilin chaperone	Z1287(AI005)	ycbR	NA	putative_chaperone [Escherichia coli O157:H7 EDL933 (EHEC)]	CU_fimbriae	100	98.3	100	1e-169	472
Escherichia_coli_1303	EC1303_c09580	elfD	putative periplasmic pilin chaperone	Z1287(AI005)	ycbR	NA	putative_chaperone [Escherichia coli O157:H7 EDL933 (EHEC)]	CU_fimbriae	100	98.3	100	1e-169	472
Escherichia_coli_131/07	EC13107_29c00430	elfD	putative periplasmic pilin chaperone	Z1287(AI005)	ycbR	NA	putative_chaperone [Escherichia coli O157:H7 EDL933 (EHEC)]	CU_fimbriae	100	98.3	100	1e-169	472
Escherichia_coli_2772a	EC2772a_23c00560	elfD	putative periplasmic pilin chaperone	Z1287(AI005)	ycbR	NA	putative_chaperone [Escherichia coli O157:H7 EDL933 (EHEC)]	CU_fimbriae	100	98.3	100	1e-169	472
Escherichia_coli_3234/A	EC3234A_23c00430	elfD	putative periplasmic pilin chaperone	Z1287(AI005)	ycbR	NA	putative_chaperone [Escherichia coli O157:H7 EDL933 (EHEC)]	CU_fimbriae	100	98.3	100	1e-169	472
Escherichia_coli_ECA-727	ECA727_341c00050	ycbR	periplasmic pilin chaperone	Z1287(AI005)	ycbR	NA	putative_chaperone [Escherichia coli O157:H7 EDL933 (EHEC)]	CU_fimbriae	100	98.3	100	1e-169	472
Escherichia_coli_ECC-Z	ECCZ_14c02390	ycbR	periplasmic pilin chaperone	Z1287(AI005)	ycbR	NA	putative_chaperone [Escherichia coli O157:H7 EDL933 (EHEC)]	CU_fimbriae	100	98.3	100	1e-169	472
Escherichia_coli_MPEC4839	MPEC4839_21c00370	elfD	putative periplasmic pilin chaperone	Z1287(AI005)	ycbR	NA	putative_chaperone [Escherichia coli O157:H7 EDL933 (EHEC)]	CU_fimbriae	100	98.3	100	1e-169	472
Escherichia_coli_MPEC4969	MPEC4969_34c00500	elfD	putative periplasmic pilin chaperone	Z1287(AI005)	ycbR	NA	putative_chaperone [Escherichia coli O157:H7 EDL933 (EHEC)]	CU_fimbriae	100	98.3	100	1e-169	472
Escherichia_coli_P4-NR	P4NR_20c00860	ycbR	periplasmic pilin chaperone	Z1287(AI005)	ycbR	NA	putative_chaperone [Escherichia coli O157:H7 EDL933 (EHEC)]	CU_fimbriae	100	98.7	100	2e-170	474
Escherichia_coli_O32:H37_P4	P4O32_2c00850	ycbR	periplasmic pilin chaperone	Z1287(AI005)	ycbR	NA	putative_chaperone [Escherichia coli O157:H7 EDL933 (EHEC)]	CU_fimbriae	100	98.3	100	1e-169	472
Escherichia_coli_RiKo_2299/09	RIKO2299_30c00710	elfD	putative periplasmic pilin chaperone	Z1287(AI005)	ycbR	NA	putative_chaperone [Escherichia coli O157:H7 EDL933 (EHEC)]	CU_fimbriae	100	98.3	100	2e-169	471
Escherichia_coli_RiKo_2305/09	RIKO2305_20c00620	elfD	putative periplasmic pilin chaperone	Z1287(AI005)	ycbR	NA	putative_chaperone [Escherichia coli O157:H7 EDL933 (EHEC)]	CU_fimbriae	100	98.7	100	2e-170	474
Escherichia_coli_RiKo_2308/09	RIKO2308_27c00650	elfD	putative periplasmic pilin chaperone	Z1287(AI005)	ycbR	NA	putative_chaperone [Escherichia coli O157:H7 EDL933 (EHEC)]	CU_fimbriae	100	98.3	100	1e-169	472
Escherichia_coli_RiKo_2331/09	RIKO2331_7c00650	elfD	putative periplasmic pilin chaperone	Z1287(AI005)	ycbR	NA	putative_chaperone [Escherichia coli O157:H7 EDL933 (EHEC)]	CU_fimbriae	100	98.7	100	2e-170	474
Escherichia_coli_RiKo_2340/09	RIKO2340_21c00650	elfD	putative periplasmic pilin chaperone	Z1287(AI005)	ycbR	NA	putative_chaperone [Escherichia coli O157:H7 EDL933 (EHEC)]	CU_fimbriae	100	98.3	100	1e-169	472
Escherichia_coli_RiKo_2351/09	RIKO2351_35c00150	elfD	putative periplasmic pilin chaperone	Z1287(AI005)	ycbR	NA	putative_chaperone [Escherichia coli O157:H7 EDL933 (EHEC)]	CU_fimbriae	100	98.7	100	2e-170	474
Escherichia_coli_O157:H43_T22	T22_9c00660	ycbR	periplasmic pilin chaperone	Z1287(AI005)	ycbR	NA	putative_chaperone [Escherichia coli O157:H7 EDL933 (EHEC)]	CU_fimbriae	100	98.7	100	2e-170	474
Escherichia_coli_UVM2	UVM2_22c00410	elfD	putative periplasmic pilin chaperone	Z1287(AI005)	ycbR	NA	putative_chaperone [Escherichia coli O157:H7 EDL933 (EHEC)]	CU_fimbriae	100	98.3	100	1e-169	472
Escherichia_coli_W26	W26_90c00100	ycbR	periplasmic pilin chaperone	Z1287(AI005)	ycbR	NA	putative_chaperone [Escherichia coli O157:H7 EDL933 (EHEC)]	CU_fimbriae	100	98.7	100	2e-170	474
Escherichia_coli_D6-113.11	D611311_67c00710	ycbS	outer membrane export usher protein	Z1288m(AI005)	ycbS	NA	PapC-like_porin_protein_involved_in_fimbrial_biogenesis [Escherichia coli O157:H7 EDL933 (EHEC)]	CU_fimbriae	100	98.8	100	0.0	1766
Escherichia_coli_D6-117.07	D611707_16c00470	ycbS	outer membrane export usher protein	Z1288m(AI005)	ycbS	NA	PapC-like_porin_protein_involved_in_fimbrial_biogenesis [Escherichia coli O157:H7 EDL933 (EHEC)]	CU_fimbriae	100	98.5	100	0.0	1762
Escherichia_coli_D6-117.29	D611729_45c00390	ycbS	outer membrane export usher protein	Z1288m(AI005)	ycbS	NA	PapC-like_porin_protein_involved_in_fimbrial_biogenesis [Escherichia coli O157:H7 EDL933 (EHEC)]	CU_fimbriae	100	98.6	100	0.0	1763
Escherichia_coli_ECC-1470	E1470_c09840	elfC	putative outer membrane fimbrial subunit export usher protein	Z1288m(AI005)	ycbS	NA	PapC-like_porin_protein_involved_in_fimbrial_biogenesis [Escherichia coli O157:H7 EDL933 (EHEC)]	CU_fimbriae	100	98.2	100	0.0	1757
Escherichia_coli_1303	EC1303_c09590	elfC	putative outer membrane fimbrial subunit export usher protein	Z1288m(AI005)	ycbS	NA	PapC-like_porin_protein_involved_in_fimbrial_biogenesis [Escherichia coli O157:H7 EDL933 (EHEC)]	CU_fimbriae	100	98.6	100	0.0	1763
Escherichia_coli_131/07	EC13107_29c00440	elfC	putative outer membrane fimbrial subunit export usher protein	Z1288m(AI005)	ycbS	NA	PapC-like_porin_protein_involved_in_fimbrial_biogenesis [Escherichia coli O157:H7 EDL933 (EHEC)]	CU_fimbriae	100	98.6	100	0.0	1763
Escherichia_coli_2772a	EC2772a_23c00570	elfC	putative outer membrane fimbrial subunit export usher protein	Z1288m(AI005)	ycbS	NA	PapC-like_porin_protein_involved_in_fimbrial_biogenesis [Escherichia coli O157:H7 EDL933 (EHEC)]	CU_fimbriae	100	98.3	100	0.0	1760
Escherichia_coli_3234/A	EC3234A_23c00440	elfC	putative outer membrane fimbrial subunit export usher protein	Z1288m(AI005)	ycbS	NA	PapC-like_porin_protein_involved_in_fimbrial_biogenesis [Escherichia coli O157:H7 EDL933 (EHEC)]	CU_fimbriae	100	98.6	100	0.0	1763
Escherichia_coli_ECA-727	ECA727_341c00060	ycbS	outer membrane export usher protein	Z1288m(AI005)	ycbS	NA	PapC-like_porin_protein_involved_in_fimbrial_biogenesis [Escherichia coli O157:H7 EDL933 (EHEC)]	CU_fimbriae	100	98.6	100	0.0	1763
Escherichia_coli_ECC-Z	ECCZ_14c02380	ycbS	outer membrane export usher protein	Z1288m(AI005)	ycbS	NA	PapC-like_porin_protein_involved_in_fimbrial_biogenesis [Escherichia coli O157:H7 EDL933 (EHEC)]	CU_fimbriae	100	98.6	100	0.0	1763
Escherichia_coli_MPEC4839	MPEC4839_21c00380	elfC	putative outer membrane fimbrial subunit export usher protein	Z1288m(AI005)	ycbS	NA	PapC-like_porin_protein_involved_in_fimbrial_biogenesis [Escherichia coli O157:H7 EDL933 (EHEC)]	CU_fimbriae	100	98.6	100	0.0	1763
Escherichia_coli_MPEC4969	MPEC4969_34c00510	elfC	putative outer membrane fimbrial subunit export usher protein	Z1288m(AI005)	ycbS	NA	PapC-like_porin_protein_involved_in_fimbrial_biogenesis [Escherichia coli O157:H7 EDL933 (EHEC)]	CU_fimbriae	100	98.4	100	0.0	1761
Escherichia_coli_P4-NR	P4NR_20c00850	ycbS	outer membrane export usher protein	Z1288m(AI005)	ycbS	NA	PapC-like_porin_protein_involved_in_fimbrial_biogenesis [Escherichia coli O157:H7 EDL933 (EHEC)]	CU_fimbriae	100	98.4	100	0.0	1761
Escherichia_coli_O32:H37_P4	P4O32_2c00840	ycbS_2	outer membrane export usher protein	Z1288m(AI005)	ycbS	NA	PapC-like_porin_protein_involved_in_fimbrial_biogenesis [Escherichia coli O157:H7 EDL933 (EHEC)]	CU_fimbriae	70	98.8	99	0.0	1231
Escherichia_coli_RiKo_2299/09	RIKO2299_30c00720	elfC	putative outer membrane fimbrial subunit export usher protein	Z1288m(AI005)	ycbS	NA	PapC-like_porin_protein_involved_in_fimbrial_biogenesis [Escherichia coli O157:H7 EDL933 (EHEC)]	CU_fimbriae	100	98.2	100	0.0	1756
Escherichia_coli_RiKo_2305/09	RIKO2305_20c00630	elfC	putative outer membrane fimbrial subunit export usher protein	Z1288m(AI005)	ycbS	NA	PapC-like_porin_protein_involved_in_fimbrial_biogenesis [Escherichia coli O157:H7 EDL933 (EHEC)]	CU_fimbriae	100	98.2	100	0.0	1758
Escherichia_coli_RiKo_2308/09	RIKO2308_27c00660	elfC	putative outer membrane fimbrial subunit export usher protein	Z1288m(AI005)	ycbS	NA	PapC-like_porin_protein_involved_in_fimbrial_biogenesis [Escherichia coli O157:H7 EDL933 (EHEC)]	CU_fimbriae	100	98.6	100	0.0	1763
Escherichia_coli_RiKo_2331/09	RIKO2331_7c00660	elfC	putative outer membrane fimbrial subunit export usher protein	Z1288m(AI005)	ycbS	NA	PapC-like_porin_protein_involved_in_fimbrial_biogenesis [Escherichia coli O157:H7 EDL933 (EHEC)]	CU_fimbriae	100	98.3	100	0.0	1760
Escherichia_coli_RiKo_2340/09	RIKO2340_21c00660	elfC	putative outer membrane fimbrial subunit export usher protein	Z1288m(AI005)	ycbS	NA	PapC-like_porin_protein_involved_in_fimbrial_biogenesis [Escherichia coli O157:H7 EDL933 (EHEC)]	CU_fimbriae	100	98.6	100	0.0	1763
Escherichia_coli_RiKo_2351/09	RIKO2351_35c00160	elfC	putative outer membrane fimbrial subunit export usher protein	Z1288m(AI005)	ycbS	NA	PapC-like_porin_protein_involved_in_fimbrial_biogenesis [Escherichia coli O157:H7 EDL933 (EHEC)]	CU_fimbriae	100	98.2	100	0.0	1757
Escherichia_coli_O157:H43_T22	T22_9c00670	ycbS	outer membrane export usher protein	Z1288m(AI005)	ycbS	NA	PapC-like_porin_protein_involved_in_fimbrial_biogenesis [Escherichia coli O157:H7 EDL933 (EHEC)]	CU_fimbriae	100	98.4	100	0.0	1761
Escherichia_coli_UVM2	UVM2_22c00420	elfC	putative outer membrane fimbrial subunit export usher protein	Z1288m(AI005)	ycbS	NA	PapC-like_porin_protein_involved_in_fimbrial_biogenesis [Escherichia coli O157:H7 EDL933 (EHEC)]	CU_fimbriae	100	98.6	100	0.0	1763
Escherichia_coli_W26	W26_90c00110	ycbS	outer membrane export usher protein	Z1288m(AI005)	ycbS	NA	PapC-like_porin_protein_involved_in_fimbrial_biogenesis [Escherichia coli O157:H7 EDL933 (EHEC)]	CU_fimbriae	100	98.4	100	0.0	1761
Escherichia_coli_D6-113.11	D611311_67c00700	ycbT	fimbrial-like adhesin protein	Z1290(AI005)	ycbT	NA	fimbrial_protein [Escherichia coli O157:H7 EDL933 (EHEC)]	CU_fimbriae	100	99.7	92	0.0	669
Escherichia_coli_D6-117.07	D611707_16c00460	ycbT	fimbrial-like adhesin protein	Z1290(AI005)	ycbT	NA	fimbrial_protein [Escherichia coli O157:H7 EDL933 (EHEC)]	CU_fimbriae	100	98.8	92	0.0	664
Escherichia_coli_D6-117.29	D611729_45c00380	ycbT	fimbrial-like adhesin protein	Z1290(AI005)	ycbT	NA	fimbrial_protein [Escherichia coli O157:H7 EDL933 (EHEC)]	CU_fimbriae	100	98.8	92	0.0	664
Escherichia_coli_ECC-1470	E1470_c09850	elfG	putative fimbrial-like adhesin protein	Z1290(AI005)	ycbT	NA	fimbrial_protein [Escherichia coli O157:H7 EDL933 (EHEC)]	CU_fimbriae	100	98.8	92	0.0	662
Escherichia_coli_1303	EC1303_c09600	elfG	putative fimbrial-like adhesin protein	Z1290(AI005)	ycbT	NA	fimbrial_protein [Escherichia coli O157:H7 EDL933 (EHEC)]	CU_fimbriae	100	98.8	92	0.0	664
Escherichia_coli_131/07	EC13107_29c00450	elfG	putative fimbrial-like adhesin protein	Z1290(AI005)	ycbT	NA	fimbrial_protein [Escherichia coli O157:H7 EDL933 (EHEC)]	CU_fimbriae	100	98.8	92	0.0	664
Escherichia_coli_2772a	EC2772a_23c00580	elfG	putative fimbrial-like adhesin protein	Z1290(AI005)	ycbT	NA	fimbrial_protein [Escherichia coli O157:H7 EDL933 (EHEC)]	CU_fimbriae	100	99.1	92	0.0	664
Escherichia_coli_3234/A	EC3234A_23c00450	elfG	putative fimbrial-like adhesin protein	Z1290(AI005)	ycbT	NA	fimbrial_protein [Escherichia coli O157:H7 EDL933 (EHEC)]	CU_fimbriae	100	98.8	92	0.0	664
Escherichia_coli_ECA-O157	ECA0157_69c00120	ycbT	fimbrial-like adhesin protein	Z1290(AI005)	ycbT	NA	fimbrial_protein [Escherichia coli O157:H7 EDL933 (EHEC)]	CU_fimbriae	100	98.8	92	0.0	664
Escherichia_coli_ECA-727	ECA727_341c00070	ycbT	fimbrial-like adhesin protein	Z1290(AI005)	ycbT	NA	fimbrial_protein [Escherichia coli O157:H7 EDL933 (EHEC)]	CU_fimbriae	100	98.8	92	0.0	664
Escherichia_coli_ECC-Z	ECCZ_14c02370	ycbT	fimbrial-like adhesin protein	Z1290(AI005)	ycbT	NA	fimbrial_protein [Escherichia coli O157:H7 EDL933 (EHEC)]	CU_fimbriae	100	98.8	92	0.0	664
Escherichia_coli_MPEC4839	MPEC4839_21c00390	elfG	putative fimbrial-like adhesin protein	Z1290(AI005)	ycbT	NA	fimbrial_protein [Escherichia coli O157:H7 EDL933 (EHEC)]	CU_fimbriae	100	98.8	92	0.0	664
Escherichia_coli_MPEC4969	MPEC4969_34c00520	elfG	putative fimbrial-like adhesin protein	Z1290(AI005)	ycbT	NA	fimbrial_protein [Escherichia coli O157:H7 EDL933 (EHEC)]	CU_fimbriae	100	99.4	92	0.0	666
Escherichia_coli_P4-NR	P4NR_20c00840	ycbT	fimbrial-like adhesin protein	Z1290(AI005)	ycbT	NA	fimbrial_protein [Escherichia coli O157:H7 EDL933 (EHEC)]	CU_fimbriae	100	99.4	92	0.0	666
Escherichia_coli_O32:H37_P4	P4O32_2c00820	ycbT	fimbrial-like adhesin protein	Z1290(AI005)	ycbT	NA	fimbrial_protein [Escherichia coli O157:H7 EDL933 (EHEC)]	CU_fimbriae	100	98.8	92	0.0	664
Escherichia_coli_RiKo_2299/09	RIKO2299_30c00730	elfG	putative fimbrial-like adhesin protein	Z1290(AI005)	ycbT	NA	fimbrial_protein [Escherichia coli O157:H7 EDL933 (EHEC)]	CU_fimbriae	100	99.1	92	0.0	664
Escherichia_coli_RiKo_2305/09	RIKO2305_20c00640	elfG	putative fimbrial-like adhesin protein	Z1290(AI005)	ycbT	NA	fimbrial_protein [Escherichia coli O157:H7 EDL933 (EHEC)]	CU_fimbriae	100	99.4	92	0.0	666
Escherichia_coli_RiKo_2308/09	RIKO2308_27c00670	elfG	putative fimbrial-like adhesin protein	Z1290(AI005)	ycbT	NA	fimbrial_protein [Escherichia coli O157:H7 EDL933 (EHEC)]	CU_fimbriae	100	98.8	92	0.0	664
Escherichia_coli_RiKo_2331/09	RIKO2331_7c00670	elfG	putative fimbrial-like adhesin protein	Z1290(AI005)	ycbT	NA	fimbrial_protein [Escherichia coli O157:H7 EDL933 (EHEC)]	CU_fimbriae	100	99.4	92	0.0	666
Escherichia_coli_RiKo_2340/09	RIKO2340_21c00670	elfG	putative fimbrial-like adhesin protein	Z1290(AI005)	ycbT	NA	fimbrial_protein [Escherichia coli O157:H7 EDL933 (EHEC)]	CU_fimbriae	100	98.8	92	0.0	664
Escherichia_coli_RiKo_2351/09	RIKO2351_35c00170	elfG	putative fimbrial-like adhesin protein	Z1290(AI005)	ycbT	NA	fimbrial_protein [Escherichia coli O157:H7 EDL933 (EHEC)]	CU_fimbriae	100	99.1	92	0.0	665
Escherichia_coli_O157:H43_T22	T22_9c00680	ycbT	fimbrial-like adhesin protein	Z1290(AI005)	ycbT	NA	fimbrial_protein [Escherichia coli O157:H7 EDL933 (EHEC)]	CU_fimbriae	100	98.8	92	0.0	662
Escherichia_coli_UVM2	UVM2_22c00430	elfG	putative fimbrial-like adhesin protein	Z1290(AI005)	ycbT	NA	fimbrial_protein [Escherichia coli O157:H7 EDL933 (EHEC)]	CU_fimbriae	100	98.8	92	0.0	664
Escherichia_coli_W26	W26_90c00120	ycbT	fimbrial-like adhesin protein	Z1290(AI005)	ycbT	NA	fimbrial_protein [Escherichia coli O157:H7 EDL933 (EHEC)]	CU_fimbriae	100	99.4	92	0.0	666
Escherichia_coli_D6-113.11	D611311_67c00690	ycbU	fimbrial-like adhesin protein	Z1291(AI005)	ycbU	NA	hypothetical_protein [Escherichia coli O157:H7 EDL933 (EHEC)]	CU_fimbriae	100	100	88	4e-111	318
Escherichia_coli_D6-117.07	D611707_16c00450	ycbU	fimbrial-like adhesin protein	Z1291(AI005)	ycbU	NA	hypothetical_protein [Escherichia coli O157:H7 EDL933 (EHEC)]	CU_fimbriae	100	100	88	4e-111	318
Escherichia_coli_D6-117.29	D611729_45c00370	ycbU	fimbrial-like adhesin protein	Z1291(AI005)	ycbU	NA	hypothetical_protein [Escherichia coli O157:H7 EDL933 (EHEC)]	CU_fimbriae	100	100	88	4e-111	318
Escherichia_coli_ECC-1470	E1470_c09860	ycbU	putative fimbriae protein	Z1291(AI005)	ycbU	NA	hypothetical_protein [Escherichia coli O157:H7 EDL933 (EHEC)]	CU_fimbriae	100	100	88	4e-111	318
Escherichia_coli_1303	EC1303_c09610	ycbU	putative fimbriae protein	Z1291(AI005)	ycbU	NA	hypothetical_protein [Escherichia coli O157:H7 EDL933 (EHEC)]	CU_fimbriae	100	100	88	4e-111	318
Escherichia_coli_131/07	EC13107_29c00460	ycbU	putative fimbriae protein	Z1291(AI005)	ycbU	NA	hypothetical_protein [Escherichia coli O157:H7 EDL933 (EHEC)]	CU_fimbriae	100	100	88	4e-111	318
Escherichia_coli_2772a	EC2772a_23c00590	ycbU	putative fimbriae protein	Z1291(AI005)	ycbU	NA	hypothetical_protein [Escherichia coli O157:H7 EDL933 (EHEC)]	CU_fimbriae	100	100	88	4e-111	318
Escherichia_coli_3234/A	EC3234A_23c00460	ycbU	putative fimbriae protein	Z1291(AI005)	ycbU	NA	hypothetical_protein [Escherichia coli O157:H7 EDL933 (EHEC)]	CU_fimbriae	100	100	88	4e-111	318
Escherichia_coli_ECA-O157	ECA0157_69c00110	ycbU	fimbrial-like adhesin protein	Z1291(AI005)	ycbU	NA	hypothetical_protein [Escherichia coli O157:H7 EDL933 (EHEC)]	CU_fimbriae	100	100	88	4e-111	318
Escherichia_coli_ECA-727	ECA727_341c00080	ycbU	fimbrial-like adhesin protein	Z1291(AI005)	ycbU	NA	hypothetical_protein [Escherichia coli O157:H7 EDL933 (EHEC)]	CU_fimbriae	100	100	88	4e-111	318
Escherichia_coli_ECC-Z	ECCZ_14c02360	ycbU	fimbrial-like adhesin protein	Z1291(AI005)	ycbU	NA	hypothetical_protein [Escherichia coli O157:H7 EDL933 (EHEC)]	CU_fimbriae	100	100	88	4e-111	318
Escherichia_coli_MPEC4839	MPEC4839_21c00400	ycbU	putative fimbriae protein	Z1291(AI005)	ycbU	NA	hypothetical_protein [Escherichia coli O157:H7 EDL933 (EHEC)]	CU_fimbriae	100	100	88	4e-111	318
Escherichia_coli_MPEC4969	MPEC4969_34c00530	ycbU	putative fimbriae protein	Z1291(AI005)	ycbU	NA	hypothetical_protein [Escherichia coli O157:H7 EDL933 (EHEC)]	CU_fimbriae	100	99.4	88	7e-111	318
Escherichia_coli_P4-NR	P4NR_20c00830	ycbU	fimbrial-like adhesin protein	Z1291(AI005)	ycbU	NA	hypothetical_protein [Escherichia coli O157:H7 EDL933 (EHEC)]	CU_fimbriae	100	99.4	88	7e-111	318
Escherichia_coli_O32:H37_P4	P4O32_2c00810	ycbU	fimbrial-like adhesin protein	Z1291(AI005)	ycbU	NA	hypothetical_protein [Escherichia coli O157:H7 EDL933 (EHEC)]	CU_fimbriae	100	100	88	4e-111	318
Escherichia_coli_RiKo_2299/09	RIKO2299_30c00740	ycbU	putative fimbriae protein	Z1291(AI005)	ycbU	NA	hypothetical_protein [Escherichia coli O157:H7 EDL933 (EHEC)]	CU_fimbriae	100	100	88	4e-111	318
Escherichia_coli_RiKo_2305/09	RIKO2305_20c00650	ycbU	putative fimbriae protein	Z1291(AI005)	ycbU	NA	hypothetical_protein [Escherichia coli O157:H7 EDL933 (EHEC)]	CU_fimbriae	100	100	88	4e-111	318
Escherichia_coli_RiKo_2308/09	RIKO2308_27c00680	ycbU	putative fimbriae protein	Z1291(AI005)	ycbU	NA	hypothetical_protein [Escherichia coli O157:H7 EDL933 (EHEC)]	CU_fimbriae	100	100	88	4e-111	318
Escherichia_coli_RiKo_2331/09	RIKO2331_7c00680	ycbU	putative fimbriae protein	Z1291(AI005)	ycbU	NA	hypothetical_protein [Escherichia coli O157:H7 EDL933 (EHEC)]	CU_fimbriae	100	100	88	4e-111	318
Escherichia_coli_RiKo_2340/09	RIKO2340_21c00680	ycbU	putative fimbriae protein	Z1291(AI005)	ycbU	NA	hypothetical_protein [Escherichia coli O157:H7 EDL933 (EHEC)]	CU_fimbriae	100	100	88	4e-111	318
Escherichia_coli_RiKo_2351/09	RIKO2351_35c00180	ycbU	putative fimbriae protein	Z1291(AI005)	ycbU	NA	hypothetical_protein [Escherichia coli O157:H7 EDL933 (EHEC)]	CU_fimbriae	100	100	88	4e-111	318
Escherichia_coli_O157:H43_T22	T22_9c00690	ycbU	fimbrial-like adhesin protein	Z1291(AI005)	ycbU	NA	hypothetical_protein [Escherichia coli O157:H7 EDL933 (EHEC)]	CU_fimbriae	100	100	88	4e-111	318
Escherichia_coli_UVM2	UVM2_22c00440	ycbU	putative fimbriae protein	Z1291(AI005)	ycbU	NA	hypothetical_protein [Escherichia coli O157:H7 EDL933 (EHEC)]	CU_fimbriae	100	100	88	4e-111	318
Escherichia_coli_W26	W26_90c00130	ycbU	fimbrial-like adhesin protein	Z1291(AI005)	ycbU	NA	hypothetical_protein [Escherichia coli O157:H7 EDL933 (EHEC)]	CU_fimbriae	100	100	88	4e-111	318
Escherichia_coli_D6-113.11	D611311_67c00680		fimbrial protein domain-containing protein	Z1292(AI005)	ycbV	NA	putative_fimbrial-like_protein [Escherichia coli O157:H7 EDL933 (EHEC)]	CU_fimbriae	100	99.5	100	1e-135	382
Escherichia_coli_D6-117.07	D611707_16c00440		fimbrial protein domain-containing protein	Z1292(AI005)	ycbV	NA	putative_fimbrial-like_protein [Escherichia coli O157:H7 EDL933 (EHEC)]	CU_fimbriae	100	98.9	100	3e-134	378
Escherichia_coli_D6-117.29	D611729_45c00360		fimbrial protein domain-containing protein	Z1292(AI005)	ycbV	NA	putative_fimbrial-like_protein [Escherichia coli O157:H7 EDL933 (EHEC)]	CU_fimbriae	100	98.9	100	3e-134	378
Escherichia_coli_ECC-1470	E1470_c09870	ycbV	putative fimbrial-like adhesin protein	Z1292(AI005)	ycbV	NA	putative_fimbrial-like_protein [Escherichia coli O157:H7 EDL933 (EHEC)]	CU_fimbriae	100	98.9	100	2e-134	379
Escherichia_coli_1303	EC1303_c09620	ycbV	putative fimbrial-like adhesin protein	Z1292(AI005)	ycbV	NA	putative_fimbrial-like_protein [Escherichia coli O157:H7 EDL933 (EHEC)]	CU_fimbriae	91	98.8	100	5e-121	344
Escherichia_coli_131/07	EC13107_29c00470	ycbV	putative fimbrial-like adhesin protein	Z1292(AI005)	ycbV	NA	putative_fimbrial-like_protein [Escherichia coli O157:H7 EDL933 (EHEC)]	CU_fimbriae	100	98.9	100	3e-134	378
Escherichia_coli_2772a	EC2772a_23c00600	ycbV	putative fimbrial-like adhesin protein	Z1292(AI005)	ycbV	NA	putative_fimbrial-like_protein [Escherichia coli O157:H7 EDL933 (EHEC)]	CU_fimbriae	100	98.9	100	2e-134	379
Escherichia_coli_3234/A	EC3234A_23c00470	ycbV	putative fimbrial-like adhesin protein	Z1292(AI005)	ycbV	NA	putative_fimbrial-like_protein [Escherichia coli O157:H7 EDL933 (EHEC)]	CU_fimbriae	100	98.9	100	3e-134	378
Escherichia_coli_ECA-O157	ECA0157_69c00100		fimbrial protein domain-containing protein	Z1292(AI005)	ycbV	NA	putative_fimbrial-like_protein [Escherichia coli O157:H7 EDL933 (EHEC)]	CU_fimbriae	100	98.9	100	3e-134	378
Escherichia_coli_ECA-727	ECA727_341c00090		fimbrial protein domain-containing protein	Z1292(AI005)	ycbV	NA	putative_fimbrial-like_protein [Escherichia coli O157:H7 EDL933 (EHEC)]	CU_fimbriae	100	98.9	100	3e-134	378
Escherichia_coli_ECC-Z	ECCZ_14c02350		fimbrial protein domain-containing protein	Z1292(AI005)	ycbV	NA	putative_fimbrial-like_protein [Escherichia coli O157:H7 EDL933 (EHEC)]	CU_fimbriae	100	98.9	100	3e-134	378
Escherichia_coli_MPEC4839	MPEC4839_21c00410	ycbV	putative fimbrial-like adhesin protein	Z1292(AI005)	ycbV	NA	putative_fimbrial-like_protein [Escherichia coli O157:H7 EDL933 (EHEC)]	CU_fimbriae	100	98.9	100	3e-134	378
Escherichia_coli_MPEC4969	MPEC4969_34c00540	ycbV	putative fimbrial-like adhesin protein	Z1292(AI005)	ycbV	NA	putative_fimbrial-like_protein [Escherichia coli O157:H7 EDL933 (EHEC)]	CU_fimbriae	100	98.9	100	2e-134	379
Escherichia_coli_P4-NR	P4NR_20c00820		fimbrial protein domain-containing protein	Z1292(AI005)	ycbV	NA	putative_fimbrial-like_protein [Escherichia coli O157:H7 EDL933 (EHEC)]	CU_fimbriae	100	98.9	100	2e-134	379
Escherichia_coli_O32:H37_P4	P4O32_2c00800		fimbrial protein domain-containing protein	Z1292(AI005)	ycbV	NA	putative_fimbrial-like_protein [Escherichia coli O157:H7 EDL933 (EHEC)]	CU_fimbriae	100	98.9	100	3e-134	378
Escherichia_coli_RiKo_2299/09	RIKO2299_30c00750	ycbV	putative fimbrial-like adhesin protein	Z1292(AI005)	ycbV	NA	putative_fimbrial-like_protein [Escherichia coli O157:H7 EDL933 (EHEC)]	CU_fimbriae	100	98.9	100	2e-134	379
Escherichia_coli_RiKo_2305/09	RIKO2305_20c00660	ycbV	putative fimbrial-like adhesin protein	Z1292(AI005)	ycbV	NA	putative_fimbrial-like_protein [Escherichia coli O157:H7 EDL933 (EHEC)]	CU_fimbriae	100	96.3	100	2e-129	366
Escherichia_coli_RiKo_2308/09	RIKO2308_27c00690	ycbV	putative fimbrial-like adhesin protein	Z1292(AI005)	ycbV	NA	putative_fimbrial-like_protein [Escherichia coli O157:H7 EDL933 (EHEC)]	CU_fimbriae	100	98.9	100	3e-134	378
Escherichia_coli_RiKo_2331/09	RIKO2331_7c00690	ycbV	putative fimbrial-like adhesin protein	Z1292(AI005)	ycbV	NA	putative_fimbrial-like_protein [Escherichia coli O157:H7 EDL933 (EHEC)]	CU_fimbriae	100	98.9	100	2e-134	379
Escherichia_coli_RiKo_2340/09	RIKO2340_21c00690	ycbV	putative fimbrial-like adhesin protein	Z1292(AI005)	ycbV	NA	putative_fimbrial-like_protein [Escherichia coli O157:H7 EDL933 (EHEC)]	CU_fimbriae	100	98.9	100	3e-134	378
Escherichia_coli_RiKo_2351/09	RIKO2351_35c00190	ycbV	putative fimbrial-like adhesin protein	Z1292(AI005)	ycbV	NA	putative_fimbrial-like_protein [Escherichia coli O157:H7 EDL933 (EHEC)]	CU_fimbriae	100	99.5	100	1e-135	382
Escherichia_coli_O157:H43_T22	T22_9c00700		fimbrial protein domain-containing protein	Z1292(AI005)	ycbV	NA	putative_fimbrial-like_protein [Escherichia coli O157:H7 EDL933 (EHEC)]	CU_fimbriae	100	97.3	100	2e-131	371
Escherichia_coli_UVM2	UVM2_22c00450	ycbV	putative fimbrial-like adhesin protein	Z1292(AI005)	ycbV	NA	putative_fimbrial-like_protein [Escherichia coli O157:H7 EDL933 (EHEC)]	CU_fimbriae	100	98.9	100	3e-134	378
Escherichia_coli_W26	W26_90c00140		fimbrial protein domain-containing protein	Z1292(AI005)	ycbV	NA	putative_fimbrial-like_protein [Escherichia coli O157:H7 EDL933 (EHEC)]	CU_fimbriae	100	98.9	100	2e-134	379
Escherichia_coli_AA86	AA86_1c15930	ydeQ	fimbrial-like adhesin protein	EC042_1634	ydeQ	YP_006095944	fimbrial_adhesin [Escherichia coli O44:H18 042 (EAEC)]	CU_fimbriae	100	98.7	100	0.0	608
Escherichia_coli_D6-113.11	D611311_72c00090	ydeQ	fimbrial-like adhesin protein	EC042_1634	ydeQ	YP_006095944	fimbrial_adhesin [Escherichia coli O44:H18 042 (EAEC)]	CU_fimbriae	100	99.7	100	0.0	613
Escherichia_coli_D6-117.07	D611707_12c05220	ydeQ	fimbrial-like adhesin protein	EC042_1634	ydeQ	YP_006095944	fimbrial_adhesin [Escherichia coli O44:H18 042 (EAEC)]	CU_fimbriae	100	98.4	100	0.0	606
Escherichia_coli_D6-117.29	D611729_425c00010	ydeQ	fimbrial-like adhesin protein	EC042_1634	ydeQ	YP_006095944	fimbrial_adhesin [Escherichia coli O44:H18 042 (EAEC)]	CU_fimbriae	100	98	100	0.0	605
Escherichia_coli_ECC-1470	E1470_c15090	ydeQ	putative fimbrial-like adhesin protein	EC042_1634	ydeQ	YP_006095944	fimbrial_adhesin [Escherichia coli O44:H18 042 (EAEC)]	CU_fimbriae	100	98.7	100	0.0	608
Escherichia_coli_1303	EC1303_c16050	ydeQ	putative fimbrial-like adhesin protein	EC042_1634	ydeQ	YP_006095944	fimbrial_adhesin [Escherichia coli O44:H18 042 (EAEC)]	CU_fimbriae	100	98.4	100	0.0	606
Escherichia_coli_131/07	EC13107_43c00090	ydeQ	putative fimbrial-like adhesin protein	EC042_1634	ydeQ	YP_006095944	fimbrial_adhesin [Escherichia coli O44:H18 042 (EAEC)]	CU_fimbriae	100	98.4	100	0.0	607
Escherichia_coli_2772a	EC2772a_26c02820	ydeQ	putative fimbrial-like adhesin protein	EC042_1634	ydeQ	YP_006095944	fimbrial_adhesin [Escherichia coli O44:H18 042 (EAEC)]	CU_fimbriae	100	99	100	0.0	609
Escherichia_coli_3234/A	EC3234A_33c00090	ydeQ	putative fimbrial-like adhesin protein	EC042_1634	ydeQ	YP_006095944	fimbrial_adhesin [Escherichia coli O44:H18 042 (EAEC)]	CU_fimbriae	100	98.4	100	0.0	607
Escherichia_coli_ECA-O157	ECA0157_158c00020	ydeQ	fimbrial-like adhesin protein	EC042_1634	ydeQ	YP_006095944	fimbrial_adhesin [Escherichia coli O44:H18 042 (EAEC)]	CU_fimbriae	100	98.4	100	0.0	607
Escherichia_coli_ECC-Z	ECCZ_11c10810	ydeQ	fimbrial-like adhesin protein	EC042_1634	ydeQ	YP_006095944	fimbrial_adhesin [Escherichia coli O44:H18 042 (EAEC)]	CU_fimbriae	100	98.4	100	0.0	607
Escherichia_coli_MPEC4839	MPEC4839_30c00090	ydeQ	putative fimbrial-like adhesin protein	EC042_1634	ydeQ	YP_006095944	fimbrial_adhesin [Escherichia coli O44:H18 042 (EAEC)]	CU_fimbriae	100	98.4	100	0.0	606
Escherichia_coli_MPEC4969	MPEC4969_51c00080	ydeQ	putative fimbrial-like adhesin protein	EC042_1634	ydeQ	YP_006095944	fimbrial_adhesin [Escherichia coli O44:H18 042 (EAEC)]	CU_fimbriae	100	98.4	100	0.0	607
Escherichia_coli_P4-NR	P4NR_12c00530	ydeQ	fimbrial-like adhesin protein	EC042_1634	ydeQ	YP_006095944	fimbrial_adhesin [Escherichia coli O44:H18 042 (EAEC)]	CU_fimbriae	100	99.3	100	0.0	611
Escherichia_coli_O32:H37_P4	P4O32_3c00090	ydeQ	fimbrial-like adhesin protein	EC042_1634	ydeQ	YP_006095944	fimbrial_adhesin [Escherichia coli O44:H18 042 (EAEC)]	CU_fimbriae	100	98.4	100	0.0	607
Escherichia_coli_RiKo_2299/09	RIKO2299_37c00090	ydeQ	putative fimbrial-like adhesin protein	EC042_1634	ydeQ	YP_006095944	fimbrial_adhesin [Escherichia coli O44:H18 042 (EAEC)]	CU_fimbriae	100	98.4	100	0.0	607
Escherichia_coli_RiKo_2305/09	RIKO2305_28c00060	ydeQ	putative fimbrial-like adhesin protein	EC042_1634	ydeQ	YP_006095944	fimbrial_adhesin [Escherichia coli O44:H18 042 (EAEC)]	CU_fimbriae	100	99.3	100	0.0	611
Escherichia_coli_RiKo_2308/09	RIKO2308_46c00010	ydeQ	putative fimbrial-like adhesin protein	EC042_1634	ydeQ	YP_006095944	fimbrial_adhesin [Escherichia coli O44:H18 042 (EAEC)]	CU_fimbriae	94	97.9	99	0.0	573
Escherichia_coli_RiKo_2331/09	RIKO2331_58c00090	ydeQ	putative fimbrial-like adhesin protein	EC042_1634	ydeQ	YP_006095944	fimbrial_adhesin [Escherichia coli O44:H18 042 (EAEC)]	CU_fimbriae	100	99.3	100	0.0	611
Escherichia_coli_RiKo_2340/09	RIKO2340_44c00010	ydeQ	putative fimbrial-like adhesin protein	EC042_1634	ydeQ	YP_006095944	fimbrial_adhesin [Escherichia coli O44:H18 042 (EAEC)]	CU_fimbriae	94	97.9	99	0.0	573
Escherichia_coli_RiKo_2351/09	RIKO2351_43c00090	ydeQ	putative fimbrial-like adhesin protein	EC042_1634	ydeQ	YP_006095944	fimbrial_adhesin [Escherichia coli O44:H18 042 (EAEC)]	CU_fimbriae	100	99.3	100	0.0	611
Escherichia_coli_O157:H43_T22	T22_15c00460	ydeQ	fimbrial-like adhesin protein	EC042_1634	ydeQ	YP_006095944	fimbrial_adhesin [Escherichia coli O44:H18 042 (EAEC)]	CU_fimbriae	100	99	100	0.0	609
Escherichia_coli_UVM2	UVM2_41c00080	ydeQ	putative fimbrial-like adhesin protein	EC042_1634	ydeQ	YP_006095944	fimbrial_adhesin [Escherichia coli O44:H18 042 (EAEC)]	CU_fimbriae	100	98.4	100	0.0	607
Escherichia_coli_W26	W26_111c00090	ydeQ	fimbrial-like adhesin protein	EC042_1634	ydeQ	YP_006095944	fimbrial_adhesin [Escherichia coli O44:H18 042 (EAEC)]	CU_fimbriae	100	99.3	100	0.0	611
Escherichia_coli_AA86	AA86_1c15940	ydeR	fimbrial-like adhesin protein	EC042_1635	ydeR	YP_006095945	fimbrial_protein [Escherichia coli O44:H18 042 (EAEC)]	CU_fimbriae	100	98.2	100	8e-120	340
Escherichia_coli_D6-113.11	D611311_72c00100	ydeR	fimbrial-like adhesin protein	EC042_1635	ydeR	YP_006095945	fimbrial_protein [Escherichia coli O44:H18 042 (EAEC)]	CU_fimbriae	100	98.2	100	2e-119	339
Escherichia_coli_D6-117.07	D611707_12c05210	ydeR	fimbrial-like adhesin protein	EC042_1635	ydeR	YP_006095945	fimbrial_protein [Escherichia coli O44:H18 042 (EAEC)]	CU_fimbriae	100	98.2	100	1e-119	340
Escherichia_coli_D6-117.29	D611729_514c00010	ydeR	fimbrial-like adhesin protein	EC042_1635	ydeR	YP_006095945	fimbrial_protein [Escherichia coli O44:H18 042 (EAEC)]	CU_fimbriae	100	98.8	100	4e-120	341
Escherichia_coli_ECC-1470	E1470_c15100	ydeR	putative fimbrial-like adhesin protein	EC042_1635	ydeR	YP_006095945	fimbrial_protein [Escherichia coli O44:H18 042 (EAEC)]	CU_fimbriae	100	98.8	100	4e-120	341
Escherichia_coli_1303	EC1303_c16060	ydeR	putative fimbrial-like adhesin protein	EC042_1635	ydeR	YP_006095945	fimbrial_protein [Escherichia coli O44:H18 042 (EAEC)]	CU_fimbriae	100	98.2	100	1e-119	340
Escherichia_coli_131/07	EC13107_43c00100	ydeR	putative fimbrial-like adhesin protein	EC042_1635	ydeR	YP_006095945	fimbrial_protein [Escherichia coli O44:H18 042 (EAEC)]	CU_fimbriae	100	98.8	100	4e-120	341
Escherichia_coli_2772a	EC2772a_26c02810	ydeR	putative fimbrial-like adhesin protein	EC042_1635	ydeR	YP_006095945	fimbrial_protein [Escherichia coli O44:H18 042 (EAEC)]	CU_fimbriae	100	98.8	100	4e-120	341
Escherichia_coli_3234/A	EC3234A_33c00100	ydeR	putative fimbrial-like adhesin protein	EC042_1635	ydeR	YP_006095945	fimbrial_protein [Escherichia coli O44:H18 042 (EAEC)]	CU_fimbriae	100	98.8	100	4e-120	341
Escherichia_coli_ECA-727	ECA727_351c00020	ydeR	fimbrial-like adhesin protein	EC042_1635	ydeR	YP_006095945	fimbrial_protein [Escherichia coli O44:H18 042 (EAEC)]	CU_fimbriae	100	98.8	100	4e-120	341
Escherichia_coli_ECC-Z	ECCZ_11c10800	ydeR	fimbrial-like adhesin protein	EC042_1635	ydeR	YP_006095945	fimbrial_protein [Escherichia coli O44:H18 042 (EAEC)]	CU_fimbriae	100	98.8	100	4e-120	341
Escherichia_coli_MPEC4839	MPEC4839_30c00100	ydeR	putative fimbrial-like adhesin protein	EC042_1635	ydeR	YP_006095945	fimbrial_protein [Escherichia coli O44:H18 042 (EAEC)]	CU_fimbriae	100	98.2	100	1e-119	340
Escherichia_coli_MPEC4969	MPEC4969_51c00090	ydeR	putative fimbrial-like adhesin protein	EC042_1635	ydeR	YP_006095945	fimbrial_protein [Escherichia coli O44:H18 042 (EAEC)]	CU_fimbriae	100	99.4	100	9e-121	343
Escherichia_coli_P4-NR	P4NR_12c00520	ydeR	fimbrial-like adhesin protein	EC042_1635	ydeR	YP_006095945	fimbrial_protein [Escherichia coli O44:H18 042 (EAEC)]	CU_fimbriae	100	99.4	100	9e-121	343
Escherichia_coli_O32:H37_P4	P4O32_3c00100	ydeR	fimbrial-like adhesin protein	EC042_1635	ydeR	YP_006095945	fimbrial_protein [Escherichia coli O44:H18 042 (EAEC)]	CU_fimbriae	100	98.8	100	4e-120	341
Escherichia_coli_RiKo_2299/09	RIKO2299_37c00100	ydeR	putative fimbrial-like adhesin protein	EC042_1635	ydeR	YP_006095945	fimbrial_protein [Escherichia coli O44:H18 042 (EAEC)]	CU_fimbriae	100	98.8	100	4e-120	341
Escherichia_coli_RiKo_2305/09	RIKO2305_28c00070	ydeR	putative fimbrial-like adhesin protein	EC042_1635	ydeR	YP_006095945	fimbrial_protein [Escherichia coli O44:H18 042 (EAEC)]	CU_fimbriae	100	99.4	100	9e-121	343
Escherichia_coli_RiKo_2308/09	RIKO2308_46c00020	ydeR	putative fimbrial-like adhesin protein	EC042_1635	ydeR	YP_006095945	fimbrial_protein [Escherichia coli O44:H18 042 (EAEC)]	CU_fimbriae	100	98.8	100	4e-120	341
Escherichia_coli_RiKo_2331/09	RIKO2331_58c00100	ydeR	putative fimbrial-like adhesin protein	EC042_1635	ydeR	YP_006095945	fimbrial_protein [Escherichia coli O44:H18 042 (EAEC)]	CU_fimbriae	100	99.4	100	9e-121	343
Escherichia_coli_RiKo_2340/09	RIKO2340_44c00020	ydeR	putative fimbrial-like adhesin protein	EC042_1635	ydeR	YP_006095945	fimbrial_protein [Escherichia coli O44:H18 042 (EAEC)]	CU_fimbriae	100	98.8	100	4e-120	341
Escherichia_coli_RiKo_2351/09	RIKO2351_43c00100	ydeR	putative fimbrial-like adhesin protein	EC042_1635	ydeR	YP_006095945	fimbrial_protein [Escherichia coli O44:H18 042 (EAEC)]	CU_fimbriae	100	98.8	100	5e-120	341
Escherichia_coli_O157:H43_T22	T22_15c00470	ydeR	fimbrial-like adhesin protein	EC042_1635	ydeR	YP_006095945	fimbrial_protein [Escherichia coli O44:H18 042 (EAEC)]	CU_fimbriae	100	98.8	100	4e-120	341
Escherichia_coli_UVM2	UVM2_41c00090	ydeR	putative fimbrial-like adhesin protein	EC042_1635	ydeR	YP_006095945	fimbrial_protein [Escherichia coli O44:H18 042 (EAEC)]	CU_fimbriae	100	98.8	100	4e-120	341
Escherichia_coli_W26	W26_111c00100	ydeR	fimbrial-like adhesin protein	EC042_1635	ydeR	YP_006095945	fimbrial_protein [Escherichia coli O44:H18 042 (EAEC)]	CU_fimbriae	100	98.8	100	4e-120	341
Escherichia_coli_AA86	AA86_1c15950	ydeS	fimbrial-like adhesin protein	EC042_1636	ydeS	YP_006095946	fimbrial_protein [Escherichia coli O44:H18 042 (EAEC)]	CU_fimbriae	100	97.7	100	9e-126	356
Escherichia_coli_D6-113.11	D611311_72c00110	ydeS	fimbrial-like adhesin protein	EC042_1636	ydeS	YP_006095946	fimbrial_protein [Escherichia coli O44:H18 042 (EAEC)]	CU_fimbriae	100	99.4	100	2e-127	360
Escherichia_coli_D6-117.07	D611707_12c05200	ydeS	fimbrial-like adhesin protein	EC042_1636	ydeS	YP_006095946	fimbrial_protein [Escherichia coli O44:H18 042 (EAEC)]	CU_fimbriae	100	100	100	1e-127	361
Escherichia_coli_ECC-1470	E1470_c15110	ydeS	putative fimbrial-like adhesin protein	EC042_1636	ydeS	YP_006095946	fimbrial_protein [Escherichia coli O44:H18 042 (EAEC)]	CU_fimbriae	100	99.4	100	4e-127	359
Escherichia_coli_1303	EC1303_c16070	ydeS	putative fimbrial-like adhesin protein	EC042_1636	ydeS	YP_006095946	fimbrial_protein [Escherichia coli O44:H18 042 (EAEC)]	CU_fimbriae	100	100	100	1e-127	361
Escherichia_coli_131/07	EC13107_43c00110	ydeS	putative fimbrial-like adhesin protein	EC042_1636	ydeS	YP_006095946	fimbrial_protein [Escherichia coli O44:H18 042 (EAEC)]	CU_fimbriae	100	99.4	100	4e-127	359
Escherichia_coli_2772a	EC2772a_26c02800	ydeS	putative fimbrial-like adhesin protein	EC042_1636	ydeS	YP_006095946	fimbrial_protein [Escherichia coli O44:H18 042 (EAEC)]	CU_fimbriae	100	99.4	100	2e-127	360
Escherichia_coli_3234/A	EC3234A_33c00110	ydeS	putative fimbrial-like adhesin protein	EC042_1636	ydeS	YP_006095946	fimbrial_protein [Escherichia coli O44:H18 042 (EAEC)]	CU_fimbriae	100	99.4	100	4e-127	359
Escherichia_coli_ECA-727	ECA727_351c00010	ydeS	fimbrial-like adhesin protein	EC042_1636	ydeS	YP_006095946	fimbrial_protein [Escherichia coli O44:H18 042 (EAEC)]	CU_fimbriae	100	99.4	100	4e-127	359
Escherichia_coli_ECC-Z	ECCZ_11c10790	ydeS	fimbrial-like adhesin protein	EC042_1636	ydeS	YP_006095946	fimbrial_protein [Escherichia coli O44:H18 042 (EAEC)]	CU_fimbriae	100	99.4	100	4e-127	359
Escherichia_coli_MPEC4839	MPEC4839_30c00110	ydeS	putative fimbrial-like adhesin protein	EC042_1636	ydeS	YP_006095946	fimbrial_protein [Escherichia coli O44:H18 042 (EAEC)]	CU_fimbriae	100	98.9	100	1e-125	355
Escherichia_coli_MPEC4969	MPEC4969_51c00100	ydeS	putative fimbrial-like adhesin protein	EC042_1636	ydeS	YP_006095946	fimbrial_protein [Escherichia coli O44:H18 042 (EAEC)]	CU_fimbriae	100	99.4	100	4e-127	359
Escherichia_coli_P4-NR	P4NR_12c00510	ydeS	fimbrial-like adhesin protein	EC042_1636	ydeS	YP_006095946	fimbrial_protein [Escherichia coli O44:H18 042 (EAEC)]	CU_fimbriae	100	99.4	100	2e-127	360
Escherichia_coli_O32:H37_P4	P4O32_3c00110	ydeS	fimbrial-like adhesin protein	EC042_1636	ydeS	YP_006095946	fimbrial_protein [Escherichia coli O44:H18 042 (EAEC)]	CU_fimbriae	100	99.4	100	4e-127	359
Escherichia_coli_RiKo_2299/09	RIKO2299_37c00110	ydeS	putative fimbrial-like adhesin protein	EC042_1636	ydeS	YP_006095946	fimbrial_protein [Escherichia coli O44:H18 042 (EAEC)]	CU_fimbriae	100	98.9	100	2e-126	357
Escherichia_coli_RiKo_2305/09	RIKO2305_28c00080	ydeS	putative fimbrial-like adhesin protein	EC042_1636	ydeS	YP_006095946	fimbrial_protein [Escherichia coli O44:H18 042 (EAEC)]	CU_fimbriae	100	99.4	100	2e-127	360
Escherichia_coli_RiKo_2308/09	RIKO2308_46c00030	ydeS	putative fimbrial-like adhesin protein	EC042_1636	ydeS	YP_006095946	fimbrial_protein [Escherichia coli O44:H18 042 (EAEC)]	CU_fimbriae	100	99.4	100	4e-127	359
Escherichia_coli_RiKo_2331/09	RIKO2331_58c00110	ydeS	putative fimbrial-like adhesin protein	EC042_1636	ydeS	YP_006095946	fimbrial_protein [Escherichia coli O44:H18 042 (EAEC)]	CU_fimbriae	100	99.4	100	2e-127	360
Escherichia_coli_RiKo_2340/09	RIKO2340_44c00030	ydeS	putative fimbrial-like adhesin protein	EC042_1636	ydeS	YP_006095946	fimbrial_protein [Escherichia coli O44:H18 042 (EAEC)]	CU_fimbriae	100	99.4	100	4e-127	359
Escherichia_coli_RiKo_2351/09	RIKO2351_43c00110	ydeS	putative fimbrial-like adhesin protein	EC042_1636	ydeS	YP_006095946	fimbrial_protein [Escherichia coli O44:H18 042 (EAEC)]	CU_fimbriae	100	99.4	100	2e-127	360
Escherichia_coli_O157:H43_T22	T22_15c00480	ydeS	fimbrial-like adhesin protein	EC042_1636	ydeS	YP_006095946	fimbrial_protein [Escherichia coli O44:H18 042 (EAEC)]	CU_fimbriae	100	99.4	100	2e-127	360
Escherichia_coli_UVM2	UVM2_41c00100	ydeS	putative fimbrial-like adhesin protein	EC042_1636	ydeS	YP_006095946	fimbrial_protein [Escherichia coli O44:H18 042 (EAEC)]	CU_fimbriae	100	99.4	100	4e-127	359
Escherichia_coli_W26	W26_111c00110	ydeS	fimbrial-like adhesin protein	EC042_1636	ydeS	YP_006095946	fimbrial_protein [Escherichia coli O44:H18 042 (EAEC)]	CU_fimbriae	100	99.4	100	2e-127	360
Escherichia_coli_AA86	AA86_1c15960		fimbrial outer membrane usher protein	EC042_1637	ydeT	YP_006095947	fimbrial_outer_membrane_usher_protein [Escherichia coli O44:H18 042 (EAEC)]	CU_fimbriae	71	97.9	99	0.0	1254
Escherichia_coli_D6-113.11	D611311_72c00120		fimbrial outer membrane usher protein	EC042_1637	ydeT	YP_006095947	fimbrial_outer_membrane_usher_protein [Escherichia coli O44:H18 042 (EAEC)]	CU_fimbriae	100	98.6	100	0.0	1795
Escherichia_coli_ECC-1470	E1470_c15120		putative fimbrial outer membrane usher protein	EC042_1637	ydeT	YP_006095947	fimbrial_outer_membrane_usher_protein [Escherichia coli O44:H18 042 (EAEC)]	CU_fimbriae	100	98.5	100	0.0	1796
Escherichia_coli_2772a	EC2772a_26c02790		putative fimbrial outer membrane usher protein	EC042_1637	ydeT	YP_006095947	fimbrial_outer_membrane_usher_protein [Escherichia coli O44:H18 042 (EAEC)]	CU_fimbriae	100	98.9	100	0.0	1800
Escherichia_coli_MPEC4969	MPEC4969_52c00010		putative fimbrial outer membrane usher protein	EC042_1637	ydeT	YP_006095947	fimbrial_outer_membrane_usher_protein [Escherichia coli O44:H18 042 (EAEC)]	CU_fimbriae	78	98.7	99	0.0	1397
Escherichia_coli_P4-NR	P4NR_12c00500		fimbrial outer membrane usher protein	EC042_1637	ydeT	YP_006095947	fimbrial_outer_membrane_usher_protein [Escherichia coli O44:H18 042 (EAEC)]	CU_fimbriae	100	98.9	100	0.0	1802
Escherichia_coli_RiKo_2299/09	RIKO2299_37c00120		putative fimbrial outer membrane usher protein	EC042_1637	ydeT	YP_006095947	fimbrial_outer_membrane_usher_protein [Escherichia coli O44:H18 042 (EAEC)]	CU_fimbriae	100	98.9	100	0.0	1800
Escherichia_coli_RiKo_2305/09	RIKO2305_28c00090		putative fimbrial outer membrane usher protein	EC042_1637	ydeT	YP_006095947	fimbrial_outer_membrane_usher_protein [Escherichia coli O44:H18 042 (EAEC)]	CU_fimbriae	100	98.9	100	0.0	1802
Escherichia_coli_RiKo_2331/09	RIKO2331_58c00120		putative fimbrial outer membrane usher protein	EC042_1637	ydeT	YP_006095947	fimbrial_outer_membrane_usher_protein [Escherichia coli O44:H18 042 (EAEC)]	CU_fimbriae	100	98.8	100	0.0	1799
Escherichia_coli_RiKo_2351/09	RIKO2351_43c00120		putative fimbrial outer membrane usher protein	EC042_1637	ydeT	YP_006095947	fimbrial_outer_membrane_usher_protein [Escherichia coli O44:H18 042 (EAEC)]	CU_fimbriae	100	98.9	100	0.0	1802
Escherichia_coli_O157:H43_T22	T22_15c00490		fimbrial outer membrane usher protein	EC042_1637	ydeT	YP_006095947	fimbrial_outer_membrane_usher_protein [Escherichia coli O44:H18 042 (EAEC)]	CU_fimbriae	100	98.9	100	0.0	1800
Escherichia_coli_W26	W26_111c00120		fimbrial outer membrane usher protein	EC042_1637	ydeT	YP_006095947	fimbrial_outer_membrane_usher_protein [Escherichia coli O44:H18 042 (EAEC)]	CU_fimbriae	100	98.9	100	0.0	1800
Escherichia_coli_AA86	AA86_1c22330	yehA	fimbrial-like adhesin protein	b2108	yehA	NP_416611	putative_fimbrial-like_adhesin_protein [Escherichia coli K-12 MG1655 (NPEC)]	CU_fimbriae	100	98.5	100	0.0	692
Escherichia_coli_D6-117.07	D611707_10c00020	yehA	fimbrial-like adhesin protein	b2108	yehA	NP_416611	putative_fimbrial-like_adhesin_protein [Escherichia coli K-12 MG1655 (NPEC)]	CU_fimbriae	79	98.5	97	0.0	549
Escherichia_coli_D6-117.29	D611729_16c00300	yehA	fimbrial-like adhesin protein	b2108	yehA	NP_416611	putative_fimbrial-like_adhesin_protein [Escherichia coli K-12 MG1655 (NPEC)]	CU_fimbriae	100	98	100	0.0	687
Escherichia_coli_ECC-1470	E1470_c22020	yehA	putative fimbrial-like adhesin protein	b2108	yehA	NP_416611	putative_fimbrial-like_adhesin_protein [Escherichia coli K-12 MG1655 (NPEC)]	CU_fimbriae	100	99.4	100	0.0	695
Escherichia_coli_1303	EC1303_c22880	yehA	putative fimbrial-like adhesin protein	b2108	yehA	NP_416611	putative_fimbrial-like_adhesin_protein [Escherichia coli K-12 MG1655 (NPEC)]	CU_fimbriae	100	98	100	0.0	687
Escherichia_coli_131/07	EC13107_52c00270	yehA	putative fimbrial-like adhesin protein	b2108	yehA	NP_416611	putative_fimbrial-like_adhesin_protein [Escherichia coli K-12 MG1655 (NPEC)]	CU_fimbriae	100	98	100	0.0	687
Escherichia_coli_2772a	EC2772a_67c01060	yehA	putative fimbrial-like adhesin protein	b2108	yehA	NP_416611	putative_fimbrial-like_adhesin_protein [Escherichia coli K-12 MG1655 (NPEC)]	CU_fimbriae	100	99.7	100	0.0	698
Escherichia_coli_3234/A	EC3234A_42c00250	yehA	putative fimbrial-like adhesin protein	b2108	yehA	NP_416611	putative_fimbrial-like_adhesin_protein [Escherichia coli K-12 MG1655 (NPEC)]	CU_fimbriae	100	98	100	0.0	687
Escherichia_coli_ECA-O157	ECA0157_380c00020	yehA	fimbrial-like adhesin protein	b2108	yehA	NP_416611	putative_fimbrial-like_adhesin_protein [Escherichia coli K-12 MG1655 (NPEC)]	CU_fimbriae	100	98.3	100	0.0	690
Escherichia_coli_ECC-Z	ECCZ_11c04660	yehA	fimbrial-like adhesin protein	b2108	yehA	NP_416611	putative_fimbrial-like_adhesin_protein [Escherichia coli K-12 MG1655 (NPEC)]	CU_fimbriae	100	98	100	0.0	687
Escherichia_coli_MPEC4839	MPEC4839_36c00280	yehA	putative fimbrial-like adhesin protein	b2108	yehA	NP_416611	putative_fimbrial-like_adhesin_protein [Escherichia coli K-12 MG1655 (NPEC)]	CU_fimbriae	100	97.7	100	0.0	686
Escherichia_coli_MPEC4969	MPEC4969_116c01540	yehA	putative fimbrial-like adhesin protein	b2108	yehA	NP_416611	putative_fimbrial-like_adhesin_protein [Escherichia coli K-12 MG1655 (NPEC)]	CU_fimbriae	100	99.1	100	0.0	694
Escherichia_coli_P4-NR	P4NR_6c00890	yehA	fimbrial-like adhesin protein	b2108	yehA	NP_416611	putative_fimbrial-like_adhesin_protein [Escherichia coli K-12 MG1655 (NPEC)]	CU_fimbriae	100	99.1	100	0.0	694
Escherichia_coli_O32:H37_P4	P4O32_1c03370	yehA	fimbrial-like adhesin protein	b2108	yehA	NP_416611	putative_fimbrial-like_adhesin_protein [Escherichia coli K-12 MG1655 (NPEC)]	CU_fimbriae	100	98	100	0.0	687
Escherichia_coli_RiKo_2299/09	RIKO2299_52c01020	yehA	putative fimbrial-like adhesin protein	b2108	yehA	NP_416611	putative_fimbrial-like_adhesin_protein [Escherichia coli K-12 MG1655 (NPEC)]	CU_fimbriae	100	98.8	100	0.0	691
Escherichia_coli_RiKo_2305/09	RIKO2305_41c00310	yehA	putative fimbrial-like adhesin protein	b2108	yehA	NP_416611	putative_fimbrial-like_adhesin_protein [Escherichia coli K-12 MG1655 (NPEC)]	CU_fimbriae	100	98.3	100	0.0	688
Escherichia_coli_RiKo_2308/09	RIKO2308_52c00430	yehA	putative fimbrial-like adhesin protein	b2108	yehA	NP_416611	putative_fimbrial-like_adhesin_protein [Escherichia coli K-12 MG1655 (NPEC)]	CU_fimbriae	100	98	100	0.0	687
Escherichia_coli_RiKo_2331/09	RIKO2331_13c01460	yehA	putative fimbrial-like adhesin protein	b2108	yehA	NP_416611	putative_fimbrial-like_adhesin_protein [Escherichia coli K-12 MG1655 (NPEC)]	CU_fimbriae	100	96.8	100	0.0	680
Escherichia_coli_RiKo_2340/09	RIKO2340_55c00230	yehA	putative fimbrial-like adhesin protein	b2108	yehA	NP_416611	putative_fimbrial-like_adhesin_protein [Escherichia coli K-12 MG1655 (NPEC)]	CU_fimbriae	100	98	100	0.0	687
Escherichia_coli_RiKo_2351/09	RIKO2351_54c00990	yehA	putative fimbrial-like adhesin protein	b2108	yehA	NP_416611	putative_fimbrial-like_adhesin_protein [Escherichia coli K-12 MG1655 (NPEC)]	CU_fimbriae	100	98.3	100	0.0	688
Escherichia_coli_O157:H43_T22	T22_1c04790	yehA	fimbrial-like adhesin protein	b2108	yehA	NP_416611	putative_fimbrial-like_adhesin_protein [Escherichia coli K-12 MG1655 (NPEC)]	CU_fimbriae	100	98.5	100	0.0	688
Escherichia_coli_UVM2	UVM2_55c00970	yehA	putative fimbrial-like adhesin protein	b2108	yehA	NP_416611	putative_fimbrial-like_adhesin_protein [Escherichia coli K-12 MG1655 (NPEC)]	CU_fimbriae	100	98	100	0.0	687
Escherichia_coli_W26	W26_55c00170	yehA	fimbrial-like adhesin protein	b2108	yehA	NP_416611	putative_fimbrial-like_adhesin_protein [Escherichia coli K-12 MG1655 (NPEC)]	CU_fimbriae	100	98.8	100	0.0	691
Escherichia_coli_AA86	AA86_1c22340	yehB	outer membrane usher protein yehB	b2109	yehB	NP_416612	putative_outer_membrane_protein [Escherichia coli K-12 MG1655 (NPEC)]	CU_fimbriae	100	97.3	100	0.0	1674
Escherichia_coli_D6-113.11	D611311_83c00220	yehB	outer membrane usher protein yehB	b2109	yehB	NP_416612	putative_outer_membrane_protein [Escherichia coli K-12 MG1655 (NPEC)]	CU_fimbriae	100	92.5	100	0.0	1613
Escherichia_coli_D6-117.07	D611707_10c00010	yehB	outer membrane usher protein yehB	b2109	yehB	NP_416612	putative_outer_membrane_protein [Escherichia coli K-12 MG1655 (NPEC)]	CU_fimbriae	75	98.1	100	0.0	1256
Escherichia_coli_D6-117.29	D611729_16c00310	yehB	outer membrane usher protein yehB	b2109	yehB	NP_416612	putative_outer_membrane_protein [Escherichia coli K-12 MG1655 (NPEC)]	CU_fimbriae	100	98.8	100	0.0	1690
Escherichia_coli_ECC-1470	E1470_c22030	yehB	putative outer membrane protein	b2109	yehB	NP_416612	putative_outer_membrane_protein [Escherichia coli K-12 MG1655 (NPEC)]	CU_fimbriae	100	98.3	100	0.0	1679
Escherichia_coli_1303	EC1303_c22890	yehB	putative outer membrane protein	b2109	yehB	NP_416612	putative_outer_membrane_protein [Escherichia coli K-12 MG1655 (NPEC)]	CU_fimbriae	100	98.8	100	0.0	1690
Escherichia_coli_131/07	EC13107_52c00280	yehB	putative outer membrane protein	b2109	yehB	NP_416612	putative_outer_membrane_protein [Escherichia coli K-12 MG1655 (NPEC)]	CU_fimbriae	100	99	100	0.0	1693
Escherichia_coli_2772a	EC2772a_67c01070	yehB	putative outer membrane protein	b2109	yehB	NP_416612	putative_outer_membrane_protein [Escherichia coli K-12 MG1655 (NPEC)]	CU_fimbriae	100	98.3	100	0.0	1679
Escherichia_coli_3234/A	EC3234A_42c00260	yehB	putative outer membrane protein	b2109	yehB	NP_416612	putative_outer_membrane_protein [Escherichia coli K-12 MG1655 (NPEC)]	CU_fimbriae	100	99	100	0.0	1693
Escherichia_coli_ECA-727	ECA727_433c00050	yehB	outer membrane usher protein yehB	b2109	yehB	NP_416612	putative_outer_membrane_protein [Escherichia coli K-12 MG1655 (NPEC)]	CU_fimbriae	93	98.7	97	0.0	1577
Escherichia_coli_ECC-Z	ECCZ_11c04650	yehB	outer membrane usher protein yehB	b2109	yehB	NP_416612	putative_outer_membrane_protein [Escherichia coli K-12 MG1655 (NPEC)]	CU_fimbriae	100	98.8	100	0.0	1690
Escherichia_coli_MPEC4839	MPEC4839_36c00290	yehB	putative outer membrane protein	b2109	yehB	NP_416612	putative_outer_membrane_protein [Escherichia coli K-12 MG1655 (NPEC)]	CU_fimbriae	100	98.8	100	0.0	1690
Escherichia_coli_MPEC4969	MPEC4969_116c01550	yehB	putative outer membrane protein	b2109	yehB	NP_416612	putative_outer_membrane_protein [Escherichia coli K-12 MG1655 (NPEC)]	CU_fimbriae	100	99	100	0.0	1695
Escherichia_coli_P4-NR	P4NR_6c00880	yehB	outer membrane usher protein yehB	b2109	yehB	NP_416612	putative_outer_membrane_protein [Escherichia coli K-12 MG1655 (NPEC)]	CU_fimbriae	100	98.2	100	0.0	1675
Escherichia_coli_O32:H37_P4	P4O32_1c03380	yehB	outer membrane usher protein yehB	b2109	yehB	NP_416612	putative_outer_membrane_protein [Escherichia coli K-12 MG1655 (NPEC)]	CU_fimbriae	100	98.7	100	0.0	1689
Escherichia_coli_RiKo_2299/09	RIKO2299_52c01030	yehB	putative outer membrane protein	b2109	yehB	NP_416612	putative_outer_membrane_protein [Escherichia coli K-12 MG1655 (NPEC)]	CU_fimbriae	100	98.9	100	0.0	1693
Escherichia_coli_RiKo_2305/09	RIKO2305_41c00320	yehB	putative outer membrane protein	b2109	yehB	NP_416612	putative_outer_membrane_protein [Escherichia coli K-12 MG1655 (NPEC)]	CU_fimbriae	100	99	100	0.0	1697
Escherichia_coli_RiKo_2308/09	RIKO2308_52c00440	yehB	putative outer membrane protein	b2109	yehB	NP_416612	putative_outer_membrane_protein [Escherichia coli K-12 MG1655 (NPEC)]	CU_fimbriae	100	98.8	100	0.0	1690
Escherichia_coli_RiKo_2331/09	RIKO2331_13c01470	yehB	putative outer membrane protein	b2109	yehB	NP_416612	putative_outer_membrane_protein [Escherichia coli K-12 MG1655 (NPEC)]	CU_fimbriae	100	99.2	100	0.0	1697
Escherichia_coli_RiKo_2340/09	RIKO2340_55c00240	yehB	putative outer membrane protein	b2109	yehB	NP_416612	putative_outer_membrane_protein [Escherichia coli K-12 MG1655 (NPEC)]	CU_fimbriae	100	98.8	100	0.0	1690
Escherichia_coli_RiKo_2351/09	RIKO2351_54c01000	yehB	putative outer membrane protein	b2109	yehB	NP_416612	putative_outer_membrane_protein [Escherichia coli K-12 MG1655 (NPEC)]	CU_fimbriae	100	99	100	0.0	1697
Escherichia_coli_O157:H43_T22	T22_1c04780	yehB	outer membrane usher protein yehB	b2109	yehB	NP_416612	putative_outer_membrane_protein [Escherichia coli K-12 MG1655 (NPEC)]	CU_fimbriae	100	98.1	100	0.0	1674
Escherichia_coli_UVM2	UVM2_55c00980	yehB	putative outer membrane protein	b2109	yehB	NP_416612	putative_outer_membrane_protein [Escherichia coli K-12 MG1655 (NPEC)]	CU_fimbriae	100	98.8	100	0.0	1690
Escherichia_coli_AA86	AA86_1c22350	yehC	putative periplasmic pilin chaperone	b2110	yehC	NP_416613	putative_periplasmic_pilin_chaperone [Escherichia coli K-12 MG1655 (NPEC)]	CU_fimbriae	94	97.8	100	3e-158	443
Escherichia_coli_D6-113.11	D611311_83c00230	yehC	chaperone protein	b2110	yehC	NP_416613	putative_periplasmic_pilin_chaperone [Escherichia coli K-12 MG1655 (NPEC)]	CU_fimbriae	94	88.4	100	8e-144	406
Escherichia_coli_D6-117.29	D611729_16c00320	yehC	putative periplasmic pilin chaperone	b2110	yehC	NP_416613	putative_periplasmic_pilin_chaperone [Escherichia coli K-12 MG1655 (NPEC)]	CU_fimbriae	94	100	100	1e-161	452
Escherichia_coli_ECC-1470	E1470_c22040	yehC	putative periplasmic pilin chaperone	b2110	yehC	NP_416613	putative_periplasmic_pilin_chaperone [Escherichia coli K-12 MG1655 (NPEC)]	CU_fimbriae	94	99.6	100	1e-160	449
Escherichia_coli_1303	EC1303_c22900	yehC	putative periplasmic pilin chaperone	b2110	yehC	NP_416613	putative_periplasmic_pilin_chaperone [Escherichia coli K-12 MG1655 (NPEC)]	CU_fimbriae	94	100	100	1e-161	452
Escherichia_coli_131/07	EC13107_52c00290	yehC	putative periplasmic pilin chaperone	b2110	yehC	NP_416613	putative_periplasmic_pilin_chaperone [Escherichia coli K-12 MG1655 (NPEC)]	CU_fimbriae	94	100	100	1e-161	452
Escherichia_coli_2772a	EC2772a_67c01080	yehC	putative periplasmic pilin chaperone	b2110	yehC	NP_416613	putative_periplasmic_pilin_chaperone [Escherichia coli K-12 MG1655 (NPEC)]	CU_fimbriae	94	99.1	100	5e-160	447
Escherichia_coli_3234/A	EC3234A_42c00270	yehC	putative periplasmic pilin chaperone	b2110	yehC	NP_416613	putative_periplasmic_pilin_chaperone [Escherichia coli K-12 MG1655 (NPEC)]	CU_fimbriae	94	100	100	1e-161	452
Escherichia_coli_ECA-O157	ECA0157_379c00040	yehC	putative periplasmic pilin chaperone	b2110	yehC	NP_416613	putative_periplasmic_pilin_chaperone [Escherichia coli K-12 MG1655 (NPEC)]	CU_fimbriae	94	100	100	1e-161	452
Escherichia_coli_ECA-727	ECA727_433c00060	yehC	putative periplasmic pilin chaperone	b2110	yehC	NP_416613	putative_periplasmic_pilin_chaperone [Escherichia coli K-12 MG1655 (NPEC)]	CU_fimbriae	94	100	100	1e-161	452
Escherichia_coli_ECC-Z	ECCZ_11c04640	yehC	putative periplasmic pilin chaperone	b2110	yehC	NP_416613	putative_periplasmic_pilin_chaperone [Escherichia coli K-12 MG1655 (NPEC)]	CU_fimbriae	94	100	100	1e-161	452
Escherichia_coli_MPEC4839	MPEC4839_36c00300	yehC	putative periplasmic pilin chaperone	b2110	yehC	NP_416613	putative_periplasmic_pilin_chaperone [Escherichia coli K-12 MG1655 (NPEC)]	CU_fimbriae	94	100	100	1e-161	452
Escherichia_coli_MPEC4969	MPEC4969_116c01560	yehC	putative periplasmic pilin chaperone	b2110	yehC	NP_416613	putative_periplasmic_pilin_chaperone [Escherichia coli K-12 MG1655 (NPEC)]	CU_fimbriae	94	99.6	100	1e-160	449
Escherichia_coli_P4-NR	P4NR_6c00870	yehC	putative periplasmic pilin chaperone	b2110	yehC	NP_416613	putative_periplasmic_pilin_chaperone [Escherichia coli K-12 MG1655 (NPEC)]	CU_fimbriae	94	99.1	100	5e-160	447
Escherichia_coli_O32:H37_P4	P4O32_1c03390	yehC	putative periplasmic pilin chaperone	b2110	yehC	NP_416613	putative_periplasmic_pilin_chaperone [Escherichia coli K-12 MG1655 (NPEC)]	CU_fimbriae	94	99.6	100	8e-161	449
Escherichia_coli_RiKo_2299/09	RIKO2299_52c01040	yehC	putative periplasmic pilin chaperone	b2110	yehC	NP_416613	putative_periplasmic_pilin_chaperone [Escherichia coli K-12 MG1655 (NPEC)]	CU_fimbriae	94	99.6	100	1e-160	449
Escherichia_coli_RiKo_2305/09	RIKO2305_41c00330	yehC	putative periplasmic pilin chaperone	b2110	yehC	NP_416613	putative_periplasmic_pilin_chaperone [Escherichia coli K-12 MG1655 (NPEC)]	CU_fimbriae	94	99.6	100	1e-160	449
Escherichia_coli_RiKo_2308/09	RIKO2308_52c00450	yehC	putative periplasmic pilin chaperone	b2110	yehC	NP_416613	putative_periplasmic_pilin_chaperone [Escherichia coli K-12 MG1655 (NPEC)]	CU_fimbriae	94	100	100	1e-161	452
Escherichia_coli_RiKo_2331/09	RIKO2331_13c01480	yehC	putative periplasmic pilin chaperone	b2110	yehC	NP_416613	putative_periplasmic_pilin_chaperone [Escherichia coli K-12 MG1655 (NPEC)]	CU_fimbriae	94	99.6	100	2e-160	448
Escherichia_coli_RiKo_2340/09	RIKO2340_55c00250	yehC	putative periplasmic pilin chaperone	b2110	yehC	NP_416613	putative_periplasmic_pilin_chaperone [Escherichia coli K-12 MG1655 (NPEC)]	CU_fimbriae	94	100	100	1e-161	452
Escherichia_coli_RiKo_2351/09	RIKO2351_54c01010	yehC	putative periplasmic pilin chaperone	b2110	yehC	NP_416613	putative_periplasmic_pilin_chaperone [Escherichia coli K-12 MG1655 (NPEC)]	CU_fimbriae	94	99.6	100	1e-160	449
Escherichia_coli_O157:H43_T22	T22_1c04770	yehC	putative periplasmic pilin chaperone	b2110	yehC	NP_416613	putative_periplasmic_pilin_chaperone [Escherichia coli K-12 MG1655 (NPEC)]	CU_fimbriae	94	99.1	100	7e-160	447
Escherichia_coli_UVM2	UVM2_55c00990	yehC	putative periplasmic pilin chaperone	b2110	yehC	NP_416613	putative_periplasmic_pilin_chaperone [Escherichia coli K-12 MG1655 (NPEC)]	CU_fimbriae	94	99.6	100	4e-161	450
Escherichia_coli_W26	W26_55c00140	yehC	putative periplasmic pilin chaperone	b2110	yehC	NP_416613	putative_periplasmic_pilin_chaperone [Escherichia coli K-12 MG1655 (NPEC)]	CU_fimbriae	94	99.6	100	1e-160	449
Escherichia_coli_AA86	AA86_1c22360	yehD_1	fimbrial-like adhesin protein	b2111	yehD	NP_416614	putative_fimbrial-like_adhesin_protein [Escherichia coli K-12 MG1655 (NPEC)]	CU_fimbriae	100	98.3	100	2e-125	355
Escherichia_coli_D6-113.11	D611311_83c00240		fimbrial protein	b2111	yehD	NP_416614	putative_fimbrial-like_adhesin_protein [Escherichia coli K-12 MG1655 (NPEC)]	CU_fimbriae	100	85	100	3e-107	309
Escherichia_coli_D6-117.29	D611729_16c00330	yehD_1	fimbrial-like adhesin protein	b2111	yehD	NP_416614	putative_fimbrial-like_adhesin_protein [Escherichia coli K-12 MG1655 (NPEC)]	CU_fimbriae	100	100	100	1e-127	361
Escherichia_coli_ECC-1470	E1470_c22050	yehD	putative fimbrial-like adhesin protein	b2111	yehD	NP_416614	putative_fimbrial-like_adhesin_protein [Escherichia coli K-12 MG1655 (NPEC)]	CU_fimbriae	100	99.4	100	4e-127	360
Escherichia_coli_1303	EC1303_c22910	yehD	putative fimbrial-like adhesin protein	b2111	yehD	NP_416614	putative_fimbrial-like_adhesin_protein [Escherichia coli K-12 MG1655 (NPEC)]	CU_fimbriae	100	100	100	1e-127	361
Escherichia_coli_131/07	EC13107_52c00300	yehD	putative fimbrial-like adhesin protein	b2111	yehD	NP_416614	putative_fimbrial-like_adhesin_protein [Escherichia coli K-12 MG1655 (NPEC)]	CU_fimbriae	100	100	100	1e-127	361
Escherichia_coli_2772a	EC2772a_67c01090	yehD	putative fimbrial-like adhesin protein	b2111	yehD	NP_416614	putative_fimbrial-like_adhesin_protein [Escherichia coli K-12 MG1655 (NPEC)]	CU_fimbriae	100	99.4	100	4e-127	360
Escherichia_coli_3234/A	EC3234A_42c00280	yehD	putative fimbrial-like adhesin protein	b2111	yehD	NP_416614	putative_fimbrial-like_adhesin_protein [Escherichia coli K-12 MG1655 (NPEC)]	CU_fimbriae	100	100	100	1e-127	361
Escherichia_coli_ECA-O157	ECA0157_379c00020	yehD_2	fimbrial-like adhesin protein	b2111	yehD	NP_416614	putative_fimbrial-like_adhesin_protein [Escherichia coli K-12 MG1655 (NPEC)]	CU_fimbriae	76	97.1	100	2e-89	263
Escherichia_coli_ECA-727	ECA727_433c00070	yehD_1	fimbrial-like adhesin protein	b2111	yehD	NP_416614	putative_fimbrial-like_adhesin_protein [Escherichia coli K-12 MG1655 (NPEC)]	CU_fimbriae	100	100	100	1e-127	361
Escherichia_coli_ECC-Z	ECCZ_11c04630	yehD_2	fimbrial-like adhesin protein	b2111	yehD	NP_416614	putative_fimbrial-like_adhesin_protein [Escherichia coli K-12 MG1655 (NPEC)]	CU_fimbriae	100	100	100	1e-127	361
Escherichia_coli_MPEC4839	MPEC4839_36c00310	yehD	putative fimbrial-like adhesin protein	b2111	yehD	NP_416614	putative_fimbrial-like_adhesin_protein [Escherichia coli K-12 MG1655 (NPEC)]	CU_fimbriae	100	100	100	1e-127	361
Escherichia_coli_MPEC4969	MPEC4969_116c01570	yehD	putative fimbrial-like adhesin protein	b2111	yehD	NP_416614	putative_fimbrial-like_adhesin_protein [Escherichia coli K-12 MG1655 (NPEC)]	CU_fimbriae	100	99.4	100	4e-127	360
Escherichia_coli_P4-NR	P4NR_6c00860	yehD_2	fimbrial-like adhesin protein	b2111	yehD	NP_416614	putative_fimbrial-like_adhesin_protein [Escherichia coli K-12 MG1655 (NPEC)]	CU_fimbriae	100	99.4	100	4e-127	360
Escherichia_coli_O32:H37_P4	P4O32_1c03400	yehD_1	fimbrial-like adhesin protein	b2111	yehD	NP_416614	putative_fimbrial-like_adhesin_protein [Escherichia coli K-12 MG1655 (NPEC)]	CU_fimbriae	100	100	100	1e-127	361
Escherichia_coli_RiKo_2299/09	RIKO2299_52c01050	yehD	putative fimbrial-like adhesin protein	b2111	yehD	NP_416614	putative_fimbrial-like_adhesin_protein [Escherichia coli K-12 MG1655 (NPEC)]	CU_fimbriae	100	99.4	100	4e-127	360
Escherichia_coli_RiKo_2305/09	RIKO2305_41c00340	yehD	putative fimbrial-like adhesin protein	b2111	yehD	NP_416614	putative_fimbrial-like_adhesin_protein [Escherichia coli K-12 MG1655 (NPEC)]	CU_fimbriae	100	99.4	100	4e-127	360
Escherichia_coli_RiKo_2308/09	RIKO2308_52c00460	yehD	putative fimbrial-like adhesin protein	b2111	yehD	NP_416614	putative_fimbrial-like_adhesin_protein [Escherichia coli K-12 MG1655 (NPEC)]	CU_fimbriae	100	100	100	1e-127	361
Escherichia_coli_RiKo_2331/09	RIKO2331_13c01490	yehD	putative fimbrial-like adhesin protein	b2111	yehD	NP_416614	putative_fimbrial-like_adhesin_protein [Escherichia coli K-12 MG1655 (NPEC)]	CU_fimbriae	100	99.4	100	4e-127	360
Escherichia_coli_RiKo_2340/09	RIKO2340_55c00260	yehD	putative fimbrial-like adhesin protein	b2111	yehD	NP_416614	putative_fimbrial-like_adhesin_protein [Escherichia coli K-12 MG1655 (NPEC)]	CU_fimbriae	100	100	100	1e-127	361
Escherichia_coli_RiKo_2351/09	RIKO2351_54c01020	yehD	putative fimbrial-like adhesin protein	b2111	yehD	NP_416614	putative_fimbrial-like_adhesin_protein [Escherichia coli K-12 MG1655 (NPEC)]	CU_fimbriae	100	99.4	100	4e-127	360
Escherichia_coli_O157:H43_T22	T22_1c04760	yehD_2	fimbrial-like adhesin protein	b2111	yehD	NP_416614	putative_fimbrial-like_adhesin_protein [Escherichia coli K-12 MG1655 (NPEC)]	CU_fimbriae	100	99.4	100	4e-127	360
Escherichia_coli_UVM2	UVM2_55c01000	yehD	putative fimbrial-like adhesin protein	b2111	yehD	NP_416614	putative_fimbrial-like_adhesin_protein [Escherichia coli K-12 MG1655 (NPEC)]	CU_fimbriae	100	100	100	1e-127	361
Escherichia_coli_W26	W26_55c00130	yehD_2	fimbrial-like adhesin protein	b2111	yehD	NP_416614	putative_fimbrial-like_adhesin_protein [Escherichia coli K-12 MG1655 (NPEC)]	CU_fimbriae	100	98.9	100	1e-125	356
Escherichia_coli_D6-117.29	D611729_106c00560	yfcO	hypothetical protein	b2332	yfcO	NP_416835	DUF2544_family_putative_outer_membrane_protein [Escherichia coli K-12 MG1655 (NPEC)]	CU_fimbriae	100	99.6	100	0.0	569
Escherichia_coli_131/07	EC13107_57c01110		putative outer membrane protein	b2332	yfcO	NP_416835	DUF2544_family_putative_outer_membrane_protein [Escherichia coli K-12 MG1655 (NPEC)]	CU_fimbriae	100	100	100	0.0	570
Escherichia_coli_3234/A	EC3234A_175c01120		putative outer membrane protein	b2332	yfcO	NP_416835	DUF2544_family_putative_outer_membrane_protein [Escherichia coli K-12 MG1655 (NPEC)]	CU_fimbriae	100	100	100	0.0	570
Escherichia_coli_ECA-727	ECA727_95c00100	yfcO	hypothetical protein	b2332	yfcO	NP_416835	DUF2544_family_putative_outer_membrane_protein [Escherichia coli K-12 MG1655 (NPEC)]	CU_fimbriae	100	100	100	0.0	570
Escherichia_coli_ECC-Z	ECCZ_11c02400	yfcO	hypothetical protein	b2332	yfcO	NP_416835	DUF2544_family_putative_outer_membrane_protein [Escherichia coli K-12 MG1655 (NPEC)]	CU_fimbriae	100	100	100	0.0	570
Escherichia_coli_O32:H37_P4	P4O32_4c01250	yfcO_1	hypothetical protein	b2332	yfcO	NP_416835	DUF2544_family_putative_outer_membrane_protein [Escherichia coli K-12 MG1655 (NPEC)]	CU_fimbriae	83	100	100	5e-170	474
Escherichia_coli_RiKo_2308/09	RIKO2308_54c01290		putative outer membrane protein	b2332	yfcO	NP_416835	DUF2544_family_putative_outer_membrane_protein [Escherichia coli K-12 MG1655 (NPEC)]	CU_fimbriae	100	100	100	0.0	570
Escherichia_coli_RiKo_2340/09	RIKO2340_58c01240		putative outer membrane protein	b2332	yfcO	NP_416835	DUF2544_family_putative_outer_membrane_protein [Escherichia coli K-12 MG1655 (NPEC)]	CU_fimbriae	100	100	100	0.0	570
Escherichia_coli_UVM2	UVM2_61c00630		putative outer membrane protein	b2332	yfcO	NP_416835	DUF2544_family_putative_outer_membrane_protein [Escherichia coli K-12 MG1655 (NPEC)]	CU_fimbriae	100	100	100	0.0	570
Escherichia_coli_AA86	AA86_1c24540		fimbrial-like protein YfcP	b2333	yfcP	NP_416836	putative_fimbrial-like_adhesin_protein [Escherichia coli K-12 MG1655 (NPEC)]	CU_fimbriae	85	80.3	87	3e-86	256
Escherichia_coli_D6-113.11	D611311_84c02130	yfcP	putative exported fimbrial-like adhesin protein	b2333	yfcP	NP_416836	putative_fimbrial-like_adhesin_protein [Escherichia coli K-12 MG1655 (NPEC)]	CU_fimbriae	88	77.8	90	9e-83	247
Escherichia_coli_D6-117.07	D611707_9c00020		fimbrial protein	b2333	yfcP	NP_416836	putative_fimbrial-like_adhesin_protein [Escherichia coli K-12 MG1655 (NPEC)]	CU_fimbriae	100	77.7	100	8e-91	268
Escherichia_coli_D6-117.29	D611729_106c00570	yfcP	putative fimbrial-like adhesin protein	b2333	yfcP	NP_416836	putative_fimbrial-like_adhesin_protein [Escherichia coli K-12 MG1655 (NPEC)]	CU_fimbriae	100	99.4	100	2e-129	365
Escherichia_coli_1303	EC1303_c25080	yfcP	putative fimbrial-like adhesin protein	b2333	yfcP	NP_416836	putative_fimbrial-like_adhesin_protein [Escherichia coli K-12 MG1655 (NPEC)]	CU_fimbriae	100	77.7	100	8e-91	268
Escherichia_coli_131/07	EC13107_57c01120	yfcP	putative fimbrial-like adhesin protein	b2333	yfcP	NP_416836	putative_fimbrial-like_adhesin_protein [Escherichia coli K-12 MG1655 (NPEC)]	CU_fimbriae	100	100	100	1e-129	366
Escherichia_coli_3234/A	EC3234A_175c01130	yfcP	putative fimbrial-like adhesin protein	b2333	yfcP	NP_416836	putative_fimbrial-like_adhesin_protein [Escherichia coli K-12 MG1655 (NPEC)]	CU_fimbriae	100	100	100	1e-129	366
Escherichia_coli_ECA-O157	ECA0157_1142c00050		fimbrial protein	b2333	yfcP	NP_416836	putative_fimbrial-like_adhesin_protein [Escherichia coli K-12 MG1655 (NPEC)]	CU_fimbriae	100	77.7	100	8e-91	268
Escherichia_coli_ECA-727	ECA727_95c00110	yfcP	putative fimbrial-like adhesin protein	b2333	yfcP	NP_416836	putative_fimbrial-like_adhesin_protein [Escherichia coli K-12 MG1655 (NPEC)]	CU_fimbriae	100	100	100	1e-129	366
Escherichia_coli_ECC-Z	ECCZ_11c02390	yfcP	putative fimbrial-like adhesin protein	b2333	yfcP	NP_416836	putative_fimbrial-like_adhesin_protein [Escherichia coli K-12 MG1655 (NPEC)]	CU_fimbriae	100	100	100	1e-129	366
Escherichia_coli_MPEC4839	MPEC4839_39c01260	yfcP	putative fimbrial-like adhesin protein	b2333	yfcP	NP_416836	putative_fimbrial-like_adhesin_protein [Escherichia coli K-12 MG1655 (NPEC)]	CU_fimbriae	100	77.7	100	8e-91	268
Escherichia_coli_MPEC4969	MPEC4969_63c01150	yfcP	putative fimbrial-like adhesin protein	b2333	yfcP	NP_416836	putative_fimbrial-like_adhesin_protein [Escherichia coli K-12 MG1655 (NPEC)]	CU_fimbriae	100	77.1	100	2e-90	266
Escherichia_coli_O32:H37_P4	P4O32_4c01270	yfcP	putative fimbrial-like adhesin protein	b2333	yfcP	NP_416836	putative_fimbrial-like_adhesin_protein [Escherichia coli K-12 MG1655 (NPEC)]	CU_fimbriae	100	100	100	1e-129	366
Escherichia_coli_RiKo_2299/09	RIKO2299_53c01150	yfcP	putative fimbrial-like adhesin protein	b2333	yfcP	NP_416836	putative_fimbrial-like_adhesin_protein [Escherichia coli K-12 MG1655 (NPEC)]	CU_fimbriae	100	77.1	100	2e-90	266
Escherichia_coli_RiKo_2308/09	RIKO2308_54c01300	yfcP	putative fimbrial-like adhesin protein	b2333	yfcP	NP_416836	putative_fimbrial-like_adhesin_protein [Escherichia coli K-12 MG1655 (NPEC)]	CU_fimbriae	100	100	100	1e-129	366
Escherichia_coli_RiKo_2340/09	RIKO2340_58c01250	yfcP	putative fimbrial-like adhesin protein	b2333	yfcP	NP_416836	putative_fimbrial-like_adhesin_protein [Escherichia coli K-12 MG1655 (NPEC)]	CU_fimbriae	100	100	100	1e-129	366
Escherichia_coli_O157:H43_T22	T22_1c02470		fimbrial protein	b2333	yfcP	NP_416836	putative_fimbrial-like_adhesin_protein [Escherichia coli K-12 MG1655 (NPEC)]	CU_fimbriae	100	78.2	100	2e-91	269
Escherichia_coli_UVM2	UVM2_61c00640	yfcP	putative fimbrial-like adhesin protein	b2333	yfcP	NP_416836	putative_fimbrial-like_adhesin_protein [Escherichia coli K-12 MG1655 (NPEC)]	CU_fimbriae	100	100	100	1e-129	366
Escherichia_coli_W26	W26_49c00480		fimbrial protein	b2333	yfcP	NP_416836	putative_fimbrial-like_adhesin_protein [Escherichia coli K-12 MG1655 (NPEC)]	CU_fimbriae	100	77.1	100	2e-90	266
Escherichia_coli_D6-117.29	D611729_106c00580	yfcQ	putative fimbrial-like adhesin protein	b2334	yfcQ	NP_416837	putative_fimbrial-like_adhesin_protein [Escherichia coli K-12 MG1655 (NPEC)]	CU_fimbriae	100	100	100	5e-119	338
Escherichia_coli_1303	EC1303_c25090	yfcQ	putative fimbrial-like adhesin protein	b2334	yfcQ	NP_416837	putative_fimbrial-like_adhesin_protein [Escherichia coli K-12 MG1655 (NPEC)]	CU_fimbriae	90	81.4	90	6e-88	259
Escherichia_coli_131/07	EC13107_57c01130	yfcQ	putative fimbrial-like adhesin protein	b2334	yfcQ	NP_416837	putative_fimbrial-like_adhesin_protein [Escherichia coli K-12 MG1655 (NPEC)]	CU_fimbriae	100	100	100	5e-119	338
Escherichia_coli_3234/A	EC3234A_175c01140	yfcQ	putative fimbrial-like adhesin protein	b2334	yfcQ	NP_416837	putative_fimbrial-like_adhesin_protein [Escherichia coli K-12 MG1655 (NPEC)]	CU_fimbriae	100	100	100	5e-119	338
Escherichia_coli_ECA-O157	ECA0157_1142c00040		putative fimbrial subunit protein	b2334	yfcQ	NP_416837	putative_fimbrial-like_adhesin_protein [Escherichia coli K-12 MG1655 (NPEC)]	CU_fimbriae	90	81.4	90	6e-88	259
Escherichia_coli_ECA-727	ECA727_95c00120	yfcQ	putative fimbrial-like adhesin protein	b2334	yfcQ	NP_416837	putative_fimbrial-like_adhesin_protein [Escherichia coli K-12 MG1655 (NPEC)]	CU_fimbriae	100	100	100	5e-119	338
Escherichia_coli_ECC-Z	ECCZ_11c02380	yfcQ	putative fimbrial-like adhesin protein	b2334	yfcQ	NP_416837	putative_fimbrial-like_adhesin_protein [Escherichia coli K-12 MG1655 (NPEC)]	CU_fimbriae	100	100	100	5e-119	338
Escherichia_coli_MPEC4839	MPEC4839_39c01270	yfcQ	putative fimbrial-like adhesin protein	b2334	yfcQ	NP_416837	putative_fimbrial-like_adhesin_protein [Escherichia coli K-12 MG1655 (NPEC)]	CU_fimbriae	90	81.4	90	6e-88	259
Escherichia_coli_MPEC4969	MPEC4969_63c01160	yfcQ	putative fimbrial-like adhesin protein	b2334	yfcQ	NP_416837	putative_fimbrial-like_adhesin_protein [Escherichia coli K-12 MG1655 (NPEC)]	CU_fimbriae	90	81.4	90	8e-88	258
Escherichia_coli_O32:H37_P4	P4O32_4c01280	yfcQ	putative fimbrial-like adhesin protein	b2334	yfcQ	NP_416837	putative_fimbrial-like_adhesin_protein [Escherichia coli K-12 MG1655 (NPEC)]	CU_fimbriae	100	100	100	5e-119	338
Escherichia_coli_RiKo_2299/09	RIKO2299_53c01160	yfcQ	putative fimbrial-like adhesin protein	b2334	yfcQ	NP_416837	putative_fimbrial-like_adhesin_protein [Escherichia coli K-12 MG1655 (NPEC)]	CU_fimbriae	90	81.4	90	8e-88	258
Escherichia_coli_RiKo_2308/09	RIKO2308_54c01310	yfcQ	putative fimbrial-like adhesin protein	b2334	yfcQ	NP_416837	putative_fimbrial-like_adhesin_protein [Escherichia coli K-12 MG1655 (NPEC)]	CU_fimbriae	100	100	100	5e-119	338
Escherichia_coli_RiKo_2340/09	RIKO2340_58c01260	yfcQ	putative fimbrial-like adhesin protein	b2334	yfcQ	NP_416837	putative_fimbrial-like_adhesin_protein [Escherichia coli K-12 MG1655 (NPEC)]	CU_fimbriae	100	100	100	5e-119	338
Escherichia_coli_O157:H43_T22	T22_1c02460		putative fimbrial subunit protein	b2334	yfcQ	NP_416837	putative_fimbrial-like_adhesin_protein [Escherichia coli K-12 MG1655 (NPEC)]	CU_fimbriae	90	82.1	90	7e-89	261
Escherichia_coli_UVM2	UVM2_61c00650	yfcQ	putative fimbrial-like adhesin protein	b2334	yfcQ	NP_416837	putative_fimbrial-like_adhesin_protein [Escherichia coli K-12 MG1655 (NPEC)]	CU_fimbriae	100	100	100	5e-119	338
Escherichia_coli_W26	W26_49c00470		putative fimbrial subunit protein	b2334	yfcQ	NP_416837	putative_fimbrial-like_adhesin_protein [Escherichia coli K-12 MG1655 (NPEC)]	CU_fimbriae	90	81.4	90	8e-88	258
Escherichia_coli_D6-117.07	D611707_8c00500		putative fimbrial protein	b2335	yfcR	NP_416838	putative_fimbrial-like_adhesin_protein [Escherichia coli K-12 MG1655 (NPEC)]	CU_fimbriae	97	73.3	100	1e-84	251
Escherichia_coli_D6-117.29	D611729_106c00590	yfcR	putative fimbrial-like adhesin protein	b2335	yfcR	NP_416838	putative_fimbrial-like_adhesin_protein [Escherichia coli K-12 MG1655 (NPEC)]	CU_fimbriae	100	100	100	3e-122	347
Escherichia_coli_1303	EC1303_c25100	yfcR	putative fimbrial-like adhesin protein	b2335	yfcR	NP_416838	putative_fimbrial-like_adhesin_protein [Escherichia coli K-12 MG1655 (NPEC)]	CU_fimbriae	97	73.3	100	1e-84	251
Escherichia_coli_131/07	EC13107_57c01140	yfcR	putative fimbrial-like adhesin protein	b2335	yfcR	NP_416838	putative_fimbrial-like_adhesin_protein [Escherichia coli K-12 MG1655 (NPEC)]	CU_fimbriae	100	100	100	3e-122	347
Escherichia_coli_3234/A	EC3234A_175c01150	yfcR	putative fimbrial-like adhesin protein	b2335	yfcR	NP_416838	putative_fimbrial-like_adhesin_protein [Escherichia coli K-12 MG1655 (NPEC)]	CU_fimbriae	100	100	100	3e-122	347
Escherichia_coli_ECA-O157	ECA0157_1142c00030		putative fimbrial protein	b2335	yfcR	NP_416838	putative_fimbrial-like_adhesin_protein [Escherichia coli K-12 MG1655 (NPEC)]	CU_fimbriae	97	73.9	100	6e-85	252
Escherichia_coli_ECA-727	ECA727_95c00130	yfcR	putative fimbrial-like adhesin protein	b2335	yfcR	NP_416838	putative_fimbrial-like_adhesin_protein [Escherichia coli K-12 MG1655 (NPEC)]	CU_fimbriae	100	100	100	3e-122	347
Escherichia_coli_ECC-Z	ECCZ_11c02370	yfcR	putative fimbrial-like adhesin protein	b2335	yfcR	NP_416838	putative_fimbrial-like_adhesin_protein [Escherichia coli K-12 MG1655 (NPEC)]	CU_fimbriae	100	100	100	3e-122	347
Escherichia_coli_MPEC4839	MPEC4839_39c01280	yfcR	putative fimbrial-like adhesin protein	b2335	yfcR	NP_416838	putative_fimbrial-like_adhesin_protein [Escherichia coli K-12 MG1655 (NPEC)]	CU_fimbriae	97	73.3	100	1e-84	251
Escherichia_coli_MPEC4969	MPEC4969_63c01170	yfcR	putative fimbrial-like adhesin protein	b2335	yfcR	NP_416838	putative_fimbrial-like_adhesin_protein [Escherichia coli K-12 MG1655 (NPEC)]	CU_fimbriae	97	73.9	100	8e-85	251
Escherichia_coli_O32:H37_P4	P4O32_4c01290	yfcR	putative fimbrial-like adhesin protein	b2335	yfcR	NP_416838	putative_fimbrial-like_adhesin_protein [Escherichia coli K-12 MG1655 (NPEC)]	CU_fimbriae	100	100	100	3e-122	347
Escherichia_coli_RiKo_2299/09	RIKO2299_53c01170	yfcR	putative fimbrial-like adhesin protein	b2335	yfcR	NP_416838	putative_fimbrial-like_adhesin_protein [Escherichia coli K-12 MG1655 (NPEC)]	CU_fimbriae	97	73.9	100	8e-85	251
Escherichia_coli_RiKo_2308/09	RIKO2308_54c01320	yfcR	putative fimbrial-like adhesin protein	b2335	yfcR	NP_416838	putative_fimbrial-like_adhesin_protein [Escherichia coli K-12 MG1655 (NPEC)]	CU_fimbriae	100	100	100	3e-122	347
Escherichia_coli_RiKo_2340/09	RIKO2340_58c01270	yfcR	putative fimbrial-like adhesin protein	b2335	yfcR	NP_416838	putative_fimbrial-like_adhesin_protein [Escherichia coli K-12 MG1655 (NPEC)]	CU_fimbriae	100	100	100	3e-122	347
Escherichia_coli_O157:H43_T22	T22_1c02450		putative fimbrial protein	b2335	yfcR	NP_416838	putative_fimbrial-like_adhesin_protein [Escherichia coli K-12 MG1655 (NPEC)]	CU_fimbriae	97	73.9	100	8e-85	251
Escherichia_coli_UVM2	UVM2_61c00660	yfcR	putative fimbrial-like adhesin protein	b2335	yfcR	NP_416838	putative_fimbrial-like_adhesin_protein [Escherichia coli K-12 MG1655 (NPEC)]	CU_fimbriae	100	100	100	3e-122	347
Escherichia_coli_W26	W26_49c00460		putative fimbrial protein	b2335	yfcR	NP_416838	putative_fimbrial-like_adhesin_protein [Escherichia coli K-12 MG1655 (NPEC)]	CU_fimbriae	97	73.9	100	8e-85	251
Escherichia_coli_AA86	AA86_1c24570	yfcS	periplasmic pilus exported chaperone	b2336	yfcS	NP_416839	putative_periplasmic_pilin_chaperone [Escherichia coli K-12 MG1655 (NPEC)]	CU_fimbriae	90	77	90	3e-131	376
Escherichia_coli_D6-113.11	D611311_84c02160		chaperone protein PapD	b2336	yfcS	NP_416839	putative_periplasmic_pilin_chaperone [Escherichia coli K-12 MG1655 (NPEC)]	CU_fimbriae	98	89	99	1e-164	461
Escherichia_coli_D6-117.07	D611707_8c00490		pili assembly chaperone	b2336	yfcS	NP_416839	putative_periplasmic_pilin_chaperone [Escherichia coli K-12 MG1655 (NPEC)]	CU_fimbriae	100	82.8	100	2e-155	437
Escherichia_coli_ECC-1470	E1470_c24160	yfcS	putative periplasmic pilin chaperone	b2336	yfcS	NP_416839	putative_periplasmic_pilin_chaperone [Escherichia coli K-12 MG1655 (NPEC)]	CU_fimbriae	100	91.6	100	3e-156	439
Escherichia_coli_1303	EC1303_c25110	yfcS	putative periplasmic pilin chaperone	b2336	yfcS	NP_416839	putative_periplasmic_pilin_chaperone [Escherichia coli K-12 MG1655 (NPEC)]	CU_fimbriae	100	82.8	100	2e-155	437
Escherichia_coli_131/07	EC13107_57c01150	yfcS	putative periplasmic pilin chaperone	b2336	yfcS	NP_416839	putative_periplasmic_pilin_chaperone [Escherichia coli K-12 MG1655 (NPEC)]	CU_fimbriae	100	100	100	0.0	514
Escherichia_coli_2772a	EC2772a_41c01180	yfcS	putative periplasmic pilin chaperone	b2336	yfcS	NP_416839	putative_periplasmic_pilin_chaperone [Escherichia coli K-12 MG1655 (NPEC)]	CU_fimbriae	100	91.6	100	3e-156	439
Escherichia_coli_3234/A	EC3234A_175c01160	yfcS	putative periplasmic pilin chaperone	b2336	yfcS	NP_416839	putative_periplasmic_pilin_chaperone [Escherichia coli K-12 MG1655 (NPEC)]	CU_fimbriae	100	100	100	0.0	514
Escherichia_coli_ECA-O157	ECA0157_1142c00020		pili assembly chaperone	b2336	yfcS	NP_416839	putative_periplasmic_pilin_chaperone [Escherichia coli K-12 MG1655 (NPEC)]	CU_fimbriae	100	82.8	100	2e-155	437
Escherichia_coli_ECA-727	ECA727_95c00140		chaperone protein PapD	b2336	yfcS	NP_416839	putative_periplasmic_pilin_chaperone [Escherichia coli K-12 MG1655 (NPEC)]	CU_fimbriae	100	100	100	0.0	514
Escherichia_coli_ECC-Z	ECCZ_11c02360		chaperone protein PapD	b2336	yfcS	NP_416839	putative_periplasmic_pilin_chaperone [Escherichia coli K-12 MG1655 (NPEC)]	CU_fimbriae	100	100	100	0.0	514
Escherichia_coli_MPEC4839	MPEC4839_39c01290	yfcS	putative periplasmic pilin chaperone	b2336	yfcS	NP_416839	putative_periplasmic_pilin_chaperone [Escherichia coli K-12 MG1655 (NPEC)]	CU_fimbriae	100	82.8	100	2e-155	437
Escherichia_coli_MPEC4969	MPEC4969_63c01180	yfcS	putative periplasmic pilin chaperone	b2336	yfcS	NP_416839	putative_periplasmic_pilin_chaperone [Escherichia coli K-12 MG1655 (NPEC)]	CU_fimbriae	100	82.8	100	2e-154	435
Escherichia_coli_P4-NR	P4NR_3c00810	yfcS	periplasmic pilus chaperone	b2336	yfcS	NP_416839	putative_periplasmic_pilin_chaperone [Escherichia coli K-12 MG1655 (NPEC)]	CU_fimbriae	100	91.6	100	3e-156	439
Escherichia_coli_O32:H37_P4	P4O32_4c01300		chaperone protein PapD	b2336	yfcS	NP_416839	putative_periplasmic_pilin_chaperone [Escherichia coli K-12 MG1655 (NPEC)]	CU_fimbriae	100	100	100	0.0	514
Escherichia_coli_RiKo_2299/09	RIKO2299_53c01180	yfcS	putative periplasmic pilin chaperone	b2336	yfcS	NP_416839	putative_periplasmic_pilin_chaperone [Escherichia coli K-12 MG1655 (NPEC)]	CU_fimbriae	100	82.8	100	2e-154	435
Escherichia_coli_RiKo_2305/09	RIKO2305_44c01000	yfcS	putative periplasmic pilin chaperone	b2336	yfcS	NP_416839	putative_periplasmic_pilin_chaperone [Escherichia coli K-12 MG1655 (NPEC)]	CU_fimbriae	100	91.6	100	3e-156	439
Escherichia_coli_RiKo_2308/09	RIKO2308_54c01330	yfcS	putative periplasmic pilin chaperone	b2336	yfcS	NP_416839	putative_periplasmic_pilin_chaperone [Escherichia coli K-12 MG1655 (NPEC)]	CU_fimbriae	100	100	100	0.0	514
Escherichia_coli_RiKo_2331/09	RIKO2331_14c01240	yfcS	putative periplasmic pilin chaperone	b2336	yfcS	NP_416839	putative_periplasmic_pilin_chaperone [Escherichia coli K-12 MG1655 (NPEC)]	CU_fimbriae	100	91.6	100	3e-156	439
Escherichia_coli_RiKo_2340/09	RIKO2340_58c01280	yfcS	putative periplasmic pilin chaperone	b2336	yfcS	NP_416839	putative_periplasmic_pilin_chaperone [Escherichia coli K-12 MG1655 (NPEC)]	CU_fimbriae	100	100	100	0.0	514
Escherichia_coli_RiKo_2351/09	RIKO2351_55c01230	yfcS	putative periplasmic pilin chaperone	b2336	yfcS	NP_416839	putative_periplasmic_pilin_chaperone [Escherichia coli K-12 MG1655 (NPEC)]	CU_fimbriae	100	91.6	100	3e-156	439
Escherichia_coli_O157:H43_T22	T22_1c02440		pili assembly chaperone	b2336	yfcS	NP_416839	putative_periplasmic_pilin_chaperone [Escherichia coli K-12 MG1655 (NPEC)]	CU_fimbriae	100	82.8	100	2e-154	435
Escherichia_coli_UVM2	UVM2_61c00670	yfcS	putative periplasmic pilin chaperone	b2336	yfcS	NP_416839	putative_periplasmic_pilin_chaperone [Escherichia coli K-12 MG1655 (NPEC)]	CU_fimbriae	100	100	100	0.0	514
Escherichia_coli_W26	W26_49c00450		pili assembly chaperone	b2336	yfcS	NP_416839	putative_periplasmic_pilin_chaperone [Escherichia coli K-12 MG1655 (NPEC)]	CU_fimbriae	100	82.8	100	2e-154	435
Escherichia_coli_D6-113.11	D611311_84c02170		fimbrial usher	EC042_2578	yfcU	YP_006096881	fimbrial_outer_membrane_usher_protein [Escherichia coli O44:H18 042 (EAEC)]	CU_fimbriae	100	80.3	100	0.0	1489
Escherichia_coli_D6-117.07	D611707_8c00480		fimbrial biogenesis outer membrane usher protein	EC042_2578	yfcU	YP_006096881	fimbrial_outer_membrane_usher_protein [Escherichia coli O44:H18 042 (EAEC)]	CU_fimbriae	72	80.6	98	0.0	1085
Escherichia_coli_D6-117.29	D611729_581c00010		fimbrial biogenesis outer membrane usher protein	EC042_2578	yfcU	YP_006096881	fimbrial_outer_membrane_usher_protein [Escherichia coli O44:H18 042 (EAEC)]	CU_fimbriae	76	82.4	100	0.0	1176
Escherichia_coli_ECC-1470	E1470_c24170	yfcU	putative outer membrane usher protein YfcU	EC042_2578	yfcU	YP_006096881	fimbrial_outer_membrane_usher_protein [Escherichia coli O44:H18 042 (EAEC)]	CU_fimbriae	100	79.7	100	0.0	1499
Escherichia_coli_1303	EC1303_c25120	yfcU	putative outer membrane usher protein yfcU	EC042_2578	yfcU	YP_006096881	fimbrial_outer_membrane_usher_protein [Escherichia coli O44:H18 042 (EAEC)]	CU_fimbriae	100	79.6	100	0.0	1479
Escherichia_coli_2772a	EC2772a_41c01190	yfcU	putative outer membrane usher protein YfcU	EC042_2578	yfcU	YP_006096881	fimbrial_outer_membrane_usher_protein [Escherichia coli O44:H18 042 (EAEC)]	CU_fimbriae	100	80.1	100	0.0	1502
Escherichia_coli_3234/A	EC3234A_175c01170	yfcU	putative outer membrane usher protein yfcU	EC042_2578	yfcU	YP_006096881	fimbrial_outer_membrane_usher_protein [Escherichia coli O44:H18 042 (EAEC)]	CU_fimbriae	100	80.1	100	0.0	1489
Escherichia_coli_ECA-727	ECA727_95c00150		fimbrial biogenesis outer membrane usher protein	EC042_2578	yfcU	YP_006096881	fimbrial_outer_membrane_usher_protein [Escherichia coli O44:H18 042 (EAEC)]	CU_fimbriae	100	80.1	100	0.0	1489
Escherichia_coli_ECC-Z	ECCZ_11c02350		fimbrial biogenesis outer membrane usher protein	EC042_2578	yfcU	YP_006096881	fimbrial_outer_membrane_usher_protein [Escherichia coli O44:H18 042 (EAEC)]	CU_fimbriae	100	80.1	100	0.0	1489
Escherichia_coli_MPEC4839	MPEC4839_39c01300	yfcU	putative outer membrane usher protein yfcU	EC042_2578	yfcU	YP_006096881	fimbrial_outer_membrane_usher_protein [Escherichia coli O44:H18 042 (EAEC)]	CU_fimbriae	100	79.6	100	0.0	1479
Escherichia_coli_MPEC4969	MPEC4969_63c01190	yfcU	putative outer membrane usher protein YfcU	EC042_2578	yfcU	YP_006096881	fimbrial_outer_membrane_usher_protein [Escherichia coli O44:H18 042 (EAEC)]	CU_fimbriae	100	79.2	100	0.0	1481
Escherichia_coli_P4-NR	P4NR_3c00800		fimbrial biogenesis outer membrane usher protein	EC042_2578	yfcU	YP_006096881	fimbrial_outer_membrane_usher_protein [Escherichia coli O44:H18 042 (EAEC)]	CU_fimbriae	100	80.1	100	0.0	1497
Escherichia_coli_O32:H37_P4	P4O32_4c01310		fimbrial biogenesis outer membrane usher protein	EC042_2578	yfcU	YP_006096881	fimbrial_outer_membrane_usher_protein [Escherichia coli O44:H18 042 (EAEC)]	CU_fimbriae	100	80.1	100	0.0	1489
Escherichia_coli_RiKo_2299/09	RIKO2299_53c01190	yfcU	putative outer membrane usher protein YfcU	EC042_2578	yfcU	YP_006096881	fimbrial_outer_membrane_usher_protein [Escherichia coli O44:H18 042 (EAEC)]	CU_fimbriae	100	78.8	100	0.0	1485
Escherichia_coli_RiKo_2305/09	RIKO2305_44c01010	yfcU	putative outer membrane usher protein YfcU	EC042_2578	yfcU	YP_006096881	fimbrial_outer_membrane_usher_protein [Escherichia coli O44:H18 042 (EAEC)]	CU_fimbriae	100	80.5	100	0.0	1503
Escherichia_coli_RiKo_2308/09	RIKO2308_54c01340	yfcU	putative outer membrane usher protein yfcU	EC042_2578	yfcU	YP_006096881	fimbrial_outer_membrane_usher_protein [Escherichia coli O44:H18 042 (EAEC)]	CU_fimbriae	100	80.1	100	0.0	1489
Escherichia_coli_RiKo_2331/09	RIKO2331_14c01250	yfcU	putative outer membrane usher protein YfcU	EC042_2578	yfcU	YP_006096881	fimbrial_outer_membrane_usher_protein [Escherichia coli O44:H18 042 (EAEC)]	CU_fimbriae	100	79.7	100	0.0	1499
Escherichia_coli_RiKo_2340/09	RIKO2340_58c01290	yfcU	putative outer membrane usher protein yfcU	EC042_2578	yfcU	YP_006096881	fimbrial_outer_membrane_usher_protein [Escherichia coli O44:H18 042 (EAEC)]	CU_fimbriae	100	80.1	100	0.0	1489
Escherichia_coli_RiKo_2351/09	RIKO2351_55c01240	yfcU	putative outer membrane usher protein YfcU	EC042_2578	yfcU	YP_006096881	fimbrial_outer_membrane_usher_protein [Escherichia coli O44:H18 042 (EAEC)]	CU_fimbriae	100	80.4	100	0.0	1502
Escherichia_coli_O157:H43_T22	T22_1c02430		fimbrial biogenesis outer membrane usher protein	EC042_2578	yfcU	YP_006096881	fimbrial_outer_membrane_usher_protein [Escherichia coli O44:H18 042 (EAEC)]	CU_fimbriae	100	79	100	0.0	1486
Escherichia_coli_UVM2	UVM2_61c00680	yfcU	putative outer membrane usher protein yfcU	EC042_2578	yfcU	YP_006096881	fimbrial_outer_membrane_usher_protein [Escherichia coli O44:H18 042 (EAEC)]	CU_fimbriae	100	80.1	100	0.0	1489
Escherichia_coli_W26	W26_49c00440		fimbrial biogenesis outer membrane usher protein	EC042_2578	yfcU	YP_006096881	fimbrial_outer_membrane_usher_protein [Escherichia coli O44:H18 042 (EAEC)]	CU_fimbriae	100	79.1	100	0.0	1487
Escherichia_coli_AA86	AA86_1c24600		fimbrial-like protein YfcV	b2339	yfcV	NP_416841	putative_fimbrial-like_adhesin_protein [Escherichia coli K-12 MG1655 (NPEC)]	CU_fimbriae	100	72.2	100	5e-89	263
Escherichia_coli_D6-113.11	D611311_84c02180		fimbrial protein	b2339	yfcV	NP_416841	putative_fimbrial-like_adhesin_protein [Escherichia coli K-12 MG1655 (NPEC)]	CU_fimbriae	100	88.8	100	2e-110	318
Escherichia_coli_D6-117.07	D611707_8c00460	yfcV	fimbrial-like adhesin protein	b2339	yfcV	NP_416841	putative_fimbrial-like_adhesin_protein [Escherichia coli K-12 MG1655 (NPEC)]	CU_fimbriae	100	100	100	1e-134	379
Escherichia_coli_ECC-1470	E1470_c24180	yfcV	putative fimbrial-like adhesin protein	b2339	yfcV	NP_416841	putative_fimbrial-like_adhesin_protein [Escherichia coli K-12 MG1655 (NPEC)]	CU_fimbriae	100	98.4	100	1e-132	374
Escherichia_coli_1303	EC1303_c25130	yfcV	putative fimbrial-like adhesin protein	b2339	yfcV	NP_416841	putative_fimbrial-like_adhesin_protein [Escherichia coli K-12 MG1655 (NPEC)]	CU_fimbriae	100	100	100	1e-134	379
Escherichia_coli_131/07	EC13107_215c00140	yfcV	putative fimbrial-like adhesin protein	b2339	yfcV	NP_416841	putative_fimbrial-like_adhesin_protein [Escherichia coli K-12 MG1655 (NPEC)]	CU_fimbriae	100	100	100	1e-134	379
Escherichia_coli_2772a	EC2772a_41c01200	yfcV	putative fimbrial-like adhesin protein	b2339	yfcV	NP_416841	putative_fimbrial-like_adhesin_protein [Escherichia coli K-12 MG1655 (NPEC)]	CU_fimbriae	100	98.4	100	1e-132	374
Escherichia_coli_3234/A	EC3234A_175c01180	yfcV	putative fimbrial-like adhesin protein	b2339	yfcV	NP_416841	putative_fimbrial-like_adhesin_protein [Escherichia coli K-12 MG1655 (NPEC)]	CU_fimbriae	100	100	100	1e-134	379
Escherichia_coli_ECA-O157	ECA0157_1141c00020	yfcV	fimbrial-like adhesin protein	b2339	yfcV	NP_416841	putative_fimbrial-like_adhesin_protein [Escherichia coli K-12 MG1655 (NPEC)]	CU_fimbriae	100	98.4	100	7e-133	375
Escherichia_coli_ECA-727	ECA727_95c00160	yfcV	fimbrial-like adhesin protein	b2339	yfcV	NP_416841	putative_fimbrial-like_adhesin_protein [Escherichia coli K-12 MG1655 (NPEC)]	CU_fimbriae	100	100	100	1e-134	379
Escherichia_coli_ECC-Z	ECCZ_11c02340	yfcV	fimbrial-like adhesin protein	b2339	yfcV	NP_416841	putative_fimbrial-like_adhesin_protein [Escherichia coli K-12 MG1655 (NPEC)]	CU_fimbriae	100	100	100	1e-134	379
Escherichia_coli_MPEC4839	MPEC4839_39c01310	yfcV	putative fimbrial-like adhesin protein	b2339	yfcV	NP_416841	putative_fimbrial-like_adhesin_protein [Escherichia coli K-12 MG1655 (NPEC)]	CU_fimbriae	100	100	100	1e-134	379
Escherichia_coli_MPEC4969	MPEC4969_63c01200	yfcV	putative fimbrial-like adhesin protein	b2339	yfcV	NP_416841	putative_fimbrial-like_adhesin_protein [Escherichia coli K-12 MG1655 (NPEC)]	CU_fimbriae	100	98.4	100	1e-132	374
Escherichia_coli_P4-NR	P4NR_3c00790	yfcV_2	fimbrial-like adhesin protein	b2339	yfcV	NP_416841	putative_fimbrial-like_adhesin_protein [Escherichia coli K-12 MG1655 (NPEC)]	CU_fimbriae	71	98.5	100	2e-90	265
Escherichia_coli_O32:H37_P4	P4O32_4c01320	yfcV	fimbrial-like adhesin protein	b2339	yfcV	NP_416841	putative_fimbrial-like_adhesin_protein [Escherichia coli K-12 MG1655 (NPEC)]	CU_fimbriae	100	100	100	1e-134	379
Escherichia_coli_RiKo_2299/09	RIKO2299_53c01200	yfcV	putative fimbrial-like adhesin protein	b2339	yfcV	NP_416841	putative_fimbrial-like_adhesin_protein [Escherichia coli K-12 MG1655 (NPEC)]	CU_fimbriae	100	97.9	100	2e-131	372
Escherichia_coli_RiKo_2305/09	RIKO2305_44c01020	yfcV	putative fimbrial-like adhesin protein	b2339	yfcV	NP_416841	putative_fimbrial-like_adhesin_protein [Escherichia coli K-12 MG1655 (NPEC)]	CU_fimbriae	100	98.4	100	1e-132	374
Escherichia_coli_RiKo_2308/09	RIKO2308_54c01350	yfcV	putative fimbrial-like adhesin protein	b2339	yfcV	NP_416841	putative_fimbrial-like_adhesin_protein [Escherichia coli K-12 MG1655 (NPEC)]	CU_fimbriae	100	100	100	1e-134	379
Escherichia_coli_RiKo_2331/09	RIKO2331_14c01260	yfcV	putative fimbrial-like adhesin protein	b2339	yfcV	NP_416841	putative_fimbrial-like_adhesin_protein [Escherichia coli K-12 MG1655 (NPEC)]	CU_fimbriae	100	98.4	100	1e-132	374
Escherichia_coli_RiKo_2340/09	RIKO2340_58c01300	yfcV	putative fimbrial-like adhesin protein	b2339	yfcV	NP_416841	putative_fimbrial-like_adhesin_protein [Escherichia coli K-12 MG1655 (NPEC)]	CU_fimbriae	100	100	100	1e-134	379
Escherichia_coli_RiKo_2351/09	RIKO2351_55c01250	yfcV	putative fimbrial-like adhesin protein	b2339	yfcV	NP_416841	putative_fimbrial-like_adhesin_protein [Escherichia coli K-12 MG1655 (NPEC)]	CU_fimbriae	100	98.4	100	1e-132	374
Escherichia_coli_O157:H43_T22	T22_1c02420	yfcV	fimbrial-like adhesin protein	b2339	yfcV	NP_416841	putative_fimbrial-like_adhesin_protein [Escherichia coli K-12 MG1655 (NPEC)]	CU_fimbriae	100	98.4	100	1e-132	374
Escherichia_coli_UVM2	UVM2_61c00690	yfcV	putative fimbrial-like adhesin protein	b2339	yfcV	NP_416841	putative_fimbrial-like_adhesin_protein [Escherichia coli K-12 MG1655 (NPEC)]	CU_fimbriae	100	100	100	1e-134	379
Escherichia_coli_W26	W26_49c00430	yfcV	fimbrial-like adhesin protein	b2339	yfcV	NP_416841	putative_fimbrial-like_adhesin_protein [Escherichia coli K-12 MG1655 (NPEC)]	CU_fimbriae	100	98.4	100	1e-132	374
Escherichia_coli_AA86	AA86_2c04870		fimbrial protein	c3791	ygiL	NP_755662	fimbrial_protein [Escherichia coli O6:K2:H1 CFT073 (UPEC)]	CU_fimbriae	100	99.5	100	1e-132	374
Escherichia_coli_D6-117.07	D611707_37c00560	yhcA	putative periplasmic chaperone protein	b3215	yhcA	NP_417682	putative_periplasmic_chaperone_protein [Escherichia coli K-12 MG1655 (NPEC)]	CU_fimbriae	100	100	100	1e-164	459
Escherichia_coli_D6-117.29	D611729_31c00040	yhcA	putative periplasmic chaperone protein	b3215	yhcA	NP_417682	putative_periplasmic_chaperone_protein [Escherichia coli K-12 MG1655 (NPEC)]	CU_fimbriae	100	100	100	1e-164	459
Escherichia_coli_1303	EC1303_c33640	yhcA	putative periplasmic chaperone protein	b3215	yhcA	NP_417682	putative_periplasmic_chaperone_protein [Escherichia coli K-12 MG1655 (NPEC)]	CU_fimbriae	100	100	100	1e-164	459
Escherichia_coli_131/07	EC13107_68c02540	yhcA	putative periplasmic chaperone protein	b3215	yhcA	NP_417682	putative_periplasmic_chaperone_protein [Escherichia coli K-12 MG1655 (NPEC)]	CU_fimbriae	100	100	100	1e-164	459
Escherichia_coli_3234/A	EC3234A_53c00940	yhcA	putative periplasmic chaperone protein	b3215	yhcA	NP_417682	putative_periplasmic_chaperone_protein [Escherichia coli K-12 MG1655 (NPEC)]	CU_fimbriae	100	100	100	1e-164	459
Escherichia_coli_ECA-727	ECA727_421c00240	yhcA	putative periplasmic chaperone protein	b3215	yhcA	NP_417682	putative_periplasmic_chaperone_protein [Escherichia coli K-12 MG1655 (NPEC)]	CU_fimbriae	100	100	100	1e-164	459
Escherichia_coli_ECC-Z	ECCZ_10c06130	yhcA	putative periplasmic chaperone protein	b3215	yhcA	NP_417682	putative_periplasmic_chaperone_protein [Escherichia coli K-12 MG1655 (NPEC)]	CU_fimbriae	100	100	100	1e-164	459
Escherichia_coli_MPEC4839	MPEC4839_98c04040	yhcA	putative periplasmic chaperone protein	b3215	yhcA	NP_417682	putative_periplasmic_chaperone_protein [Escherichia coli K-12 MG1655 (NPEC)]	CU_fimbriae	100	100	100	1e-164	459
Escherichia_coli_O32:H37_P4	P4O32_7c00550	yhcA	putative periplasmic chaperone protein	b3215	yhcA	NP_417682	putative_periplasmic_chaperone_protein [Escherichia coli K-12 MG1655 (NPEC)]	CU_fimbriae	100	100	100	1e-164	459
Escherichia_coli_RiKo_2308/09	RIKO2308_66c00440	yhcA	putative periplasmic chaperone protein	b3215	yhcA	NP_417682	putative_periplasmic_chaperone_protein [Escherichia coli K-12 MG1655 (NPEC)]	CU_fimbriae	100	100	100	1e-164	459
Escherichia_coli_RiKo_2340/09	RIKO2340_73c00770	yhcA	putative periplasmic chaperone protein	b3215	yhcA	NP_417682	putative_periplasmic_chaperone_protein [Escherichia coli K-12 MG1655 (NPEC)]	CU_fimbriae	100	100	100	1e-164	459
Escherichia_coli_UVM2	UVM2_74c00440	yhcA	putative periplasmic chaperone protein	b3215	yhcA	NP_417682	putative_periplasmic_chaperone_protein [Escherichia coli K-12 MG1655 (NPEC)]	CU_fimbriae	100	100	100	1e-164	459
Escherichia_coli_D6-117.07	D611707_37c00550	yhcD	putative outer membrane protein	b3216	yhcD	NP_417683	putative_outer_membrane_fimbrial_subunit_usher_protein [Escherichia coli K-12 MG1655 (NPEC)]	CU_fimbriae	93	99.9	100	0.0	1516
Escherichia_coli_D6-117.29	D611729_31c00050	yhcD	putative outer membrane protein	b3216	yhcD	NP_417683	putative_outer_membrane_fimbrial_subunit_usher_protein [Escherichia coli K-12 MG1655 (NPEC)]	CU_fimbriae	100	100	100	0.0	1631
Escherichia_coli_1303	EC1303_c33650	yhcD	putative outer membrane fimbrial subunit usher protein	b3216	yhcD	NP_417683	putative_outer_membrane_fimbrial_subunit_usher_protein [Escherichia coli K-12 MG1655 (NPEC)]	CU_fimbriae	100	100	100	0.0	1631
Escherichia_coli_131/07	EC13107_69c00010	yhcD_2	putative outer membrane fimbrial subunit usher protein	b3216	yhcD	NP_417683	putative_outer_membrane_fimbrial_subunit_usher_protein [Escherichia coli K-12 MG1655 (NPEC)]	CU_fimbriae	71	99.8	100	0.0	1154
Escherichia_coli_3234/A	EC3234A_53c00950	yhcD	putative outer membrane fimbrial subunit usher protein	b3216	yhcD	NP_417683	putative_outer_membrane_fimbrial_subunit_usher_protein [Escherichia coli K-12 MG1655 (NPEC)]	CU_fimbriae	100	100	100	0.0	1631
Escherichia_coli_ECA-727	ECA727_421c00250	yhcD	putative outer membrane protein	b3216	yhcD	NP_417683	putative_outer_membrane_fimbrial_subunit_usher_protein [Escherichia coli K-12 MG1655 (NPEC)]	CU_fimbriae	100	100	100	0.0	1631
Escherichia_coli_ECC-Z	ECCZ_10c06140	yhcD	putative outer membrane protein	b3216	yhcD	NP_417683	putative_outer_membrane_fimbrial_subunit_usher_protein [Escherichia coli K-12 MG1655 (NPEC)]	CU_fimbriae	100	100	100	0.0	1631
Escherichia_coli_MPEC4839	MPEC4839_98c04050	yhcD	putative outer membrane fimbrial subunit usher protein	b3216	yhcD	NP_417683	putative_outer_membrane_fimbrial_subunit_usher_protein [Escherichia coli K-12 MG1655 (NPEC)]	CU_fimbriae	100	100	100	0.0	1631
Escherichia_coli_O32:H37_P4	P4O32_7c00540	yhcD	putative outer membrane protein	b3216	yhcD	NP_417683	putative_outer_membrane_fimbrial_subunit_usher_protein [Escherichia coli K-12 MG1655 (NPEC)]	CU_fimbriae	100	100	100	0.0	1631
Escherichia_coli_RiKo_2308/09	RIKO2308_66c00450	yhcD	putative outer membrane fimbrial subunit usher protein	b3216	yhcD	NP_417683	putative_outer_membrane_fimbrial_subunit_usher_protein [Escherichia coli K-12 MG1655 (NPEC)]	CU_fimbriae	100	100	100	0.0	1631
Escherichia_coli_RiKo_2340/09	RIKO2340_73c00780	yhcD	putative outer membrane fimbrial subunit usher protein	b3216	yhcD	NP_417683	putative_outer_membrane_fimbrial_subunit_usher_protein [Escherichia coli K-12 MG1655 (NPEC)]	CU_fimbriae	100	100	100	0.0	1631
Escherichia_coli_D6-117.07	D611707_37c00540		hypothetical protein	b4569	yhcE	AEJ58620	hypothetical_protein [Escherichia coli K-12 MG1655 (NPEC)]	CU_fimbriae	100	100	100	1e-130	369
Escherichia_coli_D6-117.29	D611729_31c00060		hypothetical protein	b4569	yhcE	AEJ58620	hypothetical_protein [Escherichia coli K-12 MG1655 (NPEC)]	CU_fimbriae	100	100	100	1e-130	369
Escherichia_coli_1303	EC1303_c33660		hypothetical protein	b4569	yhcE	AEJ58620	hypothetical_protein [Escherichia coli K-12 MG1655 (NPEC)]	CU_fimbriae	100	100	100	1e-130	369
Escherichia_coli_131/07	EC13107_69c00020		hypothetical protein	b4569	yhcE	AEJ58620	hypothetical_protein [Escherichia coli K-12 MG1655 (NPEC)]	CU_fimbriae	100	100	100	1e-130	369
Escherichia_coli_3234/A	EC3234A_53c00960		hypothetical protein	b4569	yhcE	AEJ58620	hypothetical_protein [Escherichia coli K-12 MG1655 (NPEC)]	CU_fimbriae	100	100	100	1e-130	369
Escherichia_coli_ECA-727	ECA727_421c00260		hypothetical protein	b4569	yhcE	AEJ58620	hypothetical_protein [Escherichia coli K-12 MG1655 (NPEC)]	CU_fimbriae	100	100	100	1e-130	369
Escherichia_coli_ECC-Z	ECCZ_10c06150		hypothetical protein	b4569	yhcE	AEJ58620	hypothetical_protein [Escherichia coli K-12 MG1655 (NPEC)]	CU_fimbriae	100	100	100	1e-130	369
Escherichia_coli_MPEC4839	MPEC4839_98c04060		hypothetical protein	b4569	yhcE	AEJ58620	hypothetical_protein [Escherichia coli K-12 MG1655 (NPEC)]	CU_fimbriae	100	99.4	100	1e-129	366
Escherichia_coli_O32:H37_P4	P4O32_7c00530		hypothetical protein	b4569	yhcE	AEJ58620	hypothetical_protein [Escherichia coli K-12 MG1655 (NPEC)]	CU_fimbriae	100	100	100	1e-130	369
Escherichia_coli_RiKo_2308/09	RIKO2308_66c00460		hypothetical protein	b4569	yhcE	AEJ58620	hypothetical_protein [Escherichia coli K-12 MG1655 (NPEC)]	CU_fimbriae	100	100	100	1e-130	369
Escherichia_coli_RiKo_2340/09	RIKO2340_73c00790		hypothetical protein	b4569	yhcE	AEJ58620	hypothetical_protein [Escherichia coli K-12 MG1655 (NPEC)]	CU_fimbriae	100	100	100	1e-130	369
Escherichia_coli_D6-117.07	D611707_37c00530	yhcF	putative transcriptional regulator	b3219	yhcF	NP_417686	putative_transcriptional_regulator [Escherichia coli K-12 MG1655 (NPEC)]	CU_fimbriae	100	99.6	100	8e-173	480
Escherichia_coli_D6-117.29	D611729_31c00070	yhcF	putative transcriptional regulator	b3219	yhcF	NP_417686	putative_transcriptional_regulator [Escherichia coli K-12 MG1655 (NPEC)]	CU_fimbriae	100	100	100	1e-173	483
Escherichia_coli_131/07	EC13107_69c00030	yhcF	putative transcriptional regulator	b3219	yhcF	NP_417686	putative_transcriptional_regulator [Escherichia coli K-12 MG1655 (NPEC)]	CU_fimbriae	100	100	100	1e-173	483
Escherichia_coli_3234/A	EC3234A_53c00970	yhcF	putative transcriptional regulator	b3219	yhcF	NP_417686	putative_transcriptional_regulator [Escherichia coli K-12 MG1655 (NPEC)]	CU_fimbriae	100	100	100	1e-173	483
Escherichia_coli_ECA-727	ECA727_421c00270	yhcF	putative transcriptional regulator	b3219	yhcF	NP_417686	putative_transcriptional_regulator [Escherichia coli K-12 MG1655 (NPEC)]	CU_fimbriae	100	100	100	1e-173	483
Escherichia_coli_ECC-Z	ECCZ_10c06160	yhcF	putative transcriptional regulator	b3219	yhcF	NP_417686	putative_transcriptional_regulator [Escherichia coli K-12 MG1655 (NPEC)]	CU_fimbriae	100	100	100	1e-173	483
Escherichia_coli_MPEC4839	MPEC4839_98c04070	yhcF	putative transcriptional regulator	b3219	yhcF	NP_417686	putative_transcriptional_regulator [Escherichia coli K-12 MG1655 (NPEC)]	CU_fimbriae	100	100	100	1e-173	483
Escherichia_coli_O32:H37_P4	P4O32_7c00520	yhcF	putative transcriptional regulator	b3219	yhcF	NP_417686	putative_transcriptional_regulator [Escherichia coli K-12 MG1655 (NPEC)]	CU_fimbriae	100	100	100	1e-173	483
Escherichia_coli_RiKo_2308/09	RIKO2308_66c00470	yhcF	putative transcriptional regulator	b3219	yhcF	NP_417686	putative_transcriptional_regulator [Escherichia coli K-12 MG1655 (NPEC)]	CU_fimbriae	100	100	100	1e-173	483
Escherichia_coli_RiKo_2340/09	RIKO2340_73c00800	yhcF	putative transcriptional regulator	b3219	yhcF	NP_417686	putative_transcriptional_regulator [Escherichia coli K-12 MG1655 (NPEC)]	CU_fimbriae	100	100	100	1e-173	483
Escherichia_coli_AA86	AA86_1c03730	ykgK	transcriptional regulator	Z0361(AI091)	ykgK/ecpR	NA	putative_regulator [Escherichia coli O157:H7 EDL933 (EHEC)]	CU_fimbriae	92	100	100	8e-130	367
Escherichia_coli_D6-113.11	D611311_65c02180	ykgK	transcriptional regulator	Z0361(AI091)	ykgK/ecpR	NA	putative_regulator [Escherichia coli O157:H7 EDL933 (EHEC)]	CU_fimbriae	92	100	100	8e-130	367
Escherichia_coli_D6-117.07	D611707_21c02370	ykgK	transcriptional regulator	Z0361(AI091)	ykgK/ecpR	NA	putative_regulator [Escherichia coli O157:H7 EDL933 (EHEC)]	CU_fimbriae	92	97.2	100	1e-126	359
Escherichia_coli_ECC-1470	E1470_c03160	ecpR	putative transcriptional regulator for the ecp operon	Z0361(AI091)	ykgK/ecpR	NA	putative_regulator [Escherichia coli O157:H7 EDL933 (EHEC)]	CU_fimbriae	92	98.3	100	6e-128	363
Escherichia_coli_1303	EC1303_c03000	ecpR	putative transcriptional regulator for the ecp operon	Z0361(AI091)	ykgK/ecpR	NA	putative_regulator [Escherichia coli O157:H7 EDL933 (EHEC)]	CU_fimbriae	92	97.2	100	2e-126	359
Escherichia_coli_131/07	EC13107_3c00500	ecpR	putative transcriptional regulator for the ecp operon	Z0361(AI091)	ykgK/ecpR	NA	putative_regulator [Escherichia coli O157:H7 EDL933 (EHEC)]	CU_fimbriae	92	97.2	100	2e-126	359
Escherichia_coli_2772a	EC2772a_80c00890	ecpR	putative transcriptional regulator for the ecp operon	Z0361(AI091)	ykgK/ecpR	NA	putative_regulator [Escherichia coli O157:H7 EDL933 (EHEC)]	CU_fimbriae	92	98.3	100	6e-128	363
Escherichia_coli_3234/A	EC3234A_186c00500	ecpR	putative transcriptional regulator for the ecp operon	Z0361(AI091)	ykgK/ecpR	NA	putative_regulator [Escherichia coli O157:H7 EDL933 (EHEC)]	CU_fimbriae	92	97.2	100	2e-126	359
Escherichia_coli_ECA-727	ECA727_150c00270	ykgK	transcriptional regulator	Z0361(AI091)	ykgK/ecpR	NA	putative_regulator [Escherichia coli O157:H7 EDL933 (EHEC)]	CU_fimbriae	92	97.2	100	2e-126	359
Escherichia_coli_ECC-Z	ECCZ_20c01900	ykgK	transcriptional regulator	Z0361(AI091)	ykgK/ecpR	NA	putative_regulator [Escherichia coli O157:H7 EDL933 (EHEC)]	CU_fimbriae	89	97.7	94	2e-122	349
Escherichia_coli_MPEC4839	MPEC4839_4c00380	ecpR	putative transcriptional regulator for the ecp operon	Z0361(AI091)	ykgK/ecpR	NA	putative_regulator [Escherichia coli O157:H7 EDL933 (EHEC)]	CU_fimbriae	92	97.2	100	2e-126	359
Escherichia_coli_MPEC4969	MPEC4969_12c00260	ecpR	putative transcriptional regulator for the ecp operon	Z0361(AI091)	ykgK/ecpR	NA	putative_regulator [Escherichia coli O157:H7 EDL933 (EHEC)]	CU_fimbriae	92	98.3	100	6e-128	363
Escherichia_coli_P4-NR	P4NR_30c00220	ykgK	transcriptional regulator	Z0361(AI091)	ykgK/ecpR	NA	putative_regulator [Escherichia coli O157:H7 EDL933 (EHEC)]	CU_fimbriae	92	98.3	100	6e-128	363
Escherichia_coli_O32:H37_P4	P4O32_10c00550	ykgK	transcriptional regulator	Z0361(AI091)	ykgK/ecpR	NA	putative_regulator [Escherichia coli O157:H7 EDL933 (EHEC)]	CU_fimbriae	92	97.2	100	2e-126	359
Escherichia_coli_RiKo_2299/09	RIKO2299_12c00320	ecpR	putative transcriptional regulator for the ecp operon	Z0361(AI091)	ykgK/ecpR	NA	putative_regulator [Escherichia coli O157:H7 EDL933 (EHEC)]	CU_fimbriae	92	98.3	100	6e-128	363
Escherichia_coli_RiKo_2305/09	RIKO2305_7c00140	ecpR	putative transcriptional regulator for the ecp operon	Z0361(AI091)	ykgK/ecpR	NA	putative_regulator [Escherichia coli O157:H7 EDL933 (EHEC)]	CU_fimbriae	92	97.8	100	3e-127	361
Escherichia_coli_RiKo_2308/09	RIKO2308_6c00010	ecpR	putative transcriptional regulator for the ecp operon	Z0361(AI091)	ykgK/ecpR	NA	putative_regulator [Escherichia coli O157:H7 EDL933 (EHEC)]	CU_fimbriae	92	97.2	100	2e-126	359
Escherichia_coli_RiKo_2331/09	RIKO2331_47c00360	ecpR	putative transcriptional regulator for the ecp operon	Z0361(AI091)	ykgK/ecpR	NA	putative_regulator [Escherichia coli O157:H7 EDL933 (EHEC)]	CU_fimbriae	92	97.2	100	2e-125	356
Escherichia_coli_RiKo_2340/09	RIKO2340_5c00010	ecpR	putative transcriptional regulator for the ecp operon	Z0361(AI091)	ykgK/ecpR	NA	putative_regulator [Escherichia coli O157:H7 EDL933 (EHEC)]	CU_fimbriae	92	97.2	100	2e-126	359
Escherichia_coli_RiKo_2351/09	RIKO2351_214c00060	ecpR	putative transcriptional regulator for the ecp operon	Z0361(AI091)	ykgK/ecpR	NA	putative_regulator [Escherichia coli O157:H7 EDL933 (EHEC)]	CU_fimbriae	92	97.8	100	3e-127	361
Escherichia_coli_O157:H43_T22	T22_16c00160	ykgK	transcriptional regulator	Z0361(AI091)	ykgK/ecpR	NA	putative_regulator [Escherichia coli O157:H7 EDL933 (EHEC)]	CU_fimbriae	92	98.3	100	6e-128	363
Escherichia_coli_UVM2	UVM2_6c00390	ecpR	putative transcriptional regulator for the ecp operon	Z0361(AI091)	ykgK/ecpR	NA	putative_regulator [Escherichia coli O157:H7 EDL933 (EHEC)]	CU_fimbriae	92	97.2	100	2e-126	359
Escherichia_coli_W26	W26_66c00090	ykgK	transcriptional regulator	Z0361(AI091)	ykgK/ecpR	NA	putative_regulator [Escherichia coli O157:H7 EDL933 (EHEC)]	CU_fimbriae	92	98.3	100	6e-128	363
Escherichia_coli_W26	W26_49c00320	yneL	AraC family transcriptional regulator	EC042_1639A	yneL	YP_006095950	putative_fimbrial_operon_transcriptional-regulator [Escherichia coli O44:H18 042 (EAEC)]	CU_fimbriae	99	86.4	27	2e-45	151
Escherichia_coli_AA86	AA86_2c04880	yqiG	outer membrane usher protein YqiG	c3792	yqiG	NP_755663	outer_membrane_usher_protein_yqiG [Escherichia coli O6:K2:H1 CFT073 (UPEC)]	CU_fimbriae	100	98	100	0.0	1700
Escherichia_coli_AA86	AA86_2c04890	yqiH	periplasmic chaperone YqiH	c3793	yqiH	NP_755664	fimbrial_chaperone_yqiH [Escherichia coli O6:K2:H1 CFT073 (UPEC)]	CU_fimbriae	99	96.7	100	6e-179	497
Escherichia_coli_AA86	AA86_2c04900		Yqi fimbrial adhesin	c3794	yqiI	NP_755665	putative_fimbrial_adhesin [Escherichia coli O6:K2:H1 CFT073 (UPEC)]	CU_fimbriae	100	79.7	100	0.0	593
Escherichia_coli_D6-117.07	D611707_37c01290	yraH	fimbrial-like adhesin protein	b3142	yraH	NP_417611	putative_fimbrial-like_adhesin_protein [Escherichia coli K-12 MG1655 (NPEC)]	CU_fimbriae	100	100	100	1e-140	395
Escherichia_coli_D6-117.29	D611729_592c00010	yraH	fimbrial-like adhesin protein	b3142	yraH	NP_417611	putative_fimbrial-like_adhesin_protein [Escherichia coli K-12 MG1655 (NPEC)]	CU_fimbriae	100	100	100	1e-140	395
Escherichia_coli_ECC-1470	E1470_c32850	yraH	putative fimbrial-like adhesin protein	b3142	yraH	NP_417611	putative_fimbrial-like_adhesin_protein [Escherichia coli K-12 MG1655 (NPEC)]	CU_fimbriae	100	94.3	100	6e-134	378
Escherichia_coli_1303	EC1303_c32900	yraH	putative fimbrial-like adhesin protein	b3142	yraH	NP_417611	putative_fimbrial-like_adhesin_protein [Escherichia coli K-12 MG1655 (NPEC)]	CU_fimbriae	100	100	100	1e-140	395
Escherichia_coli_131/07	EC13107_68c01810	yraH	putative fimbrial-like adhesin protein	b3142	yraH	NP_417611	putative_fimbrial-like_adhesin_protein [Escherichia coli K-12 MG1655 (NPEC)]	CU_fimbriae	100	100	100	1e-140	395
Escherichia_coli_2772a	EC2772a_48c01850	yraH	putative fimbrial-like adhesin protein	b3142	yraH	NP_417611	putative_fimbrial-like_adhesin_protein [Escherichia coli K-12 MG1655 (NPEC)]	CU_fimbriae	100	94.3	100	6e-134	378
Escherichia_coli_3234/A	EC3234A_53c00210	yraH	putative fimbrial-like adhesin protein	b3142	yraH	NP_417611	putative_fimbrial-like_adhesin_protein [Escherichia coli K-12 MG1655 (NPEC)]	CU_fimbriae	100	100	100	1e-140	395
Escherichia_coli_ECA-O157	ECA0157_106c00170	yraH	fimbrial-like adhesin protein	b3142	yraH	NP_417611	putative_fimbrial-like_adhesin_protein [Escherichia coli K-12 MG1655 (NPEC)]	CU_fimbriae	100	95.4	100	3e-134	379
Escherichia_coli_ECA-727	ECA727_96c00080	yraH	fimbrial-like adhesin protein	b3142	yraH	NP_417611	putative_fimbrial-like_adhesin_protein [Escherichia coli K-12 MG1655 (NPEC)]	CU_fimbriae	100	100	100	1e-140	395
Escherichia_coli_ECC-Z	ECCZ_10c05390	yraH	fimbrial-like adhesin protein	b3142	yraH	NP_417611	putative_fimbrial-like_adhesin_protein [Escherichia coli K-12 MG1655 (NPEC)]	CU_fimbriae	100	100	100	1e-140	395
Escherichia_coli_MPEC4839	MPEC4839_98c03310	yraH	putative fimbrial-like adhesin protein	b3142	yraH	NP_417611	putative_fimbrial-like_adhesin_protein [Escherichia coli K-12 MG1655 (NPEC)]	CU_fimbriae	100	99.5	100	5e-140	394
Escherichia_coli_MPEC4969	MPEC4969_70c01440	yraH	putative fimbrial-like adhesin protein	b3142	yraH	NP_417611	putative_fimbrial-like_adhesin_protein [Escherichia coli K-12 MG1655 (NPEC)]	CU_fimbriae	100	93.8	100	9e-133	375
Escherichia_coli_P4-NR	P4NR_33c00190	yraH	fimbrial-like adhesin protein	b3142	yraH	NP_417611	putative_fimbrial-like_adhesin_protein [Escherichia coli K-12 MG1655 (NPEC)]	CU_fimbriae	100	94.3	100	6e-134	378
Escherichia_coli_O32:H37_P4	P4O32_7c01290	yraH	fimbrial-like adhesin protein	b3142	yraH	NP_417611	putative_fimbrial-like_adhesin_protein [Escherichia coli K-12 MG1655 (NPEC)]	CU_fimbriae	100	100	100	1e-140	395
Escherichia_coli_RiKo_2299/09	RIKO2299_64c01440	yraH	putative fimbrial-like adhesin protein	b3142	yraH	NP_417611	putative_fimbrial-like_adhesin_protein [Escherichia coli K-12 MG1655 (NPEC)]	CU_fimbriae	100	94.3	100	6e-134	378
Escherichia_coli_RiKo_2308/09	RIKO2308_65c00040	yraH	putative fimbrial-like adhesin protein	b3142	yraH	NP_417611	putative_fimbrial-like_adhesin_protein [Escherichia coli K-12 MG1655 (NPEC)]	CU_fimbriae	100	100	100	1e-140	395
Escherichia_coli_RiKo_2331/09	RIKO2331_19c03030	yraH	putative fimbrial-like adhesin protein	b3142	yraH	NP_417611	putative_fimbrial-like_adhesin_protein [Escherichia coli K-12 MG1655 (NPEC)]	CU_fimbriae	100	94.3	100	6e-134	378
Escherichia_coli_RiKo_2340/09	RIKO2340_73c00040	yraH	putative fimbrial-like adhesin protein	b3142	yraH	NP_417611	putative_fimbrial-like_adhesin_protein [Escherichia coli K-12 MG1655 (NPEC)]	CU_fimbriae	100	100	100	1e-140	395
Escherichia_coli_RiKo_2351/09	RIKO2351_180c01310	yraH	putative fimbrial-like adhesin protein	b3142	yraH	NP_417611	putative_fimbrial-like_adhesin_protein [Escherichia coli K-12 MG1655 (NPEC)]	CU_fimbriae	100	94.3	100	1e-133	377
Escherichia_coli_O157:H43_T22	T22_2c03880	yraH	fimbrial-like adhesin protein	b3142	yraH	NP_417611	putative_fimbrial-like_adhesin_protein [Escherichia coli K-12 MG1655 (NPEC)]	CU_fimbriae	100	94.3	100	6e-134	378
Escherichia_coli_UVM2	UVM2_73c00210	yraH	putative fimbrial-like adhesin protein	b3142	yraH	NP_417611	putative_fimbrial-like_adhesin_protein [Escherichia coli K-12 MG1655 (NPEC)]	CU_fimbriae	100	100	100	1e-140	395
[truncated: 4,183 more rows]
