# Supplementary material for: No evidence for a bovine mastitis Escherichia coli pathotype
Source: BMC Genomics. 2017 May 8;18:359. doi: 10.1186/s12864-017-3739-x (PMC5422975; doi:10.1186/s12864-017-3739-x)
Supplement: Supplementary file 14 — This zip archive contains the binary presence/absence matrix of virulence-associated genes in the 25 bovine-associated E. coli genomes, the VF content clustering cladogram in NEWICK format, and the R script to create the heatmaps in Fig. 4 and Additional file 3: Figure S4. (ZIP 6 kb) [file 12864_2017_3739_MOESM14_ESM.zip]

Archive with 3 entries (3 files):
- RAxML_bipartitions.VF_binary_matrix_BINGAMMA_1000bs.new
- binary_matrix_heatmaps.R
- binary_matrix_vf_classes.tsv
