# Supplementary material for: No evidence for a bovine mastitis Escherichia coli pathotype
Source: BMC Genomics. 2017 May 8;18:359. doi: 10.1186/s12864-017-3739-x (PMC5422975; doi:10.1186/s12864-017-3739-x)
Supplement: Supplementary file 14 — This zip archive contains the binary presence/absence matrix of virulence-associated genes in the 25 bovine-associated E. coli genomes, the VF content clustering cladogram in NEWICK format, and the R script to create the heatmaps in Fig. 4 and Additional file 3: Figure S4. (ZIP 6 kb) [file 12864_2017_3739_MOESM14_ESM.zip › RAxML_bipartitions.VF_binary_matrix_BINGAMMA_1000bs.new]

((AA86:1.0,ECC-Z:1.0):13.0,(((O32_H37_P4:2.0,('D6-117.07':1.0,MPEC4839:1.0):1.0):1.0,('3234/A':1.0,'131/07':1.0):2.0):10.0,(ECA-727:12.0,(('RiKo_2340/09':1.0,'RiKo_2308/09':1.0):10.0,(UVM2:10.0,(ECA-O157:9.0,(('RiKo_2351/09':1.0,'RiKo_2305/09':1.0):7.0,(((MPEC4969:1.0,O157_H43_T22:1.0):1.0,'D6-113.11':2.0):5.0,((ECC-1470:1.0,'RiKo_2299/09':1.0):5.0,(P4-NR:5.0,(2772a:4.0,(W26:3.0,('RiKo_2331/09':2.0,(1303:1.0,'D6-117.29':1.0):1.0):1.0):1.0):1.0):1.0):1.0):1.0):1.0):1.0):1.0):1.0):1.0):1.0);
