# Supplementary material for: No evidence for a bovine mastitis Escherichia coli pathotype
Source: BMC Genomics. 2017 May 8;18:359. doi: 10.1186/s12864-017-3739-x (PMC5422975; doi:10.1186/s12864-017-3739-x)
Supplement: Supplementary file 14 — This zip archive contains the binary presence/absence matrix of virulence-associated genes in the 25 bovine-associated E. coli genomes, the VF content clustering cladogram in NEWICK format, and the R script to create the heatmaps in Fig. 4 and Additional file 3: Figure S4. (ZIP 6 kb) [file 12864_2017_3739_MOESM14_ESM.zip › binary_matrix_heatmaps.R]

#!/usr/bin/Rscript --vanilla
### binary_matrix_heatmaps.R
### 01-08-2016
### Andreas Leimbach


### Get required R packages
library(gplots) # package which includes heatmap.2 function
library(RColorBrewer) # package for color palettes
library(ape) # package for phylogenetic analyses


### Function to plot PDF for each heatmap with heatmap.2 function
draw_heatmap <- function(heatmap_name, ord_mat, hc, row_sep_line, col_side_colors, row_side_col, col_label_colors) {
  pdf(heatmap_name, width = 4, height = 10.5) # set size to about half DIN A4 PDF
  
  heatmap.2(ord_mat, # manual order according to tree tips (see below)
            key = FALSE, # don't show color key legend
            trace = "none", # turns off trace lines inside the heat map
            dendrogram = "col", # only draw column dendrogram (the "Colv" tree)
            Rowv = NULL, # turn off row clustering
            Colv = as.dendrogram(hc), # use RAxML tree from below, doesn't order "strain" columns according to tree (hence ord_mat)
            colsep = 1:25, # separator line between each column/strain
            rowsep = row_sep_line, # separator line between each row (depends on number of VFs defined for each heatmap below)
            sepwidth = c(0.05, 0.005), # set width (colsep) and height (rowsep)
            ColSideColors = col_side_colors, # color names for horizontal side bar to annotate columns with phylogroups
            RowSideColors = row_side_col, # colors for vertical side bar with VF classes
            cexRow = 0.4, # set font size for column labels
            cexCol = 0.6, # set font size for row labels
            srtCol = 70, # angle of column labels in degrees from horizontal
            colCol = col_label_colors, # color of column labels (strain names)
            lhei = c(0.7,11), # height of picture (first value dendrogram, 2nd heatmap)
            lwid = c(0.05, 6), # width of picture
            margins = c(4,5), # widens margins around plot (first value bottom margin, 2nd right margin)
            offsetRow = 0, # space between plotting region and labels
            offsetCol = 0,
            col = colorRampPalette(c("white", "black"))) # customizing the color palette with RColorBrewer (instead of heat.color); returns a function
  
  dev.off()
}


### Function to convert data matrix in numerical matrix
### heatmap.2 needs a numerical matrix format for plotting
convert_to_num_mat <- function(data, vf_rows) {
  mat_data <- data.matrix(data[vf_rows,3:ncol(data)]) # transform column 3-27 into numeric matrix, and select rows with resp. VF classes
  rownames(mat_data) <- data[vf_rows,1] # assign row names to numerical matrix
  return(mat_data)
}


### Get external phylogenetic tree (here from RAxML BINGAMMA clustering),
### to use instead of the hierarchical clustering methods implemented in heatmap.2.
### The phylo object (the tree) has to be converted into class 'dendrogram' (draw_heatmap function).
### With as.hclust only works with ultrameric trees (e.g. cladogram)
tree <- read.tree(file="RAxML_bipartitions.VF_binary_matrix_BINGAMMA_1000bs.new") # reads a tree in NEWICK format, a phylo object
hc <- as.hclust(tree)  # compulsory step as as.dendrogram doesn't have a method for phylo objects

### Colors for horizontal side bar and column labels for heatmaps
col_side_colors <- c( # color names for horizontal side bar to annotate columns (phylogroups) according to tree tip order (because no automatic reordering)
  "#FF9900FF", rep("#009933FF", 4), # AA86, ECC-Z, O32:H37 P4, D6-117.07, MPEC4839
  rep("#009933FF", 5), # 3234/A, 131/07, ECA-727, RiKo2340, RiKo2308
  rep("#009933FF", 2), rep("#0033CCFF", 4), # UVM2, ECA-O157, Riko2351, RiKo2305, MPEC4969, T22
  "#FF3300FF", rep("#0033CCFF", 6), # D6-113.11, ECC-1470, RiKo2299, P4-NR, 2772a, W26, RiKo2331
  rep("#009933FF", 2)) # 1303, D6-117.29
col_label_colors <- c( # color of column labels (pathotypes) according to tree tip order (because no automatic reordering)
  "#339913FF", rep("#FF0000FF", 4), # AA86, ECC-Z, O32:H37 P4, D6-117.07, MPEC4839
  rep("#FF0000FF", 3), rep("#339913FF", 2), # 3234/A, 131/07, ECA-727, RiKo2340, RiKo2308
  rep("#FF0000FF", 2), rep("#339913FF", 2), # UVM2, ECA-O157, Riko2351, RiKo2305
  "#FF0000FF", "#339913FF", rep("#FF0000FF", 2), # MPEC4969, T22, D6-113.11, ECC-1470
  "#339913FF", rep("#FF0000FF", 2), rep("#339913FF", 2), # RiKo2299, P4-NR, 2772a, W26, RiKo2331
  rep("#FF0000FF", 2)) # 1303, D6-117.29


### Read in binary data and plot heatmaps
### First heatmap with Adhesion_invasion, Autotransporter, CU_fimbriae, and Flagella VF classes
heatmap_name <- ("binary_matrix_adh-inv_at_cu_flag_heatmap.pdf")
data <- read.delim("binary_matrix_vf_classes.tsv", check.names = FALSE) # results in data frame format; check.names=F needed otherwise '-', ':' and '/' replaced by '.', and 'X' in front of strings with starting number etc.
vf_rows <- c(1:272) # rows in the binary data with the resp. VF classes
row_side_col <- c(rep("black", 17), rep("grey50", 16), rep("black", 146), rep("grey50", 93)) # define here for draw_heatmap function
row_sep_line <- vf_rows # has to be defined for the shortened binary matrix with resp. VF classes

### Convert data frame to numerical matrix for heatmap.2 function and pick rows for resp. VF classes
mat_data <- convert_to_num_mat(data, vf_rows)

### Automatic reordering of heatmap columns according to the tree doesn't work as it does for
### the implemented clustering methods, thus manually
ord_mat <- mat_data[,gsub("'", "", as.character(tree$tip))] # have to replace the "'" quotations in 'tree$tip' introduced by ape's read.tree (for strains with a '/' or a '.')

### Plot first heatmap
draw_heatmap(heatmap_name, ord_mat, hc, row_sep_line, col_side_colors, row_side_col, col_label_colors)


### Second heatmap with Iron_Uptake, Serum_resistance, T2SS, T3SS, T6SS, and Toxin VF classes
heatmap_name <- ("binary_matrix_iron_serum_t2ss_t3ss-t6ss_toxin_heatmap.pdf")
vf_rows <- c(273:556)
row_side_col <- c(rep("black", 79), rep("grey50", 19), rep("black", 28), rep("grey50", 45), rep("black", 80), rep("grey50", 33))
row_sep_line <- c(1:284)
mat_data <- convert_to_num_mat(data, vf_rows)
ord_mat <- mat_data[,gsub("'", "", as.character(tree$tip))]
draw_heatmap(heatmap_name, ord_mat, hc, row_sep_line, col_side_colors, row_side_col, col_label_colors)
