# Supplementary material for: No evidence for a bovine mastitis Escherichia coli pathotype
Source: BMC Genomics. 2017 May 8;18:359. doi: 10.1186/s12864-017-3739-x (PMC5422975; doi:10.1186/s12864-017-3739-x)
Supplement: Supplementary file 14 — This zip archive contains the binary presence/absence matrix of virulence-associated genes in the 25 bovine-associated E. coli genomes, the VF content clustering cladogram in NEWICK format, and the R script to create the heatmaps in Fig. 4 and Additional file 3: Figure S4. (ZIP 6 kb) [file 12864_2017_3739_MOESM14_ESM.zip › binary_matrix_vf_classes.tsv]

	vf_class	1303	131/07	2772a	3234/A	AA86	D6-113.11	D6-117.07	D6-117.29	ECA-727	ECA-O157	ECC-1470	ECC-Z	MPEC4839	MPEC4969	O157_H43_T22	O32_H37_P4	P4-NR	RiKo_2299/09	RiKo_2305/09	RiKo_2308/09	RiKo_2331/09	RiKo_2340/09	RiKo_2351/09	UVM2	W26
csgA	Adhesion_invasion	1	1	1	1	1	1	1	1	1	0	1	1	1	1	1	1	1	1	1	1	1	1	1	1	1
csgB	Adhesion_invasion	1	1	1	1	1	1	1	1	1	1	1	1	1	1	1	1	1	1	1	1	1	1	1	1	1
csgC	Adhesion_invasion	1	1	1	1	1	1	1	1	1	1	1	1	1	1	1	1	1	1	1	1	1	1	1	1	1
csgD	Adhesion_invasion	1	1	1	1	1	1	1	1	1	0	1	1	1	1	1	1	1	1	1	1	1	1	1	1	1
csgE	Adhesion_invasion	1	1	1	1	1	1	1	1	1	1	1	1	1	1	1	1	1	1	1	1	1	1	1	1	1
csgF	Adhesion_invasion	1	1	1	1	1	1	1	1	1	0	1	1	1	1	1	1	1	1	1	1	1	1	1	1	1
csgG	Adhesion_invasion	1	1	1	1	1	1	1	1	1	1	1	1	1	1	1	1	1	1	1	1	1	1	1	1	1
hra1	Adhesion_invasion	0	0	0	0	0	0	0	0	0	0	0	0	0	0	0	0	0	0	0	0	0	1	1	0	0
ibeA	Adhesion_invasion	0	0	0	0	1	0	0	0	0	0	0	0	0	0	0	0	0	0	0	0	0	0	0	0	0
ibeB	Adhesion_invasion	1	1	1	1	1	1	1	1	0	1	1	1	1	1	1	1	1	1	1	1	1	1	1	1	1
ibeC	Adhesion_invasion	1	1	1	1	1	1	1	0	1	1	1	1	1	1	1	1	1	1	1	1	1	1	1	1	1
iha	Adhesion_invasion	0	0	0	0	0	0	0	0	0	0	0	0	0	0	0	0	0	0	0	0	0	1	0	0	0
nlpI	Adhesion_invasion	1	1	1	1	1	1	1	1	1	1	1	1	1	1	1	1	1	1	1	1	1	1	1	1	1
ompA	Adhesion_invasion	1	1	1	1	1	1	1	1	1	1	1	1	1	1	1	1	1	1	1	1	1	1	1	1	1
paa	Adhesion_invasion	0	0	1	0	0	0	0	1	0	0	0	0	0	0	0	0	0	0	0	0	0	0	0	0	0
tia	Adhesion_invasion	1	1	0	1	1	0	0	0	0	0	0	0	0	0	0	0	0	0	0	0	0	0	0	0	0
traJ	Adhesion_invasion	1	0	0	0	1	0	0	0	0	0	1	1	0	0	1	0	0	0	0	0	0	0	0	0	0
aidA	Autotransporter_T5SS	0	0	0	0	0	0	0	0	0	0	0	0	0	1	0	0	0	0	0	0	0	0	0	0	0
cah	Autotransporter_T5SS	0	1	0	0	0	0	0	0	0	0	0	0	0	0	0	0	0	0	0	0	0	0	0	0	0
ehaA	Autotransporter_T5SS	0	0	0	0	0	1	0	0	0	0	1	0	0	1	1	0	1	1	0	0	0	0	0	0	0
ehaB	Autotransporter_T5SS	0	0	0	0	0	1	0	0	0	0	1	0	0	0	0	0	1	0	0	0	0	0	0	0	0
ehaC	Autotransporter_T5SS	1	1	1	1	0	1	1	1	1	0	1	1	1	1	1	1	1	1	1	1	1	1	1	1	1
ehaD	Autotransporter_T5SS	1	0	0	0	0	1	0	0	1	1	0	1	0	0	0	1	0	0	0	1	0	1	0	1	1
ehaG	Autotransporter_T5SS	1	0	1	0	0	1	1	0	0	1	1	0	1	1	1	0	1	1	1	0	1	0	1	0	1
espI	Autotransporter_T5SS	0	0	0	0	0	0	0	0	0	0	0	0	0	0	0	0	0	0	0	1	0	0	0	0	0
espP	Autotransporter_T5SS	0	0	0	0	0	0	0	1	0	0	0	0	0	0	0	0	0	0	0	0	0	0	1	0	0
flu_1	Autotransporter_T5SS	1	0	1	1	0	0	0	0	1	0	0	0	0	1	0	0	0	0	0	0	0	0	1	0	0
flu_2	Autotransporter_T5SS	1	0	0	0	0	0	1	0	0	0	0	0	0	0	0	0	1	1	0	1	0	1	1	1	0
sepA	Autotransporter_T5SS	0	0	0	0	1	0	0	0	0	0	0	0	0	0	0	0	0	0	0	0	0	0	0	0	0
tibA	Autotransporter_T5SS	0	0	0	1	0	0	0	0	0	0	0	0	0	0	0	0	0	0	0	0	0	0	0	0	0
upaB	Autotransporter_T5SS	0	0	1	0	1	0	0	0	0	0	0	0	0	0	1	0	1	0	0	0	0	0	0	0	0
upaC	Autotransporter_T5SS	1	1	1	1	1	0	1	0	1	0	0	1	1	0	1	1	0	1	0	1	1	1	1	1	1
upaI	Autotransporter_T5SS	0	0	0	0	1	0	0	0	0	0	0	0	0	0	0	0	0	0	0	0	0	0	0	0	0
afaA	CU_fimbriae	0	0	0	0	0	0	0	1	0	0	0	0	0	0	0	0	0	0	0	0	0	0	1	0	0
afaB	CU_fimbriae	0	0	0	0	0	0	0	1	0	0	0	0	0	0	0	0	0	0	0	0	0	0	1	0	0
afaC-VIII	CU_fimbriae	0	0	0	0	0	0	0	1	0	0	0	0	0	0	0	0	0	0	0	0	0	0	1	0	0
afaD	CU_fimbriae	0	0	0	0	0	0	0	1	0	0	0	0	0	0	0	0	0	0	0	0	0	0	1	0	0
afaE-VIII	CU_fimbriae	0	0	0	0	0	0	0	1	0	0	0	0	0	0	0	0	0	0	0	0	0	0	1	0	0
afaF	CU_fimbriae	0	0	0	0	0	0	0	0	0	0	0	0	0	0	0	0	0	0	0	0	0	0	1	0	0
aufA	CU_fimbriae	0	0	0	0	1	0	0	0	0	0	0	0	0	0	0	0	0	0	0	0	0	0	0	0	0
aufB	CU_fimbriae	0	0	0	0	1	0	0	0	0	0	0	0	0	0	0	0	0	0	0	0	0	0	0	0	0
aufC	CU_fimbriae	0	0	0	0	1	0	0	0	0	0	0	0	0	0	0	0	0	0	0	0	0	0	0	0	0
aufD	CU_fimbriae	0	0	0	0	1	0	0	0	0	0	0	0	0	0	0	0	0	0	0	0	0	0	0	0	0
aufE	CU_fimbriae	0	0	0	0	1	0	0	0	0	0	0	0	0	0	0	0	0	0	0	0	0	0	0	0	0
aufF	CU_fimbriae	0	0	0	0	1	0	0	0	0	0	0	0	0	0	0	0	0	0	0	0	0	0	0	0	0
aufG	CU_fimbriae	0	0	0	0	1	0	0	0	0	0	0	0	0	0	0	0	0	0	0	0	0	0	0	0	0
clpB	CU_fimbriae	0	0	0	0	0	0	0	0	0	0	0	0	0	0	0	0	0	0	0	0	0	0	1	0	0
clpC	CU_fimbriae	0	0	0	0	0	0	0	0	0	0	0	0	0	0	0	0	0	0	0	0	0	0	1	0	0
clpD	CU_fimbriae	0	0	0	0	0	0	0	0	0	0	0	0	0	0	0	0	0	0	0	0	0	0	1	0	0
clpE	CU_fimbriae	0	0	0	0	0	0	0	0	0	0	0	0	0	0	0	0	0	0	0	0	0	0	1	0	0
clpF	CU_fimbriae	0	0	0	0	0	0	0	0	0	0	0	0	0	0	0	0	0	0	0	0	0	0	1	0	0
clpG	CU_fimbriae	0	0	0	0	0	0	0	0	0	0	0	0	0	0	0	0	0	0	0	0	0	0	1	0	0
clpH	CU_fimbriae	0	0	0	0	0	0	0	0	0	0	0	0	0	0	0	0	0	0	0	0	0	0	1	0	0
clpL	CU_fimbriae	0	0	0	0	0	0	0	0	0	0	0	0	0	0	0	0	0	0	0	0	0	0	1	0	0
eafA	CU_fimbriae	0	0	1	0	0	0	0	1	0	1	1	0	0	1	1	0	1	1	1	0	1	0	1	0	1
eafB	CU_fimbriae	0	0	1	0	0	0	0	1	0	1	1	0	0	1	1	0	1	1	1	0	1	0	1	0	1
eafC	CU_fimbriae	0	0	1	0	0	0	0	1	0	1	1	0	0	1	1	0	1	1	1	0	1	0	1	0	1
eafD	CU_fimbriae	0	0	1	0	0	0	0	1	0	1	1	0	0	1	1	0	1	1	1	0	1	0	1	0	1
f17d-C	CU_fimbriae	0	0	0	0	0	0	0	0	0	0	0	0	0	0	0	0	0	0	0	1	0	1	0	0	1
f17d-G	CU_fimbriae	0	0	0	0	0	0	0	0	0	0	0	0	0	0	0	0	0	0	0	1	0	1	0	0	0
faeJ	CU_fimbriae	0	0	0	0	0	0	0	0	0	0	0	0	0	0	0	0	0	0	0	0	0	0	1	0	0
fanD	CU_fimbriae	0	0	0	0	0	1	0	0	0	0	0	0	0	0	0	0	0	0	0	0	0	0	0	0	1
fanE	CU_fimbriae	0	0	0	0	0	1	0	0	0	0	0	0	0	0	0	0	0	0	0	0	0	0	0	0	0
fanF	CU_fimbriae	0	0	0	0	0	1	0	0	0	0	0	0	0	0	0	0	0	0	0	0	0	0	0	0	0
fanG	CU_fimbriae	0	0	0	0	0	1	0	0	0	0	0	0	0	0	0	0	0	0	0	0	0	0	0	0	0
fanH	CU_fimbriae	0	0	0	0	0	1	0	0	0	0	0	0	0	0	0	0	0	0	0	0	0	0	0	0	0
fimA	CU_fimbriae	1	1	1	1	1	1	1	1	1	1	1	1	1	1	1	1	1	1	1	0	1	0	1	1	1
fimB	CU_fimbriae	1	1	1	1	1	1	1	1	1	1	1	1	1	1	1	1	1	1	1	0	1	0	1	1	1
fimC	CU_fimbriae	1	1	1	1	1	1	1	1	1	0	1	1	1	1	1	1	1	1	1	0	1	0	1	1	1
fimD	CU_fimbriae	1	1	1	1	1	1	1	1	1	1	1	1	1	1	1	1	1	1	1	0	1	0	1	1	1
fimE	CU_fimbriae	1	1	1	1	1	1	1	1	1	1	1	1	1	1	1	1	1	1	1	0	1	0	1	1	1
fimF	CU_fimbriae	1	1	1	1	1	1	1	1	1	1	1	1	1	1	1	1	1	1	1	0	1	0	1	1	1
fimG	CU_fimbriae	1	1	1	1	1	1	1	1	1	1	1	1	1	1	0	1	1	1	1	0	1	0	1	1	1
fimH	CU_fimbriae	1	1	1	1	1	1	1	1	1	1	1	1	1	1	1	1	1	1	1	0	1	0	1	1	1
fimI	CU_fimbriae	1	1	1	1	1	1	1	1	1	1	1	1	1	1	1	1	1	1	1	0	1	0	1	1	1
focX	CU_fimbriae	0	0	0	0	0	0	1	0	0	0	0	0	0	0	0	0	0	0	0	1	0	1	1	0	0
ldaA	CU_fimbriae	0	0	0	0	0	0	0	0	0	0	0	0	0	1	0	0	0	0	0	0	0	0	0	1	0
ldaC	CU_fimbriae	0	0	0	0	0	0	0	0	0	0	0	0	0	0	0	0	0	0	0	0	0	0	0	1	0
ldaD	CU_fimbriae	0	0	0	0	0	0	0	0	0	0	0	0	0	0	0	0	0	0	0	0	0	0	0	1	0
ldaE	CU_fimbriae	0	0	0	0	0	0	0	0	0	0	0	0	0	0	0	0	0	0	0	0	0	0	0	1	0
ldaF	CU_fimbriae	0	0	0	0	0	0	0	0	0	0	0	0	0	0	0	0	0	0	0	0	0	0	0	1	0
ldaG	CU_fimbriae	0	0	0	0	0	0	0	0	0	0	0	0	0	0	0	0	0	0	0	0	0	0	0	1	0
ldaH	CU_fimbriae	0	0	0	0	0	0	0	0	0	0	0	0	0	0	0	0	0	0	0	0	0	0	0	1	0
ldaI	CU_fimbriae	0	0	0	0	0	0	0	0	0	0	0	0	0	0	0	0	0	0	0	0	0	0	0	1	0
lpfA	CU_fimbriae	0	0	1	0	0	1	0	1	0	0	1	0	0	1	1	0	1	1	1	0	1	0	1	0	1
lpfB	CU_fimbriae	0	0	1	0	0	1	0	1	0	0	1	0	0	1	1	0	1	1	1	0	1	0	1	0	1
lpfC	CU_fimbriae	0	0	1	0	0	1	0	1	0	0	1	0	0	1	1	0	1	1	1	0	1	0	1	0	1
lpfD	CU_fimbriae	0	0	1	0	0	1	0	1	0	0	1	0	0	1	1	0	1	1	1	0	1	0	1	0	1
lpfA1	CU_fimbriae	0	0	0	0	0	1	0	0	0	0	0	0	0	0	0	0	1	0	0	0	0	0	0	0	1
lpfB1	CU_fimbriae	0	0	0	0	0	0	0	0	0	0	0	0	0	0	0	0	1	0	0	0	0	0	0	0	1
lpfC1	CU_fimbriae	0	0	0	0	0	1	0	0	0	0	0	0	0	0	0	0	1	0	0	0	0	0	0	0	1
lpfD1	CU_fimbriae	0	0	0	0	0	0	0	0	0	0	0	0	0	0	0	0	1	0	0	0	0	0	0	0	1
lpfE1	CU_fimbriae	0	0	0	0	0	0	0	0	0	0	0	0	0	0	0	0	1	0	0	0	0	0	0	0	1
EC042_0022	CU_fimbriae	0	1	0	1	0	1	0	0	1	0	0	1	0	0	0	0	0	0	0	0	0	0	0	0	0
EC042_0023	CU_fimbriae	0	1	0	1	0	1	0	1	0	0	0	1	0	0	0	0	0	0	0	0	0	0	0	0	0
EC042_0024	CU_fimbriae	0	1	0	1	0	1	0	1	0	0	0	1	0	0	0	0	0	0	0	0	0	0	0	0	0
pVir_11	CU_fimbriae	0	0	0	0	0	0	0	0	0	0	0	0	0	0	0	0	0	0	0	0	0	0	0	0	1
pVir_8	CU_fimbriae	0	0	0	0	0	0	0	0	0	0	0	0	0	0	0	0	0	0	0	1	0	1	0	0	1
pVir_9	CU_fimbriae	0	0	0	0	0	0	0	0	0	0	0	0	0	0	0	0	0	0	0	1	0	1	0	0	1
papA	CU_fimbriae	0	0	0	0	0	0	0	0	0	0	0	0	0	0	0	0	0	0	0	0	0	0	1	0	0
papC	CU_fimbriae	0	0	0	0	0	0	0	0	0	0	0	0	0	0	0	0	0	0	0	0	0	0	1	0	0
papD	CU_fimbriae	0	0	0	0	0	0	0	0	0	0	0	0	0	0	0	0	0	0	0	0	0	0	1	0	0
papE	CU_fimbriae	0	0	0	0	0	0	0	0	0	0	0	0	0	0	0	0	0	0	0	0	0	0	1	0	0
papF	CU_fimbriae	0	0	0	0	0	0	0	0	0	0	0	0	0	0	0	0	0	0	0	0	0	0	1	0	0
papGIII	CU_fimbriae	0	0	0	0	0	0	0	0	0	0	0	0	0	0	0	0	0	0	0	0	0	0	1	0	0
papI	CU_fimbriae	0	0	0	0	0	0	0	0	0	0	0	0	0	0	0	0	0	0	0	0	0	0	1	0	0
papJ	CU_fimbriae	0	0	0	0	0	0	0	0	0	0	0	0	0	0	0	0	0	0	0	0	0	0	1	0	0
papK	CU_fimbriae	0	0	0	0	0	0	0	0	0	0	0	0	0	0	0	0	0	0	0	0	0	0	1	0	0
pixA	CU_fimbriae	0	0	0	0	0	0	0	0	0	0	1	0	0	0	0	0	0	0	0	0	0	0	0	0	0
pixB	CU_fimbriae	0	0	0	0	0	0	0	0	0	0	1	0	0	0	0	0	0	0	0	0	0	0	0	0	0
pixC	CU_fimbriae	0	0	0	0	0	0	0	0	0	0	1	0	0	0	0	0	0	0	0	0	0	0	0	0	0
pixF	CU_fimbriae	0	0	0	0	0	0	0	0	0	0	1	0	0	0	0	0	0	0	0	0	0	0	0	0	0
pixG	CU_fimbriae	0	0	0	0	0	0	0	0	0	0	1	0	0	0	0	0	0	0	0	0	0	0	0	0	0
pixH	CU_fimbriae	0	0	0	0	0	0	0	0	0	0	1	0	0	0	0	0	0	0	0	0	0	0	0	0	0
pixJ	CU_fimbriae	0	0	0	0	0	0	0	0	0	0	1	0	0	0	0	0	0	0	0	0	0	0	0	0	0
sfmA	CU_fimbriae	1	1	1	1	0	1	1	1	1	1	1	1	0	1	1	1	1	1	1	1	1	1	1	1	1
sfmC	CU_fimbriae	1	1	1	1	0	1	1	0	1	1	1	1	1	1	1	1	1	1	1	1	1	1	1	1	1
sfmD	CU_fimbriae	1	1	1	1	0	1	1	0	1	0	1	1	1	1	1	1	1	1	1	1	1	1	1	0	1
sfmF	CU_fimbriae	1	1	1	1	0	1	1	1	1	1	1	1	1	1	1	1	1	1	1	1	1	1	1	1	1
sfmH	CU_fimbriae	1	1	1	1	0	1	1	1	1	1	1	0	1	1	1	1	1	1	1	1	1	1	1	1	1
sfmZ	CU_fimbriae	1	1	1	1	0	1	1	0	1	1	1	1	1	1	1	1	1	1	1	1	1	1	1	1	0
sfpC	CU_fimbriae	0	1	0	1	0	0	0	0	0	0	0	0	0	0	0	0	0	0	0	0	0	0	0	0	0
sfpD	CU_fimbriae	0	1	0	1	0	0	0	0	0	0	0	0	0	0	0	0	0	0	0	0	0	0	0	0	0
sfpH	CU_fimbriae	0	1	0	1	0	0	0	0	0	0	0	0	0	0	0	0	0	0	0	0	0	0	0	0	0
htrE	CU_fimbriae	1	1	1	1	1	0	1	0	1	0	1	1	1	1	1	1	1	1	1	1	1	1	1	1	1
yadC	CU_fimbriae	1	1	0	1	0	0	0	1	1	0	0	1	0	0	0	1	0	0	0	1	0	1	0	1	0
yadK	CU_fimbriae	1	1	1	1	1	0	1	0	1	0	1	1	1	1	1	1	1	1	1	1	1	1	1	1	1
yadL	CU_fimbriae	1	1	1	1	1	0	1	1	1	0	1	1	1	1	1	1	1	1	1	1	1	1	1	1	1
yadM	CU_fimbriae	1	1	1	1	1	0	0	0	1	0	1	0	1	1	1	1	0	0	1	1	0	1	1	1	1
yadN	CU_fimbriae	1	1	1	1	1	0	1	0	0	0	1	1	1	1	1	1	1	1	1	1	1	1	1	1	1
yadV	CU_fimbriae	1	1	1	1	1	0	1	0	1	0	1	1	1	1	1	1	1	1	1	1	1	1	1	1	1
yagV/ecpE	CU_fimbriae	1	1	1	1	1	1	1	0	1	0	1	1	1	1	1	1	1	1	1	1	1	1	1	1	1
yagW/ecpD	CU_fimbriae	1	1	1	1	1	1	1	0	1	0	1	1	1	1	1	1	1	1	1	1	1	1	1	1	1
yagX/ecpC	CU_fimbriae	1	1	1	1	0	1	1	0	1	0	1	0	1	1	1	1	1	1	1	1	1	1	1	1	1
yagY/ecpB	CU_fimbriae	1	1	1	1	1	1	1	0	1	0	1	1	1	1	1	1	1	1	1	1	1	1	1	1	1
yagZ/ecpA	CU_fimbriae	1	1	1	1	1	1	1	0	1	0	1	1	1	1	1	1	1	1	1	1	1	1	1	1	1
ykgK/ecpR	CU_fimbriae	1	1	1	1	1	1	1	0	1	0	1	1	1	1	1	1	1	1	1	1	1	1	1	1	1
ybgD	CU_fimbriae	1	1	1	1	0	1	1	1	1	1	1	1	1	1	1	1	1	1	1	1	1	1	1	1	1
ybgO	CU_fimbriae	1	1	1	1	0	1	1	0	1	1	1	1	1	1	1	1	1	1	1	1	1	1	1	1	1
ybgP	CU_fimbriae	1	1	1	1	0	1	1	1	1	1	0	1	1	1	1	1	1	1	1	1	1	1	1	1	1
ybgQ	CU_fimbriae	1	1	1	1	0	1	1	0	1	0	1	1	1	1	1	1	1	1	1	1	1	1	1	1	1
ycbF	CU_fimbriae	1	1	1	1	0	1	1	1	1	1	1	1	1	1	1	0	1	1	1	1	1	1	1	1	1
ycbQ	CU_fimbriae	1	1	1	1	0	1	1	1	1	0	1	1	1	1	1	1	1	1	1	1	1	1	1	1	1
ycbR	CU_fimbriae	1	1	1	1	0	1	1	1	1	0	1	1	1	1	1	1	1	1	1	1	1	1	1	1	1
ycbS	CU_fimbriae	1	1	1	1	0	1	1	1	1	0	1	1	1	1	1	1	1	1	1	1	1	1	1	1	1
ycbT	CU_fimbriae	1	1	1	1	0	1	1	1	1	1	1	1	1	1	1	1	1	1	1	1	1	1	1	1	1
ycbU	CU_fimbriae	1	1	1	1	0	1	1	1	1	1	1	1	1	1	1	1	1	1	1	1	1	1	1	1	1
ycbV	CU_fimbriae	1	1	1	1	0	1	1	1	1	1	1	1	1	1	1	1	1	1	1	1	1	1	1	1	1
yneL	CU_fimbriae	0	0	0	0	0	0	0	0	0	0	0	0	0	0	0	0	0	0	0	0	0	0	0	0	1
EC042_1638	CU_fimbriae	0	0	1	0	1	1	0	0	0	1	1	0	0	1	1	0	1	1	1	0	1	0	1	0	1
EC042_1639	CU_fimbriae	0	0	1	0	1	1	0	0	0	0	1	0	0	1	1	0	1	1	1	0	1	0	1	0	1
ydeQ	CU_fimbriae	1	1	1	1	1	1	1	1	0	1	1	1	1	1	1	1	1	1	1	1	1	1	1	1	1
ydeR	CU_fimbriae	1	1	1	1	1	1	1	1	1	0	1	1	1	1	1	1	1	1	1	1	1	1	1	1	1
ydeS	CU_fimbriae	1	1	1	1	1	1	1	0	1	0	1	1	1	1	1	1	1	1	1	1	1	1	1	1	1
ydeT	CU_fimbriae	0	0	1	0	1	1	0	0	0	0	1	0	0	1	1	0	1	1	1	0	1	0	1	0	1
yehA	CU_fimbriae	1	1	1	1	1	0	1	1	0	1	1	1	1	1	1	1	1	1	1	1	1	1	1	1	1
yehB	CU_fimbriae	1	1	1	1	1	1	1	1	1	0	1	1	1	1	1	1	1	1	1	1	1	1	1	1	0
yehC	CU_fimbriae	1	1	1	1	1	1	0	1	1	1	1	1	1	1	1	1	1	1	1	1	1	1	1	1	1
yehD	CU_fimbriae	1	1	1	1	1	1	0	1	1	1	1	1	1	1	1	1	1	1	1	1	1	1	1	1	1
yfcO	CU_fimbriae	0	1	0	1	0	0	0	1	1	0	0	1	0	0	0	1	0	0	0	1	0	1	0	1	0
yfcP	CU_fimbriae	1	1	0	1	1	1	1	1	1	1	0	1	1	1	1	1	0	1	0	1	0	1	0	1	1
yfcQ	CU_fimbriae	1	1	0	1	0	0	0	1	1	1	0	1	1	1	1	1	0	1	0	1	0	1	0	1	1
yfcR	CU_fimbriae	1	1	0	1	0	0	1	1	1	1	0	1	1	1	1	1	0	1	0	1	0	1	0	1	1
yfcS	CU_fimbriae	1	1	1	1	1	1	1	0	1	1	1	1	1	1	1	1	1	1	1	1	1	1	1	1	1
yfcU	CU_fimbriae	1	0	1	1	0	1	1	1	1	0	1	1	1	1	1	1	1	1	1	1	1	1	1	1	1
yfcV	CU_fimbriae	1	1	1	1	1	1	1	0	1	1	1	1	1	1	1	1	1	1	1	1	1	1	1	1	1
gltF	CU_fimbriae	1	1	0	1	0	0	1	1	1	0	0	1	1	0	0	1	0	0	0	1	0	1	0	1	0
yhcA	CU_fimbriae	1	1	0	1	0	0	1	1	1	0	0	1	1	0	0	1	0	0	0	1	0	1	0	1	0
yhcD	CU_fimbriae	1	1	0	1	0	0	1	1	1	0	0	1	1	0	0	1	0	0	0	1	0	1	0	0	0
yhcE	CU_fimbriae	1	1	0	1	0	0	1	1	1	0	0	1	1	0	0	1	0	0	0	1	0	1	0	0	0
yhcF	CU_fimbriae	0	1	0	1	0	0	1	1	1	0	0	1	1	0	0	1	0	0	0	1	0	1	0	0	0
ygiL	CU_fimbriae	0	0	0	0	1	0	0	0	0	0	0	0	0	0	0	0	0	0	0	0	0	0	0	0	0
yqiG	CU_fimbriae	0	0	0	0	1	0	0	0	0	0	0	0	0	0	0	0	0	0	0	0	0	0	0	0	0
yqiH	CU_fimbriae	0	0	0	0	1	0	0	0	0	0	0	0	0	0	0	0	0	0	0	0	0	0	0	0	0
yqiI	CU_fimbriae	0	0	0	0	1	0	0	0	0	0	0	0	0	0	0	0	0	0	0	0	0	0	0	0	0
yraH	CU_fimbriae	1	1	1	1	0	0	1	1	1	1	1	1	1	1	1	1	1	1	0	1	1	1	1	1	1
yraI	CU_fimbriae	1	1	1	1	0	0	1	1	1	1	1	1	1	1	1	1	1	1	0	1	1	1	1	1	1
yraJ	CU_fimbriae	1	1	1	1	0	0	1	1	1	1	1	1	1	1	0	1	1	1	1	1	1	1	1	1	1
yraK	CU_fimbriae	1	1	1	1	0	0	1	0	1	1	1	1	1	1	1	1	1	1	1	1	1	1	1	1	1
flgA	Flagella	1	1	1	1	1	1	1	1	1	1	1	1	1	1	1	1	1	1	1	1	1	1	1	1	1
flgB	Flagella	1	1	1	1	1	1	1	1	1	1	1	1	1	1	1	1	1	1	1	1	1	1	1	1	1
flgC	Flagella	1	1	1	1	1	1	1	1	1	1	1	1	1	1	1	1	1	1	1	1	1	1	1	1	1
flgD	Flagella	1	1	1	1	1	1	1	1	1	0	1	1	1	1	1	1	1	1	1	1	1	1	1	1	1
flgE	Flagella	1	1	1	1	1	1	1	1	1	1	1	1	1	1	1	1	1	1	1	1	1	1	1	1	1
flgF	Flagella	1	1	1	1	1	1	1	1	1	0	1	1	1	1	1	1	1	1	1	1	1	1	1	1	1
flgG	Flagella	1	1	1	1	1	1	1	1	1	0	1	1	1	1	1	1	1	1	1	1	1	1	0	1	1
flgH	Flagella	1	1	1	1	1	1	1	1	1	1	1	1	1	1	1	1	1	1	1	1	1	1	1	1	1
flgI	Flagella	1	1	1	1	1	1	1	1	1	0	1	1	1	1	1	1	1	1	1	1	1	1	1	1	1
flgJ	Flagella	1	1	1	1	1	1	1	1	1	1	1	1	1	1	1	1	1	1	1	1	1	1	1	1	1
flgK	Flagella	1	1	1	1	1	1	1	1	1	1	1	1	1	1	1	1	1	1	1	1	1	1	1	1	1
flgL	Flagella	1	1	1	1	1	1	1	1	1	0	1	1	1	1	1	1	1	1	1	1	1	1	1	1	1
flgN	Flagella	1	1	1	1	1	1	1	1	1	1	1	1	1	1	1	1	1	1	1	1	1	1	1	1	1
flhE	Flagella	1	1	1	1	1	1	1	1	1	0	1	1	1	1	1	1	1	1	1	1	1	1	1	1	1
flhA	Flagella	1	1	1	1	1	1	1	1	1	0	1	1	1	1	1	1	1	1	1	1	1	1	1	1	1
flhB	Flagella	1	1	1	1	1	1	1	1	1	0	1	1	1	1	1	1	1	1	1	1	1	1	1	1	1
cheY	Flagella	1	1	1	1	1	1	1	1	1	0	1	1	1	1	1	1	1	1	1	1	1	1	1	1	1
cheZ	Flagella	1	1	1	1	1	1	1	1	1	0	1	1	1	1	1	1	1	1	1	1	1	1	1	1	1
cheB	Flagella	1	1	1	1	1	1	1	1	1	0	1	1	1	1	1	1	1	1	1	1	1	1	1	1	1
cheR	Flagella	1	1	1	1	1	1	1	1	1	0	1	1	1	1	1	1	1	1	1	1	1	1	1	1	1
tar/cheM	Flagella	1	1	1	1	1	1	1	1	1	0	1	1	1	1	1	1	1	1	1	1	1	1	1	1	1
cheW	Flagella	1	1	1	1	1	1	1	1	1	0	1	1	1	1	1	1	1	1	1	1	1	1	1	1	1
cheA	Flagella	1	1	1	1	1	1	1	1	1	0	1	1	1	1	1	1	1	1	1	1	1	1	1	1	1
motA	Flagella	1	1	1	1	1	1	1	1	1	1	1	1	1	1	1	1	1	1	1	1	1	1	1	1	1
motB	Flagella	1	1	1	1	1	1	1	1	0	0	1	1	1	1	1	1	1	1	1	1	1	1	1	1	1
flhC	Flagella	1	1	1	1	1	1	1	1	1	1	1	1	1	1	1	1	1	1	1	1	1	1	1	1	1
flhD	Flagella	1	1	1	1	1	1	1	1	1	1	1	1	1	1	1	1	1	1	1	1	1	1	1	1	1
fliA	Flagella	1	1	1	1	1	1	1	1	1	0	1	1	1	1	1	1	1	1	1	1	1	1	1	1	1
fliC	Flagella	0	0	0	0	0	0	0	0	0	0	0	0	0	0	0	0	0	0	0	0	1	0	0	0	0
fliD	Flagella	1	1	1	1	1	1	0	1	0	0	0	1	1	1	1	1	0	0	0	1	1	1	1	1	1
fliE	Flagella	1	1	1	1	1	1	1	1	1	1	1	1	1	1	1	1	1	1	1	1	1	1	1	1	1
fliF	Flagella	1	1	1	1	1	1	1	1	1	0	1	1	1	1	1	1	1	1	0	1	1	1	1	1	1
fliG	Flagella	1	1	1	1	1	1	1	1	1	0	1	1	1	1	1	1	1	1	0	1	1	1	1	1	1
fliH	Flagella	1	1	1	1	1	1	1	1	0	1	1	1	1	1	1	1	1	1	0	1	1	1	1	1	1
fliI	Flagella	1	1	1	1	1	1	1	1	1	0	1	1	1	1	1	1	1	1	0	1	1	1	1	1	1
fliJ	Flagella	1	1	1	1	1	1	1	1	1	1	1	1	1	1	1	1	1	1	0	1	1	1	1	1	1
fliK	Flagella	1	1	1	1	1	1	1	1	1	0	1	1	1	1	1	1	1	1	0	1	1	1	1	1	1
fliL	Flagella	1	1	1	1	1	1	1	1	1	1	1	1	1	1	1	1	1	1	0	1	1	1	1	1	1
fliM	Flagella	1	1	1	1	1	1	1	1	1	1	1	1	1	1	1	1	1	1	0	1	1	1	1	1	1
fliN	Flagella	1	1	1	1	1	1	1	1	1	1	1	1	1	1	1	1	1	1	0	1	1	1	1	1	1
fliO	Flagella	1	1	1	1	1	1	1	1	1	1	1	1	1	1	1	1	1	1	0	1	1	1	1	1	1
fliP	Flagella	1	1	1	1	1	1	1	1	1	0	1	1	1	1	1	1	1	1	0	1	1	1	1	1	1
fliQ	Flagella	1	1	1	1	1	1	1	1	1	1	1	1	1	1	1	1	1	1	0	1	1	1	1	1	1
fliR	Flagella	1	1	1	1	1	1	1	1	1	1	1	1	1	1	1	1	1	1	1	1	1	1	1	1	1
fliS	Flagella	1	1	1	1	1	1	1	1	1	1	1	1	1	1	1	1	1	1	1	1	1	1	1	1	1
fliT	Flagella	1	1	1	1	1	1	1	1	1	1	1	1	1	1	1	1	1	1	1	1	1	1	1	1	1
fliY	Flagella	1	1	1	1	1	1	1	1	1	1	1	1	1	1	1	1	1	1	1	1	1	1	1	1	1
fliZ	Flagella	1	1	1	1	1	1	1	0	1	0	1	1	1	1	1	1	1	1	1	1	1	1	1	1	1
flk	Flagella	1	1	1	1	1	1	1	1	1	1	1	1	1	1	1	1	1	1	1	1	1	1	1	1	1
flkA	Flagella	0	0	0	0	0	0	0	0	0	0	1	0	0	0	0	0	0	0	0	0	0	0	0	0	0
flkB	Flagella	0	0	0	0	0	0	0	0	0	0	1	0	0	0	0	0	1	0	0	0	0	0	0	0	0
lafA	Flagella	1	0	1	0	0	0	0	1	0	0	0	0	0	0	0	0	1	0	0	0	1	0	0	0	1
lafB	Flagella	1	0	1	0	0	0	0	1	0	0	0	0	0	0	0	0	1	0	0	0	1	0	0	0	1
lafC	Flagella	1	0	1	0	0	0	0	1	0	0	0	0	0	0	0	0	1	0	0	0	1	0	0	0	1
lafD	Flagella	1	0	1	0	0	0	0	1	0	0	0	0	0	0	0	0	1	0	0	0	1	0	0	0	1
lafE	Flagella	1	0	1	0	0	0	0	1	0	0	0	0	0	0	0	0	1	0	0	0	1	0	0	0	1
lafF	Flagella	1	0	1	0	0	0	0	1	0	0	0	0	0	0	0	0	1	0	0	0	1	0	0	0	1
lafK	Flagella	1	0	1	0	0	0	0	1	0	0	0	0	0	0	0	0	1	0	0	0	1	0	0	0	1
lafS	Flagella	1	0	1	0	0	0	0	1	0	0	0	0	0	0	0	0	1	0	0	0	1	0	0	0	1
lafT	Flagella	1	0	1	0	0	0	0	1	0	0	0	0	0	0	0	0	1	0	0	0	1	0	0	0	1
lafU	Flagella	1	0	1	0	0	0	0	1	0	0	0	0	0	0	0	0	1	0	0	0	1	0	0	0	1
lafV	Flagella	1	0	1	0	0	0	0	1	0	0	0	0	0	0	0	0	1	0	0	0	1	0	0	0	1
lafW	Flagella	1	0	1	0	0	0	0	1	0	0	0	0	0	0	0	0	1	0	0	0	1	0	0	0	1
lafZ	Flagella	1	0	1	0	0	0	0	1	0	0	0	0	0	0	0	0	1	0	0	0	1	0	0	0	1
lfgA	Flagella	1	0	1	0	0	0	0	1	0	0	0	0	0	0	0	0	1	0	0	0	1	0	0	0	1
lfgB	Flagella	1	0	1	0	0	0	0	1	0	0	0	0	0	0	0	0	1	0	0	0	1	0	0	0	1
lfgC	Flagella	1	0	1	0	0	0	0	1	0	0	0	0	0	0	0	0	1	0	0	0	1	0	0	0	1
lfgD	Flagella	1	0	1	0	0	0	0	1	0	0	0	0	0	0	0	0	1	0	0	0	1	0	0	0	1
lfgE	Flagella	1	0	1	0	0	0	0	1	0	0	0	0	0	0	0	0	1	0	0	0	1	0	0	0	1
lfgF	Flagella	1	0	1	0	0	0	0	1	0	0	0	0	0	0	0	0	1	0	0	0	1	0	0	0	1
lfgG	Flagella	1	0	1	0	0	0	0	1	0	0	0	0	0	0	0	0	1	0	0	0	1	0	0	0	1
lfgH	Flagella	1	0	1	0	0	0	0	1	0	0	0	0	0	0	0	0	1	0	0	0	1	0	0	0	1
lfgI	Flagella	1	0	1	0	0	0	0	1	0	0	0	0	0	0	0	0	1	0	0	0	1	0	0	0	1
lfgJ	Flagella	1	0	1	0	0	0	0	1	0	0	0	0	0	0	0	0	1	0	0	0	1	0	0	0	1
lfgK	Flagella	1	0	1	0	0	0	0	1	0	0	0	0	0	0	0	0	1	0	0	0	1	0	0	0	1
lfgL	Flagella	1	0	1	0	0	0	0	1	0	0	0	0	0	0	0	0	1	0	0	0	1	0	0	0	1
lfgM	Flagella	1	0	1	0	0	0	0	1	0	0	0	0	0	0	0	0	1	0	0	0	1	0	0	0	1
lfgN	Flagella	1	0	1	0	0	0	0	1	0	0	0	0	0	0	0	0	1	0	0	0	1	0	0	0	1
lfhA	Flagella	1	0	1	0	0	0	0	0	0	0	0	0	0	0	0	0	1	0	0	0	1	0	0	1	1
lfhB	Flagella	1	0	1	0	0	0	0	1	0	0	0	0	0	0	0	0	1	0	0	0	1	0	0	0	1
lfiE	Flagella	1	0	1	0	0	0	0	1	0	0	0	0	0	0	0	0	1	0	0	0	1	0	0	0	1
lfiF	Flagella	1	0	1	0	0	0	0	1	0	0	0	0	0	0	0	0	1	0	0	0	1	0	0	0	1
lfiG	Flagella	1	0	1	0	0	0	0	1	0	0	0	0	0	0	0	0	1	0	0	0	1	0	0	0	1
lfiH	Flagella	0	0	1	0	0	0	0	1	0	0	0	0	0	0	0	0	1	0	0	0	1	0	0	0	1
lfiI	Flagella	1	0	1	0	0	0	0	1	0	0	0	0	0	0	0	0	1	0	0	0	1	0	0	0	1
lfiJ	Flagella	1	0	1	0	0	0	0	1	0	0	0	0	0	0	0	0	1	0	0	0	1	0	0	0	1
lfiM	Flagella	1	0	1	0	0	0	0	1	0	0	0	0	0	0	0	0	1	0	0	0	1	0	0	0	1
lfiN	Flagella	1	0	1	0	0	0	0	1	0	0	0	0	0	0	0	0	1	0	0	0	1	0	0	0	1
lfiP	Flagella	1	0	1	0	0	0	0	1	0	0	0	0	0	0	0	0	1	0	0	0	1	0	0	0	1
lfiQ	Flagella	1	0	1	0	0	0	0	1	0	0	0	0	0	0	0	0	1	0	0	0	1	0	0	0	1
lfiR	Flagella	1	0	1	0	0	0	0	1	0	0	0	0	0	0	0	0	1	0	0	0	1	0	0	0	1
EC042_0259	Flagella	1	0	1	0	0	0	0	1	0	0	0	0	0	0	0	0	1	0	0	0	1	0	0	0	1
EC042_0260	Flagella	1	0	1	0	0	0	0	1	0	0	0	0	0	0	0	0	1	0	0	0	1	0	0	0	1
chuA	Iron_uptake	0	0	0	0	1	1	0	0	0	0	0	0	0	0	0	0	0	0	0	0	0	0	0	0	0
chuS	Iron_uptake	0	0	0	0	1	0	0	0	0	0	0	0	0	0	0	0	0	0	0	0	0	0	0	0	0
chuT	Iron_uptake	0	0	0	0	1	1	0	0	0	0	0	0	0	0	0	0	0	0	0	0	0	0	0	0	0
chuU	Iron_uptake	0	0	0	0	1	1	0	0	0	0	0	0	0	0	0	0	0	0	0	0	0	0	0	0	0
chuV	Iron_uptake	0	0	0	0	1	1	0	0	0	0	0	0	0	0	0	0	0	0	0	0	0	0	0	0	0
chuW	Iron_uptake	0	0	0	0	1	1	0	0	0	0	0	0	0	0	0	0	0	0	0	0	0	0	0	0	0
chuX	Iron_uptake	0	0	0	0	1	1	0	0	0	0	0	0	0	0	0	0	0	0	0	0	0	0	0	0	0
chuY	Iron_uptake	0	0	0	0	1	1	0	0	0	0	0	0	0	0	0	0	0	0	0	0	0	0	0	0	0
cirA	Iron_uptake	1	0	1	1	1	1	1	1	1	1	1	1	1	1	1	1	1	1	1	1	1	1	0	1	1
cjrA	Iron_uptake	0	0	0	0	0	0	0	0	0	0	0	0	0	0	0	0	0	1	0	1	0	1	0	0	0
cjrB	Iron_uptake	0	0	0	0	0	0	0	0	0	0	0	0	0	0	0	0	0	1	0	1	0	1	0	0	0
cjrC	Iron_uptake	0	0	0	0	0	0	0	0	0	0	0	0	0	0	0	0	0	1	0	1	0	1	0	0	0
efeB	Iron_uptake	1	1	1	1	1	1	1	1	1	1	1	1	1	1	1	1	1	1	1	1	1	1	1	1	0
efeO	Iron_uptake	1	1	1	1	1	1	1	1	0	0	1	1	1	1	1	1	1	1	1	1	1	1	1	1	1
efeU	Iron_uptake	1	1	1	1	1	1	1	1	1	1	1	1	1	1	1	1	1	1	1	1	1	1	1	1	1
entD	Iron_uptake	1	1	1	1	1	1	1	1	1	1	1	1	1	1	1	1	1	1	1	1	1	1	1	1	1
fepA	Iron_uptake	1	1	1	1	1	1	1	1	0	1	1	1	1	1	1	1	1	1	1	1	1	1	1	1	1
fes	Iron_uptake	1	1	1	1	1	1	1	0	1	1	1	1	1	1	1	1	1	1	1	1	1	1	1	1	1
entF	Iron_uptake	1	1	1	1	1	1	1	0	1	1	1	1	1	1	0	1	1	1	1	1	1	1	1	1	1
fepE	Iron_uptake	1	1	1	1	1	1	1	1	1	0	1	1	1	1	1	1	1	1	1	1	1	1	1	1	1
fepC	Iron_uptake	1	1	1	1	1	1	1	1	1	1	1	1	1	1	1	1	1	1	1	1	1	1	1	1	1
fepG	Iron_uptake	1	1	1	1	1	1	1	1	1	0	1	1	1	1	1	1	1	1	1	1	1	1	1	1	1
fepD	Iron_uptake	1	1	1	1	1	1	1	0	1	0	1	1	1	1	0	1	1	1	1	1	1	1	1	1	1
entS	Iron_uptake	1	1	1	1	1	1	1	1	0	1	1	1	1	1	1	1	1	1	1	1	1	1	1	1	1
fepB	Iron_uptake	1	1	1	1	1	1	1	1	1	1	1	1	1	1	1	1	1	1	1	1	1	1	1	1	1
entC	Iron_uptake	1	1	1	1	1	1	1	1	1	1	1	1	1	1	1	1	1	1	1	1	1	1	1	1	1
entE	Iron_uptake	1	1	1	1	1	1	1	1	1	0	1	1	1	1	1	1	1	1	1	1	1	1	1	1	1
entB	Iron_uptake	1	1	1	1	1	1	1	1	1	1	1	1	1	1	1	1	1	1	1	1	1	1	1	1	1
entA	Iron_uptake	1	1	1	1	1	1	1	1	1	1	1	1	1	1	1	1	1	1	1	1	1	1	1	1	1
fbpA	Iron_uptake	0	0	0	0	0	1	0	0	0	0	0	0	0	0	0	0	0	0	0	0	0	0	0	0	0
fbpB	Iron_uptake	0	0	0	0	0	1	0	0	0	0	0	0	0	0	0	0	0	0	0	0	0	0	0	0	0
fbpC	Iron_uptake	0	0	0	0	0	1	0	0	1	0	0	0	0	0	0	0	0	0	0	0	0	0	0	0	0
fecA	Iron_uptake	1	1	1	1	0	1	1	1	1	1	1	1	1	1	1	1	1	1	1	1	0	1	1	1	0
fecB	Iron_uptake	1	1	0	1	0	1	1	1	1	1	1	1	1	1	0	1	1	1	1	1	0	1	1	1	0
fecC	Iron_uptake	1	1	0	1	0	1	1	1	1	1	1	1	1	1	0	1	1	1	1	1	0	1	1	1	0
fecD	Iron_uptake	1	1	0	1	0	1	1	1	1	1	1	1	1	1	0	1	1	1	1	1	0	1	1	1	0
fecE	Iron_uptake	1	1	0	1	0	1	1	1	1	1	1	1	1	1	0	1	1	1	1	1	0	1	1	1	0
fecI	Iron_uptake	1	1	1	1	0	1	1	1	1	1	1	1	1	1	1	1	1	1	1	1	0	1	1	1	0
fecR	Iron_uptake	1	1	1	1	0	1	1	1	1	1	1	1	1	1	1	1	1	1	1	1	0	1	1	1	0
feoA	Iron_uptake	1	1	1	1	1	1	1	1	1	1	1	1	1	1	1	1	1	1	1	1	1	1	1	1	1
feoB	Iron_uptake	1	1	1	1	1	1	1	1	0	1	1	1	1	1	1	1	1	1	1	1	1	1	1	1	1
feoC	Iron_uptake	1	1	1	1	1	1	1	1	1	1	1	1	1	1	1	1	1	1	1	1	1	1	1	1	1
fhuA	Iron_uptake	1	1	1	1	1	1	1	0	1	1	1	1	1	1	1	1	1	0	1	1	1	1	1	1	1
fhuB	Iron_uptake	1	1	1	1	1	1	1	0	1	1	1	1	1	1	1	1	1	1	1	1	1	1	1	1	1
fhuC	Iron_uptake	1	1	1	1	1	1	1	1	1	1	1	1	1	1	1	1	1	1	1	1	1	1	1	1	1
fhuD	Iron_uptake	1	1	1	1	1	1	1	1	1	1	1	1	1	1	1	1	1	1	1	1	1	1	1	1	1
fhuE	Iron_uptake	1	1	1	1	1	1	1	1	1	1	1	1	1	1	1	1	1	1	1	1	1	1	1	1	1
fhuF	Iron_uptake	1	1	1	1	1	1	1	0	1	1	1	1	1	1	1	1	1	1	1	1	1	1	1	1	1
fitA	Iron_uptake	0	0	0	0	1	1	0	0	0	0	0	0	0	0	0	0	0	0	0	0	0	0	0	0	0
fitB	Iron_uptake	0	0	0	0	1	1	0	0	0	0	0	0	0	0	0	0	0	0	0	0	0	0	0	0	0
fitC	Iron_uptake	0	0	0	0	1	1	0	0	0	0	0	0	0	0	0	0	0	0	0	0	0	0	0	0	0
fitD	Iron_uptake	0	0	0	0	1	1	0	0	0	0	0	0	0	0	0	0	0	0	0	0	0	0	0	0	0
fitE	Iron_uptake	0	0	0	0	1	1	0	0	0	0	0	0	0	0	0	0	0	0	0	0	0	0	0	0	0
fitR	Iron_uptake	0	0	0	0	1	1	0	0	0	0	0	0	0	0	0	0	0	0	0	0	0	0	0	0	0
fiu	Iron_uptake	1	1	1	1	1	1	1	1	1	0	1	1	1	1	1	1	1	1	1	1	1	1	1	1	1
hma	Iron_uptake	0	0	0	0	1	0	0	0	0	0	0	0	0	0	0	0	0	0	0	0	0	0	0	0	0
ireA	Iron_uptake	0	0	0	0	0	0	0	0	0	0	0	0	0	0	0	0	0	0	0	0	0	0	1	0	0
iroB	Iron_uptake	0	0	0	0	0	0	0	1	0	0	0	0	0	0	0	0	0	0	0	0	0	1	0	0	0
iucA	Iron_uptake	0	0	0	0	0	0	0	0	1	0	0	0	0	0	0	0	0	1	1	1	0	1	1	0	1
iucB	Iron_uptake	0	0	0	0	0	0	0	0	1	0	0	0	0	0	0	0	0	1	1	1	0	1	1	0	1
iucC	Iron_uptake	0	0	0	0	0	0	0	0	1	0	0	0	0	0	0	0	0	1	1	1	0	1	1	0	1
iucD	Iron_uptake	0	0	0	0	0	0	0	0	1	0	0	0	0	0	0	0	0	1	1	1	0	1	1	0	1
iutA	Iron_uptake	0	0	0	0	0	0	0	0	1	0	0	0	0	0	0	0	0	1	1	1	0	1	1	0	1
shiF	Iron_uptake	0	0	0	0	0	0	0	0	1	0	0	0	0	0	0	0	0	1	1	1	0	1	1	0	1
sitA	Iron_uptake	0	0	0	0	1	1	0	1	1	0	0	0	0	0	0	0	0	1	1	0	0	0	1	1	0
sitB	Iron_uptake	0	0	0	0	1	0	0	1	1	0	0	0	0	0	0	0	0	1	1	0	0	0	1	1	0
sitC	Iron_uptake	0	0	0	0	1	0	0	1	1	0	0	0	0	0	0	0	0	1	1	0	0	0	1	1	0
sitD	Iron_uptake	0	0	0	0	1	0	0	1	1	0	0	0	0	0	0	0	0	1	1	0	0	0	1	1	0
ybtA	Iron_uptake	0	0	0	0	1	0	0	0	0	0	0	1	0	0	0	0	0	0	0	0	0	0	1	0	0
ybtE	Iron_uptake	0	0	0	0	1	0	0	0	0	0	0	1	0	0	0	0	0	0	0	0	0	0	1	0	0
ybtP	Iron_uptake	0	0	0	0	1	0	0	0	0	0	0	1	0	0	0	0	0	0	0	0	0	0	1	0	0
ybtQ	Iron_uptake	0	0	0	0	1	0	0	0	0	0	0	1	0	0	0	0	0	0	0	0	0	0	1	0	0
ybtS	Iron_uptake	0	0	0	0	1	0	0	0	0	0	0	1	0	0	0	0	0	0	0	0	0	0	1	0	0
ybtT	Iron_uptake	0	0	0	0	1	0	0	0	0	0	0	1	0	0	0	0	0	0	0	0	0	0	1	0	0
ybtU	Iron_uptake	0	0	0	0	1	0	0	0	0	0	0	1	0	0	0	0	0	0	0	0	0	0	1	0	0
ybtX	Iron_uptake	0	0	0	0	1	0	0	0	0	0	0	1	0	0	0	0	0	0	0	0	0	0	1	0	0
irp1	Iron_uptake	0	0	0	0	1	0	0	0	0	0	0	1	0	0	0	0	0	0	0	0	0	0	1	0	0
irp2	Iron_uptake	0	0	0	0	1	0	0	0	0	0	0	1	0	0	0	0	0	0	0	0	0	0	1	0	0
fyuA	Iron_uptake	0	0	0	0	1	0	0	0	0	0	0	1	0	0	0	0	0	0	0	0	0	0	1	0	0
bor	Serum_resistance	1	1	0	0	1	1	1	1	0	0	0	1	1	1	1	1	0	0	0	1	0	1	1	0	0
etk	Serum_resistance	1	1	1	1	0	1	1	1	0	0	1	1	1	1	1	1	1	1	1	1	1	1	1	1	1
etp	Serum_resistance	1	1	1	1	0	1	1	1	1	1	1	1	1	1	1	1	1	1	1	1	1	1	1	1	1
gfcA	Serum_resistance	1	1	1	1	0	1	0	0	0	1	1	1	1	1	1	0	1	1	1	1	1	1	1	1	1
gfcB	Serum_resistance	1	1	1	1	0	1	0	0	1	0	1	1	1	1	1	0	1	1	1	1	1	1	1	1	1
gfcC	Serum_resistance	1	1	1	1	0	1	1	1	1	1	1	1	1	1	1	1	1	1	1	1	1	1	1	1	1
gfcD	Serum_resistance	1	1	1	1	0	1	1	1	1	0	1	1	1	1	1	1	1	1	1	1	1	1	1	1	1
gfcE	Serum_resistance	1	1	1	1	0	1	1	1	1	0	0	1	1	1	1	1	1	1	1	1	1	1	1	1	1
kpsC'-K5	Serum_resistance	0	0	0	0	1	0	0	0	0	0	0	0	0	0	0	0	0	0	0	0	0	0	0	0	0
kpsD-II	Serum_resistance	0	0	0	0	1	0	0	0	0	0	0	0	0	0	0	0	0	0	0	0	0	0	0	0	0
kpsE-II	Serum_resistance	0	0	0	0	1	0	0	0	0	0	0	0	0	0	0	0	0	0	0	0	0	0	0	0	0
kpsF-II	Serum_resistance	0	0	0	0	1	0	0	0	0	0	0	0	0	0	0	0	0	0	0	0	0	0	0	0	0
kpsM-II-K5	Serum_resistance	0	0	0	0	1	0	0	0	0	0	0	0	0	0	0	0	0	0	0	0	0	0	0	0	0
kpsS-II	Serum_resistance	0	0	0	0	1	0	0	0	0	0	0	0	0	0	0	0	0	0	0	0	0	0	0	0	0
kpsT-II-K5	Serum_resistance	0	0	0	0	1	0	0	0	0	0	0	0	0	0	0	0	0	0	0	0	0	0	0	0	0
kpsU-II	Serum_resistance	0	0	0	0	1	0	0	0	0	0	0	0	0	0	0	0	0	0	0	0	0	0	0	0	0
ompP	Serum_resistance	1	0	0	0	0	1	0	0	0	0	1	1	1	0	1	1	0	0	0	0	0	0	0	0	1
ompTc	Serum_resistance	0	0	0	0	1	1	0	0	0	0	1	0	1	0	0	1	0	0	0	0	0	0	1	0	0
traT	Serum_resistance	1	1	1	1	1	1	0	1	1	0	1	1	1	1	1	1	0	1	1	1	0	1	1	1	1
gspA	T2SS	1	1	0	1	1	0	1	1	1	1	0	1	1	0	0	1	0	0	1	1	1	1	1	1	0
gspB	T2SS	1	1	0	1	1	0	1	1	1	0	0	1	0	0	0	1	0	0	1	1	1	1	1	1	0
gspC	T2SS	1	1	0	1	1	0	1	1	1	1	0	0	1	0	0	1	0	0	1	1	1	1	1	1	0
gspD	T2SS	1	1	0	1	1	0	1	1	1	1	0	1	1	0	0	1	0	0	1	1	1	1	1	1	0
gspE	T2SS	1	1	0	1	1	0	1	1	1	1	0	1	1	0	0	1	0	0	1	1	1	1	1	1	0
gspF	T2SS	1	1	0	1	1	0	1	1	1	1	0	1	1	0	0	1	0	0	1	1	1	1	1	1	0
gspG	T2SS	1	1	0	1	1	0	1	1	1	1	0	1	1	0	0	1	0	0	1	1	1	1	1	1	0
gspH	T2SS	1	1	0	1	1	0	1	1	1	1	0	1	1	0	0	1	0	0	1	1	1	1	1	1	0
gspI	T2SS	1	1	0	1	1	0	1	1	1	1	0	1	1	0	0	1	0	0	1	1	1	1	1	1	0
gspJ	T2SS	1	1	0	1	1	0	1	1	1	1	0	1	1	0	0	1	0	0	1	1	1	1	1	1	0
gspK	T2SS	1	1	0	0	1	0	1	1	1	1	0	1	1	0	0	1	0	0	1	1	1	1	1	1	0
gspL	T2SS	1	1	0	1	1	0	1	1	1	1	0	1	1	0	0	1	0	0	1	1	1	1	1	1	0
gspM	T2SS	1	1	0	1	1	0	1	1	1	1	0	1	1	0	0	1	0	0	1	1	1	1	1	1	0
gspO	T2SS	1	1	0	1	1	0	1	1	1	1	0	1	0	0	0	1	0	0	1	1	1	1	1	1	0
gspC_W	T2SS	0	1	1	1	1	0	0	1	1	1	1	1	1	1	1	0	1	1	0	1	1	1	1	1	1
gspD_W	T2SS	0	1	1	1	1	0	0	0	0	0	1	0	1	1	1	0	1	1	0	1	1	1	1	1	1
gspE_W	T2SS	0	0	1	0	1	0	0	0	1	1	1	0	1	1	1	0	1	1	0	0	1	0	1	1	1
gspF_W	T2SS	0	0	1	0	1	0	0	0	0	1	1	0	0	1	1	0	1	1	0	1	1	1	1	1	1
gspG_W	T2SS	0	0	1	0	1	0	0	0	0	1	1	0	0	0	1	0	1	1	0	0	1	0	1	0	1
gspH_W	T2SS	0	0	1	0	1	0	0	1	0	1	1	0	0	1	1	0	1	1	0	1	1	1	1	1	1
gspI_W	T2SS	0	0	1	0	1	0	0	1	1	1	1	0	0	1	1	0	1	1	0	1	1	1	1	0	1
gspJ_W	T2SS	0	1	1	1	1	0	0	1	1	1	1	0	0	1	1	0	1	1	0	1	1	1	1	0	1
gspK_W	T2SS	0	1	1	1	1	0	0	1	1	1	1	1	0	1	1	0	1	1	1	1	1	1	1	1	1
gspL_W	T2SS	0	1	1	1	1	0	0	1	1	0	1	1	0	1	1	1	1	1	1	1	1	1	1	1	1
gspM_W	T2SS	0	1	1	1	1	0	0	1	1	1	1	1	1	1	1	1	1	1	1	1	1	1	1	1	1
pppA	T2SS	0	1	1	1	1	0	0	1	1	1	1	1	1	1	1	0	1	1	0	1	1	1	1	1	1
yghG	T2SS	0	1	1	1	1	0	0	0	1	1	1	1	1	1	0	0	1	1	0	1	1	1	1	1	1
yghJ	T2SS	0	0	1	0	1	0	0	0	1	0	1	1	0	1	1	0	1	1	0	1	1	1	1	1	1
espX4	T3SS_TTSS	1	1	1	1	0	1	1	0	1	1	0	1	1	1	1	1	1	1	1	1	1	1	1	1	1
espX5	T3SS_TTSS	1	1	1	1	0	1	1	0	1	1	1	1	1	1	0	1	1	1	1	1	1	1	1	1	1
espL4	T3SS_TTSS	0	1	0	1	0	1	0	0	0	0	0	0	0	0	0	1	0	0	0	1	0	1	0	0	0
espY4	T3SS_TTSS	0	0	0	0	0	1	0	0	0	0	0	0	0	0	0	0	0	0	0	0	0	0	0	0	0
espR4	T3SS_TTSS	0	0	0	0	0	0	0	0	0	0	0	0	0	0	0	0	0	0	0	0	0	1	0	0	0
espR3	T3SS_TTSS	0	0	0	0	0	1	0	0	0	0	0	0	0	0	0	0	0	0	0	0	0	0	0	0	0
espL1	T3SS_TTSS	0	1	0	1	0	1	0	0	0	0	0	0	0	0	0	0	0	0	1	0	0	0	1	0	1
espR1	T3SS_TTSS	0	0	1	0	0	1	0	0	0	1	1	0	0	1	1	0	1	1	0	0	1	0	0	0	1
espX2	T3SS_TTSS	0	0	0	0	0	1	0	0	0	0	0	0	0	0	0	0	0	0	0	0	0	0	0	0	0
espY2	T3SS_TTSS	0	0	0	0	0	1	0	0	0	0	0	0	0	0	0	0	0	0	0	0	0	0	0	0	0
espY3	T3SS_TTSS	0	0	0	0	0	1	0	0	0	0	0	0	0	0	0	0	0	0	0	0	0	0	0	0	0
espY1	T3SS_TTSS	1	1	0	1	0	0	0	1	1	0	0	1	0	0	0	1	0	0	0	1	0	1	0	1	0
espX1	T3SS_TTSS	1	0	1	0	0	0	0	0	1	0	1	1	0	1	1	0	1	1	1	1	1	1	1	0	1
yqeH	T3SS_TTSS	1	1	1	1	0	1	1	1	1	1	1	1	1	1	1	1	1	1	1	1	1	1	1	1	1
yqeI	T3SS_TTSS	0	1	1	1	0	1	1	1	1	1	1	1	1	1	1	1	1	1	1	1	1	1	1	1	1
EC042_3046	T3SS_TTSS	1	1	1	1	0	1	0	1	0	0	1	0	1	1	1	0	0	1	1	1	1	1	1	1	1
EC042_3047	T3SS_TTSS	1	1	1	1	0	1	1	1	1	1	1	1	1	1	1	1	0	1	1	1	1	1	1	1	0
EC042_3048	T3SS_TTSS	1	1	1	1	0	1	1	0	1	0	1	1	1	1	1	1	1	1	1	1	1	1	1	1	1
ygeG	T3SS_TTSS	1	1	1	1	0	1	1	1	1	1	1	1	1	1	1	1	1	1	1	1	0	1	1	0	1
ygeH	T3SS_TTSS	1	1	1	1	0	1	1	0	1	1	1	1	1	1	1	1	1	1	1	1	1	1	1	1	1
EC042_3051	T3SS_TTSS	1	1	1	1	0	1	1	1	1	1	1	1	1	1	1	1	1	1	1	1	1	1	1	1	1
EC042_3052	T3SS_TTSS	1	1	1	1	0	1	1	1	1	1	1	1	1	1	1	1	1	1	1	1	1	1	1	1	1
ygeK	T3SS_TTSS	0	0	0	0	0	1	0	0	0	1	0	0	0	0	0	0	0	0	0	0	0	0	0	0	0
orgB	T3SS_TTSS	1	1	0	1	0	1	1	0	0	0	0	0	1	0	0	0	0	0	0	1	0	1	0	1	0
orgA	T3SS_TTSS	1	1	1	1	0	1	1	0	1	0	1	1	1	1	1	1	1	1	1	1	1	1	1	1	1
eprK	T3SS_TTSS	1	1	1	1	0	1	1	0	1	1	1	1	1	0	1	1	1	1	1	1	1	1	1	1	1
eprJ	T3SS_TTSS	1	1	0	1	0	1	1	0	1	1	0	1	1	1	0	1	0	1	0	1	0	1	0	1	1
eprI	T3SS_TTSS	1	1	0	1	0	1	1	0	1	1	0	1	1	0	0	1	0	0	0	1	0	1	0	1	0
eprH	T3SS_TTSS	0	1	1	1	0	1	1	0	0	1	1	1	1	0	1	0	1	1	1	0	1	0	1	1	1
etrA	T3SS_TTSS	1	1	1	1	0	1	1	1	1	1	1	1	1	1	1	1	1	1	1	1	1	1	1	1	1
eivH	T3SS_TTSS	1	1	1	1	0	1	1	1	1	1	1	1	1	1	1	1	1	1	1	1	1	1	1	1	1
epaS	T3SS_TTSS	0	0	0	0	0	1	0	0	0	0	0	0	0	0	0	0	0	0	0	0	0	0	0	0	0
epaR	T3SS_TTSS	1	1	1	1	0	1	1	0	1	1	1	1	1	0	1	1	1	1	1	1	1	1	1	1	1
epaQ	T3SS_TTSS	1	1	0	1	0	1	1	0	1	1	0	1	1	0	1	1	1	1	1	1	0	1	1	1	1
epaP	T3SS_TTSS	1	1	1	1	0	1	1	0	0	1	1	1	1	0	1	1	1	1	1	1	1	1	1	1	1
epaO	T3SS_TTSS	1	1	0	1	0	1	1	1	1	1	0	1	1	0	0	1	0	0	1	1	0	1	1	1	0
eivJ	T3SS_TTSS	0	0	0	0	0	1	0	0	0	0	0	0	0	0	0	0	0	0	0	0	0	0	0	0	0
eivI	T3SS_TTSS	0	0	0	0	0	1	0	1	0	0	0	0	0	0	0	0	0	0	1	0	0	0	0	0	0
eivC	T3SS_TTSS	0	0	0	0	0	1	0	0	0	0	0	0	0	0	0	0	0	0	0	0	0	0	0	0	0
eivA	T3SS_TTSS	0	0	0	0	0	1	0	0	0	0	0	0	0	0	0	0	0	0	0	0	0	0	0	0	0
eivE	T3SS_TTSS	0	0	0	0	0	1	0	0	0	0	0	0	0	0	0	0	0	0	0	0	0	0	0	0	0
eivG	T3SS_TTSS	0	0	0	0	0	1	0	0	0	0	0	0	0	0	0	0	0	0	0	0	0	0	0	0	0
eivF	T3SS_TTSS	0	0	0	0	0	1	0	0	0	0	0	0	0	0	0	0	0	0	0	0	0	0	0	0	0
EC042_3074	T3SS_TTSS	0	0	0	0	0	1	0	0	0	0	0	0	0	0	0	0	0	0	1	0	0	0	1	0	0
EC042_3075	T3SS_TTSS	0	0	1	0	0	1	0	0	0	0	1	0	0	0	1	0	1	1	1	0	1	0	1	0	1
E1470_c02180	T6SS	1	1	1	1	0	0	0	1	1	1	1	1	1	1	1	1	1	1	1	1	0	1	1	1	0
impA	T6SS	1	1	1	1	0	0	0	0	1	1	1	1	0	1	1	1	1	1	1	1	0	1	1	1	0
etsI	T6SS	0	1	1	1	0	0	0	0	1	1	1	0	0	1	1	1	1	1	0	1	0	1	1	1	0
etsA	T6SS	0	0	1	0	0	0	0	0	0	0	1	1	0	1	1	0	1	1	0	1	0	1	1	1	0
etsX	T6SS	0	0	1	0	0	0	0	0	1	1	1	1	0	1	1	1	1	1	0	1	0	1	1	1	0
etsV	T6SS	0	0	1	0	0	0	0	0	0	0	1	0	0	0	0	0	0	0	0	0	0	0	0	0	0
etsU	T6SS	0	0	1	0	0	0	0	0	1	1	1	1	0	0	0	1	1	1	0	1	0	1	1	1	0
etsM	T6SS	0	0	1	0	0	0	0	0	1	0	1	1	0	1	1	0	1	1	0	1	0	1	1	1	0
etsN	T6SS	0	1	1	1	0	0	0	0	0	1	1	1	0	1	1	0	1	1	0	1	0	1	1	1	0
etsH	T6SS	0	1	1	1	0	0	0	0	1	0	1	1	0	1	1	0	1	1	0	1	0	1	1	1	0
etsR	T6SS	0	1	1	1	0	0	0	0	1	1	1	1	0	1	1	0	1	1	0	1	0	1	0	1	0
etsC	T6SS	0	1	1	1	0	0	0	0	1	0	1	1	0	1	1	0	1	1	0	1	0	1	1	1	0
etsD	T6SS	0	1	1	1	0	0	0	0	1	1	1	1	0	1	1	0	1	1	0	1	0	1	1	1	0
etsB	T6SS	0	1	1	1	0	0	0	0	1	1	1	1	0	1	1	0	1	1	0	1	0	1	1	1	0
E1470_c02320	T6SS	0	0	1	0	0	0	0	0	1	1	1	1	0	1	1	0	1	1	0	1	0	1	1	1	0
etsS	T6SS	0	0	1	0	0	0	0	0	0	0	1	0	0	0	0	0	1	1	0	0	0	0	1	0	0
E1470_c02340	T6SS	0	0	1	0	0	0	0	0	1	1	1	1	0	1	1	0	1	1	0	1	0	1	1	1	0
etsG	T6SS	1	0	0	0	0	1	1	0	0	0	1	0	0	0	0	0	1	0	1	0	0	0	1	0	0
E1470_c02370	T6SS	1	1	1	1	0	0	1	0	1	0	1	1	1	1	1	0	0	1	0	0	0	0	0	0	0
yhhI_1	T6SS	1	0	0	1	1	1	1	0	0	0	1	1	0	0	1	1	1	0	1	0	1	1	0	0	1
ECP_2800	T6SS	0	0	0	0	1	0	0	0	0	0	1	0	0	0	0	0	0	1	0	0	1	0	0	0	0
ECP_2801	T6SS	0	0	0	0	1	0	0	0	0	0	1	0	0	0	0	0	0	1	0	0	1	0	0	0	0
ECP_2802	T6SS	0	0	0	0	1	0	0	0	0	0	1	0	0	0	0	0	0	1	0	0	1	0	0	0	0
ECP_2803	T6SS	0	0	0	0	1	0	0	0	0	0	1	0	0	0	0	0	0	1	0	0	1	0	0	0	0
ECP_2804	T6SS	0	0	0	0	1	0	0	0	0	0	1	0	0	0	0	0	0	1	0	0	1	0	0	0	0
ECP_2805	T6SS	0	0	0	0	1	0	0	0	0	0	1	0	0	0	0	0	0	1	0	0	1	0	0	0	0
ECP_2806	T6SS	0	0	0	0	1	0	0	0	0	0	1	0	0	0	0	0	0	1	0	0	1	0	0	0	0
ECP_2807	T6SS	0	0	0	0	0	0	0	0	0	0	0	0	0	0	0	0	0	0	0	0	1	0	0	0	0
ECP_2810	T6SS	0	0	0	0	1	0	0	0	0	0	1	0	0	0	0	0	0	0	0	0	1	0	0	0	0
ECP_2811	T6SS	0	0	0	0	0	0	0	0	0	0	0	0	0	0	0	0	0	0	0	0	1	0	0	0	0
ECP_2812	T6SS	0	0	0	0	0	0	0	0	0	0	0	0	0	0	0	0	0	0	0	0	1	0	0	0	0
ECP_2813	T6SS	0	0	0	0	0	0	0	0	0	0	1	0	0	0	0	0	0	1	0	0	1	0	0	0	0
ECP_2814	T6SS	0	0	0	0	1	0	0	0	0	0	1	0	0	0	0	0	0	0	0	0	1	0	0	0	0
ECP_2815	T6SS	0	0	0	0	1	0	0	0	0	0	1	0	0	0	0	0	0	0	0	0	0	0	0	0	0
ECP_2817	T6SS	0	0	0	0	0	0	0	0	0	0	1	0	0	0	0	0	0	0	0	0	0	0	0	0	0
ECP_2818	T6SS	0	1	0	0	1	0	0	0	0	0	1	0	0	0	0	0	0	1	0	0	1	0	0	0	0
ECP_2820	T6SS	0	0	0	0	1	0	0	0	0	0	1	0	0	0	0	0	0	1	0	0	1	0	0	0	0
ECP_2821	T6SS	0	0	0	0	1	0	0	0	0	0	1	0	0	0	0	0	0	1	0	0	1	0	0	0	0
ECP_2822	T6SS	0	0	0	0	1	0	0	0	0	0	1	0	0	0	0	0	0	1	0	0	1	0	0	0	0
ECP_2823	T6SS	0	0	0	0	1	0	0	0	0	0	1	0	0	0	0	0	0	1	0	0	1	0	0	0	0
aaiA	T6SS	0	0	0	0	0	0	0	0	0	0	0	0	0	1	0	0	0	0	0	0	0	0	0	1	0
aaiB	T6SS	0	0	0	0	0	0	0	0	0	0	0	0	0	1	0	0	0	0	0	0	0	0	0	1	0
aaiC/hcp	T6SS	0	0	0	0	0	0	0	0	0	0	0	0	0	1	0	0	0	0	0	0	0	0	0	1	0
aaiD	T6SS	0	0	0	0	0	0	0	0	0	0	0	0	0	0	0	0	0	0	0	0	0	0	0	1	0
aaiE	T6SS	0	0	0	0	0	0	0	0	0	0	0	0	0	1	0	0	0	0	0	0	0	0	0	1	0
aaiF	T6SS	0	0	0	0	0	0	0	0	0	0	0	0	0	1	0	0	0	0	0	0	0	0	0	1	0
vgrG	T6SS	0	0	0	0	0	0	0	0	0	0	0	0	0	1	0	0	0	0	0	0	0	0	0	1	0
aaiH	T6SS	0	0	0	0	0	0	0	0	0	0	0	0	0	1	0	0	0	0	0	0	0	0	0	1	0
aaiJ	T6SS	0	0	0	0	0	0	0	0	0	0	0	0	0	1	0	0	0	0	0	0	0	0	0	1	0
aaiK	T6SS	0	0	0	0	0	0	0	0	0	0	0	0	0	1	0	0	0	0	0	0	0	0	0	1	0
aaiL	T6SS	0	0	0	0	0	0	0	0	0	0	0	0	0	1	0	0	0	0	0	0	0	0	0	1	0
clpV/aaiP	T6SS	0	0	0	0	0	0	0	0	0	0	0	0	0	1	0	0	0	0	0	0	0	0	0	1	0
aaiS	T6SS	0	1	0	1	0	0	0	0	0	0	0	0	0	0	0	0	0	0	0	0	0	0	1	0	0
aaiW	T6SS	0	0	0	0	0	0	1	0	1	0	0	0	0	0	0	0	0	0	0	0	0	0	1	0	0
Z0251	T6SS	0	0	0	0	0	0	0	0	0	0	0	0	1	0	0	0	0	0	0	0	0	0	0	0	0
Z0252	T6SS	0	0	0	0	0	0	0	0	0	1	0	0	0	0	0	0	0	0	0	0	0	0	0	0	0
clpV	T6SS	0	0	0	0	0	0	0	0	1	0	0	1	0	1	1	1	1	0	0	1	0	1	1	1	0
Z0255	T6SS	0	0	0	0	0	0	0	0	0	0	0	0	0	1	1	0	0	0	0	0	0	0	0	0	0
Z0264	T6SS	0	0	0	0	0	0	0	0	1	0	0	1	1	1	1	0	0	0	0	1	0	1	0	1	0
vgrG_EDL933	T6SS	0	0	1	0	0	0	1	0	0	0	1	0	0	1	0	1	0	0	0	1	0	0	0	1	0
EC042_4524	T6SS	0	1	0	1	0	1	0	0	0	0	0	0	0	0	0	0	0	0	0	0	0	0	0	0	0
EC042_4525	T6SS	0	1	0	1	0	1	0	0	0	0	0	0	0	0	0	0	0	0	0	0	0	0	0	0	0
EC042_4526	T6SS	0	1	0	1	0	0	0	0	0	0	0	0	0	0	0	0	0	0	0	0	0	0	0	0	0
EC042_4527	T6SS	0	1	0	1	0	0	0	0	0	0	0	0	0	0	0	0	0	0	0	0	0	0	0	0	0
EC042_4528	T6SS	0	0	0	1	0	0	0	0	0	0	0	0	0	0	0	0	0	0	0	0	0	0	0	0	0
EC042_4529	T6SS	0	1	0	1	0	0	0	0	0	0	0	0	0	0	0	0	0	0	0	0	0	0	0	0	0
EC042_4530	T6SS	0	1	0	1	0	0	0	0	0	0	0	0	0	0	0	0	0	0	0	0	0	0	0	0	0
EC042_4531	T6SS	0	0	0	1	0	0	0	0	0	0	0	0	0	0	0	0	0	0	0	0	0	0	0	0	0
EC042_4532	T6SS	0	0	0	1	0	0	0	0	0	0	0	0	0	0	0	0	0	0	0	0	0	0	0	0	0
EC042_4533	T6SS	0	1	0	1	0	0	0	0	0	0	0	0	0	0	0	0	0	0	0	0	0	0	0	0	0
EC042_4534	T6SS	0	1	0	0	0	0	0	0	0	0	0	0	0	0	0	0	0	0	0	0	0	0	0	0	0
EC042_4535	T6SS	0	1	0	0	0	0	0	0	0	0	0	0	0	0	0	0	0	0	0	0	0	0	0	0	0
EC042_4536	T6SS	0	1	0	0	0	0	0	0	0	0	0	0	0	0	0	0	0	0	0	0	0	0	0	0	0
EC042_4537	T6SS	0	1	0	1	1	0	0	0	0	0	0	0	0	0	0	0	0	0	0	0	0	0	0	0	0
EC042_4538	T6SS	0	1	0	1	0	0	0	0	0	0	0	0	0	0	0	0	0	0	0	0	0	0	0	0	0
EC042_4539	T6SS	0	1	0	1	0	0	0	0	0	0	0	0	0	0	0	0	0	0	0	0	0	0	0	0	0
EC042_4540	T6SS	0	1	0	1	0	0	0	0	0	0	0	0	0	0	0	0	0	0	0	0	0	0	0	0	0
EC042_4542	T6SS	0	1	0	1	0	0	0	0	0	0	0	0	0	0	0	0	0	0	0	0	0	0	0	0	0
EC042_4543	T6SS	0	1	0	1	0	0	0	0	0	0	0	0	0	0	0	0	0	0	0	0	0	0	0	0	0
EC042_4544	T6SS	0	1	0	1	0	0	0	0	0	0	0	0	0	0	0	0	0	0	0	0	0	0	0	0	0
astA	Toxin	1	0	0	0	0	0	0	0	0	1	0	0	0	0	0	0	0	0	0	0	0	0	0	0	0
cdtA-III	Toxin	0	0	0	0	0	0	0	0	0	0	0	0	0	0	0	0	0	0	0	0	0	0	0	0	1
cdtB-III	Toxin	0	0	0	0	0	0	0	0	0	0	0	0	0	0	1	0	0	0	0	0	0	0	0	0	1
cdtC-III	Toxin	0	0	0	0	0	0	0	0	0	0	0	0	0	0	0	0	0	0	0	0	0	0	0	0	1
cdtA-V	Toxin	0	0	0	0	0	0	0	0	0	0	0	0	0	0	1	0	0	0	0	0	0	0	0	0	0
cdtC-V	Toxin	0	0	0	0	0	0	0	0	0	0	0	0	0	0	1	0	0	0	0	0	0	0	0	0	0
cba	Toxin	0	0	0	0	0	0	0	1	0	0	0	0	0	0	0	0	0	0	0	0	0	0	0	0	0
cbi	Toxin	0	0	0	0	0	0	0	1	0	0	0	0	0	0	0	0	0	0	0	0	0	0	0	0	0
EcSMS35_B0007	Toxin	0	0	0	0	0	0	0	0	0	0	0	0	0	0	0	0	0	0	0	0	0	0	1	0	0
cia	Toxin	0	0	0	0	1	1	0	0	0	0	0	0	0	0	0	0	0	0	0	0	0	0	0	0	0
imm	Toxin	0	0	0	0	1	1	0	0	0	0	0	0	0	0	0	0	0	1	0	1	0	1	0	0	0
cib	Toxin	0	0	0	0	0	0	0	1	0	0	0	0	0	0	0	0	0	0	0	0	0	0	0	0	1
cma	Toxin	0	0	0	0	0	0	0	1	0	0	0	0	0	0	0	0	0	0	0	0	0	0	0	0	0
cmi	Toxin	0	0	0	0	0	0	0	1	0	0	0	0	0	0	0	0	0	0	0	0	0	0	0	0	0
cnf1	Toxin	0	0	0	0	0	0	0	0	0	0	0	0	0	0	0	0	0	0	0	0	0	0	1	0	0
cnf2	Toxin	0	0	0	0	0	0	0	0	0	0	0	0	0	0	0	0	0	0	0	0	0	0	0	0	1
eltA-II	Toxin	0	0	0	0	0	0	0	0	0	0	0	0	0	0	1	0	0	0	0	0	0	0	0	0	0
estIa	Toxin	0	0	0	0	0	0	0	1	0	0	0	0	0	0	0	0	0	0	0	0	0	0	0	0	0
hlyA	Toxin	0	0	0	0	0	0	0	0	0	0	0	0	1	1	0	0	0	0	0	0	0	0	1	0	0
hlyB	Toxin	0	0	0	0	0	0	0	0	0	0	0	0	1	1	0	0	0	0	0	0	0	0	1	0	0
hlyC	Toxin	0	0	0	0	0	0	0	0	0	0	0	0	1	1	0	0	0	0	0	0	0	0	1	0	1
hlyD	Toxin	0	0	0	0	0	0	0	0	0	0	0	0	1	1	0	0	0	0	0	0	0	0	1	0	0
hlyE/clyA	Toxin	0	1	0	1	0	1	1	0	0	0	1	1	1	0	0	1	1	0	0	1	0	1	1	1	0
mchB	Toxin	0	0	0	0	0	0	0	1	0	0	0	0	0	0	0	0	0	0	0	0	0	1	0	0	0
mchC	Toxin	0	0	0	0	0	0	0	1	0	0	0	0	0	0	0	0	0	0	0	0	0	1	0	0	0
mchD	Toxin	0	0	0	0	0	0	0	1	0	0	0	0	0	0	0	0	0	0	0	0	0	1	0	0	0
mchE	Toxin	0	0	0	0	0	0	0	1	0	0	0	0	0	0	0	0	0	0	0	0	0	1	0	0	0
mchF	Toxin	0	0	0	0	0	0	0	1	0	0	0	0	0	0	0	0	0	0	0	0	0	1	0	0	0
mchI	Toxin	0	0	0	0	0	0	0	1	0	0	0	0	0	0	0	0	0	0	0	0	0	1	0	0	0
mcmI	Toxin	0	0	0	0	0	0	0	1	0	0	0	0	0	0	0	0	0	0	0	0	0	0	0	0	0
mcmM	Toxin	0	0	0	0	0	0	0	0	0	0	0	0	0	0	0	0	0	0	0	0	0	1	0	0	0
senB	Toxin	0	0	0	0	0	0	0	0	0	0	0	0	0	0	0	0	0	1	0	1	0	1	0	0	0
usp	Toxin	0	0	0	0	1	0	0	0	0	0	0	0	0	0	0	0	0	0	0	0	0	0	0	0	0
