# Supplementary material for: No evidence for a bovine mastitis Escherichia coli pathotype
Source: BMC Genomics. 2017 May 8;18:359. doi: 10.1186/s12864-017-3739-x (PMC5422975; doi:10.1186/s12864-017-3739-x)
Supplement: Supplementary file 15 — All-strain soft core VF set with 70% inclusion cutoff. (XLSX 10 kb) [file 12864_2017_3739_MOESM15_ESM.xlsx]

## Sheet: Sheet1
# gene/locus_tag	gene	acc	vf_class
csgA	csgA	NA	Adhesion_invasion
csgB	csgB	NA	Adhesion_invasion
csgC	csgC	NA	Adhesion_invasion
csgD	csgD	NA	Adhesion_invasion
csgE	csgE	NA	Adhesion_invasion
csgF	csgF	NA	Adhesion_invasion
csgG	csgG	NA	Adhesion_invasion
ibeB	ibeB	NA	Adhesion_invasion
ibeC	ibeC	NA	Adhesion_invasion
nlpI	nlpI	NA	Adhesion_invasion
ompA	ompA	NA	Adhesion_invasion
ehaC	ehaC	NP_288807	Autotransporter_T5SS
upaC	upaC	YP_668363	Autotransporter_T5SS
fimA	fimA	NA	CU_fimbriae
fimB	fimB	NA	CU_fimbriae
fimC	fimC	NA	CU_fimbriae
fimD	fimD	NA	CU_fimbriae
fimE	fimE	NA	CU_fimbriae
fimF	fimF	NA	CU_fimbriae
fimG	fimG	NA	CU_fimbriae
fimH	fimH	NA	CU_fimbriae
fimI	fimI	NA	CU_fimbriae
sfmA	sfmA	NP_415063	CU_fimbriae
sfmC	sfmC	NP_415064	CU_fimbriae
sfmD	sfmD	NP_415065	CU_fimbriae
sfmF	sfmF	NP_415067	CU_fimbriae
sfmH	sfmH	NP_415066	CU_fimbriae
sfmZ	sfmZ	NP_415068	CU_fimbriae
htrE	htrE	NP_414681	CU_fimbriae
yadK	yadK	NP_414678	CU_fimbriae
yadL	yadL	NP_414679	CU_fimbriae
yadN	yadN	NP_414683	CU_fimbriae
yadV	yadV	NP_414682	CU_fimbriae
yagV/ecpE	yagV/ecpE	NA	CU_fimbriae
yagW/ecpD	yagW/ecpD	NA	CU_fimbriae
yagX/ecpC	yagX/ecpC	NA	CU_fimbriae
yagY/ecpB	yagY/ecpB	NA	CU_fimbriae
yagZ/ecpA	yagZ/ecpA	NA	CU_fimbriae
ykgK/ecpR	ykgK/ecpR	NA	CU_fimbriae
ybgD	ybgD	NP_415247	CU_fimbriae
ybgO	ybgO	NP_415244	CU_fimbriae
ybgP	ybgP	NP_415245	CU_fimbriae
ybgQ	ybgQ	NP_415246	CU_fimbriae
ycbF	ycbF	NA	CU_fimbriae
ycbQ	ycbQ	NA	CU_fimbriae
ycbR	ycbR	NA	CU_fimbriae
ycbS	ycbS	NA	CU_fimbriae
ycbT	ycbT	NA	CU_fimbriae
ycbU	ycbU	NA	CU_fimbriae
ycbV	ycbV	NA	CU_fimbriae
ydeQ	ydeQ	YP_006095944	CU_fimbriae
ydeR	ydeR	YP_006095945	CU_fimbriae
ydeS	ydeS	YP_006095946	CU_fimbriae
yehA	yehA	NP_416611	CU_fimbriae
yehB	yehB	NP_416612	CU_fimbriae
yehC	yehC	NP_416613	CU_fimbriae
yehD	yehD	NP_416614	CU_fimbriae
yfcP	yfcP	NP_416836	CU_fimbriae
yfcS	yfcS	NP_416839	CU_fimbriae
yfcU	yfcU	YP_006096881	CU_fimbriae
yfcV	yfcV	NP_416841	CU_fimbriae
yraH	yraH	NP_417611	CU_fimbriae
yraI	yraI	NP_417612	CU_fimbriae
yraJ	yraJ	NP_417613	CU_fimbriae
yraK	yraK	NP_417614	CU_fimbriae
flgA	flgA	NA	Flagella
flgB	flgB	NA	Flagella
flgC	flgC	NA	Flagella
flgD	flgD	NA	Flagella
flgE	flgE	NA	Flagella
flgF	flgF	NA	Flagella
flgG	flgG	NA	Flagella
flgH	flgH	NA	Flagella
flgI	flgI	NA	Flagella
flgJ	flgJ	NA	Flagella
flgK	flgK	NA	Flagella
flgL	flgL	NA	Flagella
flgN	flgN	NA	Flagella
flhE	flhE	NA	Flagella
flhA	flhA	NA	Flagella
flhB	flhB	NA	Flagella
cheY	cheY	NA	Flagella
cheZ	cheZ	NA	Flagella
cheB	cheB	NA	Flagella
cheR	cheR	NA	Flagella
tar/cheM	tar/cheM	NA	Flagella
cheW	cheW	NA	Flagella
cheA	cheA	NA	Flagella
motA	motA	NA	Flagella
motB	motB	NA	Flagella
flhC	flhC	NA	Flagella
flhD	flhD	NA	Flagella
fliA	fliA	NA	Flagella
fliD	fliD	NA	Flagella
fliE	fliE	NA	Flagella
fliF	fliF	NA	Flagella
fliG	fliG	NA	Flagella
fliH	fliH	NA	Flagella
fliI	fliI	NA	Flagella
fliJ	fliJ	NA	Flagella
fliK	fliK	NA	Flagella
fliL	fliL	NA	Flagella
fliM	fliM	NA	Flagella
fliN	fliN	NA	Flagella
fliO	fliO	NA	Flagella
fliP	fliP	NA	Flagella
fliQ	fliQ	NA	Flagella
fliR	fliR	NA	Flagella
fliS	fliS	NA	Flagella
fliT	fliT	NA	Flagella
fliY	fliY	NA	Flagella
fliZ	fliZ	NA	Flagella
flk	flk	NA	Flagella
cirA	cirA	NP_754578	Iron_uptake
efeB	efeB	YP_006095410	Iron_uptake
efeO	efeO	YP_006095409	Iron_uptake
efeU	efeU	YP_006095408	Iron_uptake
entD	entD	NP_752599	Iron_uptake
fepA	fepA	NA	Iron_uptake
fes	fes	NA	Iron_uptake
entF	entF	NA	Iron_uptake
fepE	fepE	NA	Iron_uptake
fepC	fepC	NA	Iron_uptake
fepG	fepG	NA	Iron_uptake
fepD	fepD	NA	Iron_uptake
entS	entS	NA	Iron_uptake
fepB	fepB	NA	Iron_uptake
entC	entC	NA	Iron_uptake
entE	entE	NA	Iron_uptake
entB	entB	NA	Iron_uptake
entA	entA	NA	Iron_uptake
fecA	fecA	NP_418711	Iron_uptake
fecB	fecB	NP_418710	Iron_uptake
fecC	fecC	NP_418709	Iron_uptake
fecD	fecD	NP_418708	Iron_uptake
fecE	fecE	NP_418707	Iron_uptake
fecI	fecI	NP_418713	Iron_uptake
fecR	fecR	NP_418712	Iron_uptake
feoA	feoA	NP_417867	Iron_uptake
feoB	feoB	NP_417868	Iron_uptake
feoC	feoC	NP_417869	Iron_uptake
fhuA	fhuA	NP_414692	Iron_uptake
fhuB	fhuB	NP_414695	Iron_uptake
fhuC	fhuC	NP_414693	Iron_uptake
fhuD	fhuD	NP_414694	Iron_uptake
fhuE	fhuE	NP_415620	Iron_uptake
fhuF	fhuF	NP_418787	Iron_uptake
fiu	fiu	NP_752820	Iron_uptake
etk	etk	AJF55749	Serum_resistance
etp	etp	AJF55750	Serum_resistance
gfcA	gfcA	AJF55755	Serum_resistance
gfcB	gfcB	AJF55754	Serum_resistance
gfcC	gfcC	AJF55753	Serum_resistance
gfcD	gfcD	AJF55752	Serum_resistance
gfcE	gfcE	AJF55751	Serum_resistance
traT	traT	AAA26075	Serum_resistance
gspC_W	gspC_W	YP_006125852	T2SS
gspK_W	gspK_W	YP_006125844	T2SS
gspL_W	gspL_W	YP_006125843	T2SS
gspM_W	gspM_W	YP_006125842	T2SS
pppA	pppA	YP_006125854	T2SS
yghG	yghG	YP_006125853	T2SS
espX4	espX4	NA	T3SS_TTSS
espX5	espX5	NA	T3SS_TTSS
yqeH	yqeH	YP_006097339	T3SS_TTSS
yqeI	yqeI	YP_006097340	T3SS_TTSS
EC042_3046	NA	YP_006097341	T3SS_TTSS
EC042_3047	NA	YP_006097342	T3SS_TTSS
EC042_3048	NA	YP_006097343	T3SS_TTSS
ygeG	ygeG	YP_006097344	T3SS_TTSS
ygeH	ygeH	YP_006097345	T3SS_TTSS
EC042_3051	NA	YP_006097346	T3SS_TTSS
EC042_3052	NA	YP_006097347	T3SS_TTSS
orgA	orgA	YP_006097350	T3SS_TTSS
eprK	eprK	YP_006097351	T3SS_TTSS
etrA	etrA	YP_006097355	T3SS_TTSS
eivH	eivH	AJF57665	T3SS_TTSS
epaR	epaR	YP_006097357	T3SS_TTSS
epaQ	epaQ	YP_006097358	T3SS_TTSS
epaP	epaP	YP_006097359	T3SS_TTSS
E1470_c02180	NA	AJG07210	T6SS
impA	impA	AJG07211	T6SS
