# Supplementary material for: No evidence for a bovine mastitis Escherichia coli pathotype
Source: BMC Genomics. 2017 May 8;18:359. doi: 10.1186/s12864-017-3739-x (PMC5422975; doi:10.1186/s12864-017-3739-x)
Supplement: Supplementary file 16 — This file includes virulence-associated genes with significant Fisher’s exact test p-values (and Bonferroni correction), which tested the association of VFs with either pathotype (MAEC or commensal strains). Additionally, the pathotype-enriched virulence-associated genes (MAEC or commensal isolates) with a 70% inclusion and 30% exclusion cutoff and their potential association with phylogroup-enriched categories or soft core genomes are listed. It also specifies the pathotype group soft core VF set and virulence-associated genes classified as underrepresented and unspecific. (XLSX 29 kb) [file 12864_2017_3739_MOESM16_ESM.xlsx]

## Sheet: Fisher_MAEC-commensal
Significant (p < 0.05) pathotype-associated (MAEC or commensal) VF hits according to Fisher’s exact test in the 25 bovine-associated E. coli strain panel.
# gene/locus_tag	gene	acc	vf_class	presence_in_commensal_strains	presence_in_mastitis_strains	proportion_in_commensal_strains	proportion_in_mastitis_strains	significant_Fisher_exact_p-value	significant_Bonferroni-corrected_p-value	significant_Fisher_phylo_association [Bonferroni-corrected]	70%/30%_enriched_patho	70%/30%_enriched_phylo
f17d-C	f17d-C	AAA92620	CU_fimbriae	3	0	0.333333	0	0.0365217	not_significant	not_significant	underrepresented	underrepresented
fimG	fimG	NA	CU_fimbriae	6	16	0.666667	1	0.0365217	not_significant	not_significant	group_soft_core	group_soft_core
pVir_8	NA	YP_003033983	CU_fimbriae	3	0	0.333333	0	0.0365217	not_significant	not_significant	underrepresented	underrepresented
pVir_9	NA	YP_003033984	CU_fimbriae	3	0	0.333333	0	0.0365217	not_significant	not_significant	underrepresented	underrepresented
EC042_1639	NA	YP_006095949	CU_fimbriae	7	5	0.777778	0.3125	0.0414053	not_significant	1 [1]	commensal-enriched	A_absent
ydeT	ydeT	YP_006095947	CU_fimbriae	7	5	0.777778	0.3125	0.0414053	not_significant	1 [1]	commensal-enriched	A_absent
cjrA	cjrA	YP_538626	Iron_uptake	3	0	0.333333	0	0.0365217	not_significant	not_significant	underrepresented	underrepresented
cjrB	cjrB	YP_538627	Iron_uptake	3	0	0.333333	0	0.0365217	not_significant	not_significant	underrepresented	underrepresented
cjrC	cjrC	YP_538628	Iron_uptake	3	0	0.333333	0	0.0365217	not_significant	not_significant	underrepresented	underrepresented
fecA	fecA	NP_418711	Iron_uptake	6	16	0.666667	1	0.0365217	not_significant	not_significant	group_soft_core	B2_absent
fecB	fecB	NP_418710	Iron_uptake	5	15	0.555556	0.9375	0.0403162	not_significant	1 [0]	unspecific	unspecific
fecC	fecC	NP_418709	Iron_uptake	5	15	0.555556	0.9375	0.0403162	not_significant	1 [0]	unspecific	unspecific
fecD	fecD	NP_418708	Iron_uptake	5	15	0.555556	0.9375	0.0403162	not_significant	1 [0]	unspecific	unspecific
fecE	fecE	NP_418707	Iron_uptake	5	15	0.555556	0.9375	0.0403162	not_significant	1 [0]	unspecific	unspecific
fecI	fecI	NP_418713	Iron_uptake	6	16	0.666667	1	0.0365217	not_significant	not_significant	group_soft_core	B2_absent
fecR	fecR	NP_418712	Iron_uptake	6	16	0.666667	1	0.0365217	not_significant	not_significant	group_soft_core	B2_absent
iucA	iucA	NP_755502	Iron_uptake	6	1	0.666667	0.0625	0.00287081	not_significant	not_significant	commensal-enriched	unspecific
iucB	iucB	NP_755501	Iron_uptake	6	1	0.666667	0.0625	0.00287081	not_significant	not_significant	commensal-enriched	unspecific
iucC	iucC	NP_755500	Iron_uptake	6	1	0.666667	0.0625	0.00287081	not_significant	not_significant	commensal-enriched	unspecific
iucD	iucD	NP_755499	Iron_uptake	6	1	0.666667	0.0625	0.00287081	not_significant	not_significant	commensal-enriched	unspecific
iutA	iutA	NP_755498	Iron_uptake	6	1	0.666667	0.0625	0.00287081	not_significant	not_significant	commensal-enriched	unspecific
shiF	shiF	NP_755503	Iron_uptake	6	1	0.666667	0.0625	0.00287081	not_significant	not_significant	commensal-enriched	unspecific
gspF_W	gspF_W	YP_006125849	T2SS	8	6	0.888889	0.375	0.0330058	not_significant	1 [0]	unspecific	B1-B2_enriched
gspH_W	gspH_W	YP_006125847	T2SS	8	7	0.888889	0.4375	0.0404508	not_significant	1 [0]	unspecific	unspecific
gspI_W	gspI_W	YP_006125846	T2SS	8	7	0.888889	0.4375	0.0404508	not_significant	1 [0]	unspecific	unspecific
yghJ	yghJ	YP_006125855	T2SS	8	7	0.888889	0.4375	0.0404508	not_significant	1 [0]	unspecific	unspecific
espX1	espX1	NA	T3SS_TTSS	8	7	0.888889	0.4375	0.0404508	not_significant	1 [0]	unspecific	unspecific
eprI	eprI	YP_006097353	T3SS_TTSS	2	11	0.222222	0.6875	0.0414053	not_significant	1 [1]	MAEC-enriched	A-E_enriched
imm	imm	YP_002401103	Toxin	4	1	0.444444	0.0625	0.0403162	not_significant	not_significant	unspecific	E-B2_enriched
senB	senB	YP_538629	Toxin	3	0	0.333333	0	0.0365217	not_significant	not_significant	underrepresented	underrepresented

## Sheet: Overall_stats
Pathotype-enriched (MAEC or commensal) VF hits in the 25 bovine-associated E. coli strain panel.
# category	VF_presence_count
commensal_enriched_VFs	10
group_soft_core_VFs	187
MAEC_enriched_VFs	1
underrepresented_VFs	288
unspecific_VFs	70

## Sheet: MAEC-enriched_VFs
# gene/locus_tag	gene	acc	vf_class	presence_in_commensal_strains	presence_in_mastitis_strains	proportion_in_commensal_strains	proportion_in_mastitis_strains	significant_Fisher_exact_p-value	significant_Bonferroni-corrected_p-value	phylogroup_category_hit
eprI	eprI	YP_006097353	T3SS_TTSS	2	11	0.222222	0.6875	0.0414053	not_significant	A-E_enriched

## Sheet: commensal-enriched_VFs
# gene/locus_tag	gene	acc	vf_class	presence_in_commensal_strains	presence_in_mastitis_strains	proportion_in_commensal_strains	proportion_in_mastitis_strains	significant_Fisher_exact_p-value	significant_Bonferroni-corrected_p-value	phylogroup_category_hit
EC042_1639	NA	YP_006095949	CU_fimbriae	7	5	0.777778	0.3125	0.0414053	not_significant	A_absent
ydeT	ydeT	YP_006095947	CU_fimbriae	7	5	0.777778	0.3125	0.0414053	not_significant	A_absent
iucA	iucA	NP_755502	Iron_uptake	6	1	0.666667	0.0625	0.00287081	not_significant
iucB	iucB	NP_755501	Iron_uptake	6	1	0.666667	0.0625	0.00287081	not_significant
iucC	iucC	NP_755500	Iron_uptake	6	1	0.666667	0.0625	0.00287081	not_significant
iucD	iucD	NP_755499	Iron_uptake	6	1	0.666667	0.0625	0.00287081	not_significant
iutA	iutA	NP_755498	Iron_uptake	6	1	0.666667	0.0625	0.00287081	not_significant
shiF	shiF	NP_755503	Iron_uptake	6	1	0.666667	0.0625	0.00287081	not_significant
gspG_W	gspG_W	YP_006125848	T2SS	6	4	0.666667	0.25	not_significant	not_significant	B1-B2_enriched
EC042_3075	NA	YP_006097370	T3SS_TTSS	6	4	0.666667	0.25	not_significant	not_significant	B1-E_enriched

## Sheet: group_soft_core
# gene/locus_tag	gene	acc	vf_class
csgA	csgA	NA	Adhesion_invasion
csgB	csgB	NA	Adhesion_invasion
csgC	csgC	NA	Adhesion_invasion
csgD	csgD	NA	Adhesion_invasion
csgE	csgE	NA	Adhesion_invasion
csgF	csgF	NA	Adhesion_invasion
csgG	csgG	NA	Adhesion_invasion
ibeB	ibeB	NA	Adhesion_invasion
ibeC	ibeC	NA	Adhesion_invasion
nlpI	nlpI	NA	Adhesion_invasion
ompA	ompA	NA	Adhesion_invasion
ehaC	ehaC	NP_288807	Autotransporter_T5SS
yagV/ecpE	yagV/ecpE	NA	CU_fimbriae
yagW/ecpD	yagW/ecpD	NA	CU_fimbriae
yagX/ecpC	yagX/ecpC	NA	CU_fimbriae
yagY/ecpB	yagY/ecpB	NA	CU_fimbriae
yagZ/ecpA	yagZ/ecpA	NA	CU_fimbriae
ykgK/ecpR	ykgK/ecpR	NA	CU_fimbriae
ycbF	ycbF	NA	CU_fimbriae
ycbQ	ycbQ	NA	CU_fimbriae
ycbR	ycbR	NA	CU_fimbriae
ycbS	ycbS	NA	CU_fimbriae
ycbT	ycbT	NA	CU_fimbriae
ycbU	ycbU	NA	CU_fimbriae
ycbV	ycbV	NA	CU_fimbriae
fimA	fimA	NA	CU_fimbriae
fimB	fimB	NA	CU_fimbriae
fimC	fimC	NA	CU_fimbriae
fimD	fimD	NA	CU_fimbriae
fimE	fimE	NA	CU_fimbriae
fimF	fimF	NA	CU_fimbriae
fimG	fimG	NA	CU_fimbriae
fimH	fimH	NA	CU_fimbriae
fimI	fimI	NA	CU_fimbriae
sfmA	sfmA	NP_415063	CU_fimbriae
sfmC	sfmC	NP_415064	CU_fimbriae
sfmD	sfmD	NP_415065	CU_fimbriae
sfmF	sfmF	NP_415067	CU_fimbriae
sfmH	sfmH	NP_415066	CU_fimbriae
sfmZ	sfmZ	NP_415068	CU_fimbriae
htrE	htrE	NP_414681	CU_fimbriae
yadK	yadK	NP_414678	CU_fimbriae
yadL	yadL	NP_414679	CU_fimbriae
yadN	yadN	NP_414683	CU_fimbriae
yadV	yadV	NP_414682	CU_fimbriae
ybgD	ybgD	NP_415247	CU_fimbriae
ybgO	ybgO	NP_415244	CU_fimbriae
ybgP	ybgP	NP_415245	CU_fimbriae
ybgQ	ybgQ	NP_415246	CU_fimbriae
yehA	yehA	NP_416611	CU_fimbriae
yehB	yehB	NP_416612	CU_fimbriae
yehC	yehC	NP_416613	CU_fimbriae
yehD	yehD	NP_416614	CU_fimbriae
yfcP	yfcP	NP_416836	CU_fimbriae
yfcS	yfcS	NP_416839	CU_fimbriae
yfcU	yfcU	YP_006096881	CU_fimbriae
yfcV	yfcV	NP_416841	CU_fimbriae
ydeQ	ydeQ	YP_006095944	CU_fimbriae
ydeR	ydeR	YP_006095945	CU_fimbriae
ydeS	ydeS	YP_006095946	CU_fimbriae
yraH	yraH	NP_417611	CU_fimbriae
yraI	yraI	NP_417612	CU_fimbriae
yraJ	yraJ	NP_417613	CU_fimbriae
yraK	yraK	NP_417614	CU_fimbriae
cheA	cheA	NA	Flagella
cheB	cheB	NA	Flagella
tar/cheM	tar/cheM	NA	Flagella
cheR	cheR	NA	Flagella
cheW	cheW	NA	Flagella
cheY	cheY	NA	Flagella
cheZ	cheZ	NA	Flagella
motA	motA	NA	Flagella
motB	motB	NA	Flagella
flgA	flgA	NA	Flagella
flgB	flgB	NA	Flagella
flgC	flgC	NA	Flagella
flgD	flgD	NA	Flagella
flgE	flgE	NA	Flagella
flgF	flgF	NA	Flagella
flgG	flgG	NA	Flagella
flgH	flgH	NA	Flagella
flgI	flgI	NA	Flagella
flgJ	flgJ	NA	Flagella
flgK	flgK	NA	Flagella
flgL	flgL	NA	Flagella
flgN	flgN	NA	Flagella
flhA	flhA	NA	Flagella
flhB	flhB	NA	Flagella
flhC	flhC	NA	Flagella
flhD	flhD	NA	Flagella
flhE	flhE	NA	Flagella
fliA	fliA	NA	Flagella
fliD	fliD	NA	Flagella
fliE	fliE	NA	Flagella
fliF	fliF	NA	Flagella
fliG	fliG	NA	Flagella
fliH	fliH	NA	Flagella
fliI	fliI	NA	Flagella
fliJ	fliJ	NA	Flagella
fliK	fliK	NA	Flagella
fliL	fliL	NA	Flagella
fliM	fliM	NA	Flagella
fliN	fliN	NA	Flagella
fliO	fliO	NA	Flagella
fliP	fliP	NA	Flagella
fliQ	fliQ	NA	Flagella
fliR	fliR	NA	Flagella
fliS	fliS	NA	Flagella
fliT	fliT	NA	Flagella
fliY	fliY	NA	Flagella
fliZ	fliZ	NA	Flagella
flk	flk	NA	Flagella
cirA	cirA	NP_754578	Iron_uptake
efeB	efeB	YP_006095410	Iron_uptake
efeO	efeO	YP_006095409	Iron_uptake
efeU	efeU	YP_006095408	Iron_uptake
fepA	fepA	NA	Iron_uptake
fepB	fepB	NA	Iron_uptake
fepC	fepC	NA	Iron_uptake
fepD	fepD	NA	Iron_uptake
fepE	fepE	NA	Iron_uptake
fepG	fepG	NA	Iron_uptake
fes	fes	NA	Iron_uptake
entA	entA	NA	Iron_uptake
entB	entB	NA	Iron_uptake
entC	entC	NA	Iron_uptake
entD	entD	NP_752599	Iron_uptake
entE	entE	NA	Iron_uptake
entF	entF	NA	Iron_uptake
entS	entS	NA	Iron_uptake
fecA	fecA	NP_418711	Iron_uptake
fecI	fecI	NP_418713	Iron_uptake
fecR	fecR	NP_418712	Iron_uptake
feoA	feoA	NP_417867	Iron_uptake
feoB	feoB	NP_417868	Iron_uptake
feoC	feoC	NP_417869	Iron_uptake
fhuA	fhuA	NP_414692	Iron_uptake
fhuB	fhuB	NP_414695	Iron_uptake
fhuC	fhuC	NP_414693	Iron_uptake
fhuD	fhuD	NP_414694	Iron_uptake
fhuE	fhuE	NP_415620	Iron_uptake
fhuF	fhuF	NP_418787	Iron_uptake
fiu	fiu	NP_752820	Iron_uptake
etk	etk	AJF55749	Serum_resistance
etp	etp	AJF55750	Serum_resistance
gfcA	gfcA	AJF55755	Serum_resistance
gfcB	gfcB	AJF55754	Serum_resistance
gfcC	gfcC	AJF55753	Serum_resistance
gfcD	gfcD	AJF55752	Serum_resistance
gfcE	gfcE	AJF55751	Serum_resistance
traT	traT	AAA26075	Serum_resistance
gspA	gspA	NP_417782	T2SS
gspD	gspD	NP_417784	T2SS
gspE	gspE	NP_417785	T2SS
gspF	gspF	NP_417786	T2SS
gspG	gspG	NP_417787	T2SS
gspH	gspH	NP_417788	T2SS
gspI	gspI	NP_417789	T2SS
gspJ	gspJ	NP_417790	T2SS
gspL	gspL	NP_417792	T2SS
gspM	gspM	NP_417793	T2SS
gspC_W	gspC_W	YP_006125852	T2SS
gspK_W	gspK_W	YP_006125844	T2SS
gspL_W	gspL_W	YP_006125843	T2SS
gspM_W	gspM_W	YP_006125842	T2SS
pppA	pppA	YP_006125854	T2SS
yghG	yghG	YP_006125853	T2SS
EC042_3047	NA	YP_006097342	T3SS_TTSS
EC042_3048	NA	YP_006097343	T3SS_TTSS
EC042_3051	NA	YP_006097346	T3SS_TTSS
EC042_3052	NA	YP_006097347	T3SS_TTSS
orgA	orgA	YP_006097350	T3SS_TTSS
eivH	eivH	AJF57665	T3SS_TTSS
epaP	epaP	YP_006097359	T3SS_TTSS
epaQ	epaQ	YP_006097358	T3SS_TTSS
epaR	epaR	YP_006097357	T3SS_TTSS
eprH	eprH	YP_006097354	T3SS_TTSS
eprK	eprK	YP_006097351	T3SS_TTSS
etrA	etrA	YP_006097355	T3SS_TTSS
yqeH	yqeH	YP_006097339	T3SS_TTSS
yqeI	yqeI	YP_006097340	T3SS_TTSS
ygeG	ygeG	YP_006097344	T3SS_TTSS
ygeH	ygeH	YP_006097345	T3SS_TTSS
espX4	espX4	NA	T3SS_TTSS
espX5	espX5	NA	T3SS_TTSS
E1470_c02180	NA	AJG07210	T6SS
impA	impA	AJG07211	T6SS

## Sheet: underrepresented
# gene/locus_tag	gene	acc	vf_class
hra1	hra1	AAC13753	Adhesion_invasion
ibeA	ibeA	NA	Adhesion_invasion
iha	iha	NA	Adhesion_invasion
paa	paa	NA	Adhesion_invasion
tia	tia	NA	Adhesion_invasion
traJ	traJ	P13949	Adhesion_invasion
aidA	aidA	CAA46156	Autotransporter_T5SS
cah	cah	NA	Autotransporter_T5SS
ehaA	ehaA	NP_286049	Autotransporter_T5SS
ehaB	ehaB	NP_286112	Autotransporter_T5SS
espI	espI	CAC39286	Autotransporter_T5SS
espP	espP	NA	Autotransporter_T5SS
flu_1	flu_1	AJF55638	Autotransporter_T5SS
sepA	sepA	YP_006099515	Autotransporter_T5SS
tibA	tibA	AAD41751	Autotransporter_T5SS
upaB	upaB	YP_668312	Autotransporter_T5SS
upaI	upaI	YP_670171	Autotransporter_T5SS
afaA	afaA	AAK16196	CU_fimbriae
afaB	afaB	AAK16197	CU_fimbriae
afaF	afaF	AAK16195	CU_fimbriae
afaC-VIII	afaC-VIII	AAD44022	CU_fimbriae
afaD	afaD	AAD44023	CU_fimbriae
afaE-VIII	afaE-VIII	AAD44024	CU_fimbriae
aufA	aufA	YP_002393405	CU_fimbriae
aufB	aufB	YP_002393404	CU_fimbriae
aufC	aufC	YP_002393403	CU_fimbriae
aufD	aufD	YP_002393402	CU_fimbriae
aufE	aufE	YP_002393401	CU_fimbriae
aufF	aufF	YP_002393400	CU_fimbriae
aufG	aufG	YP_002393399	CU_fimbriae
clpB	clpB	AAB39315	CU_fimbriae
clpC	clpC	AAB39316	CU_fimbriae
clpD	clpD	AAB39317	CU_fimbriae
clpE	clpE	AAA23598	CU_fimbriae
clpF	clpF	AAA23584	CU_fimbriae
clpG	clpG	AAA23585	CU_fimbriae
clpH	clpH	AAA23780	CU_fimbriae
clpL	clpL	AAA23586	CU_fimbriae
EC042_0022	NA	YP_006094357	CU_fimbriae
EC042_0023	NA	YP_006094358	CU_fimbriae
EC042_0024	NA	YP_006094359	CU_fimbriae
f17d-C	f17d-C	AAA92620	CU_fimbriae
f17d-G	f17d-G	AAA92621	CU_fimbriae
faeJ	faeJ	NA	CU_fimbriae
fanD	fanD	NA	CU_fimbriae
fanE	fanE	NA	CU_fimbriae
fanF	fanF	NA	CU_fimbriae
fanG	fanG	NA	CU_fimbriae
fanH	fanH	NA	CU_fimbriae
focX	focX	NA	CU_fimbriae
ldaA	ldaA	AAX78184	CU_fimbriae
ldaC	ldaC	AAX78185	CU_fimbriae
ldaD	ldaD	AAX78186	CU_fimbriae
ldaE	ldaE	AAX78187	CU_fimbriae
ldaF	ldaF	AAX78188	CU_fimbriae
ldaG	ldaG	AAX78189	CU_fimbriae
ldaH	ldaH	AAX78190	CU_fimbriae
ldaI	ldaI	AAX78191	CU_fimbriae
lpfA1	lpfA1	YP_006126400	CU_fimbriae
lpfB1	lpfB1	YP_006126399	CU_fimbriae
lpfC1	lpfC1	YP_006126398	CU_fimbriae
lpfD1	lpfD1	YP_006126397	CU_fimbriae
lpfE1	lpfE1	YP_006126396	CU_fimbriae
papA	papA	NA	CU_fimbriae
papC	papC	NA	CU_fimbriae
papD	papD	NA	CU_fimbriae
papE	papE	NA	CU_fimbriae
papF	papF	NA	CU_fimbriae
papGIII	papGIII	CAA43558	CU_fimbriae
papI	papI	NA	CU_fimbriae
papJ	papJ	NA	CU_fimbriae
papK	papK	NA	CU_fimbriae
pixA	pixA	CAC85333	CU_fimbriae
pixB	pixB	CAC85332	CU_fimbriae
pixC	pixC	CAC85335	CU_fimbriae
pixF	pixF	CAC85338	CU_fimbriae
pixG	pixG	CAC85339	CU_fimbriae
pixH	pixH	CAC85334	CU_fimbriae
pixJ	pixJ	CAC85337	CU_fimbriae
pVir_11	NA	YP_003033986	CU_fimbriae
pVir_8	NA	YP_003033983	CU_fimbriae
pVir_9	NA	YP_003033984	CU_fimbriae
sfpC	sfpC	NA	CU_fimbriae
sfpD	sfpD	NA	CU_fimbriae
sfpH	sfpH	NA	CU_fimbriae
ygiL	ygiL	NP_755662	CU_fimbriae
yqiG	yqiG	NP_755663	CU_fimbriae
yqiH	yqiH	NP_755664	CU_fimbriae
yqiI	yqiI	NP_755665	CU_fimbriae
yneL	yneL	YP_006095950	CU_fimbriae
fliC	fliC	NA	Flagella
flkA	flkA	AJG10150	Flagella
flkB	flkB	AJG10149	Flagella
EC042_0259	NA	YP_006094592	Flagella
EC042_0260	NA	YP_006094593	Flagella
lafA	lafA	YP_006094612	Flagella
lafB	lafB	YP_006094613	Flagella
lafC	lafC	YP_006094614	Flagella
lafD	lafD	YP_006094615	Flagella
lafE	lafE	YP_006094616	Flagella
lafF	lafF	YP_006094617	Flagella
lafK	lafK	YP_006094585	Flagella
lafS	lafS	YP_006094618	Flagella
lafT	lafT	YP_006094619	Flagella
lafU	lafU	YP_006094620	Flagella
lafV	lafV	YP_006094594	Flagella
lafW	lafW	YP_006094608	Flagella
lafZ	lafZ	YP_006094611	Flagella
lfgA	lfgA	YP_006094597	Flagella
lfgB	lfgB	YP_006094598	Flagella
lfgC	lfgC	AJF55026	Flagella
lfgD	lfgD	YP_006094599	Flagella
lfgE	lfgE	YP_006094600	Flagella
lfgF	lfgF	YP_006094601	Flagella
lfgG	lfgG	YP_006094602	Flagella
lfgH	lfgH	YP_006094603	Flagella
lfgI	lfgI	YP_006094604	Flagella
lfgJ	lfgJ	YP_006094605	Flagella
lfgK	lfgK	YP_006094606	Flagella
lfgL	lfgL	YP_006094607	Flagella
lfgM	lfgM	YP_006094596	Flagella
lfgN	lfgN	YP_006094595	Flagella
lfhA	lfhA	YP_006094578	Flagella
lfhB	lfhB	YP_006094579	Flagella
lfiE	lfiE	YP_006094586	Flagella
lfiF	lfiF	YP_006094587	Flagella
lfiG	lfiG	YP_006094588	Flagella
lfiH	lfiH	YP_006094589	Flagella
lfiI	lfiI	YP_006094590	Flagella
lfiJ	lfiJ	YP_006094591	Flagella
lfiM	lfiM	YP_006094584	Flagella
lfiN	lfiN	YP_006094583	Flagella
lfiP	lfiP	YP_006094582	Flagella
lfiQ	lfiQ	YP_006094581	Flagella
lfiR	lfiR	YP_006094580	Flagella
chuA	chuA	NA	Iron_uptake
chuS	chuS	NA	Iron_uptake
chuT	chuT	NA	Iron_uptake
chuU	chuU	NA	Iron_uptake
chuV	chuV	NA	Iron_uptake
chuW	chuW	NA	Iron_uptake
chuX	chuX	NA	Iron_uptake
chuY	chuY	NA	Iron_uptake
cjrA	cjrA	YP_538626	Iron_uptake
cjrB	cjrB	YP_538627	Iron_uptake
cjrC	cjrC	YP_538628	Iron_uptake
fbpA	fbpA	NP_308442	Iron_uptake
fbpB	fbpB	NP_308441	Iron_uptake
fbpC	fbpC	NP_308440	Iron_uptake
fitA	fitA	YP_006097611	Iron_uptake
fitB	fitB	YP_006097610	Iron_uptake
fitC	fitC	YP_006097609	Iron_uptake
fitD	fitD	YP_006097608	Iron_uptake
fitE	fitE	YP_006097607	Iron_uptake
fitR	fitR	YP_006097606	Iron_uptake
hma	hma	NP_754374	Iron_uptake
ireA	ireA	NP_757022	Iron_uptake
iroB	iroB	NP_753168	Iron_uptake
fyuA	fyuA	NA	Iron_uptake
irp1	irp1	NA	Iron_uptake
irp2	irp2	NA	Iron_uptake
ybtA	ybtA	NA	Iron_uptake
ybtE	ybtE	NA	Iron_uptake
ybtP	ybtP	NA	Iron_uptake
ybtQ	ybtQ	NA	Iron_uptake
ybtS	ybtS	NA	Iron_uptake
ybtT	ybtT	NA	Iron_uptake
ybtU	ybtU	NA	Iron_uptake
ybtX	ybtX	NA	Iron_uptake
kpsC'-K5	kpsC'-K5	YP_670908	Serum_resistance
kpsD-II	kpsD-II	YP_006107341	Serum_resistance
kpsE-II	kpsE-II	YP_006107340	Serum_resistance
kpsF-II	kpsF-II	YP_006107339	Serum_resistance
kpsM-II-K5	kpsM-II-K5	YP_006107351	Serum_resistance
kpsS-II	kpsS-II	YP_006107344	Serum_resistance
kpsT-II-K5	kpsT-II-K5	YP_006107350	Serum_resistance
kpsU-II	kpsU-II	YP_006107342	Serum_resistance
ompTc	ompTc	YP_851702	Serum_resistance
EC042_3074	NA	YP_006097369	T3SS_TTSS
eivA	eivA	YP_006097365	T3SS_TTSS
eivC	eivC	YP_006097364	T3SS_TTSS
eivE	eivE	YP_006097366	T3SS_TTSS
eivF	eivF	YP_006097368	T3SS_TTSS
eivG	eivG	YP_006097367	T3SS_TTSS
eivI	eivI	YP_006097363	T3SS_TTSS
eivJ	eivJ	CDP66667	T3SS_TTSS
epaS	epaS	YP_006097356	T3SS_TTSS
ygeK	ygeK	YP_006097348	T3SS_TTSS
espL1	espL1	NA	T3SS_TTSS
espL4	espL4	NA	T3SS_TTSS
espR3	espR3	NA	T3SS_TTSS
espR4	espR4	NA	T3SS_TTSS
espX2	espX2	NA	T3SS_TTSS
espY2	espY2	NA	T3SS_TTSS
espY3	espY3	NA	T3SS_TTSS
espY4	espY4	NA	T3SS_TTSS
aaiA	aaiA	NA	T6SS
aaiB	aaiB	NA	T6SS
aaiC/hcp	aaiC/hcp	NA	T6SS
aaiD	aaiD	NA	T6SS
aaiE	aaiE	NA	T6SS
aaiF	aaiF	NA	T6SS
aaiH	aaiH	NA	T6SS
aaiJ	aaiJ	NA	T6SS
aaiK	aaiK	NA	T6SS
aaiL	aaiL	NA	T6SS
aaiS	aaiS	NA	T6SS
aaiW	aaiW	NA	T6SS
clpV/aaiP	clpV/aaiP	NA	T6SS
vgrG	vgrG	NA	T6SS
EC042_4524	NA	NA	T6SS
EC042_4525	NA	NA	T6SS
EC042_4526	NA	NA	T6SS
EC042_4527	NA	NA	T6SS
EC042_4528	NA	NA	T6SS
EC042_4529	NA	NA	T6SS
EC042_4530	NA	NA	T6SS
EC042_4531	NA	NA	T6SS
EC042_4532	NA	NA	T6SS
EC042_4533	NA	NA	T6SS
EC042_4534	NA	NA	T6SS
EC042_4535	NA	NA	T6SS
EC042_4536	NA	NA	T6SS
EC042_4537	NA	NA	T6SS
EC042_4538	NA	NA	T6SS
EC042_4539	NA	NA	T6SS
EC042_4540	NA	NA	T6SS
EC042_4542	NA	NA	T6SS
EC042_4543	NA	NA	T6SS
EC042_4544	NA	NA	T6SS
ECP_2800	NA	YP_670685	T6SS
ECP_2801	NA	YP_670686	T6SS
ECP_2802	NA	YP_670687	T6SS
ECP_2803	NA	YP_670688	T6SS
ECP_2804	NA	YP_670689	T6SS
ECP_2805	NA	YP_670690	T6SS
ECP_2806	NA	YP_670691	T6SS
ECP_2807	NA	YP_670692	T6SS
ECP_2810	NA	YP_670695	T6SS
ECP_2811	NA	YP_670696	T6SS
ECP_2812	NA	YP_670697	T6SS
ECP_2813	NA	YP_670698	T6SS
ECP_2814	NA	YP_670699	T6SS
ECP_2815	NA	YP_670700	T6SS
ECP_2817	NA	YP_670702	T6SS
ECP_2818	NA	YP_670703	T6SS
ECP_2820	NA	YP_670705	T6SS
ECP_2821	NA	YP_670706	T6SS
ECP_2822	NA	YP_670707	T6SS
ECP_2823	NA	YP_670708	T6SS
etsG	etsG	AJG07227	T6SS
etsS	etsS	AJG07225	T6SS
etsV	etsV	AJG07215	T6SS
Z0251	NA	NA	T6SS
Z0252	NA	NA	T6SS
Z0255	NA	NA	T6SS
Z0264	NA	NA	T6SS
astA	astA	AJF58514	Toxin
cba	cba	AAA98063	Toxin
cbi	cbi	YP_001481274	Toxin
cdtA-III	cdtA-III	AAC45442	Toxin
cdtB-III	cdtB-III	AAC45443	Toxin
cdtC-III	cdtC-III	AAC45444	Toxin
cdtA-V	cdtA-V	CAD48849	Toxin
cdtC-V	cdtC-V	CAD48851	Toxin
cia	cia	YP_002401102	Toxin
cib	cib	NA	Toxin
cma	cma	YP_001481273	Toxin
cmi	cmi	YP_001481272	Toxin
EcSMS35_B0007	NA	NA	Toxin
cnf1	cnf1	CAA50007	Toxin
cnf2	cnf2	AAA18229	Toxin
eltA-II	eltA-II	AAA24093	Toxin
estIa	estIa	YP_003294006	Toxin
hlyA	hlyA	YP_671699	Toxin
hlyB	hlyB	YP_671700	Toxin
hlyC	hlyC	YP_671698	Toxin
hlyD	hlyD	YP_671701	Toxin
mchB	mchB	CAD56170	Toxin
mchC	mchC	CAD56171	Toxin
mchD	mchD	CAD56172	Toxin
mchE	mchE	CAD56173	Toxin
mchF	mchF	CAD56174	Toxin
mchI	mchI	CAD56169	Toxin
mcmI	mcmI	CAD56175	Toxin
mcmM	mcmM	CAD56177	Toxin
senB	senB	YP_538629	Toxin
usp	usp	NA	Toxin

## Sheet: unspecific
# gene/locus_tag	gene	acc	vf_class
ehaD	ehaD	NP_289202	Autotransporter_T5SS
ehaG	ehaG	NP_290185	Autotransporter_T5SS
flu_2	flu_2	AJF55855	Autotransporter_T5SS
upaC	upaC	YP_668363	Autotransporter_T5SS
eafA	eafA	YP_006125972	CU_fimbriae
eafB	eafB	YP_006125971	CU_fimbriae
eafC	eafC	YP_006125970	CU_fimbriae
eafD	eafD	YP_006125969	CU_fimbriae
EC042_1638	NA	YP_006095948	CU_fimbriae
lpfA	lpfA	YP_006126607	CU_fimbriae
lpfB	lpfB	YP_006126606	CU_fimbriae
lpfC	lpfC	YP_006126605	CU_fimbriae
lpfD	lpfD	YP_006126604	CU_fimbriae
yadC	yadC	NP_414677	CU_fimbriae
yadM	yadM	NP_414680	CU_fimbriae
yfcO	yfcO	NP_416835	CU_fimbriae
yfcQ	yfcQ	NP_416837	CU_fimbriae
yfcR	yfcR	NP_416838	CU_fimbriae
gltF	gltF	NP_417681	CU_fimbriae
yhcA	yhcA	NP_417682	CU_fimbriae
yhcD	yhcD	NP_417683	CU_fimbriae
yhcE	yhcE	AEJ58620	CU_fimbriae
yhcF	yhcF	NP_417686	CU_fimbriae
fecB	fecB	NP_418710	Iron_uptake
fecC	fecC	NP_418709	Iron_uptake
fecD	fecD	NP_418708	Iron_uptake
fecE	fecE	NP_418707	Iron_uptake
sitA	sitA	NA	Iron_uptake
sitB	sitB	NA	Iron_uptake
sitC	sitC	NA	Iron_uptake
sitD	sitD	NA	Iron_uptake
bor	bor	YP_001481302	Serum_resistance
ompP	ompP	CAA52338	Serum_resistance
gspB	gspB	NP_417781	T2SS
gspC	gspC	NP_417783	T2SS
gspK	gspK	NP_417791	T2SS
gspO	gspO	NP_417794	T2SS
gspD_W	gspD_W	YP_006125851	T2SS
gspE_W	gspE_W	YP_006125850	T2SS
gspF_W	gspF_W	YP_006125849	T2SS
gspH_W	gspH_W	YP_006125847	T2SS
gspI_W	gspI_W	YP_006125846	T2SS
gspJ_W	gspJ_W	YP_006125845	T2SS
yghJ	yghJ	YP_006125855	T2SS
EC042_3046	NA	YP_006097341	T3SS_TTSS
epaO	epaO	YP_006097360	T3SS_TTSS
eprJ	eprJ	YP_006097352	T3SS_TTSS
orgB	orgB	YP_006097349	T3SS_TTSS
espR1	espR1	NA	T3SS_TTSS
espX1	espX1	NA	T3SS_TTSS
espY1	espY1	NA	T3SS_TTSS
E1470_c02320	NA	AJG07224	T6SS
E1470_c02340	NA	AJG07226	T6SS
E1470_c02370	NA	AJG07228	T6SS
clpV	clpV	NA	T6SS
etsA	etsA	AJG07213	T6SS
etsB	etsB	AJG07223	T6SS
etsC	etsC	AJG07221	T6SS
etsD	etsD	AJG07222	T6SS
etsH	etsH	AJG07219	T6SS
etsI	etsI	AJG07212	T6SS
etsM	etsM	AJG07217	T6SS
etsN	etsN	AJG07218	T6SS
etsR	etsR	AJG07220	T6SS
etsU	etsU	AJG07216	T6SS
etsX	etsX	AJG07214	T6SS
vgrG_EDL933	vgrG_EDL933	NA	T6SS
yhhI_1	yhhI_1	AJG07229	T6SS
hlyE/clyA	hlyE/clyA	NA	Toxin
imm	imm	YP_002401103	Toxin
