# Supplementary material for: No evidence for a bovine mastitis Escherichia coli pathotype
Source: BMC Genomics. 2017 May 8;18:359. doi: 10.1186/s12864-017-3739-x (PMC5422975; doi:10.1186/s12864-017-3739-x)
Supplement: Supplementary file 17 — Significant virulence associated genes (with and without Bonferroni correction) with phylogroup A versus B1 according to Fisher’s exact test. Moreover, phylogroup-enriched virulence-associated genes (A, B1, B2, or E), phylogroup group soft core VF set, underrepresented, and unspecific virulence-associated genes are specified. (XLSX 46 kb) [file 12864_2017_3739_MOESM17_ESM.xlsx]

## Sheet: Fisher_A-B1
Significant (p < 0.05) phylogroup-associated (A or B1) VF hits according to Fisher’s exact test in the 25 bovine-associated E. coli strain panel.
# gene/locus_tag	gene	acc	vf_class	presence_in_A_strains	presence_in_B1_strains	proportion_in_A_strains	proportion_in_B1_strains	significant_Fisher_exact_p-value	significant_Bonferroni-corrected_p-value	70%/30%_enriched_phylo
ehaA	ehaA	NP_286049	Autotransporter_T5SS	0	5	0	0.5	0.00748908	not_significant	unspecific
ehaD	ehaD	NP_289202	Autotransporter_T5SS	8	1	0.615385	0.1	0.028806	not_significant	unspecific
ehaG	ehaG	NP_290185	Autotransporter_T5SS	4	10	0.307692	1	0.00160305	not_significant	B1-E_enriched
eafA	eafA	YP_006125972	CU_fimbriae	2	10	0.153846	1	6.73038e-05	1	B1_enriched
eafB	eafB	YP_006125971	CU_fimbriae	2	10	0.153846	1	6.73038e-05	1	B1_enriched
eafC	eafC	YP_006125970	CU_fimbriae	2	10	0.153846	1	6.73038e-05	1	B1_enriched
eafD	eafD	YP_006125969	CU_fimbriae	2	10	0.153846	1	6.73038e-05	1	B1_enriched
lpfA	lpfA	YP_006126607	CU_fimbriae	1	10	0.0769231	1	9.61483e-06	1	B1-E_enriched
lpfB	lpfB	YP_006126606	CU_fimbriae	1	10	0.0769231	1	9.61483e-06	1	B1-E_enriched
lpfC	lpfC	YP_006126605	CU_fimbriae	1	10	0.0769231	1	9.61483e-06	1	B1-E_enriched
lpfD	lpfD	YP_006126604	CU_fimbriae	1	10	0.0769231	1	9.61483e-06	1	B1-E_enriched
yadC	yadC	NP_414677	CU_fimbriae	10	0	0.769231	0	0.000364489	not_significant	A_enriched
EC042_1638	NA	YP_006095948	CU_fimbriae	1	10	0.0769231	1	9.61483e-06	1	A_absent
EC042_1639	NA	YP_006095949	CU_fimbriae	0	10	0	1	8.74075e-07	1	A_absent
ydeT	ydeT	YP_006095947	CU_fimbriae	0	10	0	1	8.74075e-07	1	A_absent
yfcO	yfcO	NP_416835	CU_fimbriae	9	0	0.692308	0	0.00160305	not_significant	A_enriched
yfcP	yfcP	NP_416836	CU_fimbriae	13	4	1	0.4	0.0020803	not_significant	unspecific
yfcQ	yfcQ	NP_416837	CU_fimbriae	12	4	0.923077	0.4	0.0186248	not_significant	unspecific
yfcR	yfcR	NP_416838	CU_fimbriae	13	4	1	0.4	0.0020803	not_significant	unspecific
gltF	gltF	NP_417681	CU_fimbriae	12	0	0.923077	0	9.61483e-06	1	A_enriched
yhcA	yhcA	NP_417682	CU_fimbriae	12	0	0.923077	0	9.61483e-06	1	A_enriched
yhcD	yhcD	NP_417683	CU_fimbriae	11	0	0.846154	0	6.73038e-05	1	A_enriched
yhcE	yhcE	AEJ58620	CU_fimbriae	11	0	0.846154	0	6.73038e-05	1	A_enriched
yhcF	yhcF	NP_417686	CU_fimbriae	10	0	0.769231	0	0.000364489	not_significant	A_enriched
fecB	fecB	NP_418710	Iron_uptake	13	6	1	0.6	0.0237154	not_significant	unspecific
fecC	fecC	NP_418709	Iron_uptake	13	6	1	0.6	0.0237154	not_significant	unspecific
fecD	fecD	NP_418708	Iron_uptake	13	6	1	0.6	0.0237154	not_significant	unspecific
fecE	fecE	NP_418707	Iron_uptake	13	6	1	0.6	0.0237154	not_significant	unspecific
gspA	gspA	NP_417782	T2SS	13	3	1	0.3	0.000489482	not_significant	A-B2_enriched
gspB	gspB	NP_417781	T2SS	11	3	0.846154	0.3	0.0130569	not_significant	A-B2_enriched
gspC	gspC	NP_417783	T2SS	12	3	0.923077	0.3	0.00589826	not_significant	A-B2_enriched
gspD	gspD	NP_417784	T2SS	13	3	1	0.3	0.000489482	not_significant	A-B2_enriched
gspE	gspE	NP_417785	T2SS	13	3	1	0.3	0.000489482	not_significant	A-B2_enriched
gspF	gspF	NP_417786	T2SS	13	3	1	0.3	0.000489482	not_significant	A-B2_enriched
gspG	gspG	NP_417787	T2SS	13	3	1	0.3	0.000489482	not_significant	A-B2_enriched
gspH	gspH	NP_417788	T2SS	13	3	1	0.3	0.000489482	not_significant	A-B2_enriched
gspI	gspI	NP_417789	T2SS	13	3	1	0.3	0.000489482	not_significant	A-B2_enriched
gspJ	gspJ	NP_417790	T2SS	13	3	1	0.3	0.000489482	not_significant	A-B2_enriched
gspK	gspK	NP_417791	T2SS	12	3	0.923077	0.3	0.00589826	not_significant	A-B2_enriched
gspL	gspL	NP_417792	T2SS	13	3	1	0.3	0.000489482	not_significant	A-B2_enriched
gspM	gspM	NP_417793	T2SS	13	3	1	0.3	0.000489482	not_significant	A-B2_enriched
gspO	gspO	NP_417794	T2SS	12	3	0.923077	0.3	0.00589826	not_significant	A-B2_enriched
gspE_W	gspE_W	YP_006125850	T2SS	4	9	0.307692	0.9	0.00968213	not_significant	B1-B2_enriched
gspF_W	gspF_W	YP_006125849	T2SS	4	9	0.307692	0.9	0.00968213	not_significant	B1-B2_enriched
gspG_W	gspG_W	YP_006125848	T2SS	1	8	0.0769231	0.8	0.000728105	not_significant	B1-B2_enriched
gspH_W	gspH_W	YP_006125847	T2SS	5	9	0.384615	0.9	0.028806	not_significant	unspecific
gspI_W	gspI_W	YP_006125846	T2SS	5	9	0.384615	0.9	0.028806	not_significant	unspecific
yghJ	yghJ	YP_006125855	T2SS	5	9	0.384615	0.9	0.028806	not_significant	unspecific
espL4	espL4	NA	T3SS_TTSS	5	0	0.384615	0	0.0457369	not_significant	unspecific
espR1	espR1	NA	T3SS_TTSS	1	8	0.0769231	0.8	0.000728105	not_significant	B1-E_enriched
espY1	espY1	NA	T3SS_TTSS	10	0	0.769231	0	0.000364489	not_significant	A_enriched
espX1	espX1	NA	T3SS_TTSS	5	10	0.384615	1	0.00271663	not_significant	unspecific
orgB	orgB	YP_006097349	T3SS_TTSS	8	0	0.615385	0	0.00271663	not_significant	unspecific
eprJ	eprJ	YP_006097352	T3SS_TTSS	12	3	0.923077	0.3	0.00589826	not_significant	A-E_enriched
eprI	eprI	YP_006097353	T3SS_TTSS	12	0	0.923077	0	9.61483e-06	1	A-E_enriched
epaO	epaO	YP_006097360	T3SS_TTSS	13	2	1	0.2	9.17779e-05	1	A-E_enriched
EC042_3075	NA	YP_006097370	T3SS_TTSS	0	9	0	0.9	1.22371e-05	1	B1-E_enriched
etsS	etsS	AJG07225	T6SS	0	5	0	0.5	0.00748908	not_significant	unspecific

## Sheet: Overall_stats
Phylogroup-enriched (ECOR phylogroups A, B1, B2, and E) VF hits in the 25 bovine-associated E. coli strain panel.
# category	VF_presence_count
A-B1_enriched_VFs	6
A-B2_enriched_VFs	14
A-E_enriched_VFs	4
A_absent_VFs	3
A_enriched_VFs	8
B1-B2_enriched_VFs	3
B1-E_enriched_VFs	7
B1_absent_VFs	1
B1_enriched_VFs	5
B2_absent_VFs	46
B2_enriched_VFs	58
group_soft_core_VFs	109
E-B2_enriched_VFs	17
E_absent_VFs	13
E_enriched_VFs	33
underrepresented_VFs	140
unspecific_VFs	89

## Sheet: A-B1_enriched
# gene/locus_tag	gene	acc	vf_class
yraH	yraH	NP_417611	CU_fimbriae
yraI	yraI	NP_417612	CU_fimbriae
yraJ	yraJ	NP_417613	CU_fimbriae
yraK	yraK	NP_417614	CU_fimbriae
E1470_c02180	NA	AJG07210	T6SS
impA	impA	AJG07211	T6SS

## Sheet: A-B2_enriched
# gene/locus_tag	gene	acc	vf_class	presence_in_A_strains	presence_in_B1_strains	proportion_in_A_strains	proportion_in_B1_strains	significant_Fisher_exact_p-value_A_vs_B1	significant_Bonferroni-corrected_p-value_A_vs_B1
gspA	gspA	NP_417782	T2SS	13	3	1	0.3	0.000489482	not_significant
gspB	gspB	NP_417781	T2SS	11	3	0.846154	0.3	0.0130569	not_significant
gspC	gspC	NP_417783	T2SS	12	3	0.923077	0.3	0.00589826	not_significant
gspD	gspD	NP_417784	T2SS	13	3	1	0.3	0.000489482	not_significant
gspE	gspE	NP_417785	T2SS	13	3	1	0.3	0.000489482	not_significant
gspF	gspF	NP_417786	T2SS	13	3	1	0.3	0.000489482	not_significant
gspG	gspG	NP_417787	T2SS	13	3	1	0.3	0.000489482	not_significant
gspH	gspH	NP_417788	T2SS	13	3	1	0.3	0.000489482	not_significant
gspI	gspI	NP_417789	T2SS	13	3	1	0.3	0.000489482	not_significant
gspJ	gspJ	NP_417790	T2SS	13	3	1	0.3	0.000489482	not_significant
gspK	gspK	NP_417791	T2SS	12	3	0.923077	0.3	0.00589826	not_significant
gspL	gspL	NP_417792	T2SS	13	3	1	0.3	0.000489482	not_significant
gspM	gspM	NP_417793	T2SS	13	3	1	0.3	0.000489482	not_significant
gspO	gspO	NP_417794	T2SS	12	3	0.923077	0.3	0.00589826	not_significant

## Sheet: A-E_enriched
# gene/locus_tag	gene	acc	vf_class	presence_in_A_strains	presence_in_B1_strains	proportion_in_A_strains	proportion_in_B1_strains	significant_Fisher_exact_p-value_A_vs_B1	significant_Bonferroni-corrected_p-value_A_vs_B1
epaO	epaO	YP_006097360	T3SS_TTSS	13	2	1	0.2	9.17779e-05	1
eprI	eprI	YP_006097353	T3SS_TTSS	12	0	0.923077	0	9.61483e-06	1
eprJ	eprJ	YP_006097352	T3SS_TTSS	12	3	0.923077	0.3	0.00589826	not_significant
hlyE/clyA	hlyE/clyA	NA	Toxin	9	3	0.692308	0.3	not_significant	not_significant

## Sheet: A_absent
# gene/locus_tag	gene	acc	vf_class	presence_in_A_strains	presence_in_B1_strains	proportion_in_A_strains	proportion_in_B1_strains	significant_Fisher_exact_p-value_A_vs_B1	significant_Bonferroni-corrected_p-value_A_vs_B1
EC042_1638	NA	YP_006095948	CU_fimbriae	1	10	0.0769231	1	9.61483e-06	1
EC042_1639	NA	YP_006095949	CU_fimbriae	0	10	0	1	8.74075e-07	1
ydeT	ydeT	YP_006095947	CU_fimbriae	0	10	0	1	8.74075e-07	1

## Sheet: A_enriched
# gene/locus_tag	gene	acc	vf_class	presence_in_A_strains	presence_in_B1_strains	proportion_in_A_strains	proportion_in_B1_strains	significant_Fisher_exact_p-value_A_vs_B1	significant_Bonferroni-corrected_p-value_A_vs_B1
yadC	yadC	NP_414677	CU_fimbriae	10	0	0.769231	0	0.000364489	not_significant
yfcO	yfcO	NP_416835	CU_fimbriae	9	0	0.692308	0	0.00160305	not_significant
gltF	gltF	NP_417681	CU_fimbriae	12	0	0.923077	0	9.61483e-06	1
yhcA	yhcA	NP_417682	CU_fimbriae	12	0	0.923077	0	9.61483e-06	1
yhcD	yhcD	NP_417683	CU_fimbriae	11	0	0.846154	0	6.73038e-05	1
yhcE	yhcE	AEJ58620	CU_fimbriae	11	0	0.846154	0	6.73038e-05	1
yhcF	yhcF	NP_417686	CU_fimbriae	10	0	0.769231	0	0.000364489	not_significant
espY1	espY1	NA	T3SS_TTSS	10	0	0.769231	0	0.000364489	not_significant

## Sheet: B1-B2_enriched
# gene/locus_tag	gene	acc	vf_class	presence_in_A_strains	presence_in_B1_strains	proportion_in_A_strains	proportion_in_B1_strains	significant_Fisher_exact_p-value_A_vs_B1	significant_Bonferroni-corrected_p-value_A_vs_B1
gspE_W	gspE_W	YP_006125850	T2SS	4	9	0.307692	0.9	0.00968213	not_significant
gspF_W	gspF_W	YP_006125849	T2SS	4	9	0.307692	0.9	0.00968213	not_significant
gspG_W	gspG_W	YP_006125848	T2SS	1	8	0.0769231	0.8	0.000728105	not_significant

## Sheet: B1-E_enriched
# gene/locus_tag	gene	acc	vf_class	presence_in_A_strains	presence_in_B1_strains	proportion_in_A_strains	proportion_in_B1_strains	significant_Fisher_exact_p-value_A_vs_B1	significant_Bonferroni-corrected_p-value_A_vs_B1
ehaG	ehaG	NP_290185	Autotransporter_T5SS	4	10	0.307692	1	0.00160305	not_significant
lpfA	lpfA	YP_006126607	CU_fimbriae	1	10	0.0769231	1	9.61483e-06	1
lpfB	lpfB	YP_006126606	CU_fimbriae	1	10	0.0769231	1	9.61483e-06	1
lpfC	lpfC	YP_006126605	CU_fimbriae	1	10	0.0769231	1	9.61483e-06	1
lpfD	lpfD	YP_006126604	CU_fimbriae	1	10	0.0769231	1	9.61483e-06	1
EC042_3075	NA	YP_006097370	T3SS_TTSS	0	9	0	0.9	1.22371e-05	1
espR1	espR1	NA	T3SS_TTSS	1	8	0.0769231	0.8	0.000728105	not_significant

## Sheet: B1_absent
# gene/locus_tag	gene	acc	vf_class	presence_in_A_strains	presence_in_B1_strains	proportion_in_A_strains	proportion_in_B1_strains	significant_Fisher_exact_p-value_A_vs_B1	significant_Bonferroni-corrected_p-value_A_vs_B1
bor	bor	YP_001481302	Serum_resistance	9	3	0.692308	0.3	not_significant	not_significant

[truncated: 9 more sheets: B1_enriched, B2_absent, B2_enriched, E-B2_enriched, E_absent, E_enriched, group_soft_core, underrepresented, unspecific]
