# Supplementary material for: No evidence for a bovine mastitis Escherichia coli pathotype
Source: BMC Genomics. 2017 May 8;18:359. doi: 10.1186/s12864-017-3739-x (PMC5422975; doi:10.1186/s12864-017-3739-x)
Supplement: Supplementary file 18 — BLASTP+ hit results for the pga and paa gene regions and binary presence/absence matrix in the 25 bovine-associated E. coli genomes. The spreadsheet file includes also Fisher’s exact test p-values for significant associated genes to either pathotype or phylogroup. (XLSX 40 kb) [file 12864_2017_3739_MOESM18_ESM.xlsx]

## Sheet: BLASTP+_hits
# subject_organism	subject_ID	subject_gene	subject_protein_desc	query_ID	query_desc	query_coverage [%]	query_identities [%]	subject/hit_coverage [%]	e-value of best HSP	bit-score of best HSP
Escherichia_coli_D6-117.07	D611707_12c06430	feaR	DNA-binding transcriptional activator FeaR	b1384	g=feaR p=transcriptional_activator_for_tynA_and_feaB l=1447283..1446378 o=Escherichia_coli_str._K-12_substr._MG1655	100	99.7	100	0	628
Escherichia_coli_D6-117.29	D611729_413c00040	feaR	DNA-binding transcriptional activator FeaR	b1384	g=feaR p=transcriptional_activator_for_tynA_and_feaB l=1447283..1446378 o=Escherichia_coli_str._K-12_substr._MG1655	100	99.7	100	0	628
Escherichia_coli_ECC-1470	E1470_c13840	feaR	transcriptional activator for tynA and feaB	b1384	g=feaR p=transcriptional_activator_for_tynA_and_feaB l=1447283..1446378 o=Escherichia_coli_str._K-12_substr._MG1655	100	98.3	100	0	621
Escherichia_coli_1303	EC1303_c14930	feaR	transcriptional activator for tynA and feaB	b1384	g=feaR p=transcriptional_activator_for_tynA_and_feaB l=1447283..1446378 o=Escherichia_coli_str._K-12_substr._MG1655	100	99.7	100	0	628
Escherichia_coli_131/07	EC13107_37c00120	feaR	transcriptional activator for tynA and feaB	b1384	g=feaR p=transcriptional_activator_for_tynA_and_feaB l=1447283..1446378 o=Escherichia_coli_str._K-12_substr._MG1655	100	99.7	100	0	628
Escherichia_coli_2772a	EC2772a_27c01040	feaR	transcriptional activator for tynA and feaB	b1384	g=feaR p=transcriptional_activator_for_tynA_and_feaB l=1447283..1446378 o=Escherichia_coli_str._K-12_substr._MG1655	100	99.7	100	0	628
Escherichia_coli_3234/A	EC3234A_28c00120	feaR	transcriptional activator for tynA and feaB	b1384	g=feaR p=transcriptional_activator_for_tynA_and_feaB l=1447283..1446378 o=Escherichia_coli_str._K-12_substr._MG1655	100	99.7	100	0	628
Escherichia_coli_ECA-O157	ECA0157_879c00040	feaR	DNA-binding transcriptional activator FeaR	b1384	g=feaR p=transcriptional_activator_for_tynA_and_feaB l=1447283..1446378 o=Escherichia_coli_str._K-12_substr._MG1655	100	99	100	0	625
Escherichia_coli_ECA-727	ECA727_417c00070	feaR	DNA-binding transcriptional activator FeaR	b1384	g=feaR p=transcriptional_activator_for_tynA_and_feaB l=1447283..1446378 o=Escherichia_coli_str._K-12_substr._MG1655	100	99.7	100	0	628
Escherichia_coli_ECC-Z	ECCZ_12c00630	feaR	DNA-binding transcriptional activator FeaR	b1384	g=feaR p=transcriptional_activator_for_tynA_and_feaB l=1447283..1446378 o=Escherichia_coli_str._K-12_substr._MG1655	100	99.7	100	0	628
Escherichia_coli_MPEC4839	MPEC4839_26c01440	feaR	transcriptional activator for tynA and feaB	b1384	g=feaR p=transcriptional_activator_for_tynA_and_feaB l=1447283..1446378 o=Escherichia_coli_str._K-12_substr._MG1655	100	99	100	0	623
Escherichia_coli_MPEC4969	MPEC4969_41c00580	feaR	transcriptional activator for tynA and feaB	b1384	g=feaR p=transcriptional_activator_for_tynA_and_feaB l=1447283..1446378 o=Escherichia_coli_str._K-12_substr._MG1655	100	99.3	100	0	627
Escherichia_coli_P4-NR	P4NR_17c00420	feaR	DNA-binding transcriptional activator FeaR	b1384	g=feaR p=transcriptional_activator_for_tynA_and_feaB l=1447283..1446378 o=Escherichia_coli_str._K-12_substr._MG1655	100	99.3	100	0	626
Escherichia_coli_O32:H37_P4	P4O32_12c01340	feaR	DNA-binding transcriptional activator FeaR	b1384	g=feaR p=transcriptional_activator_for_tynA_and_feaB l=1447283..1446378 o=Escherichia_coli_str._K-12_substr._MG1655	100	99.7	100	0	628
Escherichia_coli_RiKo_2299/09	RIKO2299_31c02750	feaR	transcriptional activator for tynA and feaB	b1384	g=feaR p=transcriptional_activator_for_tynA_and_feaB l=1447283..1446378 o=Escherichia_coli_str._K-12_substr._MG1655	100	99.3	100	0	627
Escherichia_coli_RiKo_2305/09	RIKO2305_24c02010	feaR	transcriptional activator for tynA and feaB	b1384	g=feaR p=transcriptional_activator_for_tynA_and_feaB l=1447283..1446378 o=Escherichia_coli_str._K-12_substr._MG1655	100	99	100	0	625
Escherichia_coli_RiKo_2308/09	RIKO2308_38c00830	feaR	transcriptional activator for tynA and feaB	b1384	g=feaR p=transcriptional_activator_for_tynA_and_feaB l=1447283..1446378 o=Escherichia_coli_str._K-12_substr._MG1655	100	99.7	100	0	628
Escherichia_coli_RiKo_2331/09	RIKO2331_9c01460	feaR	transcriptional activator for tynA and feaB	b1384	g=feaR p=transcriptional_activator_for_tynA_and_feaB l=1447283..1446378 o=Escherichia_coli_str._K-12_substr._MG1655	100	99.7	100	0	628
Escherichia_coli_RiKo_2340/09	RIKO2340_37c00830	feaR	transcriptional activator for tynA and feaB	b1384	g=feaR p=transcriptional_activator_for_tynA_and_feaB l=1447283..1446378 o=Escherichia_coli_str._K-12_substr._MG1655	100	99.7	100	0	628
Escherichia_coli_RiKo_2351/09	RIKO2351_37c01180	feaR	transcriptional activator for tynA and feaB	b1384	g=feaR p=transcriptional_activator_for_tynA_and_feaB l=1447283..1446378 o=Escherichia_coli_str._K-12_substr._MG1655	100	99.3	100	0	627
Escherichia_coli_O157:H43_T22	T22_5c00120	feaR	DNA-binding transcriptional activator FeaR	b1384	g=feaR p=transcriptional_activator_for_tynA_and_feaB l=1447283..1446378 o=Escherichia_coli_str._K-12_substr._MG1655	100	99.7	100	0	628
Escherichia_coli_UVM2	UVM2_34c00150	feaR	transcriptional activator for tynA and feaB	b1384	g=feaR p=transcriptional_activator_for_tynA_and_feaB l=1447283..1446378 o=Escherichia_coli_str._K-12_substr._MG1655	100	99.7	100	0	628
Escherichia_coli_W26	W26_107c00160	feaR	DNA-binding transcriptional activator FeaR	b1384	g=feaR p=transcriptional_activator_for_tynA_and_feaB l=1447283..1446378 o=Escherichia_coli_str._K-12_substr._MG1655	100	99.7	100	0	628
Escherichia_coli_D6-117.07	D611707_12c06420	feaB	phenylacetaldehyde dehydrogenase	b1385	g=feaB p=phenylacetaldehyde_dehydrogenase l=1447519..1449018 o=Escherichia_coli_str._K-12_substr._MG1655 ec=1.2.1.39	100	100	100	0	1026
Escherichia_coli_D6-117.29	D611729_413c00030	feaB	phenylacetaldehyde dehydrogenase	b1385	g=feaB p=phenylacetaldehyde_dehydrogenase l=1447519..1449018 o=Escherichia_coli_str._K-12_substr._MG1655 ec=1.2.1.39	100	100	100	0	1026
Escherichia_coli_ECC-1470	E1470_c13850	feaB	phenylacetaldehyde dehydrogenase	b1385	g=feaB p=phenylacetaldehyde_dehydrogenase l=1447519..1449018 o=Escherichia_coli_str._K-12_substr._MG1655 ec=1.2.1.39	100	99.6	100	0	1021
Escherichia_coli_1303	EC1303_c14940	feaB	phenylacetaldehyde dehydrogenase	b1385	g=feaB p=phenylacetaldehyde_dehydrogenase l=1447519..1449018 o=Escherichia_coli_str._K-12_substr._MG1655 ec=1.2.1.39	100	100	100	0	1026
Escherichia_coli_131/07	EC13107_37c00130	feaB	phenylacetaldehyde dehydrogenase	b1385	g=feaB p=phenylacetaldehyde_dehydrogenase l=1447519..1449018 o=Escherichia_coli_str._K-12_substr._MG1655 ec=1.2.1.39	100	99.8	100	0	1025
Escherichia_coli_2772a	EC2772a_27c01050	feaB	phenylacetaldehyde dehydrogenase	b1385	g=feaB p=phenylacetaldehyde_dehydrogenase l=1447519..1449018 o=Escherichia_coli_str._K-12_substr._MG1655 ec=1.2.1.39	100	100	100	0	1026
Escherichia_coli_3234/A	EC3234A_28c00130	feaB	phenylacetaldehyde dehydrogenase	b1385	g=feaB p=phenylacetaldehyde_dehydrogenase l=1447519..1449018 o=Escherichia_coli_str._K-12_substr._MG1655 ec=1.2.1.39	100	99.8	100	0	1025
Escherichia_coli_ECA-O157	ECA0157_879c00050	feaB	phenylacetaldehyde dehydrogenase	b1385	g=feaB p=phenylacetaldehyde_dehydrogenase l=1447519..1449018 o=Escherichia_coli_str._K-12_substr._MG1655 ec=1.2.1.39	100	99.6	100	0	1020
Escherichia_coli_ECA-727	ECA727_417c00080	feaB	phenylacetaldehyde dehydrogenase	b1385	g=feaB p=phenylacetaldehyde_dehydrogenase l=1447519..1449018 o=Escherichia_coli_str._K-12_substr._MG1655 ec=1.2.1.39	100	99.8	100	0	1025
Escherichia_coli_ECC-Z	ECCZ_12c00620	feaB	phenylacetaldehyde dehydrogenase	b1385	g=feaB p=phenylacetaldehyde_dehydrogenase l=1447519..1449018 o=Escherichia_coli_str._K-12_substr._MG1655 ec=1.2.1.39	100	99.8	100	0	1025
Escherichia_coli_MPEC4839	MPEC4839_26c01450	feaB	phenylacetaldehyde dehydrogenase	b1385	g=feaB p=phenylacetaldehyde_dehydrogenase l=1447519..1449018 o=Escherichia_coli_str._K-12_substr._MG1655 ec=1.2.1.39	100	100	100	0	1026
Escherichia_coli_MPEC4969	MPEC4969_41c00590	feaB	phenylacetaldehyde dehydrogenase	b1385	g=feaB p=phenylacetaldehyde_dehydrogenase l=1447519..1449018 o=Escherichia_coli_str._K-12_substr._MG1655 ec=1.2.1.39	100	100	100	0	1026
Escherichia_coli_P4-NR	P4NR_17c00410	feaB	phenylacetaldehyde dehydrogenase	b1385	g=feaB p=phenylacetaldehyde_dehydrogenase l=1447519..1449018 o=Escherichia_coli_str._K-12_substr._MG1655 ec=1.2.1.39	100	100	100	0	1026
Escherichia_coli_O32:H37_P4	P4O32_12c01350	feaB	phenylacetaldehyde dehydrogenase	b1385	g=feaB p=phenylacetaldehyde_dehydrogenase l=1447519..1449018 o=Escherichia_coli_str._K-12_substr._MG1655 ec=1.2.1.39	100	100	100	0	1026
Escherichia_coli_RiKo_2299/09	RIKO2299_31c02760	feaB	phenylacetaldehyde dehydrogenase	b1385	g=feaB p=phenylacetaldehyde_dehydrogenase l=1447519..1449018 o=Escherichia_coli_str._K-12_substr._MG1655 ec=1.2.1.39	100	100	100	0	1026
Escherichia_coli_RiKo_2305/09	RIKO2305_24c02020	feaB	phenylacetaldehyde dehydrogenase	b1385	g=feaB p=phenylacetaldehyde_dehydrogenase l=1447519..1449018 o=Escherichia_coli_str._K-12_substr._MG1655 ec=1.2.1.39	100	100	100	0	1026
Escherichia_coli_RiKo_2308/09	RIKO2308_38c00840	feaB	phenylacetaldehyde dehydrogenase	b1385	g=feaB p=phenylacetaldehyde_dehydrogenase l=1447519..1449018 o=Escherichia_coli_str._K-12_substr._MG1655 ec=1.2.1.39	100	99.8	100	0	1025
Escherichia_coli_RiKo_2331/09	RIKO2331_9c01470	feaB	phenylacetaldehyde dehydrogenase	b1385	g=feaB p=phenylacetaldehyde_dehydrogenase l=1447519..1449018 o=Escherichia_coli_str._K-12_substr._MG1655 ec=1.2.1.39	100	100	100	0	1026
Escherichia_coli_RiKo_2340/09	RIKO2340_37c00840	feaB	phenylacetaldehyde dehydrogenase	b1385	g=feaB p=phenylacetaldehyde_dehydrogenase l=1447519..1449018 o=Escherichia_coli_str._K-12_substr._MG1655 ec=1.2.1.39	100	99.8	100	0	1025
Escherichia_coli_RiKo_2351/09	RIKO2351_37c01190	feaB	phenylacetaldehyde dehydrogenase	b1385	g=feaB p=phenylacetaldehyde_dehydrogenase l=1447519..1449018 o=Escherichia_coli_str._K-12_substr._MG1655 ec=1.2.1.39	100	100	100	0	1026
Escherichia_coli_O157:H43_T22	T22_5c00130	feaB	phenylacetaldehyde dehydrogenase	b1385	g=feaB p=phenylacetaldehyde_dehydrogenase l=1447519..1449018 o=Escherichia_coli_str._K-12_substr._MG1655 ec=1.2.1.39	100	99.8	100	0	1024
Escherichia_coli_UVM2	UVM2_34c00160	feaB	phenylacetaldehyde dehydrogenase	b1385	g=feaB p=phenylacetaldehyde_dehydrogenase l=1447519..1449018 o=Escherichia_coli_str._K-12_substr._MG1655 ec=1.2.1.39	100	100	100	0	1026
Escherichia_coli_W26	W26_107c00170	feaB	phenylacetaldehyde dehydrogenase	b1385	g=feaB p=phenylacetaldehyde_dehydrogenase l=1447519..1449018 o=Escherichia_coli_str._K-12_substr._MG1655 ec=1.2.1.39	100	99.8	100	0	1023
Escherichia_coli_D6-117.07	D611707_12c06400	tynA	tyramine oxidase	b1386	g=tynA p=tyramine_oxidase,_copper-requiring l=1451349..1449076 o=Escherichia_coli_str._K-12_substr._MG1655 ec=1.4.3.21	100	99.9	100	0	1559
Escherichia_coli_D6-117.29	D611729_413c00020	tynA	tyramine oxidase	b1386	g=tynA p=tyramine_oxidase,_copper-requiring l=1451349..1449076 o=Escherichia_coli_str._K-12_substr._MG1655 ec=1.4.3.21	100	100	100	0	1561
Escherichia_coli_ECC-1470	E1470_c13860	tynA	tyramine oxidase, copper-requiring	b1386	g=tynA p=tyramine_oxidase,_copper-requiring l=1451349..1449076 o=Escherichia_coli_str._K-12_substr._MG1655 ec=1.4.3.21	100	99.9	100	0	1559
Escherichia_coli_1303	EC1303_c14950	tynA	tyramine oxidase, copper-requiring	b1386	g=tynA p=tyramine_oxidase,_copper-requiring l=1451349..1449076 o=Escherichia_coli_str._K-12_substr._MG1655 ec=1.4.3.21	100	100	100	0	1561
Escherichia_coli_131/07	EC13107_37c00140	tynA	tyramine oxidase, copper-requiring	b1386	g=tynA p=tyramine_oxidase,_copper-requiring l=1451349..1449076 o=Escherichia_coli_str._K-12_substr._MG1655 ec=1.4.3.21	100	100	100	0	1561
Escherichia_coli_2772a	EC2772a_27c01060	tynA	tyramine oxidase, copper-requiring	b1386	g=tynA p=tyramine_oxidase,_copper-requiring l=1451349..1449076 o=Escherichia_coli_str._K-12_substr._MG1655 ec=1.4.3.21	100	99.9	100	0	1560
Escherichia_coli_3234/A	EC3234A_28c00140	tynA	tyramine oxidase, copper-requiring	b1386	g=tynA p=tyramine_oxidase,_copper-requiring l=1451349..1449076 o=Escherichia_coli_str._K-12_substr._MG1655 ec=1.4.3.21	100	100	100	0	1561
Escherichia_coli_ECA-O157	ECA0157_879c00060	tynA	tyramine oxidase; copper-requiring	b1386	g=tynA p=tyramine_oxidase,_copper-requiring l=1451349..1449076 o=Escherichia_coli_str._K-12_substr._MG1655 ec=1.4.3.21	75	100	100	0	1184
Escherichia_coli_ECA-727	ECA727_417c00090	tynA	tyramine oxidase	b1386	g=tynA p=tyramine_oxidase,_copper-requiring l=1451349..1449076 o=Escherichia_coli_str._K-12_substr._MG1655 ec=1.4.3.21	100	100	100	0	1561
Escherichia_coli_MPEC4839	MPEC4839_26c01460	tynA	tyramine oxidase, copper-requiring	b1386	g=tynA p=tyramine_oxidase,_copper-requiring l=1451349..1449076 o=Escherichia_coli_str._K-12_substr._MG1655 ec=1.4.3.21	100	100	100	0	1561
Escherichia_coli_MPEC4969	MPEC4969_41c00600	tynA	tyramine oxidase, copper-requiring	b1386	g=tynA p=tyramine_oxidase,_copper-requiring l=1451349..1449076 o=Escherichia_coli_str._K-12_substr._MG1655 ec=1.4.3.21	100	99.2	100	0	1551
Escherichia_coli_P4-NR	P4NR_17c00400	tynA	tyramine oxidase	b1386	g=tynA p=tyramine_oxidase,_copper-requiring l=1451349..1449076 o=Escherichia_coli_str._K-12_substr._MG1655 ec=1.4.3.21	100	99.7	100	0	1558
Escherichia_coli_O32:H37_P4	P4O32_12c01360	tynA	tyramine oxidase	b1386	g=tynA p=tyramine_oxidase,_copper-requiring l=1451349..1449076 o=Escherichia_coli_str._K-12_substr._MG1655 ec=1.4.3.21	100	100	100	0	1561
Escherichia_coli_RiKo_2299/09	RIKO2299_31c02770	tynA	tyramine oxidase, copper-requiring	b1386	g=tynA p=tyramine_oxidase,_copper-requiring l=1451349..1449076 o=Escherichia_coli_str._K-12_substr._MG1655 ec=1.4.3.21	100	99.9	100	0	1560
Escherichia_coli_RiKo_2305/09	RIKO2305_24c02030	tynA	tyramine oxidase, copper-requiring	b1386	g=tynA p=tyramine_oxidase,_copper-requiring l=1451349..1449076 o=Escherichia_coli_str._K-12_substr._MG1655 ec=1.4.3.21	100	99.7	100	0	1558
Escherichia_coli_RiKo_2308/09	RIKO2308_38c00850	tynA	tyramine oxidase, copper-requiring	b1386	g=tynA p=tyramine_oxidase,_copper-requiring l=1451349..1449076 o=Escherichia_coli_str._K-12_substr._MG1655 ec=1.4.3.21	100	100	100	0	1561
Escherichia_coli_RiKo_2331/09	RIKO2331_9c01480	tynA	tyramine oxidase, copper-requiring	b1386	g=tynA p=tyramine_oxidase,_copper-requiring l=1451349..1449076 o=Escherichia_coli_str._K-12_substr._MG1655 ec=1.4.3.21	100	99.3	100	0	1553
Escherichia_coli_RiKo_2340/09	RIKO2340_37c00850	tynA	tyramine oxidase, copper-requiring	b1386	g=tynA p=tyramine_oxidase,_copper-requiring l=1451349..1449076 o=Escherichia_coli_str._K-12_substr._MG1655 ec=1.4.3.21	100	100	100	0	1561
Escherichia_coli_RiKo_2351/09	RIKO2351_37c01200	tynA	tyramine oxidase, copper-requiring	b1386	g=tynA p=tyramine_oxidase,_copper-requiring l=1451349..1449076 o=Escherichia_coli_str._K-12_substr._MG1655 ec=1.4.3.21	100	99.6	100	0	1553
Escherichia_coli_O157:H43_T22	T22_5c00140	tynA	tyramine oxidase	b1386	g=tynA p=tyramine_oxidase,_copper-requiring l=1451349..1449076 o=Escherichia_coli_str._K-12_substr._MG1655 ec=1.4.3.21	100	99.5	100	0	1555
Escherichia_coli_UVM2	UVM2_34c00170	tynA	tyramine oxidase, copper-requiring	b1386	g=tynA p=tyramine_oxidase,_copper-requiring l=1451349..1449076 o=Escherichia_coli_str._K-12_substr._MG1655 ec=1.4.3.21	100	100	100	0	1561
Escherichia_coli_W26	W26_107c00180	tynA	tyramine oxidase	b1386	g=tynA p=tyramine_oxidase,_copper-requiring l=1451349..1449076 o=Escherichia_coli_str._K-12_substr._MG1655 ec=1.4.3.21	100	99.2	100	0	1551
Escherichia_coli_D6-117.07	D611707_12c06390	maoC	bifunctional aldehyde dehydrogenase/enoyl-CoA hydratase	b1387	g=paaZ p=fused_oxepin-CoA_hydrolase/3-oxo-5,6-dehydrosuberyl-CoA_semialdehyde_dehydrogenase l=1453642..1451597 o=Escherichia_coli_str._K-12_substr._MG1655	100	100	100	0	1395
Escherichia_coli_D6-117.29	D611729_413c00010	maoC	bifunctional aldehyde dehydrogenase/enoyl-CoA hydratase	b1387	g=paaZ p=fused_oxepin-CoA_hydrolase/3-oxo-5,6-dehydrosuberyl-CoA_semialdehyde_dehydrogenase l=1453642..1451597 o=Escherichia_coli_str._K-12_substr._MG1655	100	100	100	0	1395
Escherichia_coli_ECC-1470	E1470_c13870	paaZ	fused oxepin-CoA hydrolase/3-oxo-5,6-dehydrosuberyl-CoA semialdehyde dehydrogenase	b1387	g=paaZ p=fused_oxepin-CoA_hydrolase/3-oxo-5,6-dehydrosuberyl-CoA_semialdehyde_dehydrogenase l=1453642..1451597 o=Escherichia_coli_str._K-12_substr._MG1655	100	99.3	100	0	1387
Escherichia_coli_1303	EC1303_c14960	paaZ	fused oxepin-CoA hydrolase/3-oxo-5,6-dehydrosuberyl-CoA semialdehyde dehydrogenase	b1387	g=paaZ p=fused_oxepin-CoA_hydrolase/3-oxo-5,6-dehydrosuberyl-CoA_semialdehyde_dehydrogenase l=1453642..1451597 o=Escherichia_coli_str._K-12_substr._MG1655	100	100	100	0	1395
Escherichia_coli_131/07	EC13107_37c00150	paaZ	fused oxepin-CoA hydrolase/3-oxo-5,6-dehydrosuberyl-CoA semialdehyde dehydrogenase	b1387	g=paaZ p=fused_oxepin-CoA_hydrolase/3-oxo-5,6-dehydrosuberyl-CoA_semialdehyde_dehydrogenase l=1453642..1451597 o=Escherichia_coli_str._K-12_substr._MG1655	100	100	100	0	1395
Escherichia_coli_2772a	EC2772a_27c01070	paaZ	fused oxepin-CoA hydrolase/3-oxo-5,6-dehydrosuberyl-CoA semialdehyde dehydrogenase	b1387	g=paaZ p=fused_oxepin-CoA_hydrolase/3-oxo-5,6-dehydrosuberyl-CoA_semialdehyde_dehydrogenase l=1453642..1451597 o=Escherichia_coli_str._K-12_substr._MG1655	100	99.1	100	0	1384
Escherichia_coli_3234/A	EC3234A_28c00150	paaZ	fused oxepin-CoA hydrolase/3-oxo-5,6-dehydrosuberyl-CoA semialdehyde dehydrogenase	b1387	g=paaZ p=fused_oxepin-CoA_hydrolase/3-oxo-5,6-dehydrosuberyl-CoA_semialdehyde_dehydrogenase l=1453642..1451597 o=Escherichia_coli_str._K-12_substr._MG1655	100	100	100	0	1395
Escherichia_coli_ECA-727	ECA727_417c00100	maoC	bifunctional aldehyde dehydrogenase/enoyl-CoA hydratase	b1387	g=paaZ p=fused_oxepin-CoA_hydrolase/3-oxo-5,6-dehydrosuberyl-CoA_semialdehyde_dehydrogenase l=1453642..1451597 o=Escherichia_coli_str._K-12_substr._MG1655	100	99.9	100	0	1392
Escherichia_coli_MPEC4839	MPEC4839_26c01470	paaZ	fused oxepin-CoA hydrolase/3-oxo-5,6-dehydrosuberyl-CoA semialdehyde dehydrogenase	b1387	g=paaZ p=fused_oxepin-CoA_hydrolase/3-oxo-5,6-dehydrosuberyl-CoA_semialdehyde_dehydrogenase l=1453642..1451597 o=Escherichia_coli_str._K-12_substr._MG1655	100	100	100	0	1395
Escherichia_coli_MPEC4969	MPEC4969_41c00610	paaZ	fused oxepin-CoA hydrolase/3-oxo-5,6-dehydrosuberyl-CoA semialdehyde dehydrogenase	b1387	g=paaZ p=fused_oxepin-CoA_hydrolase/3-oxo-5,6-dehydrosuberyl-CoA_semialdehyde_dehydrogenase l=1453642..1451597 o=Escherichia_coli_str._K-12_substr._MG1655	100	99.6	100	0	1391
Escherichia_coli_P4-NR	P4NR_17c00390	maoC	bifunctional aldehyde dehydrogenase/enoyl-CoA hydratase	b1387	g=paaZ p=fused_oxepin-CoA_hydrolase/3-oxo-5,6-dehydrosuberyl-CoA_semialdehyde_dehydrogenase l=1453642..1451597 o=Escherichia_coli_str._K-12_substr._MG1655	100	99.6	100	0	1390
Escherichia_coli_O32:H37_P4	P4O32_12c01370	maoC	bifunctional aldehyde dehydrogenase/enoyl-CoA hydratase	b1387	g=paaZ p=fused_oxepin-CoA_hydrolase/3-oxo-5,6-dehydrosuberyl-CoA_semialdehyde_dehydrogenase l=1453642..1451597 o=Escherichia_coli_str._K-12_substr._MG1655	100	100	100	0	1395
Escherichia_coli_RiKo_2299/09	RIKO2299_31c02780	paaZ	fused oxepin-CoA hydrolase/3-oxo-5,6-dehydrosuberyl-CoA semialdehyde dehydrogenase	b1387	g=paaZ p=fused_oxepin-CoA_hydrolase/3-oxo-5,6-dehydrosuberyl-CoA_semialdehyde_dehydrogenase l=1453642..1451597 o=Escherichia_coli_str._K-12_substr._MG1655	100	99.3	100	0	1389
Escherichia_coli_RiKo_2305/09	RIKO2305_24c02040	paaZ	fused oxepin-CoA hydrolase/3-oxo-5,6-dehydrosuberyl-CoA semialdehyde dehydrogenase	b1387	g=paaZ p=fused_oxepin-CoA_hydrolase/3-oxo-5,6-dehydrosuberyl-CoA_semialdehyde_dehydrogenase l=1453642..1451597 o=Escherichia_coli_str._K-12_substr._MG1655	100	99.3	100	0	1386
Escherichia_coli_RiKo_2308/09	RIKO2308_38c00860	paaZ	fused oxepin-CoA hydrolase/3-oxo-5,6-dehydrosuberyl-CoA semialdehyde dehydrogenase	b1387	g=paaZ p=fused_oxepin-CoA_hydrolase/3-oxo-5,6-dehydrosuberyl-CoA_semialdehyde_dehydrogenase l=1453642..1451597 o=Escherichia_coli_str._K-12_substr._MG1655	100	99.9	100	0	1392
Escherichia_coli_RiKo_2331/09	RIKO2331_9c01490	paaZ	fused oxepin-CoA hydrolase/3-oxo-5,6-dehydrosuberyl-CoA semialdehyde dehydrogenase	b1387	g=paaZ p=fused_oxepin-CoA_hydrolase/3-oxo-5,6-dehydrosuberyl-CoA_semialdehyde_dehydrogenase l=1453642..1451597 o=Escherichia_coli_str._K-12_substr._MG1655	100	99.4	100	0	1388
Escherichia_coli_RiKo_2340/09	RIKO2340_37c00860	paaZ	fused oxepin-CoA hydrolase/3-oxo-5,6-dehydrosuberyl-CoA semialdehyde dehydrogenase	b1387	g=paaZ p=fused_oxepin-CoA_hydrolase/3-oxo-5,6-dehydrosuberyl-CoA_semialdehyde_dehydrogenase l=1453642..1451597 o=Escherichia_coli_str._K-12_substr._MG1655	100	99.9	100	0	1392
Escherichia_coli_RiKo_2351/09	RIKO2351_37c01210	paaZ	fused oxepin-CoA hydrolase/3-oxo-5,6-dehydrosuberyl-CoA semialdehyde dehydrogenase	b1387	g=paaZ p=fused_oxepin-CoA_hydrolase/3-oxo-5,6-dehydrosuberyl-CoA_semialdehyde_dehydrogenase l=1453642..1451597 o=Escherichia_coli_str._K-12_substr._MG1655	100	99.4	100	0	1387
Escherichia_coli_O157:H43_T22	T22_5c00150	maoC	bifunctional aldehyde dehydrogenase/enoyl-CoA hydratase	b1387	g=paaZ p=fused_oxepin-CoA_hydrolase/3-oxo-5,6-dehydrosuberyl-CoA_semialdehyde_dehydrogenase l=1453642..1451597 o=Escherichia_coli_str._K-12_substr._MG1655	100	98.8	100	0	1382
Escherichia_coli_UVM2	UVM2_34c00180	paaZ	fused oxepin-CoA hydrolase/3-oxo-5,6-dehydrosuberyl-CoA semialdehyde dehydrogenase	b1387	g=paaZ p=fused_oxepin-CoA_hydrolase/3-oxo-5,6-dehydrosuberyl-CoA_semialdehyde_dehydrogenase l=1453642..1451597 o=Escherichia_coli_str._K-12_substr._MG1655	100	100	100	0	1395
Escherichia_coli_W26	W26_107c00190	maoC	bifunctional aldehyde dehydrogenase/enoyl-CoA hydratase	b1387	g=paaZ p=fused_oxepin-CoA_hydrolase/3-oxo-5,6-dehydrosuberyl-CoA_semialdehyde_dehydrogenase l=1453642..1451597 o=Escherichia_coli_str._K-12_substr._MG1655	100	99.6	100	0	1391
Escherichia_coli_D6-117.07	D611707_12c06380	paaA	phenylacetate-CoA oxygenase subunit PaaA	b1388	g=paaA p=ring_1,2-phenylacetyl-CoA_epoxidase_subunit l=1453927..1454856 o=Escherichia_coli_str._K-12_substr._MG1655	100	100	100	0	650
Escherichia_coli_D6-117.29	D611729_312c00090	paaA	phenylacetate-CoA oxygenase subunit PaaA	b1388	g=paaA p=ring_1,2-phenylacetyl-CoA_epoxidase_subunit l=1453927..1454856 o=Escherichia_coli_str._K-12_substr._MG1655	100	100	100	0	650
Escherichia_coli_ECC-1470	E1470_c13880	paaA	ring 1,2-phenylacetyl-CoA epoxidase subunit	b1388	g=paaA p=ring_1,2-phenylacetyl-CoA_epoxidase_subunit l=1453927..1454856 o=Escherichia_coli_str._K-12_substr._MG1655	100	99.4	100	0	645
Escherichia_coli_1303	EC1303_c14970	paaA	ring 1,2-phenylacetyl-CoA epoxidase subunit	b1388	g=paaA p=ring_1,2-phenylacetyl-CoA_epoxidase_subunit l=1453927..1454856 o=Escherichia_coli_str._K-12_substr._MG1655	100	99.7	100	0	648
Escherichia_coli_131/07	EC13107_37c00160	paaA	ring 1,2-phenylacetyl-CoA epoxidase subunit	b1388	g=paaA p=ring_1,2-phenylacetyl-CoA_epoxidase_subunit l=1453927..1454856 o=Escherichia_coli_str._K-12_substr._MG1655	100	99.7	100	0	649
Escherichia_coli_2772a	EC2772a_27c01080	paaA	ring 1,2-phenylacetyl-CoA epoxidase subunit	b1388	g=paaA p=ring_1,2-phenylacetyl-CoA_epoxidase_subunit l=1453927..1454856 o=Escherichia_coli_str._K-12_substr._MG1655	100	99	100	0	644
Escherichia_coli_3234/A	EC3234A_28c00160	paaA	ring 1,2-phenylacetyl-CoA epoxidase subunit	b1388	g=paaA p=ring_1,2-phenylacetyl-CoA_epoxidase_subunit l=1453927..1454856 o=Escherichia_coli_str._K-12_substr._MG1655	100	99.7	100	0	649
Escherichia_coli_ECA-O157	ECA0157_880c00010	paaA	phenylacetate-CoA oxygenase subunit PaaA	b1388	g=paaA p=ring_1,2-phenylacetyl-CoA_epoxidase_subunit l=1453927..1454856 o=Escherichia_coli_str._K-12_substr._MG1655	100	99.7	100	0	648
Escherichia_coli_MPEC4839	MPEC4839_26c01480	paaA	ring 1,2-phenylacetyl-CoA epoxidase subunit	b1388	g=paaA p=ring_1,2-phenylacetyl-CoA_epoxidase_subunit l=1453927..1454856 o=Escherichia_coli_str._K-12_substr._MG1655	100	100	100	0	650
Escherichia_coli_MPEC4969	MPEC4969_41c00620	paaA	ring 1,2-phenylacetyl-CoA epoxidase subunit	b1388	g=paaA p=ring_1,2-phenylacetyl-CoA_epoxidase_subunit l=1453927..1454856 o=Escherichia_coli_str._K-12_substr._MG1655	100	99.7	100	0	648
Escherichia_coli_P4-NR	P4NR_17c00380	paaA	phenylacetate-CoA oxygenase subunit PaaA	b1388	g=paaA p=ring_1,2-phenylacetyl-CoA_epoxidase_subunit l=1453927..1454856 o=Escherichia_coli_str._K-12_substr._MG1655	100	99.4	100	0	645
Escherichia_coli_O32:H37_P4	P4O32_12c01380	paaA	phenylacetate-CoA oxygenase subunit PaaA	b1388	g=paaA p=ring_1,2-phenylacetyl-CoA_epoxidase_subunit l=1453927..1454856 o=Escherichia_coli_str._K-12_substr._MG1655	100	100	100	0	650
Escherichia_coli_RiKo_2299/09	RIKO2299_31c02790	paaA	ring 1,2-phenylacetyl-CoA epoxidase subunit	b1388	g=paaA p=ring_1,2-phenylacetyl-CoA_epoxidase_subunit l=1453927..1454856 o=Escherichia_coli_str._K-12_substr._MG1655	100	99	100	0	644
Escherichia_coli_RiKo_2305/09	RIKO2305_24c02050	paaA	ring 1,2-phenylacetyl-CoA epoxidase subunit	b1388	g=paaA p=ring_1,2-phenylacetyl-CoA_epoxidase_subunit l=1453927..1454856 o=Escherichia_coli_str._K-12_substr._MG1655	100	99.4	100	0	645
Escherichia_coli_RiKo_2308/09	RIKO2308_38c00870	paaA	ring 1,2-phenylacetyl-CoA epoxidase subunit	b1388	g=paaA p=ring_1,2-phenylacetyl-CoA_epoxidase_subunit l=1453927..1454856 o=Escherichia_coli_str._K-12_substr._MG1655	100	100	100	0	650
Escherichia_coli_RiKo_2331/09	RIKO2331_9c01500	paaA	ring 1,2-phenylacetyl-CoA epoxidase subunit	b1388	g=paaA p=ring_1,2-phenylacetyl-CoA_epoxidase_subunit l=1453927..1454856 o=Escherichia_coli_str._K-12_substr._MG1655	100	99	100	0	644
Escherichia_coli_RiKo_2340/09	RIKO2340_37c00870	paaA	ring 1,2-phenylacetyl-CoA epoxidase subunit	b1388	g=paaA p=ring_1,2-phenylacetyl-CoA_epoxidase_subunit l=1453927..1454856 o=Escherichia_coli_str._K-12_substr._MG1655	100	100	100	0	650
Escherichia_coli_RiKo_2351/09	RIKO2351_37c01220	paaA	ring 1,2-phenylacetyl-CoA epoxidase subunit	b1388	g=paaA p=ring_1,2-phenylacetyl-CoA_epoxidase_subunit l=1453927..1454856 o=Escherichia_coli_str._K-12_substr._MG1655	100	99.4	100	0	645
Escherichia_coli_O157:H43_T22	T22_5c00160	paaA	phenylacetate-CoA oxygenase subunit PaaA	b1388	g=paaA p=ring_1,2-phenylacetyl-CoA_epoxidase_subunit l=1453927..1454856 o=Escherichia_coli_str._K-12_substr._MG1655	100	99.4	100	0	645
Escherichia_coli_UVM2	UVM2_34c00190	paaA	ring 1,2-phenylacetyl-CoA epoxidase subunit	b1388	g=paaA p=ring_1,2-phenylacetyl-CoA_epoxidase_subunit l=1453927..1454856 o=Escherichia_coli_str._K-12_substr._MG1655	100	100	100	0	650
Escherichia_coli_D6-117.07	D611707_12c06370	paaB	phenylacetate-CoA oxygenase subunit PaaB	b1389	g=paaB p=putative_ring_1,2-phenylacetyl-CoA_epoxidase_subunit l=1454868..1455155 o=Escherichia_coli_str._K-12_substr._MG1655	100	100	100	4e-67	201
Escherichia_coli_D6-117.29	D611729_312c00080	paaB	phenylacetate-CoA oxygenase subunit PaaB	b1389	g=paaB p=putative_ring_1,2-phenylacetyl-CoA_epoxidase_subunit l=1454868..1455155 o=Escherichia_coli_str._K-12_substr._MG1655	100	100	100	4e-67	201
Escherichia_coli_ECC-1470	E1470_c13890	paaB	putative ring 1,2-phenylacetyl-CoA epoxidase subunit	b1389	g=paaB p=putative_ring_1,2-phenylacetyl-CoA_epoxidase_subunit l=1454868..1455155 o=Escherichia_coli_str._K-12_substr._MG1655	100	100	100	4e-67	201
Escherichia_coli_1303	EC1303_c14980	paaB	putative ring 1,2-phenylacetyl-CoA epoxidase subunit	b1389	g=paaB p=putative_ring_1,2-phenylacetyl-CoA_epoxidase_subunit l=1454868..1455155 o=Escherichia_coli_str._K-12_substr._MG1655	100	100	100	4e-67	201
Escherichia_coli_131/07	EC13107_37c00170	paaB	putative ring 1,2-phenylacetyl-CoA epoxidase subunit	b1389	g=paaB p=putative_ring_1,2-phenylacetyl-CoA_epoxidase_subunit l=1454868..1455155 o=Escherichia_coli_str._K-12_substr._MG1655	100	100	100	4e-67	201
Escherichia_coli_2772a	EC2772a_27c01090	paaB	putative ring 1,2-phenylacetyl-CoA epoxidase subunit	b1389	g=paaB p=putative_ring_1,2-phenylacetyl-CoA_epoxidase_subunit l=1454868..1455155 o=Escherichia_coli_str._K-12_substr._MG1655	100	100	100	4e-67	201
Escherichia_coli_3234/A	EC3234A_28c00170	paaB	putative ring 1,2-phenylacetyl-CoA epoxidase subunit	b1389	g=paaB p=putative_ring_1,2-phenylacetyl-CoA_epoxidase_subunit l=1454868..1455155 o=Escherichia_coli_str._K-12_substr._MG1655	100	100	100	4e-67	201
Escherichia_coli_ECA-O157	ECA0157_880c00020	paaB	phenylacetate-CoA oxygenase subunit PaaB	b1389	g=paaB p=putative_ring_1,2-phenylacetyl-CoA_epoxidase_subunit l=1454868..1455155 o=Escherichia_coli_str._K-12_substr._MG1655	100	98.9	100	1e-66	199
Escherichia_coli_ECA-727	ECA727_246c00020	paaB	phenylacetate-CoA oxygenase subunit PaaB	b1389	g=paaB p=putative_ring_1,2-phenylacetyl-CoA_epoxidase_subunit l=1454868..1455155 o=Escherichia_coli_str._K-12_substr._MG1655	100	100	100	4e-67	201
Escherichia_coli_MPEC4839	MPEC4839_26c01490	paaB	putative ring 1,2-phenylacetyl-CoA epoxidase subunit	b1389	g=paaB p=putative_ring_1,2-phenylacetyl-CoA_epoxidase_subunit l=1454868..1455155 o=Escherichia_coli_str._K-12_substr._MG1655	100	100	100	4e-67	201
Escherichia_coli_MPEC4969	MPEC4969_41c00630	paaB	putative ring 1,2-phenylacetyl-CoA epoxidase subunit	b1389	g=paaB p=putative_ring_1,2-phenylacetyl-CoA_epoxidase_subunit l=1454868..1455155 o=Escherichia_coli_str._K-12_substr._MG1655	100	100	100	4e-67	201
Escherichia_coli_P4-NR	P4NR_17c00370	paaB	phenylacetate-CoA oxygenase subunit PaaB	b1389	g=paaB p=putative_ring_1,2-phenylacetyl-CoA_epoxidase_subunit l=1454868..1455155 o=Escherichia_coli_str._K-12_substr._MG1655	100	100	100	4e-67	201
Escherichia_coli_O32:H37_P4	P4O32_12c01390	paaB	phenylacetate-CoA oxygenase subunit PaaB	b1389	g=paaB p=putative_ring_1,2-phenylacetyl-CoA_epoxidase_subunit l=1454868..1455155 o=Escherichia_coli_str._K-12_substr._MG1655	100	100	100	4e-67	201
Escherichia_coli_RiKo_2299/09	RIKO2299_31c02800	paaB	putative ring 1,2-phenylacetyl-CoA epoxidase subunit	b1389	g=paaB p=putative_ring_1,2-phenylacetyl-CoA_epoxidase_subunit l=1454868..1455155 o=Escherichia_coli_str._K-12_substr._MG1655	100	100	100	4e-67	201
Escherichia_coli_RiKo_2305/09	RIKO2305_24c02060	paaB	putative ring 1,2-phenylacetyl-CoA epoxidase subunit	b1389	g=paaB p=putative_ring_1,2-phenylacetyl-CoA_epoxidase_subunit l=1454868..1455155 o=Escherichia_coli_str._K-12_substr._MG1655	100	100	100	4e-67	201
Escherichia_coli_RiKo_2308/09	RIKO2308_38c00880	paaB	putative ring 1,2-phenylacetyl-CoA epoxidase subunit	b1389	g=paaB p=putative_ring_1,2-phenylacetyl-CoA_epoxidase_subunit l=1454868..1455155 o=Escherichia_coli_str._K-12_substr._MG1655	100	100	100	4e-67	201
Escherichia_coli_RiKo_2331/09	RIKO2331_9c01510	paaB	putative ring 1,2-phenylacetyl-CoA epoxidase subunit	b1389	g=paaB p=putative_ring_1,2-phenylacetyl-CoA_epoxidase_subunit l=1454868..1455155 o=Escherichia_coli_str._K-12_substr._MG1655	100	100	100	4e-67	201
Escherichia_coli_RiKo_2351/09	RIKO2351_37c01230	paaB	putative ring 1,2-phenylacetyl-CoA epoxidase subunit	b1389	g=paaB p=putative_ring_1,2-phenylacetyl-CoA_epoxidase_subunit l=1454868..1455155 o=Escherichia_coli_str._K-12_substr._MG1655	100	100	100	4e-67	201
Escherichia_coli_O157:H43_T22	T22_5c00170	paaB	phenylacetate-CoA oxygenase subunit PaaB	b1389	g=paaB p=putative_ring_1,2-phenylacetyl-CoA_epoxidase_subunit l=1454868..1455155 o=Escherichia_coli_str._K-12_substr._MG1655	100	100	100	4e-67	201
Escherichia_coli_UVM2	UVM2_34c00200	paaB	putative ring 1,2-phenylacetyl-CoA epoxidase subunit	b1389	g=paaB p=putative_ring_1,2-phenylacetyl-CoA_epoxidase_subunit l=1454868..1455155 o=Escherichia_coli_str._K-12_substr._MG1655	100	100	100	4e-67	201
Escherichia_coli_W26	W26_107c00220	paaB	phenylacetate-CoA oxygenase subunit PaaB	b1389	g=paaB p=putative_ring_1,2-phenylacetyl-CoA_epoxidase_subunit l=1454868..1455155 o=Escherichia_coli_str._K-12_substr._MG1655	100	100	100	4e-67	201
Escherichia_coli_D6-117.07	D611707_12c06360	paaC	multicomponent oxygenase/reductase subunit for phenylacetic acid degradation	b1390	g=paaC p=ring_1,2-phenylacetyl-CoA_epoxidase_subunit l=1455164..1455910 o=Escherichia_coli_str._K-12_substr._MG1655	100	100	100	0	508
Escherichia_coli_D6-117.29	D611729_312c00070	paaC	multicomponent oxygenase/reductase subunit for phenylacetic acid degradation	b1390	g=paaC p=ring_1,2-phenylacetyl-CoA_epoxidase_subunit l=1455164..1455910 o=Escherichia_coli_str._K-12_substr._MG1655	100	100	100	0	508
Escherichia_coli_ECC-1470	E1470_c13900	paaC	ring 1,2-phenylacetyl-CoA epoxidase subunit	b1390	g=paaC p=ring_1,2-phenylacetyl-CoA_epoxidase_subunit l=1455164..1455910 o=Escherichia_coli_str._K-12_substr._MG1655	100	99.6	100	0	506
Escherichia_coli_1303	EC1303_c14990	paaC	ring 1,2-phenylacetyl-CoA epoxidase subunit	b1390	g=paaC p=ring_1,2-phenylacetyl-CoA_epoxidase_subunit l=1455164..1455910 o=Escherichia_coli_str._K-12_substr._MG1655	100	100	100	0	508
Escherichia_coli_131/07	EC13107_37c00180	paaC	ring 1,2-phenylacetyl-CoA epoxidase subunit	b1390	g=paaC p=ring_1,2-phenylacetyl-CoA_epoxidase_subunit l=1455164..1455910 o=Escherichia_coli_str._K-12_substr._MG1655	100	100	100	0	508
Escherichia_coli_2772a	EC2772a_27c01100	paaC	ring 1,2-phenylacetyl-CoA epoxidase subunit	b1390	g=paaC p=ring_1,2-phenylacetyl-CoA_epoxidase_subunit l=1455164..1455910 o=Escherichia_coli_str._K-12_substr._MG1655	100	99.6	100	0	506
Escherichia_coli_3234/A	EC3234A_28c00180	paaC	ring 1,2-phenylacetyl-CoA epoxidase subunit	b1390	g=paaC p=ring_1,2-phenylacetyl-CoA_epoxidase_subunit l=1455164..1455910 o=Escherichia_coli_str._K-12_substr._MG1655	100	100	100	0	508
Escherichia_coli_ECA-727	ECA727_246c00030	paaC	multicomponent oxygenase/reductase subunit for phenylacetic acid degradation	b1390	g=paaC p=ring_1,2-phenylacetyl-CoA_epoxidase_subunit l=1455164..1455910 o=Escherichia_coli_str._K-12_substr._MG1655	100	100	100	0	508
Escherichia_coli_MPEC4839	MPEC4839_26c01500	paaC	ring 1,2-phenylacetyl-CoA epoxidase subunit	b1390	g=paaC p=ring_1,2-phenylacetyl-CoA_epoxidase_subunit l=1455164..1455910 o=Escherichia_coli_str._K-12_substr._MG1655	100	100	100	0	508
Escherichia_coli_MPEC4969	MPEC4969_41c00640	paaC	ring 1,2-phenylacetyl-CoA epoxidase subunit	b1390	g=paaC p=ring_1,2-phenylacetyl-CoA_epoxidase_subunit l=1455164..1455910 o=Escherichia_coli_str._K-12_substr._MG1655	100	100	100	0	508
Escherichia_coli_P4-NR	P4NR_17c00360	paaC	multicomponent oxygenase/reductase subunit for phenylacetic acid degradation	b1390	g=paaC p=ring_1,2-phenylacetyl-CoA_epoxidase_subunit l=1455164..1455910 o=Escherichia_coli_str._K-12_substr._MG1655	100	99.6	100	0	506
Escherichia_coli_O32:H37_P4	P4O32_12c01400	paaC	multicomponent oxygenase/reductase subunit for phenylacetic acid degradation	b1390	g=paaC p=ring_1,2-phenylacetyl-CoA_epoxidase_subunit l=1455164..1455910 o=Escherichia_coli_str._K-12_substr._MG1655	100	100	100	0	508
Escherichia_coli_RiKo_2299/09	RIKO2299_31c02810	paaC	ring 1,2-phenylacetyl-CoA epoxidase subunit	b1390	g=paaC p=ring_1,2-phenylacetyl-CoA_epoxidase_subunit l=1455164..1455910 o=Escherichia_coli_str._K-12_substr._MG1655	100	99.6	100	0	506
Escherichia_coli_RiKo_2305/09	RIKO2305_24c02070	paaC	ring 1,2-phenylacetyl-CoA epoxidase subunit	b1390	g=paaC p=ring_1,2-phenylacetyl-CoA_epoxidase_subunit l=1455164..1455910 o=Escherichia_coli_str._K-12_substr._MG1655	100	100	100	0	508
Escherichia_coli_RiKo_2308/09	RIKO2308_38c00890	paaC	ring 1,2-phenylacetyl-CoA epoxidase subunit	b1390	g=paaC p=ring_1,2-phenylacetyl-CoA_epoxidase_subunit l=1455164..1455910 o=Escherichia_coli_str._K-12_substr._MG1655	100	100	100	0	508
Escherichia_coli_RiKo_2331/09	RIKO2331_9c01520	paaC	ring 1,2-phenylacetyl-CoA epoxidase subunit	b1390	g=paaC p=ring_1,2-phenylacetyl-CoA_epoxidase_subunit l=1455164..1455910 o=Escherichia_coli_str._K-12_substr._MG1655	100	99.6	100	0	506
Escherichia_coli_RiKo_2340/09	RIKO2340_37c00890	paaC	ring 1,2-phenylacetyl-CoA epoxidase subunit	b1390	g=paaC p=ring_1,2-phenylacetyl-CoA_epoxidase_subunit l=1455164..1455910 o=Escherichia_coli_str._K-12_substr._MG1655	100	100	100	0	508
Escherichia_coli_RiKo_2351/09	RIKO2351_37c01240	paaC	ring 1,2-phenylacetyl-CoA epoxidase subunit	b1390	g=paaC p=ring_1,2-phenylacetyl-CoA_epoxidase_subunit l=1455164..1455910 o=Escherichia_coli_str._K-12_substr._MG1655	100	100	100	0	508
Escherichia_coli_O157:H43_T22	T22_5c00180	paaC	multicomponent oxygenase/reductase subunit for phenylacetic acid degradation	b1390	g=paaC p=ring_1,2-phenylacetyl-CoA_epoxidase_subunit l=1455164..1455910 o=Escherichia_coli_str._K-12_substr._MG1655	100	100	100	0	508
Escherichia_coli_UVM2	UVM2_34c00210	paaC	ring 1,2-phenylacetyl-CoA epoxidase subunit	b1390	g=paaC p=ring_1,2-phenylacetyl-CoA_epoxidase_subunit l=1455164..1455910 o=Escherichia_coli_str._K-12_substr._MG1655	100	100	100	0	508
Escherichia_coli_W26	W26_107c00230	paaC	multicomponent oxygenase/reductase subunit for phenylacetic acid degradation	b1390	g=paaC p=ring_1,2-phenylacetyl-CoA_epoxidase_subunit l=1455164..1455910 o=Escherichia_coli_str._K-12_substr._MG1655	100	100	100	0	508
Escherichia_coli_D6-117.07	D611707_12c06350	paaD	putative multicomponent oxygenase/reductase subunit for phenylacetic acid degradation	b1391	g=paaD p=ring_1,2-phenylacetyl-CoA_epoxidase_subunit l=1455925..1456422 o=Escherichia_coli_str._K-12_substr._MG1655	100	100	100	4e-121	343
Escherichia_coli_D6-117.29	D611729_312c00060	paaD	putative multicomponent oxygenase/reductase subunit for phenylacetic acid degradation	b1391	g=paaD p=ring_1,2-phenylacetyl-CoA_epoxidase_subunit l=1455925..1456422 o=Escherichia_coli_str._K-12_substr._MG1655	100	100	100	4e-121	343
Escherichia_coli_ECC-1470	E1470_c13910	paaD	ring 1,2-phenylacetyl-CoA epoxidase subunit	b1391	g=paaD p=ring_1,2-phenylacetyl-CoA_epoxidase_subunit l=1455925..1456422 o=Escherichia_coli_str._K-12_substr._MG1655	100	98.8	100	1e-119	340
Escherichia_coli_1303	EC1303_c15000	paaD	ring 1,2-phenylacetyl-CoA epoxidase subunit	b1391	g=paaD p=ring_1,2-phenylacetyl-CoA_epoxidase_subunit l=1455925..1456422 o=Escherichia_coli_str._K-12_substr._MG1655	100	100	100	4e-121	343
Escherichia_coli_131/07	EC13107_37c00190	paaD	ring 1,2-phenylacetyl-CoA epoxidase subunit	b1391	g=paaD p=ring_1,2-phenylacetyl-CoA_epoxidase_subunit l=1455925..1456422 o=Escherichia_coli_str._K-12_substr._MG1655	100	99.4	100	3e-120	341
Escherichia_coli_2772a	EC2772a_27c01110	paaD	ring 1,2-phenylacetyl-CoA epoxidase subunit	b1391	g=paaD p=ring_1,2-phenylacetyl-CoA_epoxidase_subunit l=1455925..1456422 o=Escherichia_coli_str._K-12_substr._MG1655	100	98.2	100	6e-119	338
Escherichia_coli_3234/A	EC3234A_28c00190	paaD	ring 1,2-phenylacetyl-CoA epoxidase subunit	b1391	g=paaD p=ring_1,2-phenylacetyl-CoA_epoxidase_subunit l=1455925..1456422 o=Escherichia_coli_str._K-12_substr._MG1655	100	99.4	100	3e-120	341
Escherichia_coli_ECA-O157	ECA0157_881c00020	paaD	putative multicomponent oxygenase/reductase subunit for phenylacetic acid degradation	b1391	g=paaD p=ring_1,2-phenylacetyl-CoA_epoxidase_subunit l=1455925..1456422 o=Escherichia_coli_str._K-12_substr._MG1655	100	98.8	100	1e-119	340
Escherichia_coli_ECA-727	ECA727_246c00040	paaD	putative multicomponent oxygenase/reductase subunit for phenylacetic acid degradation	b1391	g=paaD p=ring_1,2-phenylacetyl-CoA_epoxidase_subunit l=1455925..1456422 o=Escherichia_coli_str._K-12_substr._MG1655	100	100	100	4e-121	343
Escherichia_coli_MPEC4839	MPEC4839_26c01510	paaD	ring 1,2-phenylacetyl-CoA epoxidase subunit	b1391	g=paaD p=ring_1,2-phenylacetyl-CoA_epoxidase_subunit l=1455925..1456422 o=Escherichia_coli_str._K-12_substr._MG1655	100	100	100	4e-121	343
Escherichia_coli_MPEC4969	MPEC4969_41c00650	paaD	ring 1,2-phenylacetyl-CoA epoxidase subunit	b1391	g=paaD p=ring_1,2-phenylacetyl-CoA_epoxidase_subunit l=1455925..1456422 o=Escherichia_coli_str._K-12_substr._MG1655	100	98.8	100	1e-119	340
Escherichia_coli_P4-NR	P4NR_17c00350	paaD	putative multicomponent oxygenase/reductase subunit for phenylacetic acid degradation	b1391	g=paaD p=ring_1,2-phenylacetyl-CoA_epoxidase_subunit l=1455925..1456422 o=Escherichia_coli_str._K-12_substr._MG1655	100	98.8	100	1e-119	340
Escherichia_coli_O32:H37_P4	P4O32_12c01410	paaD	putative multicomponent oxygenase/reductase subunit for phenylacetic acid degradation	b1391	g=paaD p=ring_1,2-phenylacetyl-CoA_epoxidase_subunit l=1455925..1456422 o=Escherichia_coli_str._K-12_substr._MG1655	100	100	100	4e-121	343
Escherichia_coli_RiKo_2299/09	RIKO2299_31c02820	paaD	ring 1,2-phenylacetyl-CoA epoxidase subunit	b1391	g=paaD p=ring_1,2-phenylacetyl-CoA_epoxidase_subunit l=1455925..1456422 o=Escherichia_coli_str._K-12_substr._MG1655	100	98.8	100	1e-119	340
Escherichia_coli_RiKo_2305/09	RIKO2305_24c02080	paaD	ring 1,2-phenylacetyl-CoA epoxidase subunit	b1391	g=paaD p=ring_1,2-phenylacetyl-CoA_epoxidase_subunit l=1455925..1456422 o=Escherichia_coli_str._K-12_substr._MG1655	100	97.6	100	1e-117	335
Escherichia_coli_RiKo_2308/09	RIKO2308_38c00900	paaD	ring 1,2-phenylacetyl-CoA epoxidase subunit	b1391	g=paaD p=ring_1,2-phenylacetyl-CoA_epoxidase_subunit l=1455925..1456422 o=Escherichia_coli_str._K-12_substr._MG1655	100	100	100	4e-121	343
Escherichia_coli_RiKo_2331/09	RIKO2331_9c01530	paaD	ring 1,2-phenylacetyl-CoA epoxidase subunit	b1391	g=paaD p=ring_1,2-phenylacetyl-CoA_epoxidase_subunit l=1455925..1456422 o=Escherichia_coli_str._K-12_substr._MG1655	100	98.2	100	4e-118	336
Escherichia_coli_RiKo_2340/09	RIKO2340_37c00900	paaD	ring 1,2-phenylacetyl-CoA epoxidase subunit	b1391	g=paaD p=ring_1,2-phenylacetyl-CoA_epoxidase_subunit l=1455925..1456422 o=Escherichia_coli_str._K-12_substr._MG1655	100	100	100	4e-121	343
Escherichia_coli_RiKo_2351/09	RIKO2351_37c01250	paaD	ring 1,2-phenylacetyl-CoA epoxidase subunit	b1391	g=paaD p=ring_1,2-phenylacetyl-CoA_epoxidase_subunit l=1455925..1456422 o=Escherichia_coli_str._K-12_substr._MG1655	100	97.6	100	1e-117	335
Escherichia_coli_O157:H43_T22	T22_5c00190	paaD	putative multicomponent oxygenase/reductase subunit for phenylacetic acid degradation	b1391	g=paaD p=ring_1,2-phenylacetyl-CoA_epoxidase_subunit l=1455925..1456422 o=Escherichia_coli_str._K-12_substr._MG1655	100	98.8	100	1e-119	340
Escherichia_coli_UVM2	UVM2_34c00220	paaD	ring 1,2-phenylacetyl-CoA epoxidase subunit	b1391	g=paaD p=ring_1,2-phenylacetyl-CoA_epoxidase_subunit l=1455925..1456422 o=Escherichia_coli_str._K-12_substr._MG1655	100	100	100	4e-121	343
Escherichia_coli_W26	W26_107c00240	paaD	putative multicomponent oxygenase/reductase subunit for phenylacetic acid degradation	b1391	g=paaD p=ring_1,2-phenylacetyl-CoA_epoxidase_subunit l=1455925..1456422 o=Escherichia_coli_str._K-12_substr._MG1655	100	98.8	100	1e-119	340
Escherichia_coli_D6-117.07	D611707_12c06340	paaJ	subunit of the phenylacetly-CoA oxygenase/reductase	b1392	g=paaE p=ring_1,2-phenylacetyl-CoA_epoxidase,_NAD(P)H_oxidoreductase_component l=1456430..1457500 o=Escherichia_coli_str._K-12_substr._MG1655	100	99.7	100	0	731
Escherichia_coli_D6-117.29	D611729_312c00050	paaJ	subunit of the phenylacetly-CoA oxygenase/reductase	b1392	g=paaE p=ring_1,2-phenylacetyl-CoA_epoxidase,_NAD(P)H_oxidoreductase_component l=1456430..1457500 o=Escherichia_coli_str._K-12_substr._MG1655	100	100	100	0	736
Escherichia_coli_ECC-1470	E1470_c13920	paaE	ring 1,2-phenylacetyl-CoA epoxidase, NAD(P)H oxidoreductase component	b1392	g=paaE p=ring_1,2-phenylacetyl-CoA_epoxidase,_NAD(P)H_oxidoreductase_component l=1456430..1457500 o=Escherichia_coli_str._K-12_substr._MG1655	100	98.6	100	0	726
Escherichia_coli_1303	EC1303_c15010	paaE	ring 1,2-phenylacetyl-CoA epoxidase, NAD(P)H oxidoreductase component	b1392	g=paaE p=ring_1,2-phenylacetyl-CoA_epoxidase,_NAD(P)H_oxidoreductase_component l=1456430..1457500 o=Escherichia_coli_str._K-12_substr._MG1655	100	100	100	0	736
Escherichia_coli_131/07	EC13107_37c00200	paaE	ring 1,2-phenylacetyl-CoA epoxidase, NAD(P)H oxidoreductase component	b1392	g=paaE p=ring_1,2-phenylacetyl-CoA_epoxidase,_NAD(P)H_oxidoreductase_component l=1456430..1457500 o=Escherichia_coli_str._K-12_substr._MG1655	100	100	100	0	736
Escherichia_coli_2772a	EC2772a_27c01120	paaE	ring 1,2-phenylacetyl-CoA epoxidase, NAD(P)H oxidoreductase component	b1392	g=paaE p=ring_1,2-phenylacetyl-CoA_epoxidase,_NAD(P)H_oxidoreductase_component l=1456430..1457500 o=Escherichia_coli_str._K-12_substr._MG1655	100	98.6	100	0	726
Escherichia_coli_3234/A	EC3234A_28c00200	paaE	ring 1,2-phenylacetyl-CoA epoxidase, NAD(P)H oxidoreductase component	b1392	g=paaE p=ring_1,2-phenylacetyl-CoA_epoxidase,_NAD(P)H_oxidoreductase_component l=1456430..1457500 o=Escherichia_coli_str._K-12_substr._MG1655	100	100	100	0	736
Escherichia_coli_ECA-O157	ECA0157_881c00030	paaJ	subunit of the phenylacetly-CoA oxygenase/reductase	b1392	g=paaE p=ring_1,2-phenylacetyl-CoA_epoxidase,_NAD(P)H_oxidoreductase_component l=1456430..1457500 o=Escherichia_coli_str._K-12_substr._MG1655	100	99.2	100	0	730
Escherichia_coli_ECA-727	ECA727_246c00050	paaJ_1	subunit of the phenylacetly-CoA oxygenase/reductase	b1392	g=paaE p=ring_1,2-phenylacetyl-CoA_epoxidase,_NAD(P)H_oxidoreductase_component l=1456430..1457500 o=Escherichia_coli_str._K-12_substr._MG1655	72	94.2	96	1e-173	489
Escherichia_coli_MPEC4839	MPEC4839_26c01520	paaE	ring 1,2-phenylacetyl-CoA epoxidase, NAD(P)H oxidoreductase component	b1392	g=paaE p=ring_1,2-phenylacetyl-CoA_epoxidase,_NAD(P)H_oxidoreductase_component l=1456430..1457500 o=Escherichia_coli_str._K-12_substr._MG1655	100	100	100	0	736
Escherichia_coli_MPEC4969	MPEC4969_41c00660	paaE	ring 1,2-phenylacetyl-CoA epoxidase, NAD(P)H oxidoreductase component	b1392	g=paaE p=ring_1,2-phenylacetyl-CoA_epoxidase,_NAD(P)H_oxidoreductase_component l=1456430..1457500 o=Escherichia_coli_str._K-12_substr._MG1655	100	98.9	100	0	728
Escherichia_coli_P4-NR	P4NR_17c00340	paaJ	subunit of the phenylacetly-CoA oxygenase/reductase	b1392	g=paaE p=ring_1,2-phenylacetyl-CoA_epoxidase,_NAD(P)H_oxidoreductase_component l=1456430..1457500 o=Escherichia_coli_str._K-12_substr._MG1655	100	98.9	100	0	728
Escherichia_coli_O32:H37_P4	P4O32_12c01420	paaJ	subunit of the phenylacetly-CoA oxygenase/reductase	b1392	g=paaE p=ring_1,2-phenylacetyl-CoA_epoxidase,_NAD(P)H_oxidoreductase_component l=1456430..1457500 o=Escherichia_coli_str._K-12_substr._MG1655	100	100	100	0	736
Escherichia_coli_RiKo_2299/09	RIKO2299_31c02830	paaE	ring 1,2-phenylacetyl-CoA epoxidase, NAD(P)H oxidoreductase component	b1392	g=paaE p=ring_1,2-phenylacetyl-CoA_epoxidase,_NAD(P)H_oxidoreductase_component l=1456430..1457500 o=Escherichia_coli_str._K-12_substr._MG1655	100	98.9	100	0	728
Escherichia_coli_RiKo_2305/09	RIKO2305_24c02090	paaE	ring 1,2-phenylacetyl-CoA epoxidase, NAD(P)H oxidoreductase component	b1392	g=paaE p=ring_1,2-phenylacetyl-CoA_epoxidase,_NAD(P)H_oxidoreductase_component l=1456430..1457500 o=Escherichia_coli_str._K-12_substr._MG1655	100	98	100	0	723
Escherichia_coli_RiKo_2308/09	RIKO2308_38c00910	paaE	ring 1,2-phenylacetyl-CoA epoxidase, NAD(P)H oxidoreductase component	b1392	g=paaE p=ring_1,2-phenylacetyl-CoA_epoxidase,_NAD(P)H_oxidoreductase_component l=1456430..1457500 o=Escherichia_coli_str._K-12_substr._MG1655	100	100	100	0	736
Escherichia_coli_RiKo_2331/09	RIKO2331_9c01540	paaE	ring 1,2-phenylacetyl-CoA epoxidase, NAD(P)H oxidoreductase component	b1392	g=paaE p=ring_1,2-phenylacetyl-CoA_epoxidase,_NAD(P)H_oxidoreductase_component l=1456430..1457500 o=Escherichia_coli_str._K-12_substr._MG1655	100	99.2	100	0	730
Escherichia_coli_RiKo_2340/09	RIKO2340_37c00910	paaE	ring 1,2-phenylacetyl-CoA epoxidase, NAD(P)H oxidoreductase component	b1392	g=paaE p=ring_1,2-phenylacetyl-CoA_epoxidase,_NAD(P)H_oxidoreductase_component l=1456430..1457500 o=Escherichia_coli_str._K-12_substr._MG1655	100	100	100	0	736
Escherichia_coli_RiKo_2351/09	RIKO2351_37c01260	paaE	ring 1,2-phenylacetyl-CoA epoxidase, NAD(P)H oxidoreductase component	b1392	g=paaE p=ring_1,2-phenylacetyl-CoA_epoxidase,_NAD(P)H_oxidoreductase_component l=1456430..1457500 o=Escherichia_coli_str._K-12_substr._MG1655	100	98	100	0	723
Escherichia_coli_O157:H43_T22	T22_5c00200	paaJ	subunit of the phenylacetly-CoA oxygenase/reductase	b1392	g=paaE p=ring_1,2-phenylacetyl-CoA_epoxidase,_NAD(P)H_oxidoreductase_component l=1456430..1457500 o=Escherichia_coli_str._K-12_substr._MG1655	100	98.9	100	0	728
Escherichia_coli_UVM2	UVM2_34c00230	paaE	ring 1,2-phenylacetyl-CoA epoxidase, NAD(P)H oxidoreductase component	b1392	g=paaE p=ring_1,2-phenylacetyl-CoA_epoxidase,_NAD(P)H_oxidoreductase_component l=1456430..1457500 o=Escherichia_coli_str._K-12_substr._MG1655	100	99.7	100	0	733
Escherichia_coli_W26	W26_107c00250	paaJ	subunit of the phenylacetly-CoA oxygenase/reductase	b1392	g=paaE p=ring_1,2-phenylacetyl-CoA_epoxidase,_NAD(P)H_oxidoreductase_component l=1456430..1457500 o=Escherichia_coli_str._K-12_substr._MG1655	100	98.6	100	0	726
Escherichia_coli_D6-117.07	D611707_12c06330	paaF	enoyl-CoA hydratase-isomerase	b1393	g=paaF p=2,3-dehydroadipyl-CoA_hydratase l=1457497..1458264 o=Escherichia_coli_str._K-12_substr._MG1655 ec=4.2.1.17	100	100	100	0	510
Escherichia_coli_D6-117.29	D611729_312c00040	paaF	enoyl-CoA hydratase-isomerase	b1393	g=paaF p=2,3-dehydroadipyl-CoA_hydratase l=1457497..1458264 o=Escherichia_coli_str._K-12_substr._MG1655 ec=4.2.1.17	100	100	100	0	510
Escherichia_coli_ECC-1470	E1470_c13930	paaF	2,3-dehydroadipyl-CoA hydratase	b1393	g=paaF p=2,3-dehydroadipyl-CoA_hydratase l=1457497..1458264 o=Escherichia_coli_str._K-12_substr._MG1655 ec=4.2.1.17	100	99.6	100	0	509
Escherichia_coli_1303	EC1303_c15020	paaF	2,3-dehydroadipyl-CoA hydratase	b1393	g=paaF p=2,3-dehydroadipyl-CoA_hydratase l=1457497..1458264 o=Escherichia_coli_str._K-12_substr._MG1655 ec=4.2.1.17	100	100	100	0	510
Escherichia_coli_131/07	EC13107_37c00210	paaF	2,3-dehydroadipyl-CoA hydratase	b1393	g=paaF p=2,3-dehydroadipyl-CoA_hydratase l=1457497..1458264 o=Escherichia_coli_str._K-12_substr._MG1655 ec=4.2.1.17	100	100	100	0	510
Escherichia_coli_2772a	EC2772a_27c01130	paaF	2,3-dehydroadipyl-CoA hydratase	b1393	g=paaF p=2,3-dehydroadipyl-CoA_hydratase l=1457497..1458264 o=Escherichia_coli_str._K-12_substr._MG1655 ec=4.2.1.17	100	98.8	100	0	504
Escherichia_coli_3234/A	EC3234A_28c00210	paaF	2,3-dehydroadipyl-CoA hydratase	b1393	g=paaF p=2,3-dehydroadipyl-CoA_hydratase l=1457497..1458264 o=Escherichia_coli_str._K-12_substr._MG1655 ec=4.2.1.17	100	100	100	0	510
Escherichia_coli_ECA-O157	ECA0157_881c00040	paaF	enoyl-CoA hydratase-isomerase	b1393	g=paaF p=2,3-dehydroadipyl-CoA_hydratase l=1457497..1458264 o=Escherichia_coli_str._K-12_substr._MG1655 ec=4.2.1.17	100	98.4	100	0	502
Escherichia_coli_ECA-727	ECA727_246c00070	paaF	enoyl-CoA hydratase-isomerase	b1393	g=paaF p=2,3-dehydroadipyl-CoA_hydratase l=1457497..1458264 o=Escherichia_coli_str._K-12_substr._MG1655 ec=4.2.1.17	100	100	100	0	510
Escherichia_coli_ECC-Z	ECCZ_12c00600	paaF	enoyl-CoA hydratase-isomerase	b1393	g=paaF p=2,3-dehydroadipyl-CoA_hydratase l=1457497..1458264 o=Escherichia_coli_str._K-12_substr._MG1655 ec=4.2.1.17	80	99	100	8e-145	409
Escherichia_coli_MPEC4839	MPEC4839_26c01530	paaF	2,3-dehydroadipyl-CoA hydratase	b1393	g=paaF p=2,3-dehydroadipyl-CoA_hydratase l=1457497..1458264 o=Escherichia_coli_str._K-12_substr._MG1655 ec=4.2.1.17	100	100	100	0	510
Escherichia_coli_MPEC4969	MPEC4969_41c00670	paaF	2,3-dehydroadipyl-CoA hydratase	b1393	g=paaF p=2,3-dehydroadipyl-CoA_hydratase l=1457497..1458264 o=Escherichia_coli_str._K-12_substr._MG1655 ec=4.2.1.17	100	98.8	100	0	504
Escherichia_coli_P4-NR	P4NR_17c00330	paaF	enoyl-CoA hydratase-isomerase	b1393	g=paaF p=2,3-dehydroadipyl-CoA_hydratase l=1457497..1458264 o=Escherichia_coli_str._K-12_substr._MG1655 ec=4.2.1.17	100	98.8	100	0	504
Escherichia_coli_O32:H37_P4	P4O32_12c01430	paaF	enoyl-CoA hydratase-isomerase	b1393	g=paaF p=2,3-dehydroadipyl-CoA_hydratase l=1457497..1458264 o=Escherichia_coli_str._K-12_substr._MG1655 ec=4.2.1.17	100	100	100	0	510
Escherichia_coli_RiKo_2299/09	RIKO2299_31c02840	paaF	2,3-dehydroadipyl-CoA hydratase	b1393	g=paaF p=2,3-dehydroadipyl-CoA_hydratase l=1457497..1458264 o=Escherichia_coli_str._K-12_substr._MG1655 ec=4.2.1.17	100	98.8	100	0	503
Escherichia_coli_RiKo_2305/09	RIKO2305_24c02100	paaF	2,3-dehydroadipyl-CoA hydratase	b1393	g=paaF p=2,3-dehydroadipyl-CoA_hydratase l=1457497..1458264 o=Escherichia_coli_str._K-12_substr._MG1655 ec=4.2.1.17	100	100	100	0	510
Escherichia_coli_RiKo_2308/09	RIKO2308_38c00920	paaF	2,3-dehydroadipyl-CoA hydratase	b1393	g=paaF p=2,3-dehydroadipyl-CoA_hydratase l=1457497..1458264 o=Escherichia_coli_str._K-12_substr._MG1655 ec=4.2.1.17	100	100	100	0	510
Escherichia_coli_RiKo_2331/09	RIKO2331_9c01550	paaF	2,3-dehydroadipyl-CoA hydratase	b1393	g=paaF p=2,3-dehydroadipyl-CoA_hydratase l=1457497..1458264 o=Escherichia_coli_str._K-12_substr._MG1655 ec=4.2.1.17	100	99.2	100	0	505
Escherichia_coli_RiKo_2340/09	RIKO2340_37c00920	paaF	2,3-dehydroadipyl-CoA hydratase	b1393	g=paaF p=2,3-dehydroadipyl-CoA_hydratase l=1457497..1458264 o=Escherichia_coli_str._K-12_substr._MG1655 ec=4.2.1.17	100	100	100	0	510
Escherichia_coli_RiKo_2351/09	RIKO2351_37c01270	paaF	2,3-dehydroadipyl-CoA hydratase	b1393	g=paaF p=2,3-dehydroadipyl-CoA_hydratase l=1457497..1458264 o=Escherichia_coli_str._K-12_substr._MG1655 ec=4.2.1.17	100	100	100	0	510
Escherichia_coli_O157:H43_T22	T22_5c00210	paaF	enoyl-CoA hydratase-isomerase	b1393	g=paaF p=2,3-dehydroadipyl-CoA_hydratase l=1457497..1458264 o=Escherichia_coli_str._K-12_substr._MG1655 ec=4.2.1.17	100	98.8	100	0	504
Escherichia_coli_UVM2	UVM2_34c00240	paaF	2,3-dehydroadipyl-CoA hydratase	b1393	g=paaF p=2,3-dehydroadipyl-CoA_hydratase l=1457497..1458264 o=Escherichia_coli_str._K-12_substr._MG1655 ec=4.2.1.17	100	100	100	0	510
Escherichia_coli_W26	W26_107c00260	paaF	enoyl-CoA hydratase-isomerase	b1393	g=paaF p=2,3-dehydroadipyl-CoA_hydratase l=1457497..1458264 o=Escherichia_coli_str._K-12_substr._MG1655 ec=4.2.1.17	100	98.8	100	0	504
Escherichia_coli_D6-117.07	D611707_12c06320	paaG	enoyl-CoA hydratase	b1394	g=paaG p=1,2-epoxyphenylacetyl-CoA_isomerase,_oxepin-CoA-forming l=1458264..1459052 o=Escherichia_coli_str._K-12_substr._MG1655 ec=4.2.1.17	100	100	100	0	537
Escherichia_coli_D6-117.29	D611729_312c00030	paaG	enoyl-CoA hydratase	b1394	g=paaG p=1,2-epoxyphenylacetyl-CoA_isomerase,_oxepin-CoA-forming l=1458264..1459052 o=Escherichia_coli_str._K-12_substr._MG1655 ec=4.2.1.17	100	100	100	0	537
Escherichia_coli_ECC-1470	E1470_c13940	paaG	1,2-epoxyphenylacetyl-CoA isomerase, oxepin-CoA-forming	b1394	g=paaG p=1,2-epoxyphenylacetyl-CoA_isomerase,_oxepin-CoA-forming l=1458264..1459052 o=Escherichia_coli_str._K-12_substr._MG1655 ec=4.2.1.17	100	98.1	100	0	526
Escherichia_coli_1303	EC1303_c15030	paaG	1,2-epoxyphenylacetyl-CoA isomerase, oxepin-CoA-forming	b1394	g=paaG p=1,2-epoxyphenylacetyl-CoA_isomerase,_oxepin-CoA-forming l=1458264..1459052 o=Escherichia_coli_str._K-12_substr._MG1655 ec=4.2.1.17	100	100	100	0	537
Escherichia_coli_131/07	EC13107_37c00220	paaG	1,2-epoxyphenylacetyl-CoA isomerase, oxepin-CoA-forming	b1394	g=paaG p=1,2-epoxyphenylacetyl-CoA_isomerase,_oxepin-CoA-forming l=1458264..1459052 o=Escherichia_coli_str._K-12_substr._MG1655 ec=4.2.1.17	100	100	100	0	537
Escherichia_coli_2772a	EC2772a_27c01140	paaG	1,2-epoxyphenylacetyl-CoA isomerase, oxepin-CoA-forming	b1394	g=paaG p=1,2-epoxyphenylacetyl-CoA_isomerase,_oxepin-CoA-forming l=1458264..1459052 o=Escherichia_coli_str._K-12_substr._MG1655 ec=4.2.1.17	100	98.5	100	0	531
Escherichia_coli_3234/A	EC3234A_28c00220	paaG	1,2-epoxyphenylacetyl-CoA isomerase, oxepin-CoA-forming	b1394	g=paaG p=1,2-epoxyphenylacetyl-CoA_isomerase,_oxepin-CoA-forming l=1458264..1459052 o=Escherichia_coli_str._K-12_substr._MG1655 ec=4.2.1.17	100	100	100	0	537
Escherichia_coli_ECA-O157	ECA0157_881c00050	paaG	enoyl-CoA hydratase	b1394	g=paaG p=1,2-epoxyphenylacetyl-CoA_isomerase,_oxepin-CoA-forming l=1458264..1459052 o=Escherichia_coli_str._K-12_substr._MG1655 ec=4.2.1.17	100	97.7	100	1e-176	492
Escherichia_coli_ECA-727	ECA727_246c00080	paaG	enoyl-CoA hydratase	b1394	g=paaG p=1,2-epoxyphenylacetyl-CoA_isomerase,_oxepin-CoA-forming l=1458264..1459052 o=Escherichia_coli_str._K-12_substr._MG1655 ec=4.2.1.17	100	100	100	0	537
Escherichia_coli_ECC-Z	ECCZ_12c00590	paaG	enoyl-CoA hydratase	b1394	g=paaG p=1,2-epoxyphenylacetyl-CoA_isomerase,_oxepin-CoA-forming l=1458264..1459052 o=Escherichia_coli_str._K-12_substr._MG1655 ec=4.2.1.17	100	100	100	0	537
Escherichia_coli_MPEC4839	MPEC4839_26c01540	paaG	1,2-epoxyphenylacetyl-CoA isomerase, oxepin-CoA-forming	b1394	g=paaG p=1,2-epoxyphenylacetyl-CoA_isomerase,_oxepin-CoA-forming l=1458264..1459052 o=Escherichia_coli_str._K-12_substr._MG1655 ec=4.2.1.17	100	100	100	0	537
Escherichia_coli_MPEC4969	MPEC4969_41c00680	paaG	1,2-epoxyphenylacetyl-CoA isomerase, oxepin-CoA-forming	b1394	g=paaG p=1,2-epoxyphenylacetyl-CoA_isomerase,_oxepin-CoA-forming l=1458264..1459052 o=Escherichia_coli_str._K-12_substr._MG1655 ec=4.2.1.17	100	98.5	100	0	527
Escherichia_coli_P4-NR	P4NR_17c00320	paaG	enoyl-CoA hydratase	b1394	g=paaG p=1,2-epoxyphenylacetyl-CoA_isomerase,_oxepin-CoA-forming l=1458264..1459052 o=Escherichia_coli_str._K-12_substr._MG1655 ec=4.2.1.17	100	99.6	100	0	533
Escherichia_coli_O32:H37_P4	P4O32_12c01440	paaG	enoyl-CoA hydratase	b1394	g=paaG p=1,2-epoxyphenylacetyl-CoA_isomerase,_oxepin-CoA-forming l=1458264..1459052 o=Escherichia_coli_str._K-12_substr._MG1655 ec=4.2.1.17	100	100	100	0	537
Escherichia_coli_RiKo_2299/09	RIKO2299_31c02850	paaG	1,2-epoxyphenylacetyl-CoA isomerase, oxepin-CoA-forming	b1394	g=paaG p=1,2-epoxyphenylacetyl-CoA_isomerase,_oxepin-CoA-forming l=1458264..1459052 o=Escherichia_coli_str._K-12_substr._MG1655 ec=4.2.1.17	100	99.6	100	0	533
Escherichia_coli_RiKo_2305/09	RIKO2305_24c02110	paaG	1,2-epoxyphenylacetyl-CoA isomerase, oxepin-CoA-forming	b1394	g=paaG p=1,2-epoxyphenylacetyl-CoA_isomerase,_oxepin-CoA-forming l=1458264..1459052 o=Escherichia_coli_str._K-12_substr._MG1655 ec=4.2.1.17	100	99.6	100	0	533
Escherichia_coli_RiKo_2308/09	RIKO2308_38c00930	paaG	1,2-epoxyphenylacetyl-CoA isomerase, oxepin-CoA-forming	b1394	g=paaG p=1,2-epoxyphenylacetyl-CoA_isomerase,_oxepin-CoA-forming l=1458264..1459052 o=Escherichia_coli_str._K-12_substr._MG1655 ec=4.2.1.17	100	100	100	0	537
Escherichia_coli_RiKo_2331/09	RIKO2331_9c01560	paaG	1,2-epoxyphenylacetyl-CoA isomerase, oxepin-CoA-forming	b1394	g=paaG p=1,2-epoxyphenylacetyl-CoA_isomerase,_oxepin-CoA-forming l=1458264..1459052 o=Escherichia_coli_str._K-12_substr._MG1655 ec=4.2.1.17	100	99.2	100	0	533
Escherichia_coli_RiKo_2340/09	RIKO2340_37c00930	paaG	1,2-epoxyphenylacetyl-CoA isomerase, oxepin-CoA-forming	b1394	g=paaG p=1,2-epoxyphenylacetyl-CoA_isomerase,_oxepin-CoA-forming l=1458264..1459052 o=Escherichia_coli_str._K-12_substr._MG1655 ec=4.2.1.17	100	100	100	0	537
Escherichia_coli_RiKo_2351/09	RIKO2351_37c01280	paaG	1,2-epoxyphenylacetyl-CoA isomerase, oxepin-CoA-forming	b1394	g=paaG p=1,2-epoxyphenylacetyl-CoA_isomerase,_oxepin-CoA-forming l=1458264..1459052 o=Escherichia_coli_str._K-12_substr._MG1655 ec=4.2.1.17	100	99.6	100	0	533
Escherichia_coli_O157:H43_T22	T22_5c00220	paaG	enoyl-CoA hydratase	b1394	g=paaG p=1,2-epoxyphenylacetyl-CoA_isomerase,_oxepin-CoA-forming l=1458264..1459052 o=Escherichia_coli_str._K-12_substr._MG1655 ec=4.2.1.17	100	99.2	100	0	533
Escherichia_coli_UVM2	UVM2_34c00250	paaG	1,2-epoxyphenylacetyl-CoA isomerase, oxepin-CoA-forming	b1394	g=paaG p=1,2-epoxyphenylacetyl-CoA_isomerase,_oxepin-CoA-forming l=1458264..1459052 o=Escherichia_coli_str._K-12_substr._MG1655 ec=4.2.1.17	100	100	100	0	537
Escherichia_coli_W26	W26_107c00270	paaG	enoyl-CoA hydratase	b1394	g=paaG p=1,2-epoxyphenylacetyl-CoA_isomerase,_oxepin-CoA-forming l=1458264..1459052 o=Escherichia_coli_str._K-12_substr._MG1655 ec=4.2.1.17	100	99.2	100	0	533
Escherichia_coli_D6-117.07	D611707_12c06310	paaH	3-hydroxyacyl-CoA dehydrogenase	b1395	g=paaH p=3-hydroxyadipyl-CoA_dehydrogenase,_NAD+-dependent l=1459054..1460481 o=Escherichia_coli_str._K-12_substr._MG1655 ec=1.1.1.157	97	100	100	0	940
Escherichia_coli_D6-117.29	D611729_312c00020	paaH	3-hydroxyacyl-CoA dehydrogenase	b1395	g=paaH p=3-hydroxyadipyl-CoA_dehydrogenase,_NAD+-dependent l=1459054..1460481 o=Escherichia_coli_str._K-12_substr._MG1655 ec=1.1.1.157	97	100	100	0	940
Escherichia_coli_ECC-1470	E1470_c13950	paaH	3-hydroxyadipyl-CoA dehydrogenase, NAD+-dependent	b1395	g=paaH p=3-hydroxyadipyl-CoA_dehydrogenase,_NAD+-dependent l=1459054..1460481 o=Escherichia_coli_str._K-12_substr._MG1655 ec=1.1.1.157	97	99.1	100	0	935
Escherichia_coli_1303	EC1303_c15040	paaH	3-hydroxyadipyl-CoA dehydrogenase, NAD+-dependent	b1395	g=paaH p=3-hydroxyadipyl-CoA_dehydrogenase,_NAD+-dependent l=1459054..1460481 o=Escherichia_coli_str._K-12_substr._MG1655 ec=1.1.1.157	97	100	100	0	940
Escherichia_coli_131/07	EC13107_37c00230	paaH	3-hydroxyadipyl-CoA dehydrogenase, NAD+-dependent	b1395	g=paaH p=3-hydroxyadipyl-CoA_dehydrogenase,_NAD+-dependent l=1459054..1460481 o=Escherichia_coli_str._K-12_substr._MG1655 ec=1.1.1.157	97	100	100	0	940
Escherichia_coli_2772a	EC2772a_27c01150	paaH	3-hydroxyadipyl-CoA dehydrogenase, NAD+-dependent	b1395	g=paaH p=3-hydroxyadipyl-CoA_dehydrogenase,_NAD+-dependent l=1459054..1460481 o=Escherichia_coli_str._K-12_substr._MG1655 ec=1.1.1.157	97	99.3	100	0	937
Escherichia_coli_3234/A	EC3234A_28c00230	paaH	3-hydroxyadipyl-CoA dehydrogenase, NAD+-dependent	b1395	g=paaH p=3-hydroxyadipyl-CoA_dehydrogenase,_NAD+-dependent l=1459054..1460481 o=Escherichia_coli_str._K-12_substr._MG1655 ec=1.1.1.157	97	100	100	0	940
Escherichia_coli_ECA-O157	ECA0157_881c00060	paaH	3-hydroxyacyl-CoA dehydrogenase	b1395	g=paaH p=3-hydroxyadipyl-CoA_dehydrogenase,_NAD+-dependent l=1459054..1460481 o=Escherichia_coli_str._K-12_substr._MG1655 ec=1.1.1.157	97	100	100	0	940
Escherichia_coli_ECA-727	ECA727_246c00090	paaH	3-hydroxyacyl-CoA dehydrogenase	b1395	g=paaH p=3-hydroxyadipyl-CoA_dehydrogenase,_NAD+-dependent l=1459054..1460481 o=Escherichia_coli_str._K-12_substr._MG1655 ec=1.1.1.157	97	99.8	100	0	939
Escherichia_coli_ECC-Z	ECCZ_12c00580	paaH	3-hydroxyacyl-CoA dehydrogenase	b1395	g=paaH p=3-hydroxyadipyl-CoA_dehydrogenase,_NAD+-dependent l=1459054..1460481 o=Escherichia_coli_str._K-12_substr._MG1655 ec=1.1.1.157	97	99.8	100	0	936
Escherichia_coli_MPEC4839	MPEC4839_26c01550	paaH	3-hydroxyadipyl-CoA dehydrogenase, NAD+-dependent	b1395	g=paaH p=3-hydroxyadipyl-CoA_dehydrogenase,_NAD+-dependent l=1459054..1460481 o=Escherichia_coli_str._K-12_substr._MG1655 ec=1.1.1.157	97	99.8	100	0	937
Escherichia_coli_MPEC4969	MPEC4969_41c00690	paaH	3-hydroxyadipyl-CoA dehydrogenase, NAD+-dependent	b1395	g=paaH p=3-hydroxyadipyl-CoA_dehydrogenase,_NAD+-dependent l=1459054..1460481 o=Escherichia_coli_str._K-12_substr._MG1655 ec=1.1.1.157	97	99.3	100	0	935
Escherichia_coli_P4-NR	P4NR_17c00310	paaH	3-hydroxyacyl-CoA dehydrogenase	b1395	g=paaH p=3-hydroxyadipyl-CoA_dehydrogenase,_NAD+-dependent l=1459054..1460481 o=Escherichia_coli_str._K-12_substr._MG1655 ec=1.1.1.157	97	99.3	100	0	937
Escherichia_coli_O32:H37_P4	P4O32_12c01450	paaH	3-hydroxyacyl-CoA dehydrogenase	b1395	g=paaH p=3-hydroxyadipyl-CoA_dehydrogenase,_NAD+-dependent l=1459054..1460481 o=Escherichia_coli_str._K-12_substr._MG1655 ec=1.1.1.157	97	100	100	0	940
Escherichia_coli_RiKo_2299/09	RIKO2299_31c02860	paaH	3-hydroxyadipyl-CoA dehydrogenase, NAD+-dependent	b1395	g=paaH p=3-hydroxyadipyl-CoA_dehydrogenase,_NAD+-dependent l=1459054..1460481 o=Escherichia_coli_str._K-12_substr._MG1655 ec=1.1.1.157	97	98.9	100	0	932
Escherichia_coli_RiKo_2305/09	RIKO2305_24c02120	paaH	3-hydroxyadipyl-CoA dehydrogenase, NAD+-dependent	b1395	g=paaH p=3-hydroxyadipyl-CoA_dehydrogenase,_NAD+-dependent l=1459054..1460481 o=Escherichia_coli_str._K-12_substr._MG1655 ec=1.1.1.157	97	99.3	100	0	937
Escherichia_coli_RiKo_2308/09	RIKO2308_38c00940	paaH	3-hydroxyadipyl-CoA dehydrogenase, NAD+-dependent	b1395	g=paaH p=3-hydroxyadipyl-CoA_dehydrogenase,_NAD+-dependent l=1459054..1460481 o=Escherichia_coli_str._K-12_substr._MG1655 ec=1.1.1.157	97	100	100	0	940
Escherichia_coli_RiKo_2331/09	RIKO2331_9c01570	paaH	3-hydroxyadipyl-CoA dehydrogenase, NAD+-dependent	b1395	g=paaH p=3-hydroxyadipyl-CoA_dehydrogenase,_NAD+-dependent l=1459054..1460481 o=Escherichia_coli_str._K-12_substr._MG1655 ec=1.1.1.157	97	99.1	100	0	937
Escherichia_coli_RiKo_2340/09	RIKO2340_37c00940	paaH	3-hydroxyadipyl-CoA dehydrogenase, NAD+-dependent	b1395	g=paaH p=3-hydroxyadipyl-CoA_dehydrogenase,_NAD+-dependent l=1459054..1460481 o=Escherichia_coli_str._K-12_substr._MG1655 ec=1.1.1.157	97	100	100	0	940
Escherichia_coli_RiKo_2351/09	RIKO2351_37c01290	paaH	3-hydroxyadipyl-CoA dehydrogenase, NAD+-dependent	b1395	g=paaH p=3-hydroxyadipyl-CoA_dehydrogenase,_NAD+-dependent l=1459054..1460481 o=Escherichia_coli_str._K-12_substr._MG1655 ec=1.1.1.157	97	99.3	100	0	937
Escherichia_coli_O157:H43_T22	T22_5c00230	paaH	3-hydroxyacyl-CoA dehydrogenase	b1395	g=paaH p=3-hydroxyadipyl-CoA_dehydrogenase,_NAD+-dependent l=1459054..1460481 o=Escherichia_coli_str._K-12_substr._MG1655 ec=1.1.1.157	97	99.3	100	0	937
Escherichia_coli_UVM2	UVM2_34c00260	paaH	3-hydroxyadipyl-CoA dehydrogenase, NAD+-dependent	b1395	g=paaH p=3-hydroxyadipyl-CoA_dehydrogenase,_NAD+-dependent l=1459054..1460481 o=Escherichia_coli_str._K-12_substr._MG1655 ec=1.1.1.157	97	100	100	0	940
Escherichia_coli_W26	W26_107c00280	paaH	3-hydroxyacyl-CoA dehydrogenase	b1395	g=paaH p=3-hydroxyadipyl-CoA_dehydrogenase,_NAD+-dependent l=1459054..1460481 o=Escherichia_coli_str._K-12_substr._MG1655 ec=1.1.1.157	97	99.6	100	0	939
Escherichia_coli_D6-117.07	D611707_12c06300	paaI	phenylacetate pathway hotdog-fold thioesterase	b1396	g=paaI p=hydroxyphenylacetyl-CoA_thioesterase l=1460471..1460893 o=Escherichia_coli_str._K-12_substr._MG1655	100	100	100	8e-101	290
Escherichia_coli_D6-117.29	D611729_312c00010	paaI	phenylacetate pathway hotdog-fold thioesterase	b1396	g=paaI p=hydroxyphenylacetyl-CoA_thioesterase l=1460471..1460893 o=Escherichia_coli_str._K-12_substr._MG1655	100	100	100	8e-101	290
Escherichia_coli_ECC-1470	E1470_c13960	paaI	hydroxyphenylacetyl-CoA thioesterase	b1396	g=paaI p=hydroxyphenylacetyl-CoA_thioesterase l=1460471..1460893 o=Escherichia_coli_str._K-12_substr._MG1655	100	100	100	8e-101	290
Escherichia_coli_1303	EC1303_c15050	paaI	hydroxyphenylacetyl-CoA thioesterase	b1396	g=paaI p=hydroxyphenylacetyl-CoA_thioesterase l=1460471..1460893 o=Escherichia_coli_str._K-12_substr._MG1655	100	100	100	8e-101	290
Escherichia_coli_131/07	EC13107_37c00240	paaI	hydroxyphenylacetyl-CoA thioesterase	b1396	g=paaI p=hydroxyphenylacetyl-CoA_thioesterase l=1460471..1460893 o=Escherichia_coli_str._K-12_substr._MG1655	100	100	100	8e-101	290
Escherichia_coli_2772a	EC2772a_27c01160	paaI	hydroxyphenylacetyl-CoA thioesterase	b1396	g=paaI p=hydroxyphenylacetyl-CoA_thioesterase l=1460471..1460893 o=Escherichia_coli_str._K-12_substr._MG1655	100	100	100	8e-101	290
Escherichia_coli_3234/A	EC3234A_28c00240	paaI	hydroxyphenylacetyl-CoA thioesterase	b1396	g=paaI p=hydroxyphenylacetyl-CoA_thioesterase l=1460471..1460893 o=Escherichia_coli_str._K-12_substr._MG1655	100	100	100	8e-101	290
Escherichia_coli_ECA-O157	ECA0157_881c00070	paaI	phenylacetate pathway hotdog-fold thioesterase	b1396	g=paaI p=hydroxyphenylacetyl-CoA_thioesterase l=1460471..1460893 o=Escherichia_coli_str._K-12_substr._MG1655	100	100	100	8e-101	290
Escherichia_coli_ECA-727	ECA727_246c00100	paaI	phenylacetate pathway hotdog-fold thioesterase	b1396	g=paaI p=hydroxyphenylacetyl-CoA_thioesterase l=1460471..1460893 o=Escherichia_coli_str._K-12_substr._MG1655	100	100	100	8e-101	290
Escherichia_coli_ECC-Z	ECCZ_12c00570	paaI	phenylacetate pathway hotdog-fold thioesterase	b1396	g=paaI p=hydroxyphenylacetyl-CoA_thioesterase l=1460471..1460893 o=Escherichia_coli_str._K-12_substr._MG1655	100	100	100	8e-101	290
Escherichia_coli_MPEC4839	MPEC4839_26c01560	paaI	hydroxyphenylacetyl-CoA thioesterase	b1396	g=paaI p=hydroxyphenylacetyl-CoA_thioesterase l=1460471..1460893 o=Escherichia_coli_str._K-12_substr._MG1655	100	100	100	8e-101	290
Escherichia_coli_MPEC4969	MPEC4969_41c00700	paaI	hydroxyphenylacetyl-CoA thioesterase	b1396	g=paaI p=hydroxyphenylacetyl-CoA_thioesterase l=1460471..1460893 o=Escherichia_coli_str._K-12_substr._MG1655	100	98.6	100	3e-99	286
Escherichia_coli_P4-NR	P4NR_17c00300	paaI	phenylacetate pathway hotdog-fold thioesterase	b1396	g=paaI p=hydroxyphenylacetyl-CoA_thioesterase l=1460471..1460893 o=Escherichia_coli_str._K-12_substr._MG1655	100	99.3	100	9e-100	287
Escherichia_coli_O32:H37_P4	P4O32_12c01460	paaI	phenylacetate pathway hotdog-fold thioesterase	b1396	g=paaI p=hydroxyphenylacetyl-CoA_thioesterase l=1460471..1460893 o=Escherichia_coli_str._K-12_substr._MG1655	100	100	100	8e-101	290
Escherichia_coli_RiKo_2299/09	RIKO2299_31c02870	paaI	hydroxyphenylacetyl-CoA thioesterase	b1396	g=paaI p=hydroxyphenylacetyl-CoA_thioesterase l=1460471..1460893 o=Escherichia_coli_str._K-12_substr._MG1655	100	98.6	100	3e-99	286
Escherichia_coli_RiKo_2305/09	RIKO2305_24c02130	paaI	hydroxyphenylacetyl-CoA thioesterase	b1396	g=paaI p=hydroxyphenylacetyl-CoA_thioesterase l=1460471..1460893 o=Escherichia_coli_str._K-12_substr._MG1655	100	100	100	8e-101	290
Escherichia_coli_RiKo_2308/09	RIKO2308_38c00950	paaI	hydroxyphenylacetyl-CoA thioesterase	b1396	g=paaI p=hydroxyphenylacetyl-CoA_thioesterase l=1460471..1460893 o=Escherichia_coli_str._K-12_substr._MG1655	100	100	100	8e-101	290
Escherichia_coli_RiKo_2331/09	RIKO2331_9c01580	paaI	hydroxyphenylacetyl-CoA thioesterase	b1396	g=paaI p=hydroxyphenylacetyl-CoA_thioesterase l=1460471..1460893 o=Escherichia_coli_str._K-12_substr._MG1655	100	99.3	100	4e-100	288
Escherichia_coli_RiKo_2340/09	RIKO2340_37c00950	paaI	hydroxyphenylacetyl-CoA thioesterase	b1396	g=paaI p=hydroxyphenylacetyl-CoA_thioesterase l=1460471..1460893 o=Escherichia_coli_str._K-12_substr._MG1655	100	100	100	8e-101	290
Escherichia_coli_RiKo_2351/09	RIKO2351_37c01300	paaI	hydroxyphenylacetyl-CoA thioesterase	b1396	g=paaI p=hydroxyphenylacetyl-CoA_thioesterase l=1460471..1460893 o=Escherichia_coli_str._K-12_substr._MG1655	100	100	100	8e-101	290
Escherichia_coli_O157:H43_T22	T22_5c00240	paaI	phenylacetate pathway hotdog-fold thioesterase	b1396	g=paaI p=hydroxyphenylacetyl-CoA_thioesterase l=1460471..1460893 o=Escherichia_coli_str._K-12_substr._MG1655	100	100	100	8e-101	290
Escherichia_coli_UVM2	UVM2_34c00270	paaI	hydroxyphenylacetyl-CoA thioesterase	b1396	g=paaI p=hydroxyphenylacetyl-CoA_thioesterase l=1460471..1460893 o=Escherichia_coli_str._K-12_substr._MG1655	100	100	100	8e-101	290
Escherichia_coli_W26	W26_107c00290	paaI	phenylacetate pathway hotdog-fold thioesterase	b1396	g=paaI p=hydroxyphenylacetyl-CoA_thioesterase l=1460471..1460893 o=Escherichia_coli_str._K-12_substr._MG1655	100	100	100	8e-101	290
Escherichia_coli_D6-117.07	D611707_12c06290	paaE	beta-ketoadipyl CoA thiolase	b1397	g=paaJ p=3-oxoadipyl-CoA/3-oxo-5,6-dehydrosuberyl-CoA_thiolase l=1460893..1462098 o=Escherichia_coli_str._K-12_substr._MG1655	100	99.8	100	0	803
Escherichia_coli_D6-117.29	D611729_283c00010	paaE	beta-ketoadipyl CoA thiolase	b1397	g=paaJ p=3-oxoadipyl-CoA/3-oxo-5,6-dehydrosuberyl-CoA_thiolase l=1460893..1462098 o=Escherichia_coli_str._K-12_substr._MG1655	91	99.7	100	0	727
Escherichia_coli_ECC-1470	E1470_c13970	paaJ	3-oxoadipyl-CoA/3-oxo-5,6-dehydrosuberyl-CoA thiolase	b1397	g=paaJ p=3-oxoadipyl-CoA/3-oxo-5,6-dehydrosuberyl-CoA_thiolase l=1460893..1462098 o=Escherichia_coli_str._K-12_substr._MG1655	100	99.8	100	0	801
Escherichia_coli_1303	EC1303_c15060	paaJ	3-oxoadipyl-CoA/3-oxo-5,6-dehydrosuberyl-CoA thiolase	b1397	g=paaJ p=3-oxoadipyl-CoA/3-oxo-5,6-dehydrosuberyl-CoA_thiolase l=1460893..1462098 o=Escherichia_coli_str._K-12_substr._MG1655	100	100	100	0	805
Escherichia_coli_131/07	EC13107_37c00250	paaJ	3-oxoadipyl-CoA/3-oxo-5,6-dehydrosuberyl-CoA thiolase	b1397	g=paaJ p=3-oxoadipyl-CoA/3-oxo-5,6-dehydrosuberyl-CoA_thiolase l=1460893..1462098 o=Escherichia_coli_str._K-12_substr._MG1655	100	100	100	0	805
Escherichia_coli_2772a	EC2772a_27c01170	paaJ	3-oxoadipyl-CoA/3-oxo-5,6-dehydrosuberyl-CoA thiolase	b1397	g=paaJ p=3-oxoadipyl-CoA/3-oxo-5,6-dehydrosuberyl-CoA_thiolase l=1460893..1462098 o=Escherichia_coli_str._K-12_substr._MG1655	100	99.5	100	0	800
Escherichia_coli_3234/A	EC3234A_28c00250	paaJ	3-oxoadipyl-CoA/3-oxo-5,6-dehydrosuberyl-CoA thiolase	b1397	g=paaJ p=3-oxoadipyl-CoA/3-oxo-5,6-dehydrosuberyl-CoA_thiolase l=1460893..1462098 o=Escherichia_coli_str._K-12_substr._MG1655	100	100	100	0	805
Escherichia_coli_ECC-Z	ECCZ_12c00560	paaE	beta-ketoadipyl CoA thiolase	b1397	g=paaJ p=3-oxoadipyl-CoA/3-oxo-5,6-dehydrosuberyl-CoA_thiolase l=1460893..1462098 o=Escherichia_coli_str._K-12_substr._MG1655	100	100	100	0	805
Escherichia_coli_MPEC4839	MPEC4839_26c01570	paaJ	3-oxoadipyl-CoA/3-oxo-5,6-dehydrosuberyl-CoA thiolase	b1397	g=paaJ p=3-oxoadipyl-CoA/3-oxo-5,6-dehydrosuberyl-CoA_thiolase l=1460893..1462098 o=Escherichia_coli_str._K-12_substr._MG1655	100	99.8	100	0	801
Escherichia_coli_MPEC4969	MPEC4969_41c00710	paaJ	3-oxoadipyl-CoA/3-oxo-5,6-dehydrosuberyl-CoA thiolase	b1397	g=paaJ p=3-oxoadipyl-CoA/3-oxo-5,6-dehydrosuberyl-CoA_thiolase l=1460893..1462098 o=Escherichia_coli_str._K-12_substr._MG1655	100	99.3	100	0	799
Escherichia_coli_P4-NR	P4NR_17c00290	paaE	beta-ketoadipyl CoA thiolase	b1397	g=paaJ p=3-oxoadipyl-CoA/3-oxo-5,6-dehydrosuberyl-CoA_thiolase l=1460893..1462098 o=Escherichia_coli_str._K-12_substr._MG1655	100	99.3	100	0	800
Escherichia_coli_O32:H37_P4	P4O32_12c01470	paaE	beta-ketoadipyl CoA thiolase	b1397	g=paaJ p=3-oxoadipyl-CoA/3-oxo-5,6-dehydrosuberyl-CoA_thiolase l=1460893..1462098 o=Escherichia_coli_str._K-12_substr._MG1655	100	100	100	0	805
Escherichia_coli_RiKo_2299/09	RIKO2299_31c02880	paaJ	3-oxoadipyl-CoA/3-oxo-5,6-dehydrosuberyl-CoA thiolase	b1397	g=paaJ p=3-oxoadipyl-CoA/3-oxo-5,6-dehydrosuberyl-CoA_thiolase l=1460893..1462098 o=Escherichia_coli_str._K-12_substr._MG1655	100	99.3	100	0	799
Escherichia_coli_RiKo_2305/09	RIKO2305_24c02140	paaJ	3-oxoadipyl-CoA/3-oxo-5,6-dehydrosuberyl-CoA thiolase	b1397	g=paaJ p=3-oxoadipyl-CoA/3-oxo-5,6-dehydrosuberyl-CoA_thiolase l=1460893..1462098 o=Escherichia_coli_str._K-12_substr._MG1655	100	99.5	100	0	800
Escherichia_coli_RiKo_2308/09	RIKO2308_38c00960	paaJ	3-oxoadipyl-CoA/3-oxo-5,6-dehydrosuberyl-CoA thiolase	b1397	g=paaJ p=3-oxoadipyl-CoA/3-oxo-5,6-dehydrosuberyl-CoA_thiolase l=1460893..1462098 o=Escherichia_coli_str._K-12_substr._MG1655	100	100	100	0	805
Escherichia_coli_RiKo_2331/09	RIKO2331_9c01590	paaJ	3-oxoadipyl-CoA/3-oxo-5,6-dehydrosuberyl-CoA thiolase	b1397	g=paaJ p=3-oxoadipyl-CoA/3-oxo-5,6-dehydrosuberyl-CoA_thiolase l=1460893..1462098 o=Escherichia_coli_str._K-12_substr._MG1655	100	99	100	0	796
Escherichia_coli_RiKo_2340/09	RIKO2340_37c00960	paaJ	3-oxoadipyl-CoA/3-oxo-5,6-dehydrosuberyl-CoA thiolase	b1397	g=paaJ p=3-oxoadipyl-CoA/3-oxo-5,6-dehydrosuberyl-CoA_thiolase l=1460893..1462098 o=Escherichia_coli_str._K-12_substr._MG1655	100	100	100	0	805
Escherichia_coli_RiKo_2351/09	RIKO2351_37c01310	paaJ	3-oxoadipyl-CoA/3-oxo-5,6-dehydrosuberyl-CoA thiolase	b1397	g=paaJ p=3-oxoadipyl-CoA/3-oxo-5,6-dehydrosuberyl-CoA_thiolase l=1460893..1462098 o=Escherichia_coli_str._K-12_substr._MG1655	100	99.5	100	0	800
Escherichia_coli_O157:H43_T22	T22_5c00250	paaE	beta-ketoadipyl CoA thiolase	b1397	g=paaJ p=3-oxoadipyl-CoA/3-oxo-5,6-dehydrosuberyl-CoA_thiolase l=1460893..1462098 o=Escherichia_coli_str._K-12_substr._MG1655	100	99.5	100	0	800
Escherichia_coli_UVM2	UVM2_34c00280	paaJ	3-oxoadipyl-CoA/3-oxo-5,6-dehydrosuberyl-CoA thiolase	b1397	g=paaJ p=3-oxoadipyl-CoA/3-oxo-5,6-dehydrosuberyl-CoA_thiolase l=1460893..1462098 o=Escherichia_coli_str._K-12_substr._MG1655	100	100	100	0	805
Escherichia_coli_W26	W26_107c00300	paaE	beta-ketoadipyl CoA thiolase	b1397	g=paaJ p=3-oxoadipyl-CoA/3-oxo-5,6-dehydrosuberyl-CoA_thiolase l=1460893..1462098 o=Escherichia_coli_str._K-12_substr._MG1655	100	99.5	100	0	800
Escherichia_coli_D6-117.07	D611707_12c06280	paaK	phenylacetyl-CoA ligase	b1398	g=paaK p=phenylacetyl-CoA_ligase l=1462125..1463438 o=Escherichia_coli_str._K-12_substr._MG1655 ec=6.2.1.30	100	100	100	0	909
Escherichia_coli_D6-117.29	D611729_283c00020	paaK	phenylacetyl-CoA ligase	b1398	g=paaK p=phenylacetyl-CoA_ligase l=1462125..1463438 o=Escherichia_coli_str._K-12_substr._MG1655 ec=6.2.1.30	100	100	100	0	909
Escherichia_coli_ECC-1470	E1470_c13980	paaK	phenylacetyl-CoA ligase	b1398	g=paaK p=phenylacetyl-CoA_ligase l=1462125..1463438 o=Escherichia_coli_str._K-12_substr._MG1655 ec=6.2.1.30	100	100	100	0	909
Escherichia_coli_1303	EC1303_c15070	paaK	phenylacetyl-CoA ligase	b1398	g=paaK p=phenylacetyl-CoA_ligase l=1462125..1463438 o=Escherichia_coli_str._K-12_substr._MG1655 ec=6.2.1.30	100	100	100	0	909
Escherichia_coli_131/07	EC13107_37c00260	paaK	phenylacetyl-CoA ligase	b1398	g=paaK p=phenylacetyl-CoA_ligase l=1462125..1463438 o=Escherichia_coli_str._K-12_substr._MG1655 ec=6.2.1.30	100	99.8	100	0	908
Escherichia_coli_2772a	EC2772a_27c01180	paaK	phenylacetyl-CoA ligase	b1398	g=paaK p=phenylacetyl-CoA_ligase l=1462125..1463438 o=Escherichia_coli_str._K-12_substr._MG1655 ec=6.2.1.30	100	99.8	100	0	909
Escherichia_coli_3234/A	EC3234A_28c00260	paaK	phenylacetyl-CoA ligase	b1398	g=paaK p=phenylacetyl-CoA_ligase l=1462125..1463438 o=Escherichia_coli_str._K-12_substr._MG1655 ec=6.2.1.30	100	99.8	100	0	908
Escherichia_coli_ECA-O157	ECA0157_882c00020	paaK	phenylacetyl-CoA ligase	b1398	g=paaK p=phenylacetyl-CoA_ligase l=1462125..1463438 o=Escherichia_coli_str._K-12_substr._MG1655 ec=6.2.1.30	100	99.5	100	0	907
Escherichia_coli_ECA-727	ECA727_258c00020	paaK	phenylacetyl-CoA ligase	b1398	g=paaK p=phenylacetyl-CoA_ligase l=1462125..1463438 o=Escherichia_coli_str._K-12_substr._MG1655 ec=6.2.1.30	100	100	100	0	909
Escherichia_coli_ECC-Z	ECCZ_12c00550	paaK	phenylacetyl-CoA ligase	b1398	g=paaK p=phenylacetyl-CoA_ligase l=1462125..1463438 o=Escherichia_coli_str._K-12_substr._MG1655 ec=6.2.1.30	100	100	100	0	909
Escherichia_coli_MPEC4839	MPEC4839_26c01580	paaK	phenylacetyl-CoA ligase	b1398	g=paaK p=phenylacetyl-CoA_ligase l=1462125..1463438 o=Escherichia_coli_str._K-12_substr._MG1655 ec=6.2.1.30	100	100	100	0	909
Escherichia_coli_MPEC4969	MPEC4969_41c00720	paaK	phenylacetyl-CoA ligase	b1398	g=paaK p=phenylacetyl-CoA_ligase l=1462125..1463438 o=Escherichia_coli_str._K-12_substr._MG1655 ec=6.2.1.30	100	100	100	0	909
Escherichia_coli_P4-NR	P4NR_17c00280	paaK	phenylacetyl-CoA ligase	b1398	g=paaK p=phenylacetyl-CoA_ligase l=1462125..1463438 o=Escherichia_coli_str._K-12_substr._MG1655 ec=6.2.1.30	100	100	100	0	909
Escherichia_coli_O32:H37_P4	P4O32_12c01480	paaK	phenylacetyl-CoA ligase	b1398	g=paaK p=phenylacetyl-CoA_ligase l=1462125..1463438 o=Escherichia_coli_str._K-12_substr._MG1655 ec=6.2.1.30	100	100	100	0	909
Escherichia_coli_RiKo_2299/09	RIKO2299_31c02890	paaK	phenylacetyl-CoA ligase	b1398	g=paaK p=phenylacetyl-CoA_ligase l=1462125..1463438 o=Escherichia_coli_str._K-12_substr._MG1655 ec=6.2.1.30	100	100	100	0	909
Escherichia_coli_RiKo_2305/09	RIKO2305_24c02150	paaK	phenylacetyl-CoA ligase	b1398	g=paaK p=phenylacetyl-CoA_ligase l=1462125..1463438 o=Escherichia_coli_str._K-12_substr._MG1655 ec=6.2.1.30	100	99.8	100	0	909
Escherichia_coli_RiKo_2308/09	RIKO2308_38c00970	paaK	phenylacetyl-CoA ligase	b1398	g=paaK p=phenylacetyl-CoA_ligase l=1462125..1463438 o=Escherichia_coli_str._K-12_substr._MG1655 ec=6.2.1.30	100	100	100	0	909
Escherichia_coli_RiKo_2331/09	RIKO2331_9c01600	paaK	phenylacetyl-CoA ligase	b1398	g=paaK p=phenylacetyl-CoA_ligase l=1462125..1463438 o=Escherichia_coli_str._K-12_substr._MG1655 ec=6.2.1.30	100	100	100	0	909
Escherichia_coli_RiKo_2340/09	RIKO2340_37c00970	paaK	phenylacetyl-CoA ligase	b1398	g=paaK p=phenylacetyl-CoA_ligase l=1462125..1463438 o=Escherichia_coli_str._K-12_substr._MG1655 ec=6.2.1.30	100	100	100	0	909
Escherichia_coli_RiKo_2351/09	RIKO2351_37c01320	paaK	phenylacetyl-CoA ligase	b1398	g=paaK p=phenylacetyl-CoA_ligase l=1462125..1463438 o=Escherichia_coli_str._K-12_substr._MG1655 ec=6.2.1.30	100	99.8	100	0	909
Escherichia_coli_O157:H43_T22	T22_5c00260	paaK	phenylacetyl-CoA ligase	b1398	g=paaK p=phenylacetyl-CoA_ligase l=1462125..1463438 o=Escherichia_coli_str._K-12_substr._MG1655 ec=6.2.1.30	100	99.8	100	0	909
Escherichia_coli_UVM2	UVM2_34c00290	paaK	phenylacetyl-CoA ligase	b1398	g=paaK p=phenylacetyl-CoA_ligase l=1462125..1463438 o=Escherichia_coli_str._K-12_substr._MG1655 ec=6.2.1.30	100	100	100	0	909
Escherichia_coli_W26	W26_107c00310	paaK	phenylacetyl-CoA ligase	b1398	g=paaK p=phenylacetyl-CoA_ligase l=1462125..1463438 o=Escherichia_coli_str._K-12_substr._MG1655 ec=6.2.1.30	100	99.8	100	0	909
Escherichia_coli_D6-117.07	D611707_12c06270	paaX	DNA-binding transcriptional repressor of phenylacetic acid degradation; aryl-CoA responsive	b1399	g=paaX p=transcriptional_repressor_of_phenylacetic_acid_degradation_paa_ope ron,_phenylacetyl-CoA_inducer l=1463539..1464489 o=Escherichia_coli_str._K-12_substr._MG1655	100	100	100	0	642
Escherichia_coli_D6-117.29	D611729_283c00030	paaX	DNA-binding transcriptional repressor of phenylacetic acid degradation; aryl-CoA responsive	b1399	g=paaX p=transcriptional_repressor_of_phenylacetic_acid_degradation_paa_ope ron,_phenylacetyl-CoA_inducer l=1463539..1464489 o=Escherichia_coli_str._K-12_substr._MG1655	100	99.7	100	0	638
Escherichia_coli_ECC-1470	E1470_c13990	paaX	transcriptional repressor of phenylacetic acid degradation paa operon, phenylacetyl-CoA inducer	b1399	g=paaX p=transcriptional_repressor_of_phenylacetic_acid_degradation_paa_ope ron,_phenylacetyl-CoA_inducer l=1463539..1464489 o=Escherichia_coli_str._K-12_substr._MG1655	100	100	100	0	642
Escherichia_coli_1303	EC1303_c15080	paaX	transcriptional repressor of phenylacetic acid degradation paa operon, phenylacetyl-CoA inducer	b1399	g=paaX p=transcriptional_repressor_of_phenylacetic_acid_degradation_paa_ope ron,_phenylacetyl-CoA_inducer l=1463539..1464489 o=Escherichia_coli_str._K-12_substr._MG1655	100	100	100	0	642
Escherichia_coli_131/07	EC13107_37c00270	paaX	transcriptional repressor of phenylacetic acid degradation paa operon, phenylacetyl-CoA inducer	b1399	g=paaX p=transcriptional_repressor_of_phenylacetic_acid_degradation_paa_ope ron,_phenylacetyl-CoA_inducer l=1463539..1464489 o=Escherichia_coli_str._K-12_substr._MG1655	100	100	100	0	642
Escherichia_coli_2772a	EC2772a_27c01190	paaX	transcriptional repressor of phenylacetic acid degradation paa operon, phenylacetyl-CoA inducer	b1399	g=paaX p=transcriptional_repressor_of_phenylacetic_acid_degradation_paa_ope ron,_phenylacetyl-CoA_inducer l=1463539..1464489 o=Escherichia_coli_str._K-12_substr._MG1655	100	99.4	100	0	638
Escherichia_coli_3234/A	EC3234A_28c00270	paaX	transcriptional repressor of phenylacetic acid degradation paa operon, phenylacetyl-CoA inducer	b1399	g=paaX p=transcriptional_repressor_of_phenylacetic_acid_degradation_paa_ope ron,_phenylacetyl-CoA_inducer l=1463539..1464489 o=Escherichia_coli_str._K-12_substr._MG1655	100	100	100	0	642
Escherichia_coli_ECA-727	ECA727_258c00030	paaX	DNA-binding transcriptional repressor of phenylacetic acid degradation; aryl-CoA responsive	b1399	g=paaX p=transcriptional_repressor_of_phenylacetic_acid_degradation_paa_ope ron,_phenylacetyl-CoA_inducer l=1463539..1464489 o=Escherichia_coli_str._K-12_substr._MG1655	100	100	100	0	642
Escherichia_coli_ECC-Z	ECCZ_12c00540	paaX	DNA-binding transcriptional repressor of phenylacetic acid degradation; aryl-CoA responsive	b1399	g=paaX p=transcriptional_repressor_of_phenylacetic_acid_degradation_paa_ope ron,_phenylacetyl-CoA_inducer l=1463539..1464489 o=Escherichia_coli_str._K-12_substr._MG1655	100	100	100	0	642
Escherichia_coli_MPEC4839	MPEC4839_26c01590	paaX	transcriptional repressor of phenylacetic acid degradation paa operon, phenylacetyl-CoA inducer	b1399	g=paaX p=transcriptional_repressor_of_phenylacetic_acid_degradation_paa_ope ron,_phenylacetyl-CoA_inducer l=1463539..1464489 o=Escherichia_coli_str._K-12_substr._MG1655	100	100	100	0	642
Escherichia_coli_MPEC4969	MPEC4969_41c00730	paaX	transcriptional repressor of phenylacetic acid degradation paa operon, phenylacetyl-CoA inducer	b1399	g=paaX p=transcriptional_repressor_of_phenylacetic_acid_degradation_paa_ope ron,_phenylacetyl-CoA_inducer l=1463539..1464489 o=Escherichia_coli_str._K-12_substr._MG1655	100	99.1	100	0	637
Escherichia_coli_P4-NR	P4NR_17c00270	paaX	DNA-binding transcriptional repressor of phenylacetic acid degradation; aryl-CoA responsive	b1399	g=paaX p=transcriptional_repressor_of_phenylacetic_acid_degradation_paa_ope ron,_phenylacetyl-CoA_inducer l=1463539..1464489 o=Escherichia_coli_str._K-12_substr._MG1655	100	98.7	100	0	636
Escherichia_coli_O32:H37_P4	P4O32_12c01490	paaX	DNA-binding transcriptional repressor of phenylacetic acid degradation; aryl-CoA responsive	b1399	g=paaX p=transcriptional_repressor_of_phenylacetic_acid_degradation_paa_ope ron,_phenylacetyl-CoA_inducer l=1463539..1464489 o=Escherichia_coli_str._K-12_substr._MG1655	100	100	100	0	642
Escherichia_coli_RiKo_2299/09	RIKO2299_31c02900	paaX	transcriptional repressor of phenylacetic acid degradation paa operon, phenylacetyl-CoA inducer	b1399	g=paaX p=transcriptional_repressor_of_phenylacetic_acid_degradation_paa_ope ron,_phenylacetyl-CoA_inducer l=1463539..1464489 o=Escherichia_coli_str._K-12_substr._MG1655	100	100	100	0	642
Escherichia_coli_RiKo_2305/09	RIKO2305_24c02160	paaX	transcriptional repressor of phenylacetic acid degradation paa operon, phenylacetyl-CoA inducer	b1399	g=paaX p=transcriptional_repressor_of_phenylacetic_acid_degradation_paa_ope ron,_phenylacetyl-CoA_inducer l=1463539..1464489 o=Escherichia_coli_str._K-12_substr._MG1655	100	99.4	100	0	638
Escherichia_coli_RiKo_2308/09	RIKO2308_38c00980	paaX	transcriptional repressor of phenylacetic acid degradation paa operon, phenylacetyl-CoA inducer	b1399	g=paaX p=transcriptional_repressor_of_phenylacetic_acid_degradation_paa_ope ron,_phenylacetyl-CoA_inducer l=1463539..1464489 o=Escherichia_coli_str._K-12_substr._MG1655	100	100	100	0	642
Escherichia_coli_RiKo_2331/09	RIKO2331_9c01610	paaX	transcriptional repressor of phenylacetic acid degradation paa operon, phenylacetyl-CoA inducer	b1399	g=paaX p=transcriptional_repressor_of_phenylacetic_acid_degradation_paa_ope ron,_phenylacetyl-CoA_inducer l=1463539..1464489 o=Escherichia_coli_str._K-12_substr._MG1655	100	99.4	100	0	640
Escherichia_coli_RiKo_2340/09	RIKO2340_37c00980	paaX	transcriptional repressor of phenylacetic acid degradation paa operon, phenylacetyl-CoA inducer	b1399	g=paaX p=transcriptional_repressor_of_phenylacetic_acid_degradation_paa_ope ron,_phenylacetyl-CoA_inducer l=1463539..1464489 o=Escherichia_coli_str._K-12_substr._MG1655	100	100	100	0	642
Escherichia_coli_RiKo_2351/09	RIKO2351_37c01330	paaX	transcriptional repressor of phenylacetic acid degradation paa operon, phenylacetyl-CoA inducer	b1399	g=paaX p=transcriptional_repressor_of_phenylacetic_acid_degradation_paa_ope ron,_phenylacetyl-CoA_inducer l=1463539..1464489 o=Escherichia_coli_str._K-12_substr._MG1655	100	98.7	100	0	635
Escherichia_coli_UVM2	UVM2_34c00300	paaX	transcriptional repressor of phenylacetic acid degradation paa operon, phenylacetyl-CoA inducer	b1399	g=paaX p=transcriptional_repressor_of_phenylacetic_acid_degradation_paa_ope ron,_phenylacetyl-CoA_inducer l=1463539..1464489 o=Escherichia_coli_str._K-12_substr._MG1655	100	100	100	0	642
Escherichia_coli_W26	W26_107c00320	paaX	DNA-binding transcriptional repressor of phenylacetic acid degradation; aryl-CoA responsive	b1399	g=paaX p=transcriptional_repressor_of_phenylacetic_acid_degradation_paa_ope ron,_phenylacetyl-CoA_inducer l=1463539..1464489 o=Escherichia_coli_str._K-12_substr._MG1655	100	99.1	100	0	636
Escherichia_coli_D6-117.07	D611707_12c06260	paaY	hexapeptide repeat acetyltransferase	b1400	g=paaY p=putative_hexapeptide_repeat_acetyltransferase l=1464471..1465061 o=Escherichia_coli_str._K-12_substr._MG1655	100	100	100	2e-143	402
Escherichia_coli_D6-117.29	D611729_283c00040	paaY	hexapeptide repeat acetyltransferase	b1400	g=paaY p=putative_hexapeptide_repeat_acetyltransferase l=1464471..1465061 o=Escherichia_coli_str._K-12_substr._MG1655	100	100	100	2e-143	402
Escherichia_coli_ECC-1470	E1470_c14000	paaY	putative hexapeptide repeat acetyltransferase	b1400	g=paaY p=putative_hexapeptide_repeat_acetyltransferase l=1464471..1465061 o=Escherichia_coli_str._K-12_substr._MG1655	100	98.5	100	2e-141	397
Escherichia_coli_1303	EC1303_c15090	paaY	putative hexapeptide repeat acetyltransferase	b1400	g=paaY p=putative_hexapeptide_repeat_acetyltransferase l=1464471..1465061 o=Escherichia_coli_str._K-12_substr._MG1655	100	100	100	2e-143	402
Escherichia_coli_131/07	EC13107_37c00280	paaY	putative hexapeptide repeat acetyltransferase	b1400	g=paaY p=putative_hexapeptide_repeat_acetyltransferase l=1464471..1465061 o=Escherichia_coli_str._K-12_substr._MG1655	100	100	100	2e-143	402
Escherichia_coli_2772a	EC2772a_27c01200	paaY	putative hexapeptide repeat acetyltransferase	b1400	g=paaY p=putative_hexapeptide_repeat_acetyltransferase l=1464471..1465061 o=Escherichia_coli_str._K-12_substr._MG1655	100	98.5	100	2e-141	397
Escherichia_coli_3234/A	EC3234A_28c00280	paaY	putative hexapeptide repeat acetyltransferase	b1400	g=paaY p=putative_hexapeptide_repeat_acetyltransferase l=1464471..1465061 o=Escherichia_coli_str._K-12_substr._MG1655	100	100	100	2e-143	402
Escherichia_coli_ECA-O157	ECA0157_883c00010	paaY	hexapeptide repeat acetyltransferase	b1400	g=paaY p=putative_hexapeptide_repeat_acetyltransferase l=1464471..1465061 o=Escherichia_coli_str._K-12_substr._MG1655	94	98.9	100	8e-133	375
Escherichia_coli_ECA-727	ECA727_258c00040	paaY	hexapeptide repeat acetyltransferase	b1400	g=paaY p=putative_hexapeptide_repeat_acetyltransferase l=1464471..1465061 o=Escherichia_coli_str._K-12_substr._MG1655	100	100	100	2e-143	402
Escherichia_coli_ECC-Z	ECCZ_12c00530	paaY	hexapeptide repeat acetyltransferase	b1400	g=paaY p=putative_hexapeptide_repeat_acetyltransferase l=1464471..1465061 o=Escherichia_coli_str._K-12_substr._MG1655	100	100	100	2e-143	402
Escherichia_coli_MPEC4839	MPEC4839_26c01600	paaY	putative hexapeptide repeat acetyltransferase	b1400	g=paaY p=putative_hexapeptide_repeat_acetyltransferase l=1464471..1465061 o=Escherichia_coli_str._K-12_substr._MG1655	100	100	100	2e-143	402
Escherichia_coli_MPEC4969	MPEC4969_41c00740	paaY	putative hexapeptide repeat acetyltransferase	b1400	g=paaY p=putative_hexapeptide_repeat_acetyltransferase l=1464471..1465061 o=Escherichia_coli_str._K-12_substr._MG1655	100	98	100	3e-140	394
Escherichia_coli_P4-NR	P4NR_17c00260	paaY	hexapeptide repeat acetyltransferase	b1400	g=paaY p=putative_hexapeptide_repeat_acetyltransferase l=1464471..1465061 o=Escherichia_coli_str._K-12_substr._MG1655	100	98	100	3e-140	394
Escherichia_coli_O32:H37_P4	P4O32_12c01500	paaY	hexapeptide repeat acetyltransferase	b1400	g=paaY p=putative_hexapeptide_repeat_acetyltransferase l=1464471..1465061 o=Escherichia_coli_str._K-12_substr._MG1655	100	100	100	2e-143	402
Escherichia_coli_RiKo_2299/09	RIKO2299_31c02910	paaY	putative hexapeptide repeat acetyltransferase	b1400	g=paaY p=putative_hexapeptide_repeat_acetyltransferase l=1464471..1465061 o=Escherichia_coli_str._K-12_substr._MG1655	100	98.5	100	2e-141	397
Escherichia_coli_RiKo_2305/09	RIKO2305_24c02170	paaY	putative hexapeptide repeat acetyltransferase	b1400	g=paaY p=putative_hexapeptide_repeat_acetyltransferase l=1464471..1465061 o=Escherichia_coli_str._K-12_substr._MG1655	100	98.5	100	6e-141	396
Escherichia_coli_RiKo_2308/09	RIKO2308_38c00990	paaY	putative hexapeptide repeat acetyltransferase	b1400	g=paaY p=putative_hexapeptide_repeat_acetyltransferase l=1464471..1465061 o=Escherichia_coli_str._K-12_substr._MG1655	100	99.5	100	3e-142	399
Escherichia_coli_RiKo_2331/09	RIKO2331_9c01620	paaY	putative hexapeptide repeat acetyltransferase	b1400	g=paaY p=putative_hexapeptide_repeat_acetyltransferase l=1464471..1465061 o=Escherichia_coli_str._K-12_substr._MG1655	100	98.5	100	4e-141	396
Escherichia_coli_RiKo_2340/09	RIKO2340_37c00990	paaY	putative hexapeptide repeat acetyltransferase	b1400	g=paaY p=putative_hexapeptide_repeat_acetyltransferase l=1464471..1465061 o=Escherichia_coli_str._K-12_substr._MG1655	100	99.5	100	3e-142	399
Escherichia_coli_RiKo_2351/09	RIKO2351_37c01340	paaY	putative hexapeptide repeat acetyltransferase	b1400	g=paaY p=putative_hexapeptide_repeat_acetyltransferase l=1464471..1465061 o=Escherichia_coli_str._K-12_substr._MG1655	100	98.5	100	3e-141	397
Escherichia_coli_O157:H43_T22	T22_5c00290	paaY	hexapeptide repeat acetyltransferase	b1400	g=paaY p=putative_hexapeptide_repeat_acetyltransferase l=1464471..1465061 o=Escherichia_coli_str._K-12_substr._MG1655	100	98.5	100	3e-141	397
Escherichia_coli_UVM2	UVM2_34c00310	paaY	putative hexapeptide repeat acetyltransferase	b1400	g=paaY p=putative_hexapeptide_repeat_acetyltransferase l=1464471..1465061 o=Escherichia_coli_str._K-12_substr._MG1655	100	100	100	2e-143	402
Escherichia_coli_W26	W26_107c00330	paaY	hexapeptide repeat acetyltransferase	b1400	g=paaY p=putative_hexapeptide_repeat_acetyltransferase l=1464471..1465061 o=Escherichia_coli_str._K-12_substr._MG1655	100	98.5	100	3e-141	397
Escherichia_coli_AA86	AA86_1c11270	pgaD	PGA biosynthesis protein	EC1303_c10400	g=pgaD p=biofilm_PGA_synthase_PgaCD,_regulatory_subunit l=1142407..1141994 o=Escherichia_coli_1303	99	97.8	99	2e-94	273
Escherichia_coli_D6-113.11	D611311_67c01740	pgaD	PGA biosynthesis protein	EC1303_c10400	g=pgaD p=biofilm_PGA_synthase_PgaCD,_regulatory_subunit l=1142407..1141994 o=Escherichia_coli_1303	100	100	100	6e-97	280
Escherichia_coli_D6-117.07	D611707_15c01620	pgaD	PGA biosynthesis protein	EC1303_c10400	g=pgaD p=biofilm_PGA_synthase_PgaCD,_regulatory_subunit l=1142407..1141994 o=Escherichia_coli_1303	100	100	100	6e-97	280
Escherichia_coli_D6-117.29	D611729_315c00010	pgaD	PGA biosynthesis protein	EC1303_c10400	g=pgaD p=biofilm_PGA_synthase_PgaCD,_regulatory_subunit l=1142407..1141994 o=Escherichia_coli_1303	100	100	100	6e-97	280
Escherichia_coli_ECC-1470	E1470_c10680	pgaD	biofilm PGA synthase PgaCD, regulatory subunit	EC1303_c10400	g=pgaD p=biofilm_PGA_synthase_PgaCD,_regulatory_subunit l=1142407..1141994 o=Escherichia_coli_1303	100	100	100	6e-97	280
Escherichia_coli_1303	EC1303_c10400	pgaD	biofilm PGA synthase PgaCD, regulatory subunit	EC1303_c10400	g=pgaD p=biofilm_PGA_synthase_PgaCD,_regulatory_subunit l=1142407..1141994 o=Escherichia_coli_1303	100	100	100	6e-97	280
Escherichia_coli_131/07	EC13107_30c00510	pgaD	biofilm PGA synthase PgaCD, regulatory subunit	EC1303_c10400	g=pgaD p=biofilm_PGA_synthase_PgaCD,_regulatory_subunit l=1142407..1141994 o=Escherichia_coli_1303	100	99.3	100	2e-96	278
Escherichia_coli_2772a	EC2772a_23c01360	pgaD	biofilm PGA synthase PgaCD, regulatory subunit	EC1303_c10400	g=pgaD p=biofilm_PGA_synthase_PgaCD,_regulatory_subunit l=1142407..1141994 o=Escherichia_coli_1303	100	100	100	6e-97	280
Escherichia_coli_3234/A	EC3234A_24c00510	pgaD	biofilm PGA synthase PgaCD, regulatory subunit	EC1303_c10400	g=pgaD p=biofilm_PGA_synthase_PgaCD,_regulatory_subunit l=1142407..1141994 o=Escherichia_coli_1303	100	99.3	100	2e-96	278
Escherichia_coli_ECA-727	ECA727_255c00060	pgaD	PGA biosynthesis protein	EC1303_c10400	g=pgaD p=biofilm_PGA_synthase_PgaCD,_regulatory_subunit l=1142407..1141994 o=Escherichia_coli_1303	100	100	100	6e-97	280
Escherichia_coli_ECC-Z	ECCZ_14c01590	pgaD	PGA biosynthesis protein	EC1303_c10400	g=pgaD p=biofilm_PGA_synthase_PgaCD,_regulatory_subunit l=1142407..1141994 o=Escherichia_coli_1303	100	99.3	100	2e-96	278
Escherichia_coli_MPEC4839	MPEC4839_21c01180	pgaD	biofilm PGA synthase PgaCD, regulatory subunit	EC1303_c10400	g=pgaD p=biofilm_PGA_synthase_PgaCD,_regulatory_subunit l=1142407..1141994 o=Escherichia_coli_1303	100	100	100	6e-97	280
Escherichia_coli_MPEC4969	MPEC4969_34c01320	pgaD	biofilm PGA synthase PgaCD, regulatory subunit	EC1303_c10400	g=pgaD p=biofilm_PGA_synthase_PgaCD,_regulatory_subunit l=1142407..1141994 o=Escherichia_coli_1303	100	100	100	6e-97	280
Escherichia_coli_P4-NR	P4NR_20c00050	pgaD	PGA biosynthesis protein	EC1303_c10400	g=pgaD p=biofilm_PGA_synthase_PgaCD,_regulatory_subunit l=1142407..1141994 o=Escherichia_coli_1303	100	100	100	6e-97	280
Escherichia_coli_O32:H37_P4	P4O32_2c00050	pgaD	PGA biosynthesis protein	EC1303_c10400	g=pgaD p=biofilm_PGA_synthase_PgaCD,_regulatory_subunit l=1142407..1141994 o=Escherichia_coli_1303	100	100	100	6e-97	280
Escherichia_coli_RiKo_2305/09	RIKO2305_20c01420	pgaD	biofilm PGA synthase PgaCD, regulatory subunit	EC1303_c10400	g=pgaD p=biofilm_PGA_synthase_PgaCD,_regulatory_subunit l=1142407..1141994 o=Escherichia_coli_1303	100	100	100	6e-97	280
Escherichia_coli_RiKo_2308/09	RIKO2308_27c01460	pgaD	biofilm PGA synthase PgaCD, regulatory subunit	EC1303_c10400	g=pgaD p=biofilm_PGA_synthase_PgaCD,_regulatory_subunit l=1142407..1141994 o=Escherichia_coli_1303	100	100	100	6e-97	280
Escherichia_coli_RiKo_2340/09	RIKO2340_21c01460	pgaD	biofilm PGA synthase PgaCD, regulatory subunit	EC1303_c10400	g=pgaD p=biofilm_PGA_synthase_PgaCD,_regulatory_subunit l=1142407..1141994 o=Escherichia_coli_1303	100	100	100	6e-97	280
Escherichia_coli_RiKo_2351/09	RIKO2351_35c00950	pgaD	biofilm PGA synthase PgaCD, regulatory subunit	EC1303_c10400	g=pgaD p=biofilm_PGA_synthase_PgaCD,_regulatory_subunit l=1142407..1141994 o=Escherichia_coli_1303	100	100	100	6e-97	280
Escherichia_coli_UVM2	UVM2_23c00340	pgaD	biofilm PGA synthase PgaCD, regulatory subunit	EC1303_c10400	g=pgaD p=biofilm_PGA_synthase_PgaCD,_regulatory_subunit l=1142407..1141994 o=Escherichia_coli_1303	100	100	100	6e-97	280
Escherichia_coli_AA86	AA86_1c11280	pgaC	N-glycosyltransferase	EC1303_c10410	g=pgaC p=biofilm_PGA_synthase_PgaCD,_catalytic_subunit l=1143734..1142409 o=Escherichia_coli_1303	100	99.1	100	0	902
Escherichia_coli_D6-113.11	D611311_67c01750	pgaC	N-glycosyltransferase	EC1303_c10410	g=pgaC p=biofilm_PGA_synthase_PgaCD,_catalytic_subunit l=1143734..1142409 o=Escherichia_coli_1303	100	99.8	100	0	909
Escherichia_coli_D6-117.07	D611707_15c01610	pgaC	N-glycosyltransferase	EC1303_c10410	g=pgaC p=biofilm_PGA_synthase_PgaCD,_catalytic_subunit l=1143734..1142409 o=Escherichia_coli_1303	100	100	100	0	910
Escherichia_coli_ECC-1470	E1470_c10690	pgaC	biofilm PGA synthase PgaCD, catalytic subunit	EC1303_c10410	g=pgaC p=biofilm_PGA_synthase_PgaCD,_catalytic_subunit l=1143734..1142409 o=Escherichia_coli_1303	100	100	100	0	910
Escherichia_coli_1303	EC1303_c10410	pgaC	biofilm PGA synthase PgaCD, catalytic subunit	EC1303_c10410	g=pgaC p=biofilm_PGA_synthase_PgaCD,_catalytic_subunit l=1143734..1142409 o=Escherichia_coli_1303	100	100	100	0	910
Escherichia_coli_131/07	EC13107_30c00520	pgaC	biofilm PGA synthase PgaCD, catalytic subunit	EC1303_c10410	g=pgaC p=biofilm_PGA_synthase_PgaCD,_catalytic_subunit l=1143734..1142409 o=Escherichia_coli_1303	100	100	100	0	910
Escherichia_coli_2772a	EC2772a_23c01370	pgaC	biofilm PGA synthase PgaCD, catalytic subunit	EC1303_c10410	g=pgaC p=biofilm_PGA_synthase_PgaCD,_catalytic_subunit l=1143734..1142409 o=Escherichia_coli_1303	100	100	100	0	910
Escherichia_coli_3234/A	EC3234A_24c00520	pgaC	biofilm PGA synthase PgaCD, catalytic subunit	EC1303_c10410	g=pgaC p=biofilm_PGA_synthase_PgaCD,_catalytic_subunit l=1143734..1142409 o=Escherichia_coli_1303	100	100	100	0	910
Escherichia_coli_ECA-O157	ECA0157_51c00030	pgaC	N-glycosyltransferase	EC1303_c10410	g=pgaC p=biofilm_PGA_synthase_PgaCD,_catalytic_subunit l=1143734..1142409 o=Escherichia_coli_1303	77	99.4	97	0	706
Escherichia_coli_ECA-727	ECA727_255c00050	pgaC	N-glycosyltransferase	EC1303_c10410	g=pgaC p=biofilm_PGA_synthase_PgaCD,_catalytic_subunit l=1143734..1142409 o=Escherichia_coli_1303	100	100	100	0	910
Escherichia_coli_ECC-Z	ECCZ_14c01580	pgaC	N-glycosyltransferase	EC1303_c10410	g=pgaC p=biofilm_PGA_synthase_PgaCD,_catalytic_subunit l=1143734..1142409 o=Escherichia_coli_1303	100	100	100	0	910
Escherichia_coli_MPEC4839	MPEC4839_21c01190	pgaC	biofilm PGA synthase PgaCD, catalytic subunit	EC1303_c10410	g=pgaC p=biofilm_PGA_synthase_PgaCD,_catalytic_subunit l=1143734..1142409 o=Escherichia_coli_1303	100	100	100	0	910
Escherichia_coli_MPEC4969	MPEC4969_34c01330	pgaC	biofilm PGA synthase PgaCD, catalytic subunit	EC1303_c10410	g=pgaC p=biofilm_PGA_synthase_PgaCD,_catalytic_subunit l=1143734..1142409 o=Escherichia_coli_1303	100	100	100	0	910
Escherichia_coli_P4-NR	P4NR_20c00040	pgaC	N-glycosyltransferase	EC1303_c10410	g=pgaC p=biofilm_PGA_synthase_PgaCD,_catalytic_subunit l=1143734..1142409 o=Escherichia_coli_1303	100	100	100	0	910
Escherichia_coli_O32:H37_P4	P4O32_2c00040	pgaC	N-glycosyltransferase	EC1303_c10410	g=pgaC p=biofilm_PGA_synthase_PgaCD,_catalytic_subunit l=1143734..1142409 o=Escherichia_coli_1303	100	100	100	0	910
Escherichia_coli_RiKo_2305/09	RIKO2305_20c01430	pgaC	biofilm PGA synthase PgaCD, catalytic subunit	EC1303_c10410	g=pgaC p=biofilm_PGA_synthase_PgaCD,_catalytic_subunit l=1143734..1142409 o=Escherichia_coli_1303	100	100	100	0	910
Escherichia_coli_RiKo_2308/09	RIKO2308_27c01470	pgaC	biofilm PGA synthase PgaCD, catalytic subunit	EC1303_c10410	g=pgaC p=biofilm_PGA_synthase_PgaCD,_catalytic_subunit l=1143734..1142409 o=Escherichia_coli_1303	100	100	100	0	910
Escherichia_coli_RiKo_2340/09	RIKO2340_21c01470	pgaC	biofilm PGA synthase PgaCD, catalytic subunit	EC1303_c10410	g=pgaC p=biofilm_PGA_synthase_PgaCD,_catalytic_subunit l=1143734..1142409 o=Escherichia_coli_1303	100	100	100	0	910
Escherichia_coli_RiKo_2351/09	RIKO2351_35c00960	pgaC	biofilm PGA synthase PgaCD, catalytic subunit	EC1303_c10410	g=pgaC p=biofilm_PGA_synthase_PgaCD,_catalytic_subunit l=1143734..1142409 o=Escherichia_coli_1303	100	99.5	100	0	908
Escherichia_coli_UVM2	UVM2_23c00350	pgaC	biofilm PGA synthase PgaCD, catalytic subunit	EC1303_c10410	g=pgaC p=biofilm_PGA_synthase_PgaCD,_catalytic_subunit l=1143734..1142409 o=Escherichia_coli_1303	100	100	100	0	910
Escherichia_coli_AA86	AA86_1c11290		lipoprotein YcdR	EC1303_c10420	g=pgaB p=poly-beta-1,6-N-acetyl-D-glucosamine_(PGA)_N-deacetylase_outer_membrane_export_lipoprotein l=1145745..1143727 o=Escherichia_coli_1303	100	96.3	100	0	1325
Escherichia_coli_D6-113.11	D611311_67c01760		lipoprotein YcdR	EC1303_c10420	g=pgaB p=poly-beta-1,6-N-acetyl-D-glucosamine_(PGA)_N-deacetylase_outer_membrane_export_lipoprotein l=1145745..1143727 o=Escherichia_coli_1303	100	97.8	100	0	1369
Escherichia_coli_D6-117.07	D611707_15c01600		lipoprotein YcdR	EC1303_c10420	g=pgaB p=poly-beta-1,6-N-acetyl-D-glucosamine_(PGA)_N-deacetylase_outer_membrane_export_lipoprotein l=1145745..1143727 o=Escherichia_coli_1303	100	100	100	0	1391
Escherichia_coli_ECC-1470	E1470_c10700	pgaB	poly-beta-1,6-N-acetyl-D-glucosamine (PGA) N-deacetylase outer membrane export lipoprotein	EC1303_c10420	g=pgaB p=poly-beta-1,6-N-acetyl-D-glucosamine_(PGA)_N-deacetylase_outer_membrane_export_lipoprotein l=1145745..1143727 o=Escherichia_coli_1303	100	100	100	0	1391
Escherichia_coli_1303	EC1303_c10420	pgaB	poly-beta-1,6-N-acetyl-D-glucosamine (PGA) N-deacetylase outer membrane export lipoprotein	EC1303_c10420	g=pgaB p=poly-beta-1,6-N-acetyl-D-glucosamine_(PGA)_N-deacetylase_outer_membrane_export_lipoprotein l=1145745..1143727 o=Escherichia_coli_1303	100	100	100	0	1391
Escherichia_coli_131/07	EC13107_30c00530	pgaB	poly-beta-1,6-N-acetyl-D-glucosamine (PGA) N-deacetylase outer membrane export lipoprotein	EC1303_c10420	g=pgaB p=poly-beta-1,6-N-acetyl-D-glucosamine_(PGA)_N-deacetylase_outer_membrane_export_lipoprotein l=1145745..1143727 o=Escherichia_coli_1303	100	100	100	0	1391
Escherichia_coli_2772a	EC2772a_23c01380	pgaB	poly-beta-1,6-N-acetyl-D-glucosamine (PGA) N-deacetylase outer membrane export lipoprotein	EC1303_c10420	g=pgaB p=poly-beta-1,6-N-acetyl-D-glucosamine_(PGA)_N-deacetylase_outer_membrane_export_lipoprotein l=1145745..1143727 o=Escherichia_coli_1303	100	100	100	0	1391
Escherichia_coli_3234/A	EC3234A_24c00530	pgaB	poly-beta-1,6-N-acetyl-D-glucosamine (PGA) N-deacetylase outer membrane export lipoprotein	EC1303_c10420	g=pgaB p=poly-beta-1,6-N-acetyl-D-glucosamine_(PGA)_N-deacetylase_outer_membrane_export_lipoprotein l=1145745..1143727 o=Escherichia_coli_1303	100	100	100	0	1391
Escherichia_coli_ECC-Z	ECCZ_14c01570		lipoprotein YcdR	EC1303_c10420	g=pgaB p=poly-beta-1,6-N-acetyl-D-glucosamine_(PGA)_N-deacetylase_outer_membrane_export_lipoprotein l=1145745..1143727 o=Escherichia_coli_1303	100	100	100	0	1391
Escherichia_coli_MPEC4839	MPEC4839_21c01200	pgaB	poly-beta-1,6-N-acetyl-D-glucosamine (PGA) N-deacetylase outer membrane export lipoprotein	EC1303_c10420	g=pgaB p=poly-beta-1,6-N-acetyl-D-glucosamine_(PGA)_N-deacetylase_outer_membrane_export_lipoprotein l=1145745..1143727 o=Escherichia_coli_1303	100	100	100	0	1391
Escherichia_coli_MPEC4969	MPEC4969_34c01340	pgaB	poly-beta-1,6-N-acetyl-D-glucosamine (PGA) N-deacetylase outer membrane export lipoprotein	EC1303_c10420	g=pgaB p=poly-beta-1,6-N-acetyl-D-glucosamine_(PGA)_N-deacetylase_outer_membrane_export_lipoprotein l=1145745..1143727 o=Escherichia_coli_1303	100	100	100	0	1391
Escherichia_coli_P4-NR	P4NR_20c00030		lipoprotein YcdR	EC1303_c10420	g=pgaB p=poly-beta-1,6-N-acetyl-D-glucosamine_(PGA)_N-deacetylase_outer_membrane_export_lipoprotein l=1145745..1143727 o=Escherichia_coli_1303	100	99.1	100	0	1379
Escherichia_coli_O32:H37_P4	P4O32_2c00030		lipoprotein YcdR	EC1303_c10420	g=pgaB p=poly-beta-1,6-N-acetyl-D-glucosamine_(PGA)_N-deacetylase_outer_membrane_export_lipoprotein l=1145745..1143727 o=Escherichia_coli_1303	100	100	100	0	1391
Escherichia_coli_RiKo_2305/09	RIKO2305_20c01440	pgaB	poly-beta-1,6-N-acetyl-D-glucosamine (PGA) N-deacetylase outer membrane export lipoprotein	EC1303_c10420	g=pgaB p=poly-beta-1,6-N-acetyl-D-glucosamine_(PGA)_N-deacetylase_outer_membrane_export_lipoprotein l=1145745..1143727 o=Escherichia_coli_1303	100	100	100	0	1391
Escherichia_coli_RiKo_2308/09	RIKO2308_27c01480	pgaB	poly-beta-1,6-N-acetyl-D-glucosamine (PGA) N-deacetylase outer membrane export lipoprotein	EC1303_c10420	g=pgaB p=poly-beta-1,6-N-acetyl-D-glucosamine_(PGA)_N-deacetylase_outer_membrane_export_lipoprotein l=1145745..1143727 o=Escherichia_coli_1303	100	100	100	0	1391
Escherichia_coli_RiKo_2340/09	RIKO2340_21c01480	pgaB	poly-beta-1,6-N-acetyl-D-glucosamine (PGA) N-deacetylase outer membrane export lipoprotein	EC1303_c10420	g=pgaB p=poly-beta-1,6-N-acetyl-D-glucosamine_(PGA)_N-deacetylase_outer_membrane_export_lipoprotein l=1145745..1143727 o=Escherichia_coli_1303	100	100	100	0	1391
Escherichia_coli_RiKo_2351/09	RIKO2351_35c00970	pgaB	poly-beta-1,6-N-acetyl-D-glucosamine (PGA) N-deacetylase outer membrane export lipoprotein	EC1303_c10420	g=pgaB p=poly-beta-1,6-N-acetyl-D-glucosamine_(PGA)_N-deacetylase_outer_membrane_export_lipoprotein l=1145745..1143727 o=Escherichia_coli_1303	100	99.7	100	0	1388
Escherichia_coli_UVM2	UVM2_23c00360	pgaB	poly-beta-1,6-N-acetyl-D-glucosamine (PGA) N-deacetylase outer membrane export lipoprotein	EC1303_c10420	g=pgaB p=poly-beta-1,6-N-acetyl-D-glucosamine_(PGA)_N-deacetylase_outer_membrane_export_lipoprotein l=1145745..1143727 o=Escherichia_coli_1303	100	100	100	0	1391
Escherichia_coli_AA86	AA86_1c11300	pgaA	outer membrane protein PgaA	EC1303_c10430	g=pgaA p=biofilm_adhesin_polysaccharide_PGA_secretin,_OM_porin l=1148177..1145754 o=Escherichia_coli_1303	100	96.8	100	0	1592
Escherichia_coli_D6-113.11	D611311_67c01770	pgaA	outer membrane protein PgaA	EC1303_c10430	g=pgaA p=biofilm_adhesin_polysaccharide_PGA_secretin,_OM_porin l=1148177..1145754 o=Escherichia_coli_1303	100	98.1	100	0	1637
Escherichia_coli_D6-117.07	D611707_15c01590	pgaA	outer membrane protein PgaA	EC1303_c10430	g=pgaA p=biofilm_adhesin_polysaccharide_PGA_secretin,_OM_porin l=1148177..1145754 o=Escherichia_coli_1303	100	99.9	100	0	1663
Escherichia_coli_D6-117.29	D611729_191c00020	pgaA	outer membrane protein PgaA	EC1303_c10430	g=pgaA p=biofilm_adhesin_polysaccharide_PGA_secretin,_OM_porin l=1148177..1145754 o=Escherichia_coli_1303	100	99.9	100	0	1663
Escherichia_coli_ECC-1470	E1470_c10710	pgaA	biofilm adhesin polysaccharide PGA secretin, OM porin	EC1303_c10430	g=pgaA p=biofilm_adhesin_polysaccharide_PGA_secretin,_OM_porin l=1148177..1145754 o=Escherichia_coli_1303	100	99.9	100	0	1663
Escherichia_coli_1303	EC1303_c10430	pgaA	biofilm adhesin polysaccharide PGA secretin, OM porin	EC1303_c10430	g=pgaA p=biofilm_adhesin_polysaccharide_PGA_secretin,_OM_porin l=1148177..1145754 o=Escherichia_coli_1303	100	100	100	0	1666
Escherichia_coli_131/07	EC13107_30c00540	pgaA	biofilm adhesin polysaccharide PGA secretin, OM porin	EC1303_c10430	g=pgaA p=biofilm_adhesin_polysaccharide_PGA_secretin,_OM_porin l=1148177..1145754 o=Escherichia_coli_1303	100	99.9	100	0	1663
Escherichia_coli_2772a	EC2772a_23c01390	pgaA	biofilm adhesin polysaccharide PGA secretin, OM porin	EC1303_c10430	g=pgaA p=biofilm_adhesin_polysaccharide_PGA_secretin,_OM_porin l=1148177..1145754 o=Escherichia_coli_1303	100	99.9	100	0	1663
Escherichia_coli_3234/A	EC3234A_24c00540	pgaA	biofilm adhesin polysaccharide PGA secretin, OM porin	EC1303_c10430	g=pgaA p=biofilm_adhesin_polysaccharide_PGA_secretin,_OM_porin l=1148177..1145754 o=Escherichia_coli_1303	100	99.9	100	0	1663
Escherichia_coli_ECA-727	ECA727_255c00010	pgaA	outer membrane protein PgaA	EC1303_c10430	g=pgaA p=biofilm_adhesin_polysaccharide_PGA_secretin,_OM_porin l=1148177..1145754 o=Escherichia_coli_1303	100	99.9	100	0	1663
Escherichia_coli_ECC-Z	ECCZ_14c01560	pgaA	outer membrane protein PgaA	EC1303_c10430	g=pgaA p=biofilm_adhesin_polysaccharide_PGA_secretin,_OM_porin l=1148177..1145754 o=Escherichia_coli_1303	100	99.9	100	0	1663
Escherichia_coli_MPEC4839	MPEC4839_21c01210	pgaA	biofilm adhesin polysaccharide PGA secretin, OM porin	EC1303_c10430	g=pgaA p=biofilm_adhesin_polysaccharide_PGA_secretin,_OM_porin l=1148177..1145754 o=Escherichia_coli_1303	100	99.9	100	0	1663
Escherichia_coli_MPEC4969	MPEC4969_34c01350	pgaA	biofilm adhesin polysaccharide PGA secretin, OM porin	EC1303_c10430	g=pgaA p=biofilm_adhesin_polysaccharide_PGA_secretin,_OM_porin l=1148177..1145754 o=Escherichia_coli_1303	100	99.9	100	0	1663
Escherichia_coli_P4-NR	P4NR_20c00020	pgaA	outer membrane protein PgaA	EC1303_c10430	g=pgaA p=biofilm_adhesin_polysaccharide_PGA_secretin,_OM_porin l=1148177..1145754 o=Escherichia_coli_1303	100	98.1	100	0	1638
Escherichia_coli_O32:H37_P4	P4O32_2c00020	pgaA	outer membrane protein PgaA	EC1303_c10430	g=pgaA p=biofilm_adhesin_polysaccharide_PGA_secretin,_OM_porin l=1148177..1145754 o=Escherichia_coli_1303	100	99.9	100	0	1663
Escherichia_coli_RiKo_2305/09	RIKO2305_20c01450	pgaA	biofilm adhesin polysaccharide PGA secretin, OM porin	EC1303_c10430	g=pgaA p=biofilm_adhesin_polysaccharide_PGA_secretin,_OM_porin l=1148177..1145754 o=Escherichia_coli_1303	100	99.4	100	0	1655
Escherichia_coli_RiKo_2308/09	RIKO2308_27c01490	pgaA	biofilm adhesin polysaccharide PGA secretin, OM porin	EC1303_c10430	g=pgaA p=biofilm_adhesin_polysaccharide_PGA_secretin,_OM_porin l=1148177..1145754 o=Escherichia_coli_1303	100	99.9	100	0	1663
Escherichia_coli_RiKo_2340/09	RIKO2340_21c01490	pgaA	biofilm adhesin polysaccharide PGA secretin, OM porin	EC1303_c10430	g=pgaA p=biofilm_adhesin_polysaccharide_PGA_secretin,_OM_porin l=1148177..1145754 o=Escherichia_coli_1303	100	99.9	100	0	1663
Escherichia_coli_RiKo_2351/09	RIKO2351_35c00980	pgaA	biofilm adhesin polysaccharide PGA secretin, OM porin	EC1303_c10430	g=pgaA p=biofilm_adhesin_polysaccharide_PGA_secretin,_OM_porin l=1148177..1145754 o=Escherichia_coli_1303	100	99.4	100	0	1655
Escherichia_coli_UVM2	UVM2_23c00370	pgaA	biofilm adhesin polysaccharide PGA secretin, OM porin	EC1303_c10430	g=pgaA p=biofilm_adhesin_polysaccharide_PGA_secretin,_OM_porin l=1148177..1145754 o=Escherichia_coli_1303	100	99.8	100	0	1661
Escherichia_coli_AA86	AA86_1c11310	ycdT	putative diguanylate cyclase	EC1303_c10440	g=ycdT_1 p=diguanylate_cyclase,_membrane-anchored l=1148764..1150122 o=Escherichia_coli_1303 ec=2.7.7.65	98	94.6	98	0	862
Escherichia_coli_D6-113.11	D611311_67c01780	ycdT	putative diguanylate cyclase	EC1303_c10440	g=ycdT_1 p=diguanylate_cyclase,_membrane-anchored l=1148764..1150122 o=Escherichia_coli_1303 ec=2.7.7.65	100	96.9	100	0	898
Escherichia_coli_D6-117.07	D611707_15c01580	ycdT	putative diguanylate cyclase	EC1303_c10440	g=ycdT_1 p=diguanylate_cyclase,_membrane-anchored l=1148764..1150122 o=Escherichia_coli_1303 ec=2.7.7.65	100	100	100	0	927
Escherichia_coli_D6-117.29	D611729_191c00030	ycdT	putative diguanylate cyclase	EC1303_c10440	g=ycdT_1 p=diguanylate_cyclase,_membrane-anchored l=1148764..1150122 o=Escherichia_coli_1303 ec=2.7.7.65	100	100	100	0	927
Escherichia_coli_ECC-1470	E1470_c10720	ycdT	diguanylate cyclase, membrane-anchored	EC1303_c10440	g=ycdT_1 p=diguanylate_cyclase,_membrane-anchored l=1148764..1150122 o=Escherichia_coli_1303 ec=2.7.7.65	100	99.1	100	0	920
Escherichia_coli_1303	EC1303_c10440	ycdT_1	diguanylate cyclase, membrane-anchored	EC1303_c10440	g=ycdT_1 p=diguanylate_cyclase,_membrane-anchored l=1148764..1150122 o=Escherichia_coli_1303 ec=2.7.7.65	100	100	100	0	927
Escherichia_coli_131/07	EC13107_30c00550	ycdT	diguanylate cyclase, membrane-anchored	EC1303_c10440	g=ycdT_1 p=diguanylate_cyclase,_membrane-anchored l=1148764..1150122 o=Escherichia_coli_1303 ec=2.7.7.65	100	100	100	0	927
Escherichia_coli_2772a	EC2772a_23c01400	ycdT	diguanylate cyclase, membrane-anchored	EC1303_c10440	g=ycdT_1 p=diguanylate_cyclase,_membrane-anchored l=1148764..1150122 o=Escherichia_coli_1303 ec=2.7.7.65	100	98.9	100	0	917
Escherichia_coli_3234/A	EC3234A_24c00550	ycdT_1	diguanylate cyclase, membrane-anchored	EC1303_c10440	g=ycdT_1 p=diguanylate_cyclase,_membrane-anchored l=1148764..1150122 o=Escherichia_coli_1303 ec=2.7.7.65	100	99.8	100	0	925
Escherichia_coli_ECA-O157	ECA0157_50c00010	ycdT	putative diguanylate cyclase	EC1303_c10440	g=ycdT_1 p=diguanylate_cyclase,_membrane-anchored l=1148764..1150122 o=Escherichia_coli_1303 ec=2.7.7.65	100	99.6	100	0	921
Escherichia_coli_ECC-Z	ECCZ_14c01550	ycdT	putative diguanylate cyclase	EC1303_c10440	g=ycdT_1 p=diguanylate_cyclase,_membrane-anchored l=1148764..1150122 o=Escherichia_coli_1303 ec=2.7.7.65	100	100	100	0	927
Escherichia_coli_MPEC4839	MPEC4839_21c01220	ycdT	diguanylate cyclase, membrane-anchored	EC1303_c10440	g=ycdT_1 p=diguanylate_cyclase,_membrane-anchored l=1148764..1150122 o=Escherichia_coli_1303 ec=2.7.7.65	100	100	100	0	927
Escherichia_coli_MPEC4969	MPEC4969_34c01360	ycdT	diguanylate cyclase, membrane-anchored	EC1303_c10440	g=ycdT_1 p=diguanylate_cyclase,_membrane-anchored l=1148764..1150122 o=Escherichia_coli_1303 ec=2.7.7.65	100	98.9	100	0	917
Escherichia_coli_P4-NR	P4NR_20c00010	ycdT	putative diguanylate cyclase	EC1303_c10440	g=ycdT_1 p=diguanylate_cyclase,_membrane-anchored l=1148764..1150122 o=Escherichia_coli_1303 ec=2.7.7.65	100	99.1	100	0	919
Escherichia_coli_O32:H37_P4	P4O32_2c00010	ycdT	putative diguanylate cyclase	EC1303_c10440	g=ycdT_1 p=diguanylate_cyclase,_membrane-anchored l=1148764..1150122 o=Escherichia_coli_1303 ec=2.7.7.65	100	100	100	0	927
Escherichia_coli_RiKo_2305/09	RIKO2305_20c01460	ycdT	diguanylate cyclase, membrane-anchored	EC1303_c10440	g=ycdT_1 p=diguanylate_cyclase,_membrane-anchored l=1148764..1150122 o=Escherichia_coli_1303 ec=2.7.7.65	100	99.8	100	0	925
Escherichia_coli_RiKo_2308/09	RIKO2308_27c01500	ycdT	diguanylate cyclase, membrane-anchored	EC1303_c10440	g=ycdT_1 p=diguanylate_cyclase,_membrane-anchored l=1148764..1150122 o=Escherichia_coli_1303 ec=2.7.7.65	100	99.8	100	0	923
Escherichia_coli_RiKo_2340/09	RIKO2340_21c01500	ycdT	diguanylate cyclase, membrane-anchored	EC1303_c10440	g=ycdT_1 p=diguanylate_cyclase,_membrane-anchored l=1148764..1150122 o=Escherichia_coli_1303 ec=2.7.7.65	100	99.8	100	0	923
Escherichia_coli_RiKo_2351/09	RIKO2351_35c00990	ycdT	diguanylate cyclase, membrane-anchored	EC1303_c10440	g=ycdT_1 p=diguanylate_cyclase,_membrane-anchored l=1148764..1150122 o=Escherichia_coli_1303 ec=2.7.7.65	90	99.8	100	0	833
Escherichia_coli_UVM2	UVM2_23c00380	ycdT	diguanylate cyclase, membrane-anchored	EC1303_c10440	g=ycdT_1 p=diguanylate_cyclase,_membrane-anchored l=1148764..1150122 o=Escherichia_coli_1303 ec=2.7.7.65	100	100	100	0	927
Escherichia_coli_D6-113.11	D611311_67c02040	fabD	malonyl CoA-acyl carrier protein transacylase	EC1303_c10470	p=malonyl_CoA-acyl_carrier_protein_transacylase l=1151411..1151734 o=Escherichia_coli_1303	100	99.1	34	1e-73	225
Escherichia_coli_D6-117.07	D611707_15c01550		malonyl CoA-acyl carrier protein transacylase	EC1303_c10470	p=malonyl_CoA-acyl_carrier_protein_transacylase l=1151411..1151734 o=Escherichia_coli_1303	100	100	100	1e-76	226
Escherichia_coli_ECC-1470	E1470_c10750		malonyl CoA-acyl carrier protein transacylase	EC1303_c10470	p=malonyl_CoA-acyl_carrier_protein_transacylase l=1151411..1151734 o=Escherichia_coli_1303	100	98.1	66	3e-74	222
Escherichia_coli_1303	EC1303_c10470		malonyl CoA-acyl carrier protein transacylase	EC1303_c10470	p=malonyl_CoA-acyl_carrier_protein_transacylase l=1151411..1151734 o=Escherichia_coli_1303	100	100	100	1e-76	226
Escherichia_coli_131/07	EC13107_30c00580		malonyl CoA-acyl carrier protein transacylase	EC1303_c10470	p=malonyl_CoA-acyl_carrier_protein_transacylase l=1151411..1151734 o=Escherichia_coli_1303	100	100	100	1e-76	226
Escherichia_coli_2772a	EC2772a_25c00010		malonyl CoA-acyl carrier protein transacylase	EC1303_c10470	p=malonyl_CoA-acyl_carrier_protein_transacylase l=1151411..1151734 o=Escherichia_coli_1303	100	99.1	66	1e-75	225
Escherichia_coli_3234/A	EC3234A_24c00580		malonyl CoA-acyl carrier protein transacylase	EC1303_c10470	p=malonyl_CoA-acyl_carrier_protein_transacylase l=1151411..1151734 o=Escherichia_coli_1303	100	100	100	1e-76	226
Escherichia_coli_ECA-O157	ECA0157_71c00010		malonyl CoA-acyl carrier protein transacylase	EC1303_c10470	p=malonyl_CoA-acyl_carrier_protein_transacylase l=1151411..1151734 o=Escherichia_coli_1303	100	100	100	1e-76	226
Escherichia_coli_ECA-727	ECA727_13c00030		malonyl CoA-acyl carrier protein transacylase	EC1303_c10470	p=malonyl_CoA-acyl_carrier_protein_transacylase l=1151411..1151734 o=Escherichia_coli_1303	100	100	100	1e-76	226
Escherichia_coli_ECC-Z	ECCZ_14c01520		malonyl CoA-acyl carrier protein transacylase	EC1303_c10470	p=malonyl_CoA-acyl_carrier_protein_transacylase l=1151411..1151734 o=Escherichia_coli_1303	100	100	100	1e-76	226
Escherichia_coli_MPEC4839	MPEC4839_22c00010		malonyl CoA-acyl carrier protein transacylase	EC1303_c10470	p=malonyl_CoA-acyl_carrier_protein_transacylase l=1151411..1151734 o=Escherichia_coli_1303	100	100	100	1e-76	226
Escherichia_coli_MPEC4969	MPEC4969_36c00010		malonyl CoA-acyl carrier protein transacylase	EC1303_c10470	p=malonyl_CoA-acyl_carrier_protein_transacylase l=1151411..1151734 o=Escherichia_coli_1303	100	100	100	1e-76	226
Escherichia_coli_P4-NR	P4NR_19c01630		malonyl CoA-acyl carrier protein transacylase	EC1303_c10470	p=malonyl_CoA-acyl_carrier_protein_transacylase l=1151411..1151734 o=Escherichia_coli_1303	100	99.1	66	2e-75	224
Escherichia_coli_O32:H37_P4	P4O32_9c01720		malonyl CoA-acyl carrier protein transacylase	EC1303_c10470	p=malonyl_CoA-acyl_carrier_protein_transacylase l=1151411..1151734 o=Escherichia_coli_1303	100	100	100	1e-76	226
Escherichia_coli_RiKo_2305/09	RIKO2305_22c00010		malonyl CoA-acyl carrier protein transacylase	EC1303_c10470	p=malonyl_CoA-acyl_carrier_protein_transacylase l=1151411..1151734 o=Escherichia_coli_1303	100	99.1	66	2e-75	225
Escherichia_coli_RiKo_2308/09	RIKO2308_32c00020		malonyl CoA-acyl carrier protein transacylase	EC1303_c10470	p=malonyl_CoA-acyl_carrier_protein_transacylase l=1151411..1151734 o=Escherichia_coli_1303	100	100	100	1e-76	226
Escherichia_coli_RiKo_2340/09	RIKO2340_22c00010		malonyl CoA-acyl carrier protein transacylase	EC1303_c10470	p=malonyl_CoA-acyl_carrier_protein_transacylase l=1151411..1151734 o=Escherichia_coli_1303	100	100	100	1e-76	226
Escherichia_coli_RiKo_2351/09	RIKO2351_36c00010		malonyl CoA-acyl carrier protein transacylase	EC1303_c10470	p=malonyl_CoA-acyl_carrier_protein_transacylase l=1151411..1151734 o=Escherichia_coli_1303	100	100	66	3e-76	226
Escherichia_coli_UVM2	UVM2_26c00010		malonyl CoA-acyl carrier protein transacylase	EC1303_c10470	p=malonyl_CoA-acyl_carrier_protein_transacylase l=1151411..1151734 o=Escherichia_coli_1303	100	100	100	1e-76	226
Escherichia_coli_D6-113.11	D611311_67c02050	ycdU	inner membrane protein	EC1303_c10480	g=ycdU p=putative_inner_membrane_protein l=1151731..1152717 o=Escherichia_coli_1303	100	98.5	100	0	648
Escherichia_coli_D6-117.07	D611707_15c01540	ycdU	inner membrane protein	EC1303_c10480	g=ycdU p=putative_inner_membrane_protein l=1151731..1152717 o=Escherichia_coli_1303	71	98.7	96	3e-161	455
Escherichia_coli_D6-117.29	D611729_715c00010	ycdU	inner membrane protein	EC1303_c10480	g=ycdU p=putative_inner_membrane_protein l=1151731..1152717 o=Escherichia_coli_1303	84	98.2	100	0	539
Escherichia_coli_ECC-1470	E1470_c10760	ycdU	putative inner membrane protein	EC1303_c10480	g=ycdU p=putative_inner_membrane_protein l=1151731..1152717 o=Escherichia_coli_1303	92	99.3	96	0	591
Escherichia_coli_1303	EC1303_c10480	ycdU	putative inner membrane protein	EC1303_c10480	g=ycdU p=putative_inner_membrane_protein l=1151731..1152717 o=Escherichia_coli_1303	100	100	100	0	657
Escherichia_coli_131/07	EC13107_30c00590	ycdU	putative inner membrane protein	EC1303_c10480	g=ycdU p=putative_inner_membrane_protein l=1151731..1152717 o=Escherichia_coli_1303	100	99.7	100	0	654
Escherichia_coli_2772a	EC2772a_25c00020	ycdU	putative inner membrane protein	EC1303_c10480	g=ycdU p=putative_inner_membrane_protein l=1151731..1152717 o=Escherichia_coli_1303	100	99.1	100	0	651
Escherichia_coli_3234/A	EC3234A_24c00590	ycdU	putative inner membrane protein	EC1303_c10480	g=ycdU p=putative_inner_membrane_protein l=1151731..1152717 o=Escherichia_coli_1303	100	99.7	100	0	654
Escherichia_coli_ECC-Z	ECCZ_14c01510	ycdU	inner membrane protein	EC1303_c10480	g=ycdU p=putative_inner_membrane_protein l=1151731..1152717 o=Escherichia_coli_1303	100	99.4	100	0	652
Escherichia_coli_MPEC4839	MPEC4839_22c00020	ycdU	putative inner membrane protein	EC1303_c10480	g=ycdU p=putative_inner_membrane_protein l=1151731..1152717 o=Escherichia_coli_1303	100	99.7	100	0	654
Escherichia_coli_MPEC4969	MPEC4969_36c00020	ycdU	putative inner membrane protein	EC1303_c10480	g=ycdU p=putative_inner_membrane_protein l=1151731..1152717 o=Escherichia_coli_1303	100	98.8	100	0	648
Escherichia_coli_P4-NR	P4NR_19c01620	ycdU	inner membrane protein	EC1303_c10480	g=ycdU p=putative_inner_membrane_protein l=1151731..1152717 o=Escherichia_coli_1303	100	98.8	100	0	648
Escherichia_coli_O32:H37_P4	P4O32_9c01710	ycdU	inner membrane protein	EC1303_c10480	g=ycdU p=putative_inner_membrane_protein l=1151731..1152717 o=Escherichia_coli_1303	100	99.4	100	0	653
Escherichia_coli_RiKo_2305/09	RIKO2305_22c00020	ycdU	putative inner membrane protein	EC1303_c10480	g=ycdU p=putative_inner_membrane_protein l=1151731..1152717 o=Escherichia_coli_1303	100	98.8	100	0	648
Escherichia_coli_RiKo_2308/09	RIKO2308_32c00030	ycdU	putative inner membrane protein	EC1303_c10480	g=ycdU p=putative_inner_membrane_protein l=1151731..1152717 o=Escherichia_coli_1303	100	99.7	100	0	654
Escherichia_coli_RiKo_2340/09	RIKO2340_22c00020	ycdU	putative inner membrane protein	EC1303_c10480	g=ycdU p=putative_inner_membrane_protein l=1151731..1152717 o=Escherichia_coli_1303	100	99.7	100	0	654
Escherichia_coli_RiKo_2351/09	RIKO2351_36c00020	ycdU	putative inner membrane protein	EC1303_c10480	g=ycdU p=putative_inner_membrane_protein l=1151731..1152717 o=Escherichia_coli_1303	100	98.8	100	0	648
Escherichia_coli_UVM2	UVM2_26c00020	ycdU	putative inner membrane protein	EC1303_c10480	g=ycdU p=putative_inner_membrane_protein l=1151731..1152717 o=Escherichia_coli_1303	100	99.7	100	0	654

## Sheet: presence_absence
query_ID	locus_tags/acc	gene cluster	enriched in ECOR A mastitis isolates in Goldstone	1303	131/07	2772a	3234/A	AA86	D6-113.11	D6-117.07	D6-117.29	ECA-727	ECA-O157	ECC-1470	ECC-Z	MPEC4839	MPEC4969	O157:H43_T22	O32:H37_P4	P4-NR	RiKo_2299/09	RiKo_2305/09	RiKo_2308/09	RiKo_2331/09	RiKo_2340/09	RiKo_2351/09	UVM2	W26
pgaD	EC1303_c10400	pga	0	1	1	1	1	1	1	1	1	1	0	1	1	1	1	0	1	1	0	1	1	0	1	1	1	0
pgaC	EC1303_c10410	pga	0	1	1	1	1	1	1	1	0	1	1	1	1	1	1	0	1	1	0	1	1	0	1	1	1	0
pgaB	EC1303_c10420	pga	0	1	1	1	1	1	1	1	0	0	0	1	1	1	1	0	1	1	0	1	1	0	1	1	1	0
pgaA	EC1303_c10430	pga	0	1	1	1	1	1	1	1	1	1	0	1	1	1	1	0	1	1	0	1	1	0	1	1	1	0
ycdT_1	EC1303_c10440	pga	0	1	1	1	1	1	1	1	1	0	1	1	1	1	1	0	1	1	0	1	1	0	1	1	1	0
ymdE	EC1303_c10470	pga	1	1	1	1	1	0	1	1	0	1	1	1	1	1	1	0	1	1	0	1	1	0	1	1	1	0
ycdU	EC1303_c10480	pga	1	1	1	1	1	0	1	1	1	0	0	1	1	1	1	0	1	1	0	1	1	0	1	1	1	0
feaR	b1384	paa	1	1	1	1	1	0	0	1	1	1	1	1	1	1	1	1	1	1	1	1	1	1	1	1	1	1
feaB	b1385	paa	1	1	1	1	1	0	0	1	1	1	1	1	1	1	1	1	1	1	1	1	1	1	1	1	1	1
tynA	b1386	paa	0	1	1	1	1	0	0	1	1	1	1	1	0	1	1	1	1	1	1	1	1	1	1	1	1	1
paaZ	b1387	paa	0	1	1	1	1	0	0	1	1	1	0	1	0	1	1	1	1	1	1	1	1	1	1	1	1	1
paaA	b1388	paa	0	1	1	1	1	0	0	1	1	0	1	1	0	1	1	1	1	1	1	1	1	1	1	1	1	0
paaB	b1389	paa	0	1	1	1	1	0	0	1	1	1	1	1	0	1	1	1	1	1	1	1	1	1	0	1	1	1
paaC	b1390	paa	0	1	1	1	1	0	0	1	1	1	0	1	0	1	1	1	1	1	1	1	1	1	1	1	1	1
paaD	b1391	paa	0	1	1	1	1	0	0	1	1	1	1	1	0	1	1	1	1	1	1	1	1	1	1	1	1	1
paaE	b1392	paa	0	1	1	1	1	0	0	1	1	1	1	1	0	1	1	1	1	1	1	1	1	1	1	1	1	1
paaF	b1393	paa	1	1	1	1	1	0	0	1	1	1	1	1	1	1	1	1	1	1	1	1	1	1	1	1	1	1
paaG	b1394	paa	1	1	1	1	1	0	0	1	1	1	1	1	1	1	1	1	1	1	1	1	1	1	1	1	1	1
paaH	b1395	paa	1	1	1	1	1	0	0	1	1	1	1	1	1	1	1	1	1	1	1	1	1	1	1	1	1	1
paaI	b1396	paa	1	1	1	1	1	0	0	1	1	1	1	1	1	1	1	1	1	1	1	1	1	1	1	1	1	1
paaJ	b1397	paa	1	1	1	1	1	0	0	1	1	0	0	1	1	1	1	1	1	1	1	1	1	1	1	1	1	1
paaK	b1398	paa	1	1	1	1	1	0	0	1	1	1	1	1	1	1	1	1	1	1	1	1	1	1	1	1	1	1
paaX	b1399	paa	1	1	1	1	1	0	0	1	1	1	0	1	1	1	1	0	1	1	1	1	1	1	1	1	1	1
paaY	b1400	paa	1	1	1	1	1	0	0	1	1	1	1	1	1	1	1	1	1	1	1	1	1	1	1	1	1	1
fecA	NP_418711	fec	1	1	1	1	1	0	1	1	1	1	1	1	1	1	1	1	1	1	1	1	1	0	1	1	1	0
fecB	NP_418710	fec	1	1	1	0	1	0	1	1	1	1	1	1	1	1	1	0	1	1	1	1	1	0	1	1	1	0
fecC	NP_418709	fec	1	1	1	0	1	0	1	1	1	1	1	1	1	1	1	0	1	1	1	1	1	0	1	1	1	0
fecD	NP_418708	fec	1	1	1	0	1	0	1	1	1	1	1	1	1	1	1	0	1	1	1	1	1	0	1	1	1	0
fecE	NP_418707	fec	1	1	1	0	1	0	1	1	1	1	1	1	1	1	1	0	1	1	1	1	1	0	1	1	1	0
fecI	NP_418713	fec	1	1	1	1	1	0	1	1	1	1	1	1	1	1	1	1	1	1	1	1	1	0	1	1	1	0
fecR	NP_418712	fec	1	1	1	1	1	0	1	1	1	1	1	1	1	1	1	1	1	1	1	1	1	0	1	1	1	0

## Sheet: MAEC_significant
query_ID	locus_tags/acc	presence_in_commensal_strains	presence_in_mastitis_strains	proportion_in_commensal_strains	proportion_in_mastitis_strains	significant_Fisher_exact_p-value	significant_Bonferroni-corrected_p-value	phylogroup_category_hit
pgaD	EC1303_c10400	5	15	0.555556	0.9375	0.0403162	not_significant
pgaC	EC1303_c10410	5	15	0.555556	0.9375	0.0403162	not_significant
pgaA	EC1303_c10430	5	15	0.555556	0.9375	0.0403162	not_significant
ycdT_1	EC1303_c10440	5	15	0.555556	0.9375	0.0403162	not_significant
ymdE	EC1303_c10470	4	15	0.444444	0.9375	0.0118577	not_significant
fecA	NP_418711	6	16	0.666667	1	0.0365217	not_significant
fecB	NP_418710	5	15	0.555556	0.9375	0.0403162	not_significant	A_significant
fecC	NP_418709	5	15	0.555556	0.9375	0.0403162	not_significant	A_significant
fecD	NP_418708	5	15	0.555556	0.9375	0.0403162	not_significant	A_significant
fecE	NP_418707	5	15	0.555556	0.9375	0.0403162	not_significant	A_significant
fecI	NP_418713	6	16	0.666667	1	0.0365217	not_significant
fecR	NP_418712	6	16	0.666667	1	0.0365217	not_significant

## Sheet: A_significant
query_ID	locus_tags/acc	presence_in_commensal_strains	presence_in_mastitis_strains	proportion_in_commensal_strains	proportion_in_mastitis_strains	significant_Fisher_exact_p-value	significant_Bonferroni-corrected_p-value
fecB	NP_418710	13	6	1	0.6	0.0237154	not_significant
fecC	NP_418709	13	6	1	0.6	0.0237154	not_significant
fecD	NP_418708	13	6	1	0.6	0.0237154	not_significant
fecE	NP_418707	13	6	1	0.6	0.0237154	not_significant
