# Supplementary material for: No evidence for a bovine mastitis Escherichia coli pathotype
Source: BMC Genomics. 2017 May 8;18:359. doi: 10.1186/s12864-017-3739-x (PMC5422975; doi:10.1186/s12864-017-3739-x)
Supplement: Supplementary file 19 — Pathotype group soft core and unspecific categorisation of the fec, paa, and pga gene regions in the 13 phylogroup A bovine-associated E. coli genomes. (XLSX 8 kb) [file 12864_2017_3739_MOESM19_ESM.xlsx]

## Sheet: Overall_stats
Pathotype-enriched (11 MAECs and two commensals) VF hits in the 13 bovine-associated phylogroup A E. coli strains.
# category	VF_presence_count
group_soft_core_VFs	30
unspecific_VFs	1

## Sheet: group_soft_core
# gene	locus_tags/acc
feaR	b1384
feaB	b1385
tynA	b1386
paaZ	b1387
paaA	b1388
paaC	b1390
paaD	b1391
paaE	b1392
paaF	b1393
paaG	b1394
paaH	b1395
paaI	b1396
paaJ	b1397
paaK	b1398
paaX	b1399
paaY	b1400
pgaD	EC1303_c10400
pgaC	EC1303_c10410
pgaB	EC1303_c10420
pgaA	EC1303_c10430
ycdT_1	EC1303_c10440
ymdE	EC1303_c10470
ycdU	EC1303_c10480
fecA	NP_418711
fecB	NP_418710
fecC	NP_418709
fecD	NP_418708
fecE	NP_418707
fecI	NP_418713
fecR	NP_418712

## Sheet: unspecific
# gene	locus_tags/acc
paaB	b1389
