# Supplementary material for: No evidence for a bovine mastitis Escherichia coli pathotype
Source: BMC Genomics. 2017 May 8;18:359. doi: 10.1186/s12864-017-3739-x (PMC5422975; doi:10.1186/s12864-017-3739-x)
Supplement: Supplementary file 20 — Pathotype-enriched (with Fisher’s exact test p-values), group soft core, and unspecific categorisation of the fec, paa, and pga gene regions in the ten phylogroup B1 bovine-associated E. coli genomes. (XLSX 9 kb) [file 12864_2017_3739_MOESM20_ESM.xlsx]

## Sheet: Overall_stats
Pathotype-enriched (four MAECs and six commensals) VF hits in the 10 bovine-associated phylogroup B1 E. coli strains.
# category	VF_presence_count
group_soft_core_VFs	20
MAEC_enriched_VFs	7
unspecific_VFs	4

## Sheet: MAEC_enriched_VFs
# gene	locus_tags/acc	presence_in_commensal_strains	presence_in_mastitis_strains	proportion_in_commensal_strains	proportion_in_mastitis_strains	significant_Fisher_exact_p-value	significant_Bonferroni-corrected_p-value
pgaD	EC1303_c10400	2	4	0.333333	1	not_significant	not_significant
pgaC	EC1303_c10410	2	4	0.333333	1	not_significant	not_significant
pgaB	EC1303_c10420	2	4	0.333333	1	not_significant	not_significant
pgaA	EC1303_c10430	2	4	0.333333	1	not_significant	not_significant
ycdT_1	EC1303_c10440	2	4	0.333333	1	not_significant	not_significant
ymdE	EC1303_c10470	2	4	0.333333	1	not_significant	not_significant
ycdU	EC1303_c10480	2	4	0.333333	1	not_significant	not_significant

## Sheet: group_soft_core
# gene	locus_tags/acc
feaR	b1384
feaB	b1385
tynA	b1386
paaZ	b1387
paaA	b1388
paaB	b1389
paaC	b1390
paaD	b1391
paaE	b1392
paaF	b1393
paaG	b1394
paaH	b1395
paaI	b1396
paaJ	b1397
paaK	b1398
paaX	b1399
paaY	b1400
fecA	NP_418711
fecI	NP_418713
fecR	NP_418712

## Sheet: unspecific
# gene	locus_tags/acc
fecB	NP_418710
fecC	NP_418709
fecD	NP_418708
fecE	NP_418707
