# Supplementary material for: No evidence for a bovine mastitis Escherichia coli pathotype
Source: BMC Genomics. 2017 May 8;18:359. doi: 10.1186/s12864-017-3739-x (PMC5422975; doi:10.1186/s12864-017-3739-x)
Supplement: Supplementary file 22 — This zip archive contains the GENBANK files with the reannotations of five of the eleven reference bovine-associated E. coli genomes. Included are E. coli strains AA86, D6-113.11, D6-117.07, D6-117.29, and ECA-727. (ZIP 15 Mb) [file 12864_2017_3739_MOESM22_ESM.zip]

Archive with 5 entries (5 files):
- AA86.gbk
- D6-113.11.gbk
- D6-117.07.gbk
- D6-117.29.gbk
- ECA-727.gbk
