# Supplementary material for: No evidence for a bovine mastitis Escherichia coli pathotype
Source: BMC Genomics. 2017 May 8;18:359. doi: 10.1186/s12864-017-3739-x (PMC5422975; doi:10.1186/s12864-017-3739-x)
Supplement: Supplementary file 23 — This zip archive contains the GENBANK files with the reannotations of six of the eleven reference bovine-associated E. coli genomes. Included are E. coli strains ECA-O157, ECC-Z, O32:H37 P4, P4-NR, O157:H43 T22, and W26. (ZIP 18 Mb) [file 12864_2017_3739_MOESM23_ESM.zip]

Archive with 6 entries (6 files):
- ECA-O157.gbk
- ECC-Z.gbk
- O32-P4.gbk
- P4-NR.gbk
- T22.gbk
- W26.gbk
